# Supplementary material for: A novel approach for solving travelling thief problem using enhanced simulated annealing
Source: PeerJ Comput Sci. 2021 Mar 16;7:e377. doi: 10.7717/peerj-cs.377 (PMC8022508; doi:10.7717/peerj-cs.377)
Supplement: Supplemental Information 1 [file peerj-cs-07-377-s001.zip]

Archive with 192 entries (154 files):
- ttplab-dist/
- ttplab-dist/.classpath
- ttplab-dist/.gitignore
- ttplab-dist/.project
- ttplab-dist/build.gradle
- ttplab-dist/config.properties
- ttplab-dist/gradlew
- ttplab-dist/gradlew.bat
- ttplab-dist/README.md
- ttplab-dist/run-jar.sh
- ttplab-dist/settings.gradle
- ttplab-dist/src.rar
- ttplab-dist/TTPSolver.iml
- ttplab-dist/src/
- ttplab-dist/src/main/
- ttplab-dist/src/main/java/
- ttplab-dist/src/main/java/ea/
- ttplab-dist/src/main/java/ea/ERX2.java
- ttplab-dist/src/main/java/ea/Initialization.java
- ttplab-dist/src/main/java/ea/MPX2.java
- ttplab-dist/src/main/java/ea/Mutation.java
- ttplab-dist/src/main/java/ea/Population.java
- ttplab-dist/src/main/java/ea/Selection.java
- ttplab-dist/src/main/java/ea/StrCrossover.java
- ttplab-dist/src/main/java/mantesting/
- ttplab-dist/src/main/java/mantesting/CLI.java
- ttplab-dist/src/main/java/mantesting/CLIiraceCS2SA.java
- ttplab-dist/src/main/java/mantesting/Experiment1.java
- ttplab-dist/src/main/java/mantesting/TestOne.java
- ttplab-dist/src/main/java/solver/
- ttplab-dist/src/main/java/solver/Constructive.java
- ttplab-dist/src/main/java/solver/CS2B.java
- ttplab-dist/src/main/java/solver/CS2SA.java
- ttplab-dist/src/main/java/solver/CS2SAR.java
- ttplab-dist/src/main/java/solver/Evolution.java
- ttplab-dist/src/main/java/solver/J2B.java
- ttplab-dist/src/main/java/solver/JNB.java
- ttplab-dist/src/main/java/solver/LocalSearch.java
- ttplab-dist/src/main/java/solver/MA2B.java
- ttplab-dist/src/main/java/solver/SearchHeuristic.java
- ttplab-dist/src/main/java/solver/TTPHeuristic.java
- ttplab-dist/src/main/java/ttp/
- ttplab-dist/src/main/java/ttp/TTP1Instance.java
- ttplab-dist/src/main/java/ttp/TTPInstance.java
- ttplab-dist/src/main/java/ttp/TTPSolution.java
- ttplab-dist/src/main/java/utils/
- ttplab-dist/src/main/java/utils/CityCoordinates.java
- ttplab-dist/src/main/java/utils/ConfigHelper.java
- ttplab-dist/src/main/java/utils/Deb.java
- ttplab-dist/src/main/java/utils/GraphHelper.java
- ttplab-dist/src/main/java/utils/kOptMoves.java
- ttplab-dist/src/main/java/utils/Log.java
- ttplab-dist/src/main/java/utils/Quicksort.java
- ttplab-dist/src/main/java/utils/RandGen.java
- ttplab-dist/src/main/java/utils/SwapHelper.java
- ttplab-dist/src/main/java/utils/TwoOptHelper.java
- ttplab-dist/.settings/
- ttplab-dist/.settings/org.eclipse.buildship.core.prefs
- ttplab-dist/.idea/
- ttplab-dist/.idea/.name
- ttplab-dist/.idea/codeStyleSettings.xml
- ttplab-dist/.idea/compiler.xml
- ttplab-dist/.idea/encodings.xml
- ttplab-dist/.idea/gradle.xml
- ttplab-dist/.idea/misc.xml
- ttplab-dist/.idea/modules.xml
- ttplab-dist/.idea/uiDesigner.xml
- ttplab-dist/.idea/vcs.xml
- ttplab-dist/.idea/workspace (kyu-host's conflicted copy 2015-12-06).xml
- ttplab-dist/.idea/workspace (Mohamed El Yafrani's conflicted copy 2015-10-14).xml
- ttplab-dist/.idea/copyright/
- ttplab-dist/.idea/copyright/profiles_settings.xml
- ttplab-dist/.idea/dictionaries/
- ttplab-dist/.idea/dictionaries/kyu.xml
- ttplab-dist/.idea/libraries/
- ttplab-dist/.idea/libraries/Gradle__junit_junit_4_12_beta_1.xml
- ttplab-dist/.idea/libraries/Gradle__org_hamcrest_hamcrest_core_1_3.xml
- ttplab-dist/.idea/libraries/lib.xml
- ttplab-dist/.idea/scopes/
- ttplab-dist/.idea/scopes/scope_settings.xml
- ttplab-dist/bin/
- ttplab-dist/bin/ea/
- ttplab-dist/bin/ea/ERX2$Neighbors.class
- ttplab-dist/bin/ea/ERX2.class
- ttplab-dist/bin/ea/Initialization.class
- ttplab-dist/bin/ea/MPX2.class
- ttplab-dist/bin/ea/Mutation.class
- ttplab-dist/bin/ea/Population.class
- ttplab-dist/bin/ea/Selection.class
- ttplab-dist/bin/ea/StrCrossover.class
- ttplab-dist/bin/CTTPSolution.class
- ttplab-dist/bin/mantesting/
- ttplab-dist/bin/mantesting/CLI.class
- ttplab-dist/bin/mantesting/CLI$1TTPRunnable.class
- ttplab-dist/bin/mantesting/CLIiraceCS2SA.class
- ttplab-dist/bin/mantesting/CLIiraceCS2SA$1TTPRunnable.class
- ttplab-dist/bin/mantesting/Experiment1.class
- ttplab-dist/bin/mantesting/Experiment1$1TTPRunnable.class
- ttplab-dist/bin/mantesting/TestOne.class
- ttplab-dist/bin/solver/
- ttplab-dist/bin/solver/CS2B.class
- ttplab-dist/bin/solver/CS2SA.class
- ttplab-dist/bin/solver/CS2SAR.class
- ttplab-dist/bin/solver/Constructive.class
- ttplab-dist/bin/solver/Evolution.class
- ttplab-dist/bin/solver/J2B.class
- ttplab-dist/bin/solver/JNB.class
- ttplab-dist/bin/solver/LocalSearch.class
- ttplab-dist/bin/solver/MA2B.class
- ttplab-dist/bin/solver/SearchHeuristic.class
- ttplab-dist/bin/solver/TTPHeuristic.class
- ttplab-dist/bin/ttp/
- ttplab-dist/bin/ttp/TTP1Instance.class
- ttplab-dist/bin/ttp/TTPInstance.class
- ttplab-dist/bin/ttp/TTPSolution.class
- ttplab-dist/bin/ttp/CTTPSolution.class
- ttplab-dist/bin/utils/
- ttplab-dist/bin/utils/CityCoordinates.class
- ttplab-dist/bin/utils/ConfigHelper.class
- ttplab-dist/bin/utils/Deb.class
- ttplab-dist/bin/utils/GraphHelper.class
- ttplab-dist/bin/utils/Log.class
- ttplab-dist/bin/utils/Quicksort.class
- ttplab-dist/bin/utils/RandGen.class
- ttplab-dist/bin/utils/SwapHelper.class
- ttplab-dist/bin/utils/TwoOptHelper.class
- ttplab-dist/bin/utils/kOptMoves.class
- ttplab-dist/bins/
- ttplab-dist/bins/concorde/
- ttplab-dist/bins/concorde/concorde
- ttplab-dist/bins/delaunay/
- ttplab-dist/bins/delaunay/dct
- ttplab-dist/bins/delaunay/dct.sh
- ttplab-dist/bins/delaunay/sj1000.coord
- ttplab-dist/bins/kdtree/
- ttplab-dist/bins/kdtree/instructions.txt
- ttplab-dist/bins/kdtree/kdtree
- ttplab-dist/bins/linkern/
- ttplab-dist/bins/linkern/linkern
- ttplab-dist/bins/linkern/linkern.sh
- ttplab-dist/bins/linkern/qboruvka.sh
- ttplab-dist/bins/linkern/rlinkern.sh
- ttplab-dist/database/
- ttplab-dist/database/Instances/
- ttplab-dist/database/LK_tours/
- ttplab-dist/database/LK_tours/a280.linkern.tour
- ttplab-dist/database/LK_tours/berlin52.linkern.tour
- ttplab-dist/database/LK_tours/bier127.linkern.tour
- ttplab-dist/database/LK_tours/brd14051.linkern.tour
- ttplab-dist/database/LK_tours/ch130.linkern.tour
- ttplab-dist/database/LK_tours/ch150.linkern.tour
- ttplab-dist/database/TSP_instances/
- ttplab-dist/database/TSP_instances/a280.tsp
- ttplab-dist/database/TSP_instances/att532.tsp
- ttplab-dist/database/TSP_instances/berlin52.tsp
- ttplab-dist/database/TTP1_data/
- ttplab-dist/database/TTP1_data/eil51_n50_bounded-strongly-corr_01.ttp
- ttplab-dist/database/TTP1_data/a280_n279_bounded-strongly-corr_01.ttp
- ttplab-dist/database/TTP1_data/d18512_n18511_bounded-strongly-corr_01.ttp
- ttplab-dist/database/TTP1_data/berlin52_n51_bounded-strongly-corr_01.ttp
- ttplab-dist/database/TTP1_data/ch130_n129_bounded-strongly-corr_01.ttp
- ttplab-dist/database/TTP1_data/dsj1000_n999_bounded-strongly-corr_01.ttp
- ttplab-dist/database/TTP1_data/d2103_n2102_bounded-strongly-corr_01.ttp
- ttplab-dist/database/TTP1_data/brd14051_n14050_bounded-strongly-corr_01.ttp
- ttplab-dist/database/TTP1_data/d15112_n15111_bounded-strongly-corr_01.ttp
- ttplab-dist/database/TTP1_data/usa13509_n135080_uncorr_10.ttp
- ttplab-dist/database/TTP1_data/brd14051_n70250_uncorr-similar-weights_05.ttp
- ttplab-dist/database/TTP1_data/d15112_n75555_uncorr-similar-weights_05.ttp
- ttplab-dist/database/TTP1_data/brd14051_n140500_uncorr_10.ttp
- ttplab-dist/database/TTP1_data/d15112_n151110_uncorr_10.ttp
- ttplab-dist/gradle/
- ttplab-dist/gradle/wrapper/
- ttplab-dist/gradle/wrapper/gradle-wrapper.jar
- ttplab-dist/gradle/wrapper/gradle-wrapper.properties
- ttplab-dist/oldbins/
- ttplab-dist/oldbins/delaunay/
- ttplab-dist/oldbins/delaunay/dct
- ttplab-dist/oldbins/delaunay/dct.sh
- ttplab-dist/oldbins/delaunay/null.coord
- ttplab-dist/oldbins/linkern/
- ttplab-dist/oldbins/linkern/linkern
- ttplab-dist/oldbins/linkern/linkern.sh
- ttplab-dist/oldbins/linkern/qboruvka.sh
- ttplab-dist/oldbins/linkern/rlinkern.sh
- ttplab-dist/output/
- ttplab-dist/output/eampux.csv
- ttplab-dist/output/qtst-out.txt
- ttplab-dist/output/solutions/
- ttplab-dist/output/solutions/ttprun.txt
- ttplab-dist/output/solutions/result.txt
- ttplab-dist/output/j2b.csv
- ttplab-dist/output/jnb.csv
