# Supplementary material for: A novel approach for solving travelling thief problem using enhanced simulated annealing
Source: PeerJ Comput Sci. 2021 Mar 16;7:e377. doi: 10.7717/peerj-cs.377 (PMC8022508; doi:10.7717/peerj-cs.377)
Supplement: Supplemental Information 1 [file peerj-cs-07-377-s001.zip › ttplab-dist/config.properties]

# TTP database directory
ttpdata=./database/TTP1_data/
# TSP database directory
tspdata=./database/TSP_instances/
# Lin-Kernighan tours
lktours=./database/LK_tours/
