# Supplementary material for: A novel approach for solving travelling thief problem using enhanced simulated annealing
Source: PeerJ Comput Sci. 2021 Mar 16;7:e377. doi: 10.7717/peerj-cs.377 (PMC8022508; doi:10.7717/peerj-cs.377)
Supplement: Supplemental Information 1 [file peerj-cs-07-377-s001.zip › ttplab-dist/run-jar.sh]

#!/bin/sh

java -jar ./build/libs/ttplab-1.1.jar dsj1000_n999_bounded-strongly-corr_01.ttp mattp qtst-out.txt 100
