# Supplementary material for: A novel approach for solving travelling thief problem using enhanced simulated annealing
Source: PeerJ Comput Sci. 2021 Mar 16;7:e377. doi: 10.7717/peerj-cs.377 (PMC8022508; doi:10.7717/peerj-cs.377)
Supplement: Supplemental Information 1 [file peerj-cs-07-377-s001.zip › ttplab-dist/TTPSolver.iml]

<?xml version="1.0" encoding="UTF-8"?>
<module external.linked.project.id="TTPSolver" external.linked.project.path="$MODULE_DIR$" external.root.project.path="$MODULE_DIR$" external.system.id="GRADLE" external.system.module.group="" external.system.module.version="1.0" type="JAVA_MODULE" version="4">
  <component name="NewModuleRootManager" inherit-compiler-output="false">
    <output url="file://$MODULE_DIR$/build/classes/main" />
    <output-test url="file://$MODULE_DIR$/build/classes/test" />
    <content url="file://$MODULE_DIR$">
      <sourceFolder url="file://$MODULE_DIR$/src/main/java" isTestSource="false" />
      <sourceFolder url="file://$MODULE_DIR$/src/test/java" isTestSource="true" />
      <sourceFolder url="file://$MODULE_DIR$/src/main/resources" type="java-resource" />
      <sourceFolder url="file://$MODULE_DIR$/src/test/resources" type="java-test-resource" />
      <excludeFolder url="file://$MODULE_DIR$/.gradle" />
      <excludeFolder url="file://$MODULE_DIR$/build" />
    </content>
    <orderEntry type="inheritedJdk" />
    <orderEntry type="sourceFolder" forTests="false" />
    <orderEntry type="library" scope="TEST" name="Gradle: org.hamcrest:hamcrest-core:1.3" level="project" />
    <orderEntry type="library" scope="TEST" name="Gradle: junit:junit:4.12-beta-1" level="project" />
  </component>
</module>
