# Supplementary material for: A novel approach for solving travelling thief problem using enhanced simulated annealing
Source: PeerJ Comput Sci. 2021 Mar 16;7:e377. doi: 10.7717/peerj-cs.377 (PMC8022508; doi:10.7717/peerj-cs.377)
Supplement: Supplemental Information 1 [file peerj-cs-07-377-s001.zip › ttplab-dist/src/main/java/ea/Mutation.java]

package ea;

import solver.Evolution;
import ttp.TTP1Instance;
import ttp.TTPInstance;
import ttp.TTPSolution;
import utils.Deb;
import utils.RandGen;

import java.util.Random;
import java.util.TreeSet;

/**
 */
public class Mutation {


  // mutate2opt by swapping two cities
  // use 2-opt
  // TODO must be adjusted to [0,n-1]
  public static void twoOpt(int[] t) {

    Random gen = new Random();
    int pos2;

    for (int pos1=2; pos1<=t.length; pos1++) {
      if (Math.random()< Evolution.MUTATION_RATE) {
        pos2 = gen.nextInt(t.length-1) + 2;
        int pos=pos1+pos2+1;
        for (int i=pos1+1; i<=(pos1+pos2)/2; i++) {
          int tmp = t[i];
          t[i] = t[pos-i];
          t[pos-i] = tmp;
        }
      }
    }
  }

  // mutate using double bridge
  public static int[] doubleBridge(int[] sol) {

    int j,k,l;
    int n = sol.length;
    int[] newsol = new int[n];

    j = RandGen.randInt(n/4, n/2-1);
    k = RandGen.randInt(n/2, 3*n/4-1);
    l = RandGen.randInt(3*n/4, n-2);
//    j = RandGen.randInt(2, n/4);
//    k = j + RandGen.randInt(1,n/4);
//    l = k + RandGen.randInt(1,n/4);

    // construct mutated solution
    newsol[0] = sol[0];
    int u = 1;

    // part A
    for (int i=k+1; i<=l; i++, u++) {
      newsol[u] = sol[i];
    }
    // part B
    for (int i=j+1; i<=k; i++, u++) {
      newsol[u] = sol[i];
    }
    // part C
    for (int i=1; i<=j; i++, u++) {
      newsol[u] = sol[i];
    }
    // part D
    for (int i=l+1; i<n; i++, u++) {
      newsol[u] = sol[i];
    }


//    //==================================
//    // check resulting tour
//    // for redundancies
//    TreeSet<Integer> ts = new TreeSet<>();
//    for(int cc:newsol) ts.add(cc);
//    Deb.echo("OK? "+ts.size()+" / "+(ts.size()==n));
//    //==================================

    return newsol;
  }


  public static TTPSolution randomFlips(TTPSolution sol, double strength, TTP1Instance ttp) {
    TTPSolution copy = sol.clone();
    int[] pp = sol.getPickingPlan();
    int[] A = ttp.getAvailability();
    int nbBits = (int)strength * pp.length;
    int r;
    for (int i=0; i<nbBits; i++) {
      r = RandGen.randInt(0,pp.length-1);
      pp[r] = pp[r] != 0 ? 0 : A[r];
    }
    ttp.objective(sol);
    if (sol.wend<0) {
      Deb.echo("BIG PROBLEM ! STOP MUTATION, RECOVER SAVED COPY...");
      sol = copy;
    }
    return sol;
  }

}
