# Supplementary material for: A novel approach for solving travelling thief problem using enhanced simulated annealing
Source: PeerJ Comput Sci. 2021 Mar 16;7:e377. doi: 10.7717/peerj-cs.377 (PMC8022508; doi:10.7717/peerj-cs.377)
Supplement: Supplemental Information 1 [file peerj-cs-07-377-s001.zip › ttplab-dist/src/main/java/ea/Population.java]

package ea;

import solver.Evolution;
import solver.TTPHeuristic;
import ttp.TTPSolution;

/**
 * Population of sol
 */
public class Population extends TTPHeuristic {

  // population of solutions
  public TTPSolution[] sol;


  // create population
  public Population(int popSize) {
    sol = new TTPSolution[popSize];
  }


  @Override
  public String toString() {
    String str = "";
    for (TTPSolution t : sol) {
      str += t+"\n";
    }
    return str;
  }


  // fittest solution
  public TTPSolution fittest() {
    TTPSolution fittest = sol[0];
    for (int i=1; i< sol.length; i++) {
      if (sol[i].ob > fittest.ob) {
        fittest = sol[i];
      }
    }
    return fittest;
  }


  // fittest solution's index
  public int fittestIndex() {
    int fittest_idx = 0;
    for (int i=1; i< sol.length; i++) {
      if (sol[i].ob > sol[fittest_idx].ob) {
        fittest_idx = i;
      }
    }
    return fittest_idx;
  }

}
