# Supplementary material for: A novel approach for solving travelling thief problem using enhanced simulated annealing
Source: PeerJ Comput Sci. 2021 Mar 16;7:e377. doi: 10.7717/peerj-cs.377 (PMC8022508; doi:10.7717/peerj-cs.377)
Supplement: Supplemental Information 1 [file peerj-cs-07-377-s001.zip › ttplab-dist/src/main/java/ea/StrCrossover.java]

package ea;

import ttp.TTPSolution;
import utils.RandGen;


public class StrCrossover {

  public static int[] SPX(int[] s1, int[] s2) {
    int[] c = new int[s1.length];
    int cp = RandGen.randInt(0, s1.length- 1);
    for (int i=0; i<cp; i++) {
      c[i] = s1[i];
    }
    for (int i=cp;i<s1.length; i++) {
      c[i] = s2[i];
    }

    return c;
  }

}
