# Supplementary material for: A novel approach for solving travelling thief problem using enhanced simulated annealing
Source: PeerJ Comput Sci. 2021 Mar 16;7:e377. doi: 10.7717/peerj-cs.377 (PMC8022508; doi:10.7717/peerj-cs.377)
Supplement: Supplemental Information 1 [file peerj-cs-07-377-s001.zip › ttplab-dist/src/main/java/solver/CS2SA.java]

package solver;

import ttp.TTP1Instance;
import ttp.TTPSolution;
import utils.Deb;
import utils.RandGen;


/**
 * CS2SA algorithm
 */
public class CS2SA extends LocalSearch {

  public double T_abs;       // absolute temperature
  public double T0;           // initial temperature
  public double alpha;       // cooling rate
  public double trialFactor; // number of trials (per temperature)


  public CS2SA() {
    super();
    // use default config
    SAConfig();
  }

  public CS2SA(TTP1Instance ttp) {
    super(ttp);
    // use default config
    SAConfig();
  }


  // SA params config
  // default config
  void SAConfig() {

    int nbItems = ttp.getNbItems();

    T_abs = 1;
//    T0 = 100.0;
//    alpha = 0.95;
    alpha=0.9578;
    T0=98;

    trialFactor = generateTFLinFit(nbItems);
  }


  /**
   * simulated annealing
   */
  public TTPSolution simulatedAnnealing(TTPSolution sol) {

    // copy initial solution into improved solution
    TTPSolution sBest = sol.clone();

    // TTP data
    int nbCities = ttp.getNbCities();
    int nbItems = ttp.getNbItems();
    int[] A = ttp.getAvailability();
    double maxSpeed = ttp.getMaxSpeed();
    double minSpeed = ttp.getMinSpeed();
    long capacity = ttp.getCapacity();
    double C = (maxSpeed - minSpeed) / capacity;
    double R = ttp.getRent();

    // initial solution data
    int[] tour = sol.getTour();
    
    
    int[] pickingPlan = sol.getPickingPlan();  
    
    ///picking plan change 
    
	 // int [] temppicking=sol.getPickingPlan();
	
	  
	  
	  
	  
	  /*
	  int count_zero=0;
	  for(int k=0;k<temppicking.length-1;k++)
	  {
		  if(temppicking[k]==0)
		  {
			  count_zero++;
		  }
	  }
	  
	  int[] pickingPlan = new int [(temppicking.length-count_zero)];
	  
	  int j=0;
	  
	  nbItems=nbItems-count_zero;
	  
	  for(int i=0;i<temppicking.length-1;i++)
	  {
		  if(temppicking[i]==0)
		  {
			 
		  }
		  else
		  {
			  pickingPlan[j]=temppicking[i];
			  j++;
		  }
	  }
    
    
    */
    
    
    
    
    //////picking plan section end////

    // delta parameters
    int deltaP, deltaW;

    // best solution
    double GBest = sol.ob;

    // neighbor solution
    long fp;
    double ft, G;
    long wc;
    int origBF;
    int k, r;
    int nbIter = 0;

    double T = T0;

    long trials = Math.round(nbItems*trialFactor);

    if (debug) Deb.echo(">>>> TRIAL FACTOR: "+trialFactor);

    //===============================================
    // start simulated annealing process
    //===============================================
    do {
      nbIter++;

      // cleanup and stop execution if interrupted
      if (Thread.currentThread().isInterrupted()) break;

      for (int u=0; u<trials; u++) {

        // browse items randomly
        k = RandGen.randInt(0, nbItems - 1);

        // check if new weight doesn't exceed knapsack capacity
        if (pickingPlan[k] == 0 && ttp.weightOf(k) > sol.wend) continue;

        // calculate deltaP and deltaW
        if (pickingPlan[k] == 0) {
          deltaP = ttp.profitOf(k);
          deltaW = ttp.weightOf(k);
      //    if( deltaP<0) {
      //  	  deltaP = deltaP * (-1);
      //    }
        } else {
          deltaP = -ttp.profitOf(k);
          deltaW = -ttp.weightOf(k);
      //    if( deltaP<0) {
      //  	  deltaP = deltaP * (-1);
      //    }
        }
        
        fp = sol.fp + deltaP;

        // handle velocity constraint
        // index where Bit-Flip happened
        origBF = sol.mapCI[A[k] - 1];
        // starting time
        ft = origBF == 0 ? .0 : sol.timeAcc[origBF - 1];
        // recalculate velocities from bit-flip city
        // to recover objective value
        int new_cities=(int)(nbCities*0.10);
        for (r = origBF; r < nbCities-new_cities; r++) { //chnge
          wc = sol.weightAcc[r] + deltaW;
          ft += ttp.distFor(tour[r] - 1, tour[(r + 1) % (nbCities-new_cities)] - 1) / (maxSpeed - wc * C);// change
        }
        // compute recovered objective value
        G = fp - ft * R;

        //=====================================
        // update if improvement or
        // Boltzmann condition satisfied
        //=====================================
        double mu = Math.random();
        double energy_gap = G - GBest;
        boolean acceptance = energy_gap > 0 || Math.exp(energy_gap / T) > mu;
        if (acceptance) {

          GBest = G;

          // bit-flip
          pickingPlan[k] = pickingPlan[k] != 0 ? 0 : A[k];

          //===========================================================
          // recover accumulation vectors
          //===========================================================
          if (pickingPlan[k] != 0) {
            deltaP = ttp.profitOf(k);
            deltaW = ttp.weightOf(k);
     //       if( deltaP<0) {
     //     	  deltaP = deltaP * (-1);
     //       }
          } else {
            deltaP = -ttp.profitOf(k);
            deltaW = -ttp.weightOf(k);
     //       if( deltaP<0) {
     //     	  deltaP = deltaP * (-1);
     //       }
          }
          fp = sol.fp + deltaP;
          origBF = sol.mapCI[A[k] - 1];
          ft = origBF == 0 ? 0 : sol.timeAcc[origBF - 1];
          for (r = origBF; r < nbCities-new_cities; r++) {
            // recalculate velocities from bit-flip city
            wc = sol.weightAcc[r] + deltaW;
            ft += ttp.distFor(tour[r] - 1, tour[(r + 1) % (nbCities-new_cities)] - 1) / (maxSpeed - wc * C);
            // recover wacc and tacc
            sol.weightAcc[r] = wc;
            sol.timeAcc[r] = ft;
          }
         
          G = fp - ft * R;
          sol.ob = G;
          sol.fp = fp;
          sol.ft = ft;
          sol.wend = capacity - sol.weightAcc[nbCities - 1];
          //===========================================================

        }

      }

      // update best if improvement
      if (sol.ob > sBest.ob) {
        sBest = sol.clone();
      }

      if (this.debug) {
        Deb.echo(">> KRP " + nbIter + ": ob=" +
          String.format("%.0f",sol.ob));
      }

      // cool down temperature
      T = T * alpha;

      // stop when temperature reach absolute value
    } while (T > T_abs);


    // in order to recover all history vector
    ttp.objective(sBest);

    return sBest;
  }

  @Override
  public TTPSolution search() {

    //===============================================
    // generate initial solution
    //===============================================
    if (s0==null) {
      Constructive construct = new Constructive(ttp);
      // use Lin-Kernighan to initialize the tour
      s0 = new TTPSolution(
        construct.linkernTour(),
        construct.zerosPickingPlan()
      );

      // pre-process the knapsack
      // insert and eliminate items
      if (ttp.getNbCities() < 30000) s0 = insertAndEliminate(s0);
      else s0 = insertT2(s0);

//      Initialization init = new Initialization(ttp);
//      s0 = init.lkPackIterative();
    }
    ttp.objective(s0);
    if (this.debug) {
      Deb.echo("STARTING SOL >> " + s0.ob);
    }
    //===============================================

    // copy initial solution into improved solution
    TTPSolution sol = s0.clone();

    // best found
    double GBest = sol.ob;
    // number of iterations
    int nbIter = 0;
    // improvement tag
    boolean improved;

    //===============================================
    // start cosolver search
    //===============================================
    do {
      nbIter++;
      improved = false;

      // 2-opt heuristic on TSKP
      sol = fast2opt(sol);
      //if (true) break;

      // simple bit-flip on KRP
      sol = simulatedAnnealing(sol);

      // update best if improvement
      if (sol.ob > GBest) {
        GBest = sol.ob;
        improved = true;
      }

      // stop execution if interrupted
      if (Thread.currentThread().isInterrupted()) return sol;

      // debug msg
      if (this.debug) {
        Deb.echo("Best "+nbIter+":");
        Deb.echo("ob-best: "+sol.ob);
        Deb.echo("wend   : "+sol.wend);
        Deb.echo("---");
      }

      // stop when no improvements
    } while (improved);
    //===============================================

    return sol;
  }


  public static double generateTFLinFitx(int xi) {
    int i=-1;
//    int[] x = new int[]{         50,    204,  609,  1147,  8034, 38875, 105318,  253568, 338090};
    int[] x = new int[]{         1,   75,    375,  790,  2102, 15111, 70250, 140500,  338090};
    double[] y = new double[]{57872,  13896,  700,   350,    16,     1,   0.16,  0.0493,   0.03};

//    int[] x = new int[]{         1,   75,    375,  790,  2102, 15111, 70250, 140500,  338090};
//    double[] y = new double[]{
//      57872, 13896, 350, 16, 1, .16, .0493, .03
//    };

    int n=y.length;
    for (int k=0; k<n-1; k++) {
      if (x[k] <= xi && xi < x[k + 1]) {
        i = k;
        break;
      }
    }
    if (xi <= x[0]) {
      return 57872.0;
    }
    if (xi >= x[n-1]) {
      return 0.03;
    }

    double m = ( y[i]-y[i+1] ) / ( x[i]-x[i+1] );
    double b = y[i]-m*x[i];

    double yi = m*xi + b;

    return yi;
  }

  public static double generateTFLinFit(int xi) {
    int i=-1;
//    int[] z = new int[]{ 1,  75, 375, 790, 2102, 15111, 70250, 140500, 338090};

//    int[] x = new int[]{         1,   75,    375,  790,  2102, 15111, 70250, 140500,  338090};
//    double[] y = new double[]{57872,  13896,  700,   350,    16,     1,   0.16,  0.0493,   0.03};

    int[] x = new int[]{ 1, 130, 496, 991, 3038, 18512, 75556, 169046, 338090};
    double[] y = new double[]{57872,  13896,  700,   350,    16,     1,   0.16,  0.0493,   0.03};


    int n=y.length;
    for (int k=0; k<n-1; k++) {
      if (x[k] <= xi && xi < x[k + 1]) {
        i = k;
        break;
      }
    }
    if (xi <= x[0]) {
      return 57872.0;
    }
    if (xi >= x[n-1]) {
      return 0.03;
    }

    double m = ( y[i]-y[i+1] ) / ( x[i]-x[i+1] );
    double b = y[i]-m*x[i];

    double yi = m*xi + b;

    return yi;
  }

  public static double generateTFExpFit(int X) {
    double a =   1.614e+05;
    double b =   -0.006915;
    double c =       145.4;
    double d =  -5.191e-05;

    double A = a * Math.exp(b * X) + c * Math.exp(d * X);

    return A;
  }

  public static double generateTFManualFit(int X) {
    int nbItems = X;
    double trialFactor;
    if (nbItems < 500)
      trialFactor = 1000;// reduce... (time)

    else if (nbItems < 1000)
      trialFactor = 100;
    else if (nbItems < 5000)
      trialFactor = 50;

    else if (nbItems < 20000)
      trialFactor = 10; //was 5... retest others
    else if (nbItems < 100000)
      trialFactor = 1;
    else if (nbItems < 200000)
      trialFactor = .04;
    else
      trialFactor = .03;
    return trialFactor;
  }

}
