# Supplementary material for: A novel approach for solving travelling thief problem using enhanced simulated annealing
Source: PeerJ Comput Sci. 2021 Mar 16;7:e377. doi: 10.7717/peerj-cs.377 (PMC8022508; doi:10.7717/peerj-cs.377)
Supplement: Supplemental Information 1 [file peerj-cs-07-377-s001.zip › ttplab-dist/src/main/java/solver/Evolution.java]

package solver;

import ea.Population;
import ttp.TTP1Instance;
import ttp.TTPSolution;

public abstract class Evolution extends SearchHeuristic {

  public Evolution() {
    super();
  }

  public Evolution(TTP1Instance ttp) {
    super(ttp);
  }

  public static final int MAX_GEN = 1000000; // basically doesn't matter much...
  public static final int MAX_IDLE_STEPS = 10000;

  // GA params
  public static final double MUTATION_RATE = .2;
  public static final double MUTATION_STRENGTH_PP = .1;

  public static final double SELECTION_RATE = .75; // .50 | .80 | .85 | .60
  public static final int POP_SIZE = 40; // 30, 40, ..
  public static final int TOURNAMENT_SIZE = 6;

  // MA params
  public static final double LS_RATE = .2; // .1

  protected Population pop;

}
