# Supplementary material for: A novel approach for solving travelling thief problem using enhanced simulated annealing
Source: PeerJ Comput Sci. 2021 Mar 16;7:e377. doi: 10.7717/peerj-cs.377 (PMC8022508; doi:10.7717/peerj-cs.377)
Supplement: Supplemental Information 1 [file peerj-cs-07-377-s001.zip › ttplab-dist/src/main/java/solver/SearchHeuristic.java]

package solver;

import ttp.TTP1Instance;
import ttp.TTPSolution;

/**
 * single solution based
 *
 *
 */
public abstract class SearchHeuristic extends TTPHeuristic {

  protected int maxIterTSKP = Integer.MAX_VALUE;
  protected int maxIterKRP = Integer.MAX_VALUE;

  public SearchHeuristic() {
    super();
  }
  
  public SearchHeuristic(TTP1Instance ttp) {
    super(ttp);
  }
  
  public abstract TTPSolution search();
}
