# Supplementary material for: A novel approach for solving travelling thief problem using enhanced simulated annealing
Source: PeerJ Comput Sci. 2021 Mar 16;7:e377. doi: 10.7717/peerj-cs.377 (PMC8022508; doi:10.7717/peerj-cs.377)
Supplement: Supplemental Information 1 [file peerj-cs-07-377-s001.zip › ttplab-dist/src/main/java/ttp/TTPInstance.java]

package ttp;

import java.io.*;
import java.nio.file.Files;
import java.util.ArrayList;

import utils.CityCoordinates;
import utils.Deb;
import utils.Log;

/**
 * TTP instance
 */
public abstract class TTPInstance {
  
  protected String name;
  protected String directory;
  protected String tspName;

  protected String knapsackDataType;
  protected int nbCities;
  protected int nbItems;
  protected long capacity;
  protected double minSpeed;
  protected double maxSpeed;
  protected String edgeWeightType;
  protected CityCoordinates[] coordinates;
  protected long[][] dist = null;
  protected int[] availability;
  protected int[] profits;
  protected int[] weights;
  
  protected File ttpFile;

  // item clusters per city
  protected ArrayList<Integer>[] clusters;

  @Override
  public String toString() {
    
    String s = "";
    if (nbCities < 20 && nbItems < 20) {
      // coordinates
      s += "cities | coordinates:\n";
      for (int i=0; i<this.nbCities; i++) {
        s += String.format("%6d | ", i+1) + this.coordinates[i] + "\n";
      }
      s+="\n";
      // distance matrix
      s += "distance matrix:\n";
      for (int i=0; i<this.nbCities; i++) {
        for (int j=0; j<this.nbCities; j++) {
          s += String.format("%5d", this.getDist()[i][j]);
        }
        s += "\n";
      }
      s+="\n";
      
      // items
      s += "items   : ";
      for (int i=0; i<this.nbItems; i++) {
          s +=  String.format("%5d", i+1);
      }
      s += "\n";
      s += "values  : ";
      for (int i=0; i<this.nbItems; i++) {
          s +=  String.format("%5d", this.profits[i]);
      }
      s += "\n";
      s += "weights : ";
      for (int i=0; i<this.nbItems; i++) {
          s +=  String.format("%5d", this.weights[i]);
      }
      s += "\n";
      s += "city ref: ";
      for (int i=0; i<this.nbItems; i++) {
          s +=  String.format("%5d", this.availability[i]);
      }
      s+="\n\n";
      
    }
    
    s += "name     : " + this.name + "\n";
    s += "#cities  : " + this.nbCities + "\n";
    s += "#items   : " + this.nbItems + "\n";
    s += "capacity : " + this.capacity + "\n";
    s += "min speed: " + this.getMinSpeed() + "\n";
    s += "max speed: " + this.getMaxSpeed() + "\n";
    
    return s;
  }
  
  public void setDist(long[][] dist) {
    this.dist = dist;
  }

  public String getTspName() {
    return tspName;
  }
  public String getDirectory() {
    return directory;
  }
  public String getName() {
    return name;
  }
  public long[][] getDist() {
    return dist;
  }
  public int[] getAvailability() {
    return availability;
  }
  public int[] getWeights() {
    return weights;
  }
  public int[] getProfits() {
    return profits;
  }
  public int getNbCities() {
    return nbCities;
  }
  public int getNbItems() {
    return nbItems;
  }
  public double getMaxSpeed() {
    return maxSpeed;
  }
  public double getMinSpeed() {
    return minSpeed;
  }
  public long getCapacity() {
    return capacity;
  }
  public ArrayList<Integer>[] getClusters() {
    return clusters;
  }
  public CityCoordinates[] getCoordinates() {
    return coordinates;
  }

  public int profitOf(int i) {
    return this.profits[i];
  }
  public int weightOf(int i) {
    return this.weights[i];
  }

  // used to simulate the distance matrix
  public long distFor(int i, int j) {
    if (dist==null) {
//      return Math.round(this.coordinates[i].distanceEuclid(this.coordinates[j]));
      return (long)Math.ceil(this.coordinates[i].distanceEuclid(this.coordinates[j]));
    }
    return dist[i][j];
  }


  /**
   * organize items per city
   */
  public void clusterItems() {

    clusters = new ArrayList[nbCities];
    int i;

    // init cluster arrays
    for (i=0; i<nbCities; i++) {
      clusters[i] = new ArrayList<>();
    }
    // fill clusters
    for (i=0; i<nbItems; i++) {
      clusters[ availability[i]-1 ].add(i);
    }
  }

}
