# Supplementary material for: A novel approach for solving travelling thief problem using enhanced simulated annealing
Source: PeerJ Comput Sci. 2021 Mar 16;7:e377. doi: 10.7717/peerj-cs.377 (PMC8022508; doi:10.7717/peerj-cs.377)
Supplement: Supplemental Information 1 [file peerj-cs-07-377-s001.zip › ttplab-dist/src/main/java/utils/Log.java]

package utils;

import java.io.*;
import java.text.SimpleDateFormat;
import java.util.Date;

public class Log {
  
  private PrintWriter log;
  
  public Log() {
    this("");
  }
  
  public Log(String prefix) {
    
    SimpleDateFormat df = new SimpleDateFormat("yyyy-MM-dd_hh-mm-ss");
    
    String filename = "./logs/" + prefix + "." +df.format(new Date());
    
    try {
      this.log = new PrintWriter(filename);
    } catch (FileNotFoundException e) {
      e.printStackTrace();
    }
  }
  
  public void print(Object msg) {
    log.println(msg);
  }
  
  public void close() {
    log.close();
  }
  public static void main(String[] args) {
    double x=12333.23443973;
    long a=Math.round(x);
    Deb.echo(x+" ---> "+a);
//    Log x = new Log("rr_algo1");
//    for (int i=1;i<10;i++) {
//      x.print("hello..."+i);
//    }
//    x.close();
  }

  /**
   * fast lines counter
   */
  public static int countLines(String filename) throws IOException {
    InputStream is = new BufferedInputStream(new FileInputStream(filename));
    try {
      byte[] c = new byte[1024];
      int count = 0;
      int readChars = 0;
      boolean empty = true;
      while ((readChars = is.read(c)) != -1) {
        empty = false;
        for (int i = 0; i < readChars; ++i) {
          if (c[i] == '\n') {
            ++count;
          }
        }
      }
      return (count == 0 && !empty) ? 1 : count;
    } finally {
      is.close();
    }
  }
}
