# Supplementary material for: A novel approach for solving travelling thief problem using enhanced simulated annealing
Source: PeerJ Comput Sci. 2021 Mar 16;7:e377. doi: 10.7717/peerj-cs.377 (PMC8022508; doi:10.7717/peerj-cs.377)
Supplement: Supplemental Information 1 [file peerj-cs-07-377-s001.zip › ttplab-dist/bins/kdtree/instructions.txt]

=== by mehdi ===
./kdtree -v -o tour/$1.tsp.tour ALL_tsp/$1.tsp
kdtree nom dial exe concorde
-v pour boruvka
-o dial output
tour/$1.tsp.tour fichier de sortie
o khlas lokhra l'instance
'j' au lieu de 'v' pour quick boruvka
