# Supplementary material for: A novel approach for solving travelling thief problem using enhanced simulated annealing
Source: PeerJ Comput Sci. 2021 Mar 16;7:e377. doi: 10.7717/peerj-cs.377 (PMC8022508; doi:10.7717/peerj-cs.377)
Supplement: Supplemental Information 1 [file peerj-cs-07-377-s001.zip › ttplab-dist/bins/linkern/qboruvka.sh]

#!/bin/bash

# read config
. config.properties

./bins/linkern/linkern -I 4 -R 1 -o ./bins/linkern/$1.tour ${tspdata}$1.tsp 
