# Supplementary material for: A novel approach for solving travelling thief problem using enhanced simulated annealing
Source: PeerJ Comput Sci. 2021 Mar 16;7:e377. doi: 10.7717/peerj-cs.377 (PMC8022508; doi:10.7717/peerj-cs.377)
Supplement: Supplemental Information 1 [file peerj-cs-07-377-s001.zip › ttplab-dist/database/LK_tours/a280.linkern.tour]

NAME : tours/a280
COMMENT : Length = 426
COMMENT : Converted from TTP codes from CEC 2015 competition
TYPE : TOUR
DIMENSION : 280
TOUR_SECTION
1
2
242
243
244
241
240
239
238
237
236
235
234
233
232
231
246
245
247
250
251
230
229
228
227
226
225
224
223
222
221
220
219
218
217
216
215
214
213
212
211
210
209
208
207
206
205
204
203
202
201
198
197
196
195
194
193
192
191
190
189
188
187
186
185
184
183
182
181
176
180
179
150
178
177
151
152
156
153
155
154
129
128
127
126
30
125
124
123
122
121
120
119
157
158
159
160
175
161
162
163
164
165
166
167
168
169
170
172
171
173
174
107
106
105
104
103
102
101
100
99
98
97
96
95
94
93
92
91
90
89
109
108
110
111
114
115
117
116
86
85
84
87
113
112
88
83
82
81
80
79
78
77
75
76
74
73
72
71
70
69
68
67
66
65
64
58
57
56
55
54
53
52
51
50
49
48
47
46
45
44
59
63
62
118
61
60
43
42
41
40
39
38
37
36
35
34
33
32
31
29
28
27
26
22
25
23
24
14
15
13
12
11
10
9
8
7
6
5
4
277
276
275
274
273
272
271
16
17
18
19
20
21
130
131
132
133
134
270
269
135
136
268
267
137
138
139
149
148
147
146
145
199
200
144
143
142
141
140
266
265
264
263
262
261
260
259
258
257
254
253
252
255
256
249
248
278
279
3
280
