# Supplementary material for: A novel approach for solving travelling thief problem using enhanced simulated annealing
Source: PeerJ Comput Sci. 2021 Mar 16;7:e377. doi: 10.7717/peerj-cs.377 (PMC8022508; doi:10.7717/peerj-cs.377)
Supplement: Supplemental Information 1 [file peerj-cs-07-377-s001.zip › ttplab-dist/database/LK_tours/berlin52.linkern.tour]

NAME : berlin52.7542.tour
COMMENT : Length = 7542
COMMENT : Found by LKH [Keld Helsgaun] Thu Feb 26 15:38:41 2015
TYPE : TOUR
DIMENSION : 52
TOUR_SECTION
1
22
31
18
3
17
21
42
7
2
30
23
20
50
29
16
46
44
34
35
36
39
40
37
38
48
24
5
15
6
4
25
12
28
27
26
47
13
14
52
11
51
33
43
10
9
8
41
19
45
32
49
-1
EOF
