# Supplementary material for: A novel approach for solving travelling thief problem using enhanced simulated annealing
Source: PeerJ Comput Sci. 2021 Mar 16;7:e377. doi: 10.7717/peerj-cs.377 (PMC8022508; doi:10.7717/peerj-cs.377)
Supplement: Supplemental Information 1 [file peerj-cs-07-377-s001.zip › ttplab-dist/database/LK_tours/bier127.linkern.tour]

NAME : bier127.118282.tour
COMMENT : Length = 118282
COMMENT : Found by LKH [Keld Helsgaun] Fri Nov 14 22:40:02 2014
TYPE : TOUR
DIMENSION : 127
TOUR_SECTION
1
7
105
114
6
106
15
108
20
17
21
18
77
79
80
31
27
30
12
14
41
36
37
35
40
43
34
42
39
38
26
25
33
122
28
29
32
98
97
123
95
93
127
107
111
112
94
46
118
48
53
49
47
55
66
113
65
99
92
89
125
104
110
85
86
87
88
109
96
119
63
102
101
83
82
126
81
84
117
78
76
75
69
70
71
68
74
73
67
8
72
19
22
4
23
24
9
11
3
90
116
60
59
62
61
91
58
64
100
10
120
13
115
50
5
52
124
56
121
57
54
45
103
44
51
2
16
-1
EOF
