# Supplementary material for: A novel approach for solving travelling thief problem using enhanced simulated annealing
Source: PeerJ Comput Sci. 2021 Mar 16;7:e377. doi: 10.7717/peerj-cs.377 (PMC8022508; doi:10.7717/peerj-cs.377)
Supplement: Supplemental Information 1 [file peerj-cs-07-377-s001.zip › ttplab-dist/database/LK_tours/brd14051.linkern.tour]

NAME : tours/brd14051
COMMENT : Length = 426
COMMENT : Converted from TTP codes from CEC 2015 competition
TYPE : TOUR
DIMENSION : 14051
TOUR_SECTION
1
6
2
3
25
10
30
60
63
92
124
97
117
155
182
245
228
263
342
411
372
381
419
468
500
540
569
601
562
536
452
389
426
406
352
314
254
211
258
341
447
502
568
585
600
648
741
833
822
901
963
862
784
669
553
593
644
590
554
552
622
668
707
798
821
887
985
936
993
1033
1091
1058
967
957
902
805
745
772
877
979
1021
1007
1114
1168
1132
1163
1171
1337
1351
1246
1350
1419
1438
1509
1575
1640
1668
1686
1614
1591
1537
1538
1498
1486
1487
1488
1489
1493
1398
1358
1259
1267
1212
1172
1157
1268
1352
1340
1313
1233
1081
1054
980
1034
964
1069
1016
1024
1014
1084
1119
1151
1182
1216
1190
1215
1218
1206
1225
1213
1244
1276
1290
1317
1303
1359
1353
1373
1427
1389
1338
1318
1298
1253
1254
1291
1279
1247
1314
1384
1368
1392
1374
1450
1484
1444
1362
1300
1390
1423
1424
1520
1485
1440
1445
1379
1294
1234
1223
1277
1146
1110
1109
1127
1170
1222
1155
1071
1040
1092
1158
1238
1299
1304
1308
1283
1255
1183
1219
1169
1196
1140
1122
1125
1085
994
958
842
825
837
898
879
834
770
704
663
728
674
723
708
733
742
791
903
899
799
746
827
747
715
649
643
563
602
607
570
586
527
473
488
478
508
467
439
420
407
423
364
356
297
285
318
357
359
311
286
287
288
248
265
302
315
348
350
349
343
378
414
448
442
408
395
396
421
462
465
512
565
595
632
658
743
816
852
917
937
969
912
922
916
975
941
974
1000
1043
1076
1128
1079
1059
1001
928
929
913
942
1003
1002
1044
1129
1224
1256
1375
1309
1226
1133
1055
1093
1004
970
908
856
855
854
853
817
818
778
737
670
716
748
722
710
683
650
629
618
605
615
582
571
533
481
514
555
542
463
449
427
397
306
344
255
183
168
146
123
79
94
110
116
160
187
199
206
274
329
384
440
523
556
608
620
651
659
664
705
759
779
717
761
800
766
731
729
712
635
588
509
484
469
430
390
326
312
271
173
184
193
169
167
232
262
335
418
412
324
347
360
361
435
460
525
485
474
385
376
238
214
221
222
233
180
147
100
106
135
16
26
57
101
126
172
128
84
85
76
46
7
13
36
112
196
266
275
392
443
486
545
535
671
764
830
695
688
655
786
960
1117
1165
1319
1184
1124
892
945
894
806
785
684
730
689
628
598
539
624
654
626
572
640
687
693
771
828
838
839
864
868
900
931
932
909
891
872
801
767
773
811
802
880
848
857
869
918
959
971
983
923
984
1042
1070
1097
1123
1116
1153
1152
1106
1086
1041
1005
1025
1009
976
1008
991
987
944
926
930
943
914
890
871
841
888
883
867
866
829
851
863
895
947
949
950
955
986
1022
1134
1164
1115
1094
1137
1147
1095
1096
1141
1173
1214
1292
1342
1272
1345
1344
1310
1341
1405
1420
1409
1401
1400
1414
1399
1442
1533
1460
1540
1641
1721
1780
1899
1954
1936
1938
1903
1894
1784
1660
1576
1510
1501
1584
1602
1583
1560
1621
1620
1608
1615
1673
1762
1775
1776
1806
1812
1829
1827
1841
1842
1889
1866
1843
1838
1807
1791
1708
1701
1709
1783
1898
1962
1978
2020
2066
2062
2076
2165
2247
2474
2672
2785
2578
2837
2786
2823
2790
2748
2762
2777
2705
2599
2573
2419
2428
2411
2437
2463
2503
2574
2532
2522
2475
2476
2366
2361
2365
2376
2324
2276
2277
2205
2281
2320
2122
2026
2077
2021
2000
2015
1867
1837
1773
1834
1833
1769
1683
1682
1681
1650
1637
1592
1622
1623
1624
1625
1547
1522
1521
1546
1545
1544
1530
1463
1467
1465
1468
1469
1431
1406
1407
1418
1421
1474
1543
1572
1626
1665
1671
1627
1549
1470
1511
1593
1674
1726
1725
1731
1684
1730
1751
1777
1795
1862
1921
1920
1900
1951
1950
1979
1926
1955
2052
2092
2129
2227
2193
2130
2058
2074
2046
2047
1982
1969
2071
2132
2131
2172
2194
2195
2167
2304
2298
2267
2328
2377
2369
2370
2378
2464
2533
2407
2594
2683
2751
2814
2770
2813
2856
2847
2769
2686
2638
2586
2593
2546
2496
2495
2424
2406
2390
2368
2303
2314
2266
2256
2237
2265
2325
2367
2420
2423
2438
2454
2490
2486
2487
2457
2541
2600
2540
2585
2584
2539
2583
2620
2582
2619
2565
2581
2499
2498
2523
2553
2564
2626
2614
2580
2679
2750
2778
2799
2727
2742
2806
2880
2879
2960
2959
3003
2977
2907
2898
2824
2738
2749
2763
2737
2831
2828
2894
2958
2987
3015
3029
2994
3098
3123
3184
3260
3140
3137
3009
3139
3087
3173
3312
3517
3718
3857
3998
3789
3574
3459
3538
3501
3487
3549
3559
3606
3525
3482
3669
3585
3365
3392
3220
3185
3162
3085
2980
3036
3037
2981
2882
2881
2800
2779
2702
2706
2743
2744
2745
2746
2843
2908
2988
3033
3127
3054
3079
3038
2940
2969
3055
2909
2866
2844
2845
2867
2841
2825
2848
2627
2649
2421
2356
2408
2534
2391
2439
2348
2118
1984
1849
1785
1912
2008
2145
2184
2268
2144
2069
2042
1923
1781
1666
1733
1732
1819
1727
1687
1688
1657
1594
1512
1432
1325
1257
1269
1273
1393
1443
1513
1577
1700
1692
1514
1466
1585
1586
1710
1939
1931
1880
2109
2178
2305
2160
2133
1992
1985
1808
1752
1651
1616
1515
1558
1455
1320
1346
1148
995
1166
1202
1323
1107
1062
1335
1326
1428
1429
1541
1757
1743
1617
1578
1956
2001
2060
2190
2214
2335
2660
2720
2615
2673
2435
2299
2278
2245
2468
2397
2609
2771
2891
3089
3214
3112
2857
2700
2566
2832
2687
2818
2996
3086
3239
3039
3156
3513
3600
3860
3979
3838
3615
3393
3596
3611
3389
3157
3107
2966
2885
2721
2587
2826
3128
3196
3095
3059
2860
2728
2639
2579
2526
2330
2124
2064
2100
2229
2179
2123
2009
2085
2078
2161
2272
2202
2271
2458
2384
2242
2196
2329
2173
2102
2033
2043
2002
1901
1770
1873
1946
1711
1908
2063
1852
1722
1595
1471
1550
1475
1457
1367
1207
1305
1369
1227
1108
977
988
1235
1370
1446
1703
1786
1802
1830
1820
1973
2197
2230
2296
2292
2231
2232
2215
2282
2349
2331
2398
2478
2567
2703
2601
2877
2970
3011
2917
2950
3203
3419
3246
3264
3318
3544
3648
3819
3945
3847
3811
3961
4184
4342
4657
4749
4818
4985
4989
5001
4858
4845
4973
4915
4660
4401
4272
4206
4166
4360
4251
3969
4044
4128
4222
4369
4468
4679
4746
4636
4520
4554
4617
4684
4719
4820
5023
5137
4942
4916
5078
5151
5252
5331
5468
5363
5567
5639
5845
5675
5537
5631
5736
5887
5989
6102
6261
6359
6287
6597
6859
6711
6867
6705
6636
6727
6712
6542
6523
6489
6264
6132
6067
6006
6196
6309
6144
6127
6080
6227
6109
5960
6045
6183
6310
6338
6485
6637
6692
6853
7003
7166
6851
6974
6812
6647
6592
6551
6443
6375
6374
6476
6587
6811
6952
7002
7070
7315
7434
7415
7373
7195
7155
7033
7023
7213
7272
7451
7480
7471
7463
7534
7454
7340
7118
7016
6885
6706
6662
6840
7017
7273
7472
7455
7573
7709
7727
7835
7708
7854
7934
7996
7824
7718
7699
7856
7809
7681
7755
7593
7740
7955
8044
8049
7900
7916
8028
8207
8173
8226
8387
8478
8841
8628
8504
8438
8193
8316
8277
8283
8461
8586
8600
8895
8800
8806
8699
8823
9055
9047
9266
9458
9436
9244
9311
9102
9048
8848
8700
8780
8508
8293
8235
8135
7951
7961
7957
8178
8365
8451
8606
8710
8983
9226
9465
9576
9794
9710
9849
9964
9928
9638
9649
9768
9493
9612
9533
9678
9840
9896
9975
9854
10032
10058
10161
10188
10380
10477
10310
10373
10272
10255
10262
10129
10099
9903
9887
9621
9770
9751
9635
9554
9462
9330
9238
9151
8960
8856
8824
8667
8749
8629
8371
8370
8196
8165
8236
8324
8361
8269
8237
8300
8497
8498
8649
8536
8547
8597
8494
8407
8452
8505
8527
8528
8529
8537
8601
8701
8479
8509
8567
8662
8688
8689
8835
8738
8636
8559
8624
8641
8773
8864
8994
9026
9020
8952
8842
8757
8899
8801
8719
8781
8906
9063
9199
9253
9333
9343
9385
9235
9289
9239
9165
9087
9049
9176
9064
8933
8882
8947
8866
8739
8732
8679
8568
8424
8489
8587
8578
8630
8581
8538
8499
8423
8377
8398
8392
8472
8462
8482
8540
8471
8388
8470
8376
8381
8155
8156
8080
7981
7991
7977
8097
8174
8238
8242
8303
8304
8297
8284
8325
8251
8158
8126
8146
8157
8050
7962
7926
7736
7604
7473
7381
7156
7029
6994
6935
6892
6779
6543
6526
6641
6728
6582
6367
6237
6189
6210
6027
5884
5855
5941
5748
5758
5872
6008
6037
5980
5822
5812
5714
5608
5700
5661
5587
5568
5628
5755
5780
5875
6149
6134
6278
6408
6472
6693
6499
6383
6289
6500
6638
6713
6888
7047
6988
7054
7119
6968
6925
6934
6699
6790
6679
6804
6854
7091
7008
7013
7004
7043
7229
7211
7370
7160
7214
7375
7266
7444
7404
7660
7728
7564
7435
7187
7139
7126
7282
7341
7188
7387
7251
7365
7521
7376
7388
7491
7574
7666
7837
7855
7730
7535
7316
7171
7037
7028
7189
7505
7700
7780
7891
8038
8145
8138
8349
8296
8346
8164
8063
7952
7894
7793
7741
7719
7661
7729
7872
7890
8079
8215
8112
8092
8007
7939
8096
8087
7901
7762
7581
7586
7596
7812
7695
7614
7456
7374
7364
7197
7180
6938
6789
6748
6663
6648
6552
6530
6601
6525
6678
6734
6577
6346
6283
6211
6347
6339
6201
6236
6316
6518
6527
6533
6413
6284
6124
5912
5853
5723
5615
5586
5502
5421
5401
5210
5215
5182
5358
5229
5091
5008
5015
4669
4619
4522
4463
4364
4435
4345
4179
4070
4270
4344
4252
4244
4116
4016
3804
3795
3948
3941
4212
4299
4260
4361
4419
4481
4448
4343
4420
4526
4694
4724
4608
4637
4587
4541
4675
4510
4389
4303
4447
4327
4493
4673
4720
4595
4653
4693
4756
4803
4872
4931
5057
5148
5192
5398
5454
5605
5717
5873
5881
5817
5803
5818
5668
5666
5722
5753
5718
5607
5571
5585
5455
5484
5432
5257
5232
5174
5090
4976
4846
4781
4827
5007
4939
5014
5204
5258
5199
5293
5360
5495
5598
5566
5440
5483
5547
5768
5895
5995
6178
6139
6036
6007
5819
5874
5957
6020
6177
6311
6235
6157
6160
6026
5961
5990
6053
6068
6185
6234
6288
6486
6524
6399
6496
6454
6439
6304
6228
6184
6041
6145
6092
5846
5871
5687
5644
5514
5538
5597
5692
5694
5802
5852
5727
5716
5596
5524
5377
5239
5288
5235
5181
5096
5026
4960
4894
4859
4831
4908
5024
4834
4763
4632
4586
4618
4416
4442
4226
3965
4020
3915
4084
3861
3686
3649
3890
4045
4034
4175
4289
4279
4157
3895
3862
3931
3644
3736
3634
3545
3293
3247
3075
2868
2951
2900
3030
3005
3141
3258
3257
3129
3040
3114
3004
2923
2729
2730
2417
2465
2542
2695
2628
2765
2922
2997
3119
3113
3190
3216
3408
3397
3256
3360
3550
3676
3916
3834
3730
3562
3309
3387
3451
3265
3285
3448
3450
3530
3626
3685
3539
3707
3900
3894
3732
3706
3529
3325
3227
3308
3131
3117
3164
3080
3148
3022
2791
2764
2787
2624
2547
2352
2341
2218
2238
2154
2212
2345
2440
2289
2224
2294
2225
2147
2206
2252
2248
2146
2101
1970
1728
1758
1809
1874
2079
2168
2385
2459
2605
2780
2819
2674
2602
2371
2482
2402
2379
2306
2219
2259
2246
2103
1966
1875
1796
948
1074
1662
1993
2027
2110
2228
2295
2394
2448
2507
2606
2716
2575
2309
2307
2543
2927
2910
3206
3305
3197
3006
2926
2888
2838
2752
2708
2850
3034
3142
3228
3394
3456
3579
3809
3854
3620
3589
3569
4129
4118
5807
5806
5914
6058
6014
5981
6137
6205
6198
6353
6372
6229
6197
6169
6273
6265
6478
6477
6409
6389
6433
6528
6440
6519
6618
6649
6639
6555
6562
6598
6544
6619
6700
6766
6744
6799
6796
6948
6978
6841
6928
6983
6916
6906
6939
6868
6835
6694
6535
6534
6608
6743
6742
6769
6872
6922
6899
6860
6828
6961
7024
7167
7137
7323
7416
7542
7608
7420
7413
7359
7274
7108
7085
7095
7064
7109
7275
7377
7523
7620
7756
7880
7978
7959
7873
7794
7710
7587
7506
7437
7283
7301
7317
7318
7414
7496
7515
7642
7715
7803
7784
7774
7869
7838
7825
7743
7688
7551
7600
7645
7615
7565
7536
7516
7382
7421
7511
7512
7378
7400
7485
7474
7497
7633
7682
7857
7771
7744
7936
8029
8121
8288
8353
8390
8414
8366
8332
8182
8162
8130
8167
8263
8210
8289
8305
8122
8203
8333
8204
8152
7992
7940
7999
7902
7839
7720
7507
7366
7239
7057
6929
6991
6874
6717
6623
6720
6652
6520
6450
6434
6447
6502
6363
6481
6630
6745
6672
6629
6852
6949
7067
7175
7141
7127
7262
7129
7000
6964
6969
7009
7080
7231
7290
7291
7417
7425
7554
7691
7577
7621
7634
7845
7877
7937
7917
7816
7680
7566
7410
7360
7312
7161
6963
7041
7005
7132
7238
7348
7438
7332
7212
7252
7303
7395
7234
7228
7025
6962
6990
6864
6855
6876
6895
7030
7147
7230
7140
7086
7199
7299
7267
7198
7196
7157
7038
6940
6989
7018
6936
6847
6758
6716
6642
6567
6650
6583
6609
6754
6722
6571
6421
6426
6490
6531
6808
6873
6770
6805
6836
6791
6749
6893
6877
6781
6686
6605
6501
6360
6266
6220
6081
6093
5952
5904
5915
5759
5676
5769
5703
5682
5650
5616
5604
5557
5476
5433
5450
5464
5384
5367
5352
5245
5183
5105
5108
5134
5196
5227
5436
5268
5297
5428
5856
6056
6009
6050
6135
6354
6453
6568
6673
6759
6865
7019
7181
7172
7255
7284
7333
7371
7292
7422
7457
7692
7654
7841
8000
8107
8258
8373
8378
8239
8187
8301
8350
8443
8553
8642
8603
8680
8802
8937
9012
9088
9002
8850
8656
8454
8552
8611
8560
8442
8409
8415
8410
8531
8551
8704
8676
8734
8831
8814
8815
8837
8948
8953
8962
9042
9122
9185
9272
9230
9337
9321
9449
9445
9515
9488
9541
9574
9477
9425
9388
9424
9413
9528
9540
9547
9651
9671
9560
9568
9297
9133
9336
9375
9114
9141
9209
9195
9076
8978
8969
8929
8908
8819
8767
8936
9058
9177
9181
9103
9132
9279
9466
9556
9591
9709
9806
9796
9662
9629
9830
9839
9955
10064
10072
9980
9950
10015
10056
10152
10128
10186
10110
10012
9920
9856
9759
9721
9571
9527
9437
9370
9228
9278
9334
9454
9460
9559
9667
9582
9507
9453
9344
9327
9296
9285
9200
9246
9180
9022
8985
9065
9067
9140
9034
9166
9276
9356
9514
9374
9229
9135
9131
8988
8869
8743
8790
8935
8813
8752
8651
8655
8495
8550
8691
8742
8782
8857
8907
8766
8788
8917
8883
8825
8741
8671
8638
8650
8594
8432
8253
8093
7998
7911
7935
7985
7967
8089
8099
8081
8227
8294
8408
8287
8197
8120
8186
8317
8465
8637
8530
8554
8675
8523
8574
8654
8758
8900
8934
8849
8830
8725
8740
8620
8522
8453
8329
8140
8070
8161
8115
8175
8098
8033
8039
8139
8166
8129
8088
8022
7958
7893
7921
7815
7773
7781
7865
7876
7892
7752
7742
7733
7607
7550
7510
7389
7326
7177
7436
7522
7696
7827
7864
7889
7949
8018
8064
8113
7997
7971
7920
7963
8086
8021
8045
8114
8185
8285
8252
8262
8286
8220
8245
8298
8340
8399
8404
8483
8617
8690
8593
8512
8582
8724
8868
8867
8974
8922
9011
9096
9080
8977
8836
8733
8808
8961
9050
9057
9097
9267
9360
9419
9369
9603
9719
9850
9782
9748
9783
10004
9852
9880
9838
9784
9720
9715
9608
9613
9670
9628
9573
9711
9684
9754
9809
9814
9821
9772
9808
9939
10001
10049
10135
10182
10294
10412
10556
10394
10340
10233
10171
10089
10122
10071
10026
10023
9924
9987
10011
10117
10167
10240
10402
10346
10456
10503
10474
10557
10485
10417
10357
10375
10311
10250
10195
10299
10347
10424
10479
10512
10558
10648
10671
10613
10666
10662
10747
10803
10862
10889
10872
10938
10737
10696
10605
10730
10695
10807
10913
10961
11008
10995
10861
10675
10706
10594
10590
10502
10495
10356
10206
10166
10194
10298
10323
10222
10109
10100
10193
10280
10284
10104
10078
9892
9824
9708
9555
9525
9581
9602
9863
9813
9873
9958
10010
10115
10045
10077
10037
9898
10016
9910
9938
9909
10022
10043
10103
10174
10230
10301
10325
10205
10146
10163
10249
10355
10405
10331
10453
10490
10559
10678
10688
10586
10630
10560
10601
10531
10510
10494
10565
10540
10607
10593
10620
10596
10507
10439
10462
10374
10316
10264
10395
10422
10387
10296
10273
10175
10116
10132
10214
10218
10293
10332
10441
10435
10551
10670
10669
10641
10754
10852
10794
10812
10960
11110
11155
11056
10871
10776
10759
10684
10642
10527
10444
10450
10360
10445
10511
10631
10718
10836
10932
11025
11175
11135
11340
11387
11249
11170
11122
11081
11069
11019
11100
11233
11259
11413
11395
11388
11516
11598
11661
11721
11818
11828
11860
12015
12032
12100
11998
11949
11869
11773
11760
11674
11629
11600
11587
11640
11654
11720
11812
11881
11840
11702
11602
11525
11493
11575
11423
11398
11336
11276
11248
11255
11335
11383
11459
11580
11521
11498
11392
11374
11319
11232
11262
11300
11304
11334
11420
11391
11380
11405
11386
11373
11434
11458
11483
11513
11529
11546
11634
11683
11611
11651
11622
11536
11533
11486
11433
11379
11358
11327
11281
11173
11160
11196
11286
11329
11318
11271
11224
11174
11128
11202
11238
11209
11127
11096
11065
10973
11016
11055
11007
10994
11003
11097
11080
11042
10964
10942
10920
10826
10722
10885
10912
10753
10762
10884
10846
10790
10745
10820
10892
10972
11029
11064
10984
10919
10866
10941
11076
11099
11104
11095
11068
11024
10983
11084
11168
11220
11192
11266
11315
11427
11437
11470
11430
11419
11350
11317
11254
11311
11236
11191
11210
11190
11258
11297
11186
11185
11182
11121
11169
11106
11074
11054
11015
10923
10945
11001
10948
10895
10786
10725
10640
10634
10612
10633
10744
10717
10739
10802
10835
10925
11046
11053
11078
11067
11114
11075
11083
11006
11002
10971
10891
10924
10883
10859
10720
10658
10683
10704
10806
10789
10781
10865
10903
10940
10958
10894
10860
10750
10705
10589
10545
10434
10484
10393
10283
10151
10121
10114
10235
10297
10364
10514
10539
10564
10478
10421
10489
10493
10401
10367
10359
10221
10204
10068
10003
9817
9775
9762
9735
9764
9736
9737
9738
9597
9476
9463
9471
9418
9350
9245
9247
9134
9128
9233
9220
9184
9129
9179
9284
9315
9323
9342
9316
9398
9456
9506
9601
9691
9679
9803
9837
9884
9836
9797
9740
9739
9665
9637
9600
9526
9484
9519
9494
9443
9459
9472
9513
9567
9622
9694
9682
9790
9795
9791
9741
9742
9695
9689
9683
9623
9690
9743
9781
9780
9832
9829
9918
9930
9954
9994
10031
10033
9945
9923
9897
9855
9929
9944
10069
10134
10228
10229
10091
10063
10076
10107
10113
10199
10322
10320
10345
10217
10108
10120
9995
9976
9949
9919
9999
10009
10000
9907
9908
9776
9765
9777
9702
9666
9624
9818
9692
9696
9697
9744
9639
9546
9444
9332
9234
9056
9021
9113
9221
9320
9263
9432
9431
9380
9423
9408
9312
9252
9154
9086
9001
8946
9095
9208
9227
9112
9189
9130
9017
8812
8728
8913
8807
8984
9108
9091
9121
8968
8811
8863
9066
9053
9033
9164
9363
9331
9392
9397
9483
9577
9616
9636
9518
9580
9650
9771
9734
9844
9917
10075
10074
10127
10002
9986
10030
10073
10141
10267
10330
10449
10467
10544
10582
10461
10506
10656
10716
10665
10752
10851
10845
10840
10768
10521
10600
10483
10711
10758
10757
10654
10611
10440
10335
10319
10386
10404
10372
10488
10693
10844
10928
10999
11164
11227
11214
11188
10967
11098
10954
10772
10870
10944
11039
11139
11109
11323
11292
11338
11339
11215
11167
11112
11045
11120
11201
11140
11000
10905
11014
10937
11189
11294
11369
11307
11257
11298
11231
11126
11107
11152
11059
10991
10899
10800
10724
10647
10728
10604
10588
10509
10423
10492
10550
10578
10661
10729
10801
10694
10805
10959
11020
11113
11144
11270
11362
11322
11425
11444
11534
11512
11452
11448
11463
11555
11560
11569
11669
11658
11731
11639
11660
11772
11908
11994
12057
12084
12159
12209
12270
12326
12365
12386
12458
12494
13855
13825
13847
13871
13886
13885
13878
13861
13864
13867
13882
13902
13921
13901
13915
13944
13918
13876
13873
13853
13845
13793
13792
13808
13813
12330
12276
12239
12193
12246
12229
12174
12125
12091
12028
11968
11926
11844
11943
11951
12027
12063
12002
12049
12124
12139
12078
12000
11925
11919
11973
11942
11937
11826
11784
11670
11681
11677
11573
11524
11429
11378
11479
11473
11432
11509
11591
11701
11782
11788
11769
11693
11610
11599
11501
11469
11361
11280
11337
11412
11408
11472
11579
11403
11333
11285
11235
11086
11058
11094
10957
11111
11303
11293
11250
11431
11411
11442
11377
11447
11497
11523
11541
11583
11557
11597
11570
11676
11692
11691
11650
11711
11707
11796
11754
11787
11889
11928
11918
11868
11914
11834
11811
11753
11824
11757
11672
11656
11565
11520
11457
11394
11418
11314
11154
11052
11063
10943
10981
11089
11166
11242
11349
11313
11368
11443
11554
11644
11614
11528
11619
11752
11747
11768
11719
11781
11806
11835
11917
11931
11946
11848
11780
11686
11714
11790
11744
11696
11638
11551
11519
11545
11563
11535
11455
11456
11424
11402
11462
11407
11348
11226
11181
11085
10977
10875
10710
10819
10818
10881
10817
10816
10922
10956
11018
11118
11180
11179
11247
11332
11289
11261
11230
11326
11376
11417
11397
11446
11410
11284
11291
11241
11163
11123
11028
11134
11103
11184
11013
10908
10898
10774
10703
10700
10736
10629
10584
10577
10482
10466
10420
10379
10468
10568
10526
10554
10646
10691
10712
10749
10815
10825
10927
10904
10966
10874
10918
10864
10839
10779
10743
10692
10619
10555
10610
10569
10538
10403
10324
10321
10329
10476
10606
10719
10793
10761
10876
10911
10970
11073
11119
11229
11275
11187
11090
11038
10882
10775
10780
10673
10585
10580
10460
10358
10400
10429
10232
10213
10106
9927
10025
10098
10067
10220
10202
10165
10021
9774
9661
9586
9611
9676
9843
9957
10081
10237
10371
10443
10334
10416
10270
10187
10181
10139
10018
10125
10208
10145
10124
10344
10244
10279
10410
10278
10343
10333
10261
10231
10084
9973
9921
9895
9998
10062
9922
9861
9675
9475
9373
9481
9531
9596
9723
9828
9886
9831
9653
9658
9575
9714
9669
9812
9805
9872
9862
9890
9968
10008
10119
10180
10126
10042
9891
9800
9648
9464
9391
9422
9524
9620
9799
9718
9550
9532
9499
9359
9328
9271
9188
9126
8966
9061
9175
9148
9060
9218
9404
9283
9207
9032
8972
8928
8834
8775
8622
8380
8271
8201
8391
8437
8521
8573
8623
8708
8859
9006
9019
9127
9149
9139
9232
9243
9339
9503
9435
9299
9259
9074
8993
8912
9007
9028
9161
9118
9144
9150
9119
9120
9075
9024
9023
8949
8923
8892
8893
8916
8924
8942
8999
9000
9025
9054
9062
9093
9204
9262
9329
9219
9261
9214
9260
9349
9309
9348
9452
9504
9562
9701
9681
9779
9677
9505
9340
9225
9196
9341
9520
9570
9802
9801
10019
10271
10350
10433
10473
10571
10668
10664
10572
10491
10303
10227
10203
10140
10028
9913
9937
10055
9971
10082
9974
9916
9688
9707
9551
9310
9482
9295
9046
8894
8776
8666
8619
8549
8469
8460
8476
8585
8566
8810
8943
8987
9314
9052
8951
8973
8787
8635
8592
8487
8445
8184
8192
7931
7933
7790
7665
7533
7545
7386
7403
7562
7468
7462
7314
7265
7233
7206
7154
7050
7179
7117
6987
6993
7100
7069
6982
6881
6762
6532
6395
6285
6123
6114
6151
6088
5994
5821
5713
5536
5472
5415
5463
5424
5342
5321
5191
5203
5190
5160
5180
5223
5251
5312
5238
5171
5132
4981
4759
4575
4521
4185
4331
4308
4225
4254
4108
4216
4352
4484
4602
4488
4753
4868
4920
5066
5060
5120
5267
5494
5499
5603
5658
5595
5407
5282
5394
5439
5523
5691
5693
5779
5894
5940
5816
5775
5947
6126
6101
5911
5796
5829
5935
6030
6019
5851
5699
5698
5712
5774
5791
5764
5654
5522
5482
5540
5389
5284
5214
5150
5217
5087
4996
4899
4702
4607
4409
4263
4195
3859
3740
3794
4015
4132
4038
3964
3684
3508
3483
3359
3519
3502
3472
3503
3504
3670
3575
3829
4149
4384
4294
4546
4692
4718
4816
4813
4949
5030
5080
5231
5320
5302
5406
5501
5465
5263
5272
5115
5076
4964
4941
4780
4601
4751
4830
4907
4857
4688
4631
4574
4425
4319
4477
4385
4400
4434
4215
4239
4102
4183
4068
3977
3692
3484
3703
3578
3778
3921
3907
3554
3238
3010
2916
2995
3147
3170
3195
3226
3298
3271
3304
3379
3418
3378
3329
3276
3194
3169
3270
3328
3366
3303
3237
3111
3063
2937
2883
2914
2915
3064
3099
2921
2644
2481
2477
2680
2513
2707
2899
3163
2936
2849
2935
3088
3292
3373
3383
3178
3261
3202
3221
3225
3352
3464
3577
3518
3488
3568
3777
3731
3828
3858
4143
4074
4019
3884
3719
3675
3595
3657
3654
3772
3824
3883
3955
4131
4165
3990
4004
4152
4160
4314
4437
4528
4642
4712
4812
4741
4699
4856
4844
4683
4691
4583
4480
4446
4492
4433
4288
4278
4156
4253
4373
4529
4231
4127
4090
4198
4341
4503
4593
4606
4508
4393
4259
4200
4043
3924
3893
3866
3899
3714
3814
3882
3827
3960
4089
4083
4230
4159
4221
4026
4055
4174
4287
4243
4382
4507
4519
4605
4472
4432
4539
4479
4644
4708
4698
4913
4954
4902
5025
5156
5453
5400
5446
5420
5553
5491
5460
5560
5667
5660
5498
5461
5410
5290
5234
5237
5357
5216
5141
5006
4958
5085
5018
4943
5123
5074
5045
4897
4750
4616
4600
4525
4388
4269
4567
4716
4883
4898
4891
5075
5170
5292
5262
5393
5310
5291
5518
5681
5801
5988
6104
6065
6176
6366
6255
6156
6066
5985
6143
6035
5963
5795
5900
5891
5657
5513
5351
5362
5311
5471
5627
5653
5643
5697
5656
5738
5899
5865
5711
5636
5535
5515
5423
5244
5230
5149
5095
5118
5179
5316
5317
5414
5226
5173
5065
4959
5042
4892
4782
4709
4672
4808
4695
4742
4903
4935
4854
4829
4659
4540
4545
4383
4107
4392
4483
4348
4359
4509
4399
4594
4687
4864
4975
5195
5271
5124
5283
5341
5427
5579
5548
5510
5411
5462
5570
5690
5767
6108
6022
5909
5815
5746
5742
5747
5892
5939
5922
6002
6168
6272
6260
6415
6457
6446
6345
6214
6248
6298
6398
6420
6614
6677
6710
6891
6871
6696
6776
6778
6576
6471
6570
6424
6550
6579
6613
6733
6907
6921
6947
7001
6960
7088
7098
7219
7205
7116
7331
7311
7402
7532
7632
7735
7613
7585
7394
7347
7264
7174
7165
7153
7079
7053
7056
7046
7084
7128
7125
7012
7052
6880
6846
6698
6685
6775
6661
6827
6612
6529
6474
6438
6475
6332
6209
6241
6131
6172
6087
5934
5999
6171
6270
6349
6256
6381
6277
6344
6460
6586
6464
6664
6732
6890
7049
6845
6795
6810
6967
7107
7281
7409
7136
7146
7093
7015
7094
7204
7224
7354
7271
7232
7494
7619
7801
7868
7907
7883
7779
7862
7899
7925
7888
7802
7944
7903
7863
7758
7641
7569
7495
7419
7325
7467
7644
7770
7995
8062
8206
8348
8326
8134
8133
8328
8177
8056
8125
8191
8250
8078
8144
8295
8459
8545
8403
8386
8448
8343
8493
8535
8605
8670
8653
8756
8844
8898
8874
8718
8575
8546
8627
8959
8982
9029
8967
8886
8862
8897
8905
8932
8904
8861
8860
8737
8779
8772
8748
8709
8665
8659
8771
8891
8723
8634
8406
8323
8202
8151
8111
8032
7948
7970
7849
7751
7687
7538
7450
7531
7461
7572
7707
7814
7853
8004
8031
7906
7954
8037
8154
8281
8172
8315
8447
8481
8584
8640
8761
8678
8503
8464
8397
8268
8069
8085
7984
7808
8003
7852
7811
7568
7527
7549
7626
7625
7754
7479
7433
7369
7346
7066
7045
6887
6927
7106
6946
6844
6617
6651
6646
6747
6757
6371
6301
6394
6388
6352
6351
6517
6622
6794
6942
6889
6719
6933
6879
7036
7131
7217
7063
6863
6826
6596
6432
6331
6397
6321
6200
6052
6005
5766
5844
5913
5828
5880
5849
5745
5893
5870
5733
5565
5638
5508
5250
5202
5176
5100
4962
4980
4928
4984
4890
4862
4779
4615
4795
4614
4626
4524
4431
4326
4182
4059
4051
4194
4079
3940
3881
3930
3993
4123
3997
4018
4099
4173
4211
4282
4445
4571
4590
4491
4613
4733
4798
4833
4767
4773
4927
4983
4948
5084
5077
4988
4922
4969
5047
5073
5159
5296
5165
5255
5319
5431
5527
5545
5642
5729
5790
5672
5569
5458
5426
5340
5408
5413
5366
5256
5133
5155
5243
5169
5069
5022
5070
5107
5113
5050
5094
5209
5248
5419
5470
5380
5330
5261
5409
5546
5576
5708
5575
5611
5614
5773
5950
5951
5987
6044
6192
6204
6136
6175
6167
6112
6064
5979
5966
6029
6271
6337
6407
6498
6324
6419
6581
6580
6671
6777
6838
6740
6560
6423
6300
6325
6378
6428
6645
6695
6655
6704
6522
6541
6411
6240
6239
6276
6128
6117
6078
6025
5998
5890
5842
5674
5601
5696
5843
5902
5903
5771
5765
5784
5908
6001
6113
6263
6356
6262
6233
6118
6215
6425
6511
6561
6616
6726
6905
6741
6834
6788
6807
6640
6509
6635
6731
6809
6973
6817
6683
6536
6431
6330
6308
6142
6079
6069
6070
6259
6315
6513
6657
6756
6818
6945
7022
7280
7338
7210
7263
7044
6972
7083
7135
7186
7310
7138
7158
7309
7541
7631
7656
7761
7579
7489
7663
7778
7910
7886
7844
7748
7659
7385
7357
7561
7526
7447
7345
7289
7216
6926
6959
6858
7076
7203
7115
7152
7337
7393
7418
7384
7459
7612
7850
8017
7966
8109
8214
8132
8322
8492
8751
8735
8562
8395
8223
8199
8010
7946
7848
7851
7618
7739
7690
7490
7557
7580
7514
7484
7624
7732
7826
7833
7698
7504
7358
7223
7124
7339
7544
7705
7726
7639
7640
7460
7399
7270
7159
7173
7218
7048
7322
7466
7606
7664
7499
7520
7714
7887
8011
8057
8002
7930
8048
8209
8280
8150
8128
7923
7905
8077
7980
7943
7879
7834
7685
7706
7686
7924
8068
8338
8314
8110
8257
8473
8544
8669
8639
8829
8855
8965
9158
9117
8854
8858
9090
9187
9170
9045
9298
9417
9396
9403
9530
9680
9804
9753
9607
9566
9442
9448
9421
9512
9606
9763
9879
9871
10054
10066
10192
10260
10212
10158
10131
10088
9970
10086
10226
10189
10216
10370
10414
10520
10470
10363
10415
10532
10546
10452
10587
10660
10533
10547
10609
10653
10771
10897
11023
11148
11200
11151
10910
10939
10785
10907
11108
11310
11416
11357
11265
11331
11199
11040
11005
10896
10778
10682
10628
10583
10618
10734
10499
10290
10048
9936
9926
9835
9773
9579
9605
9553
9747
9552
9368
9251
9138
9107
9027
9224
9101
8945
9041
9085
9174
8828
8770
8683
8450
8441
8436
8421
8565
8534
8661
8610
8577
8591
8626
8840
8786
8736
8520
8389
8347
8200
8224
8171
8043
7990
7960
8219
8360
8279
8435
8519
8647
8564
8648
8698
8818
8697
8881
8799
8731
8911
9005
9010
8921
9111
9277
9326
9394
9470
9294
9153
9288
9157
9202
9347
9387
9203
9395
9487
9480
9590
9750
9558
9585
9647
9545
9664
9634
9758
9902
9827
9867
9989
10017
9997
10162
10289
10349
10138
10080
10157
10315
10277
10137
9883
9848
9627
9502
9441
9641
9646
9674
9498
9308
9147
8986
9079
8958
8798
8615
8430
8396
8379
8422
8431
8331
8572
8563
8496
8475
8405
8292
8276
8230
8124
7953
8055
8047
7832
7750
7749
7789
7898
8036
7947
8072
8119
8170
8369
8558
8660
8817
8833
9040
9169
9257
9292
9434
9668
9878
9953
9877
9860
9733
9572
9610
9589
9390
9440
9146
9089
8976
9016
9084
9265
9455
9549
9979
9933
9885
9889
9749
9673
9894
9619
9492
9287
9256
9322
9376
9206
9078
9083
8879
8853
8915
8816
8696
8880
9009
8998
9143
9270
9384
9565
9414
9415
9430
9173
9038
9039
8941
8931
8839
8832
8533
8625
8491
8345
8222
8137
8225
8477
8543
8703
8809
9037
8682
8542
8429
8337
8234
8149
8143
7909
7994
7972
7788
7765
7777
7584
7407
7305
7194
7021
7042
6869
6870
6886
6761
6898
6944
7105
7007
6931
6787
6644
6559
6506
6410
6297
6296
6329
6208
6122
6049
5978
5944
5837
5789
5710
5907
5778
5707
5626
5594
5526
5467
5376
5277
5233
5175
5276
5388
5496
5564
5655
5744
5841
5859
5848
5737
5679
5864
5921
5783
5800
5720
5635
5563
5475
5544
5641
5593
5602
5452
5350
5208
5129
5029
4947
4800
4853
4889
5013
5054
5213
5356
5275
5140
5187
5254
5125
5301
5274
5212
5147
5194
5260
5329
5242
5189
5168
5093
5049
5122
5059
5112
5072
5092
5041
4987
4972
4968
4926
4921
4887
4886
4826
4776
4794
4880
4867
4901
4875
4940
4979
5056
5211
5167
5287
5371
5444
5449
5562
5399
5474
5412
5315
5300
5225
5266
5318
5375
5280
5241
5295
5355
5422
5456
5517
5619
5732
5634
5702
5663
5823
5906
5850
5824
5794
5883
5897
5879
5956
5958
5833
5917
5918
5919
5928
5933
5927
5926
5971
6047
6011
6012
6048
6116
6077
6138
6170
6106
6226
6203
6187
6055
6095
6075
6232
6307
6281
6442
6484
6469
6473
6370
6348
6322
6247
6244
6245
6174
6100
5920
5992
6057
5962
5949
5889
5869
5805
5799
5863
5888
5965
5929
5868
5835
5834
5752
5686
5624
5625
5532
5521
5533
5551
5623
5685
5684
5622
5512
5457
5445
5459
5438
5372
5481
5552
5630
5659
5728
5810
5836
5827
5898
5974
5993
6155
6246
6282
6404
6554
6548
6437
6470
6418
6275
6213
6130
6021
6091
5959
6032
6096
6063
6188
6043
6028
6013
6107
6191
6291
6387
6508
6621
6547
6459
6600
6670
6780
6857
6913
7075
7193
7368
7571
7725
7679
7861
7724
7807
7969
8142
8291
8244
8241
8357
8511
8557
8518
8668
8760
8885
9036
9145
9008
9125
9194
9275
9306
9469
9569
9474
9523
9604
9752
9906
9911
9816
9935
9842
9870
9789
9788
9700
9557
9439
9411
9522
9412
9163
9094
9264
9106
9286
9269
9250
9100
8996
8795
8822
8796
8797
8598
8556
8687
8681
8599
8677
8890
8789
8707
8695
8717
8480
8385
8327
8195
8359
8256
8261
8240
8249
8083
8260
8267
8468
8458
8375
8229
8042
8118
8190
8344
8571
8664
8927
8884
8722
8548
8336
8313
8420
8428
8181
8054
7968
7822
7800
7821
7616
7591
7488
7449
7330
7356
7452
7328
7478
7560
7670
7713
7783
7914
7830
7829
8026
7942
7847
7776
7603
7483
7297
7247
7201
7304
7428
7503
7429
7537
7655
7637
7582
7547
7502
7648
7840
7738
7846
7595
7525
7470
7427
7398
7287
7296
7242
7277
7243
7191
7097
7055
6950
6996
6910
6951
7027
7170
7430
7248
7011
6997
6832
6708
6831
6822
6751
6558
6565
6406
6303
6218
6129
6099
6004
5931
5797
5757
5669
5618
5649
5493
5516
5519
5520
5578
5580
5581
5582
5583
5542
5509
5487
5486
5507
5506
5447
5443
5385
5336
5281
5337
5386
5387
5390
5326
5325
5345
5338
5324
5236
5117
5020
4924
4918
4847
4836
4791
4757
4835
4885
4967
5063
5143
5240
5270
5299
5114
4945
4828
4796
4736
4696
4671
4677
4648
4610
4640
4649
4581
4578
4561
4562
4579
4611
4744
4721
4674
4603
4533
4538
4464
4441
4461
4395
4471
4496
4455
4423
4505
4550
4627
4623
4728
4745
4771
4802
4893
4957
4995
5082
4994
4971
4925
4851
4823
4792
4769
4714
4658
4678
4727
4761
4815
4910
4952
5064
5220
5221
5222
5359
5328
5339
5327
5391
5392
5448
5488
5543
5629
5621
5689
5709
5719
5877
5858
5832
5862
5878
5977
5984
6034
6195
6306
6380
6392
6627
6595
6574
6654
6806
6772
7032
7112
7074
7061
7260
7278
7349
7324
7321
7556
7617
7583
7431
7279
7236
7114
7039
6920
6914
6839
6773
6903
6767
6814
6658
6656
6634
6449
6393
6334
6186
6193
6121
6054
5932
5777
5826
5847
5665
5606
5556
5688
5731
5721
5743
5726
5809
5943
6074
6062
6018
6071
6212
6269
6299
6320
6451
6521
6591
6659
6815
6850
6957
7014
7183
7215
7244
7261
7286
7441
7465
7671
7694
7746
7760
7831
8001
7919
8020
8095
7928
7786
7867
7915
7806
7658
7653
7649
7598
7513
7367
7227
7099
7192
7249
7209
7344
7498
7567
7442
7288
7391
7184
7185
7392
7517
7704
7747
7703
7717
7599
7684
7787
7871
7929
7938
8084
8106
8027
7810
7965
7823
7630
7406
7145
7253
7151
6932
6833
6793
6725
6825
6746
6912
6941
7092
7090
6986
6878
6798
6739
6697
6631
6540
6516
6539
6452
6412
6336
6323
6386
6385
6488
6575
6566
6546
6643
6628
6691
6721
6824
6709
6823
6861
6897
6999
6998
7089
6958
6866
6738
6785
6774
6718
6752
6753
6786
6862
6937
6911
6915
6904
7062
7113
7123
7208
7269
7372
7424
7401
7548
7638
7553
7592
7509
7453
7298
7350
7202
7237
7343
7412
7576
7723
7731
7552
7432
7222
7122
7040
6971
6966
6768
6660
6495
6403
6358
6335
6290
6086
6072
5970
5798
5695
5584
5480
5365
5364
5405
5186
5265
5379
5309
5314
5201
5086
5021
5083
5003
4934
5012
5044
5121
5055
5048
5068
5089
5040
4974
4937
4879
4930
4933
4848
4912
4871
4838
4817
4793
4729
4785
4824
4911
4837
4797
4772
4717
4685
4624
4592
4580
4570
4506
4485
4465
4411
4367
4417
4356
4309
4240
4181
4170
4257
4291
4311
4346
4454
4355
4310
4350
4234
4180
4035
3972
4006
4086
4154
4126
4071
4001
3973
3805
3784
3724
3753
3725
3733
3756
3791
3738
3652
3592
3580
3541
3485
3411
3357
3348
3385
3439
3489
3534
3591
3572
3603
3755
3783
3801
3800
3842
3950
3913
3831
3680
3708
3681
3701
3688
3613
3533
3480
3438
3522
3390
3347
3253
3252
3191
3133
3091
3082
2999
2989
2955
2893
2929
2792
2693
2677
2676
2732
2851
2696
2610
2561
2622
2536
2466
2450
2387
2319
2269
2235
2326
2395
2318
2426
2455
2441
2418
2301
2273
2207
2279
2333
2358
2429
2504
2555
2655
2783
2816
2895
2920
2731
2675
2576
2621
2807
2835
2808
2928
2991
2983
3049
3158
3306
3414
3395
3410
3186
3320
3413
3586
3609
3887
3943
3782
3816
3868
4062
4092
4077
4267
4266
4335
4414
4557
4591
4513
4428
4501
4443
4366
4413
4403
4391
4334
4306
4284
4203
4136
4146
4024
3891
4005
3904
3917
3906
3962
4023
4010
4076
4176
4177
4274
4202
4219
4265
4354
4460
4453
4489
4549
4473
4523
4622
4621
4666
4760
4747
4784
4850
4860
4900
4866
4811
4739
4609
4596
4676
4775
4814
4896
4990
4956
4905
4822
4743
4799
4865
4870
4966
5034
5131
5178
5200
5335
5404
5539
5479
5549
5383
5294
5185
5104
5035
4982
4999
5053
5037
5136
5153
5158
5188
5253
5430
5485
5550
5617
5678
5788
5840
5925
5946
5948
6061
6046
5969
5901
5814
5762
5804
5976
6024
6165
6182
6243
6319
6097
6154
6268
6382
6350
6369
6494
6590
6564
6626
6557
6666
6736
6802
6894
7010
7031
6884
6981
6830
6760
6856
6965
7104
7082
7065
7144
7235
7259
7258
7221
7380
7443
7390
7563
7678
7712
7782
7804
7711
7677
7611
7555
7594
7734
7819
7878
7956
8105
8051
8228
8358
8188
8052
8160
7982
7813
7662
7464
7405
7246
7178
7164
6956
6930
6985
6902
6797
6714
6703
6553
6730
6923
6764
6604
6445
6538
6436
6343
6294
6274
6219
6238
6166
6098
6217
6328
6254
6505
6615
6707
6813
6737
6765
6715
6633
6507
6427
6458
6545
6417
6468
6569
6667
6919
7035
7051
7096
7060
7226
7320
7482
7636
7602
7805
7799
7820
7904
7913
8061
8243
8176
8066
8091
7983
8067
8053
8218
8282
8402
8368
8363
8526
8596
8419
8339
8401
8608
8539
8713
8755
8957
8995
9116
9237
9167
9198
9273
9082
8920
8614
8506
8590
8418
8354
8311
8264
8275
8274
8456
8516
8769
8804
8821
8990
9191
9242
9105
9015
9231
9361
9358
9353
9427
9508
9583
9625
9786
9914
9947
10044
9865
9746
9810
9726
9609
9578
9587
9517
9486
9354
9402
9564
9705
9632
9500
9717
9727
9686
9538
9645
9904
10057
10046
10211
10191
10276
10147
10159
10118
10020
9901
9869
9728
9841
9875
10047
10164
10368
10259
10428
10391
10447
10451
10591
10562
10523
10518
10549
10427
10570
10659
10701
10763
10702
10814
10764
10843
11012
11072
10985
11157
11195
11212
11223
11356
11488
11547
11530
11428
11239
11207
11049
10929
10755
10855
10714
10625
10637
10686
10834
10760
10733
10573
10542
10411
10486
10392
10448
10377
10177
10087
10039
10027
9962
9851
9757
9633
9640
9732
9599
9706
9687
9594
9561
9428
9355
9346
9362
9501
9497
9588
9491
9713
9761
9615
9656
9584
9468
9389
9282
9162
9004
9142
9302
9318
9258
9223
8991
8827
8632
8673
8570
8658
8715
8847
8992
9137
9030
9124
9051
8778
8794
8674
8541
8427
8321
8312
8255
8101
7922
7860
7989
8015
8116
8265
8364
8510
8517
8727
8580
8466
8457
8467
8355
8163
8189
8117
8266
8413
8507
8721
8774
8979
8805
8939
8975
9192
9303
9429
9379
9249
9172
9072
9073
9160
9291
9304
9473
9595
9543
9447
9268
9110
9014
8903
8843
8785
8878
8633
8394
8233
8016
8035
8180
7976
8041
8076
8153
8309
8374
8356
8440
8561
8486
8645
8663
8706
8730
8652
8646
8609
8716
8896
8765
8981
8980
8940
9031
9092
9217
9367
9450
9539
9529
9536
9511
9451
9325
9438
9372
9305
9205
9193
9338
9537
9693
9925
9905
10053
9996
10083
9993
9963
9915
10036
10097
10215
10061
10105
10156
10328
10352
10354
10487
10432
10455
10608
10652
10576
10567
10475
10413
10150
10185
10295
10366
10254
10198
10243
10382
10513
10498
10599
10788
10677
10639
10799
10767
10824
11017
10990
11051
11105
11178
11328
11263
11102
10969
10947
10955
10873
10721
10902
10850
10732
10627
10525
10438
10242
10288
10263
10385
10314
10239
10384
10437
10481
10575
10603
10537
10378
10266
10399
10362
10219
10169
10041
10102
9988
9823
9820
9657
9479
9544
9626
9793
9811
9722
9767
9866
9876
9992
9888
9948
10029
10040
10112
10144
10179
10253
10369
10408
10524
10465
10543
10339
10309
10338
10342
10269
10133
10007
9932
9985
9967
9847
9663
9433
9407
9319
9216
9168
9274
9324
9461
9509
9618
9778
9787
9943
10095
9934
9859
9991
10094
10178
10252
10406
10292
10409
10519
10501
10508
10645
10687
10797
10921
10952
11041
11177
11308
11245
11253
11302
11409
11360
11342
11450
11508
11517
11422
11451
11344
11396
11240
11142
11153
11044
10906
11133
11050
11077
10888
10887
10856
10798
10672
10552
10638
10536
10407
10286
10318
10238
10096
10170
10265
10287
10306
10305
10365
10529
10616
10709
10622
10553
10505
10574
10563
10674
10727
10849
10828
10909
10829
10858
10868
10756
10735
10830
10766
10792
10731
10809
10715
10657
10617
10530
10497
10442
10626
10869
10917
11030
11079
11143
11246
11325
11296
11234
11309
11440
11503
11505
11492
11628
11590
11668
11743
11783
11759
11879
11901
11825
11874
11906
11872
11716
11680
11764
11833
11907
11965
12051
12162
12198
12259
12325
12366
12341
12375
12383
12407
12444
12419
12350
12307
12449
12484
12531
12591
12687
12692
12730
12731
12699
12648
12561
12547
12506
12491
12441
12425
12472
12457
12395
12416
12466
12553
12596
12628
12663
12681
12661
12726
12695
12627
12654
12714
12674
12713
12737
12698
12733
12772
12791
12852
12904
12963
13017
13016
12991
12949
12962
13032
13056
13091
13062
13008
13014
12987
12925
12859
12824
12822
12806
12773
12820
12745
12765
12816
12841
12858
12862
12825
12808
12744
12782
12837
12873
12888
12968
13007
13042
13024
12993
13006
12946
12906
12945
12911
12903
12951
12959
12974
13029
13026
13040
13065
13104
13133
13128
13195
13206
13160
13209
13200
13321
13280
13286
13254
13197
13175
13164
13139
13112
13123
13054
13069
13087
13046
12988
12936
12887
12863
12927
12905
12971
12973
13031
13021
13049
13072
13096
13151
13168
13188
13213
13285
13234
13305
13346
13367
13356
13415
13458
13508
13545
13577
13523
13585
13616
13641
13578
13579
13613
13596
13600
13547
13534
13502
13556
13570
13602
13622
13644
13588
13606
13621
13601
13548
13495
13501
13461
13421
13463
13426
13382
13324
13342
13391
13392
13441
13511
13507
13440
13433
13448
13387
13399
13378
13329
13299
13236
13250
13262
13264
13357
13359
13325
13317
13279
13287
13231
13230
13196
13159
13150
13157
13177
13210
13227
13268
13277
13216
13182
13199
13173
13205
13266
13275
13339
13363
13416
13439
13418
13390
13381
13397
13446
13432
13457
13479
13516
13550
13532
13522
13544
13566
13581
13612
13640
13650
13673
13647
13666
13700
13707
13705
13729
13715
13694
13669
13693
13762
13746
13738
13789
13799
13814
13795
13774
13772
13761
13726
13710
13692
13633
13599
13576
13530
13510
13471
13460
13413
13393
13351
13297
13318
13284
13310
13303
13258
13278
13244
13267
13309
13349
13316
13320
13336
13337
13312
13260
13274
13296
13308
13314
13328
13323
13257
13225
13191
13171
13220
13247
13240
13283
13292
13265
13238
13204
13149
13122
13117
13118
13061
13057
13034
12977
12979
12989
13020
13015
13030
12982
13038
13074
13109
13130
13076
13080
13111
13127
13170
13221
13241
13233
13242
13202
13185
13147
13153
13172
13132
13163
13186
13212
13208
13217
13235
13226
13187
13176
13137
13125
13101
13066
13048
13060
13090
13106
13120
13134
13099
13082
13079
13068
13086
13075
13078
13022
12996
12990
12950
12912
12942
12992
13012
13023
13071
13103
13126
13135
13144
13161
13192
13228
13252
13253
13243
13300
13239
13256
13281
13304
13345
13400
13364
13352
13453
13478
13438
13383
13291
13251
13215
13190
13142
13183
13203
13232
13180
13165
13102
13083
13067
13036
12943
12929
12853
12781
12756
12780
12736
12718
12678
12643
12599
12563
12515
12493
12451
12424
12447
12443
12429
12413
12448
12500
12533
12585
12524
12546
12594
12619
12666
12651
12636
12680
12704
12771
12725
12686
12671
12734
12804
12868
12876
12909
12881
12829
12758
12717
12652
12675
12647
12612
12615
12608
12613
12638
12610
12601
12558
12575
12551
12487
12455
12398
12401
12436
12481
12498
12502
12569
12557
12525
12541
12550
12516
12583
12505
12435
12438
12418
12378
12385
12310
12285
12262
12280
12313
12321
12322
12349
12281
12245
12249
12258
12216
12236
12222
12191
12179
12118
12060
12142
12141
12227
12201
12293
12302
12235
12261
12308
12297
12356
12360
12388
12355
12345
12354
12324
12344
12268
12241
12206
12233
12188
12200
12196
12247
12210
12165
12184
12197
12244
12208
12182
12248
12257
12178
12114
12039
11967
11927
11850
11842
11864
11810
11859
11936
11963
12026
12066
12020
12008
12073
12101
12112
12155
12186
12185
12104
12106
12076
12081
12045
11995
11961
11947
11977
11989
12040
12031
11974
11948
11938
11873
11876
11843
11813
11815
11710
11727
11736
11765
11709
11687
11643
11572
11601
11544
11466
11375
11345
11244
11219
11382
11372
11299
11213
11116
11082
11027
11022
11004
11037
11034
10935
10998
11208
11218
11321
11367
11445
11504
11562
11616
11621
11617
11596
11549
11454
11537
11532
11612
11667
11695
11751
11777
11867
11795
11705
11649
11578
11613
11647
11704
11771
11808
11836
11935
11981
12014
12048
12062
12105
12007
11964
11982
12005
12034
12075
12097
12111
12134
12129
12158
12133
12072
12044
12054
12127
12117
12146
12110
12050
12019
11970
11924
11866
11847
11945
11954
11890
11805
11750
11697
11623
11627
11604
11577
11480
11477
11439
11478
11526
11515
11625
11726
11740
11832
11878
11950
11933
11880
11849
11804
11713
11626
11666
11730
11786
11800
11886
11941
11988
12080
12119
12074
12004
12037
12151
12068
12116
12132
12083
12096
12001
11971
12010
12099
12077
12109
12042
11980
11913
11956
11966
11911
11855
11817
11767
11809
11888
11742
11690
11749
11897
11909
11990
11972
11991
11986
11932
11916
11898
11831
11741
11586
11609
11495
11404
11406
11415
11316
11288
11158
11062
11269
11172
11274
11132
11026
11036
11221
11390
11531
11540
11589
11659
11618
11733
11699
11655
11637
11715
11830
11854
11885
11851
11799
11763
11646
11694
11746
11794
11685
11608
11568
11499
11436
11449
11485
11343
11371
11287
11228
11147
11011
10934
10931
10951
10854
10936
11033
11222
11268
11198
11088
11162
11273
11370
11476
11511
11553
11468
11494
11507
11502
11401
11341
11252
11306
11206
11131
11117
11032
10926
10901
10827
10838
10808
10681
10602
10480
10535
10581
10636
10655
10472
10419
10341
10304
10190
10149
9982
9961
9990
10035
10093
10225
10258
10210
10308
10251
10285
10337
10418
10398
10155
9946
9864
10034
10052
10160
10313
10390
10464
10454
10548
10615
10699
10651
10726
10848
10987
11101
11125
11048
10982
10953
10880
10796
10742
10632
10635
10784
10893
10930
11071
11156
11217
11243
11146
11138
11279
11365
11366
11312
11364
11421
11514
11564
11607
11664
11588
11518
11381
11438
11441
11353
11453
11539
11567
11620
11648
11737
11675
11631
11653
11665
11735
11758
11791
11884
11862
11863
11910
11930
11959
11983
12009
12047
12128
12137
12103
12036
12030
12070
12138
12194
12226
12231
12274
12204
12145
12157
12217
12275
12296
12240
12195
12164
12130
12177
12131
12161
12205
12207
12232
12264
12290
12288
12352
12404
12465
12540
12556
12574
12595
12604
12559
12588
12677
12697
12770
12795
12807
12802
12851
12902
12931
12894
12928
12847
12803
12741
12743
12786
12857
12849
12759
12723
12719
12645
12650
12590
12560
12579
12514
12480
12445
12428
12479
12415
12353
12319
12266
12286
12291
12287
12339
12340
12384
12397
12412
12459
12528
12543
12609
12607
12685
12709
12805
12850
12919
12922
12918
12985
12958
13003
12980
13011
12975
12930
12954
12984
12890
12875
12914
12970
13001
13035
13044
13077
13095
13107
13081
13052
13025
12995
12967
12948
12934
12956
12900
12884
12879
12883
12886
12819
12790
12779
12844
12787
12845
12794
12740
12815
12821
12762
12673
12729
12670
12573
12602
12626
12659
12702
12633
12641
12614
12549
12532
12496
12475
12434
12513
12535
12566
12490
12478
12497
12489
12450
12376
12400
12334
12338
12394
12346
12336
12306
12300
12335
12364
12411
12437
12399
12374
12357
12368
12371
12403
12381
12317
12318
12284
12221
12215
12272
12251
12213
12156
12107
12065
12033
12102
12029
11960
11920
11978
11934
11940
11996
12013
12108
12154
12181
12214
12190
12267
12273
12279
12299
12333
12265
12243
12203
12173
12144
12082
12056
11979
12006
12046
12071
12024
11958
11829
11793
11673
11725
11756
11820
11823
11807
11718
11682
11678
11732
11803
11816
11858
11921
11871
11839
11792
11739
11724
11712
11689
11671
11595
11606
11652
11624
11559
11550
11522
11496
11471
11491
11490
11461
11484
11465
11359
11251
11204
11301
11385
11487
11527
11566
11662
11585
11571
11561
11636
11642
11663
11717
11789
11755
11779
11853
11870
11865
11895
11893
11969
11939
11903
11985
12098
12093
12094
12120
12192
12220
12169
12170
12121
12090
12067
12059
12018
11944
11838
11846
11929
11904
11827
11900
11905
11976
12003
12043
12012
12069
12113
12171
12187
12176
12166
12175
12211
12269
12278
12298
12351
12305
12289
12256
12250
12238
12189
12123
12136
12160
12079
12153
12202
12283
12328
12362
12373
12427
12508
12469
12501
12474
12433
12460
12464
12470
12518
12577
12617
12576
12567
12523
12542
12589
12587
12618
12625
12672
12655
12720
12761
12814
12768
12757
12701
12640
12644
12637
12669
12623
12572
12586
12545
12598
12635
12603
12552
12499
12517
12454
12409
12432
12422
12456
12390
12363
12314
12348
12329
12393
12402
12473
12510
12537
12582
12634
12696
12694
12691
12703
12763
12818
12867
12801
12840
12869
12871
12908
12921
12966
12944
12941
12961
13000
13059
13089
13116
13115
13136
13152
13158
13114
13088
13041
13047
13053
13100
13141
13156
13146
13162
13214
13207
13245
13295
13315
13306
13311
13272
13270
13237
13223
13224
13201
13184
13249
13307
13348
13374
13371
13376
13362
13335
13298
13273
13327
13326
13344
13386
13414
13447
13475
13526
13497
13468
13424
13436
13456
13417
13372
13401
13370
13361
13377
13409
13473
13537
13517
13493
13482
13469
13451
13430
13425
13408
13389
13380
13428
13445
13435
13420
13437
13484
13521
13540
13569
13564
13518
13494
13452
13465
13442
13394
13431
13462
13498
13541
13565
13609
13594
13604
13623
13628
13637
13631
13664
13668
13672
13689
13652
13646
13643
13683
13684
13704
13748
13782
13763
13777
13745
13767
13732
13713
13706
13698
13676
13661
13620
13598
13638
13629
13657
13699
13711
13737
13744
13735
13734
13743
13766
13785
13768
13775
13797
13796
13819
13840
13826
13858
13880
13870
13837
13817
13804
13833
13829
13835
13823
13852
13884
13842
13836
13843
13827
13854
13875
13920
13914
13930
13982
13994
14003
13961
13950
13941
13923
13908
13898
13912
13933
13927
13938
13952
13953
13966
13971
13983
13999
14006
14012
14017
13990
13974
13957
13946
13928
13909
13877
13891
13917
13954
13972
13984
14004
14008
14011
14019
14022
14026
14024
14025
14029
14035
14036
14042
14044
14051
14049
14043
14040
14037
14033
14028
14027
14031
14039
14041
14046
14047
14050
14048
14045
14038
14034
14032
14030
14023
14018
14020
14015
14021
14010
13995
13987
13976
13959
13965
13969
13981
13989
13998
13997
13988
13986
13993
14000
14014
14002
14009
14013
14016
14007
14005
13992
13980
13975
13973
13964
13955
13951
13963
13962
13960
13948
13939
13934
13936
13943
13937
13935
13931
13911
13899
13905
13887
13907
13904
13910
13926
13913
13892
13890
13868
13816
13818
13822
13832
13815
13776
13821
13806
13764
13727
13716
13691
13671
13656
13680
13708
13721
13717
13758
13747
13770
13778
13791
13809
13830
13859
13879
13866
13856
13869
13846
13824
13803
13800
13781
13771
13753
13709
13714
13728
13759
13712
13687
13681
13688
13660
13634
13659
13649
13597
13567
13568
13561
13560
13500
13512
13552
13586
13557
13584
13627
13667
13648
13595
13580
13551
13538
13515
13499
13490
13492
13486
13450
13466
13483
13474
13464
13411
13341
13350
13375
13366
13398
13405
13434
13480
13455
13476
13504
13509
13514
13546
13591
13592
13605
13618
13590
13543
13519
13531
13539
13563
13553
13573
13555
13593
13645
13617
13607
13624
13658
13674
13701
13696
13677
13642
13626
13589
13583
13608
13630
13665
13697
13678
13682
13662
13639
13653
13635
13625
13632
13603
13572
13571
13527
13535
13524
13525
13529
13533
13542
13536
13558
13587
13615
13611
13610
13636
13675
13679
13720
13750
13754
13783
13802
13831
13850
13834
13857
13860
13889
13903
13916
13919
13925
13897
13900
13893
13883
13881
13888
13894
13906
13922
13924
13929
13942
13949
13967
13956
13958
13970
13977
13985
13996
14001
13991
13978
13979
13968
13947
13940
13945
13932
13896
13874
13848
13841
13805
13801
13787
13739
13718
13670
13702
13695
13703
13723
13731
13742
13755
13780
13760
13757
13736
13752
13749
13769
13784
13751
13733
13725
13730
13724
13722
13740
13765
13788
13812
13779
13790
13839
13851
13838
13863
13844
13798
13807
13828
13794
13811
13820
13895
13849
13872
13862
13865
13810
13786
13773
13756
13741
13719
13685
13651
13686
13663
13690
13654
13655
13614
13619
13582
13575
13574
13549
13559
13554
13562
13496
13485
13443
13419
13365
13333
13301
13276
13246
13263
13288
13319
13402
13340
13330
13189
13155
13140
13181
13166
13129
13138
13124
13110
13169
13194
13178
13174
13193
13248
13229
13259
13293
13347
13360
13358
13373
13338
13289
13290
13334
13302
13269
13261
13271
13294
13313
13331
13343
13396
13406
13388
13355
13404
13379
13369
13354
13322
13332
13368
13384
13395
13427
13429
13454
13412
13423
13449
13470
13503
13528
13505
13487
13491
13506
13488
13477
13467
13444
13472
13481
13520
13513
13489
13459
13410
13407
13422
13403
13385
13353
13282
13255
13219
13167
13154
13131
13108
13064
13033
13073
13085
13098
13055
12999
13050
13039
13010
12972
12938
12952
13002
13013
13005
13043
13097
13092
13113
13148
13145
13198
13211
13222
13218
13179
13143
13119
13084
13037
13019
13004
13018
13058
12998
13027
13045
13063
13093
13070
13094
13105
13121
12983
12986
13009
12997
12964
12978
12976
12926
12882
12860
12832
12809
12788
12830
12831
12783
12664
12656
12578
12526
12488
12486
12461
12271
12183
12140
12064
12085
12180
12218
12263
12292
12315
12323
12377
12417
12387
12370
12327
12367
12380
12405
12414
12476
12511
12520
12584
12544
12507
12527
12580
12631
12632
12676
12710
12620
12605
12706
12732
12690
12624
12639
12727
12738
12817
12833
12838
12826
12889
12932
12960
12937
12913
12891
12935
12923
12939
12957
12933
12940
12969
12947
12917
12910
12899
12898
12877
12893
12916
12897
12885
12901
12915
12892
12854
12855
12834
12769
12735
12746
12705
12739
12665
12600
12571
12509
12430
12410
12463
12477
12504
12538
12555
12564
12621
12611
12629
12667
12682
12688
12707
12724
12721
12711
12679
12700
12712
12715
12716
12684
12662
12657
12616
12606
12597
12630
12658
12668
12708
12742
12752
12753
12778
12785
12777
12800
12799
12775
12747
12755
12764
12754
12766
12751
12749
12750
12748
12776
12793
12842
12828
12835
12812
12813
12792
12796
12797
12789
12810
12798
12811
12843
12865
12872
12866
12878
12861
12848
12870
12896
12874
12836
12774
12784
12846
12895
12880
12907
12953
12981
12955
12994
13051
13028
12965
12920
12924
12864
12823
12839
12856
12827
12760
12767
12722
12683
12728
12653
12642
12593
12530
12467
12453
12406
12389
12442
12471
12503
12539
12570
12522
12529
12568
12592
12646
12693
12649
12689
12660
12622
12581
12548
12562
12521
12519
12565
12485
12446
12431
12421
12440
12468
12426
12423
12396
12392
12359
12309
12312
12304
12311
12255
12225
12253
12277
12332
12372
12316
12282
12224
12254
12301
12369
12391
12379
12358
12343
12361
12420
12452
12512
12536
12554
12492
12482
12439
12462
12534
12483
12495
12408
12382
12342
12337
12294
12295
12303
12331
12347
12320
12260
12252
12242
12230
12228
12237
12219
12168
12150
12115
12087
12152
12212
12147
12088
12089
12055
12021
11975
12017
11984
11953
12023
11955
12025
12016
11993
12058
12092
12143
12122
12148
12061
12053
11997
12022
12035
11922
11891
11899
11892
11882
11801
11797
11729
11723
11688
11641
11635
11645
11576
11594
11615
11700
11738
11814
11852
11857
11841
11837
11883
11861
11894
11923
11957
11875
11802
11822
11798
11776
11762
11766
11698
11657
11582
11574
11500
11482
11400
11435
11481
11475
11506
11556
11603
11630
11706
11745
11785
11775
11774
11748
11708
11633
11552
11581
11543
11474
11384
11354
11414
11393
11330
11320
11305
11137
11141
11203
11176
11256
11237
11091
10997
10949
10975
10946
10853
10741
10723
10804
10773
10822
10863
11070
11092
11061
11159
11282
11225
11272
11324
11352
11260
11130
11043
10988
11031
10989
10986
10915
10900
10811
10878
10713
10708
10623
10471
10534
10469
10504
10496
10643
10644
10667
10842
10916
10965
11010
11205
11183
11295
11346
11278
11150
11193
11171
11161
11093
11021
10950
10980
11035
11066
11194
11267
11355
11389
11283
11264
11124
10968
10886
10833
10765
10698
10624
10517
10459
10389
10336
10248
10184
10154
10038
9984
9978
9972
9853
9756
9769
9660
9592
9731
9745
9593
9725
9785
9630
9631
9548
9406
9352
9213
9109
9003
8914
8838
8793
8686
8693
8613
8515
8455
8362
8302
8183
8104
8014
8073
7882
7881
7975
7988
8046
7987
8024
8103
8108
8232
8247
8248
8213
8320
8439
8417
8602
8576
8644
8712
8747
8792
8889
9077
9183
9241
9401
9313
9377
9420
9366
9378
9351
9240
9201
9018
9099
8971
8919
8888
8791
8777
8944
8989
8784
8846
8910
8997
9081
9123
9182
9071
8956
8877
8876
8820
8746
8618
8589
8485
8416
8444
8335
8208
8212
8211
8342
8400
8579
8474
8426
8583
8525
8412
8273
8231
8198
8071
8094
8254
8290
8159
8082
7979
7964
7932
7885
8008
7950
7908
7986
7941
7798
7763
7652
7623
7675
7702
7628
7627
7651
7769
7643
7646
7722
7768
7870
7895
7828
7884
8034
8006
8040
8131
8141
8169
8319
8502
8595
8672
8852
8950
9186
9115
9156
9293
9426
9405
9383
9345
9212
9290
9446
9510
9535
9730
9826
9960
10050
10143
10307
10275
10247
10317
10376
10431
10500
10522
10595
10680
10738
10795
10787
10770
10748
10837
10963
10976
10979
10978
10879
10783
10823
10679
10592
10430
10425
10426
10282
10176
10241
10111
10172
10268
10274
10197
10142
10246
10153
10183
10291
10312
10201
10200
10207
10302
10224
10196
10300
10351
10397
10361
10396
10561
10528
10436
10236
10234
10090
10070
9952
9874
9858
9941
9846
9942
10060
9900
9815
9703
9834
9977
9981
10013
10014
10006
9956
10024
9959
10051
10101
10173
10130
9965
9766
9868
9819
9685
9807
9672
9704
9490
9478
9393
9335
9171
8826
8759
8705
8616
8501
8352
8318
8259
8433
8434
8532
8612
8643
8745
8873
9035
9197
9301
9365
9467
9489
9644
9655
9716
9654
9382
9211
9070
8963
8964
9043
9044
8926
8872
8803
8729
8754
8604
8449
8488
8484
8621
8753
8909
8871
8783
8702
8588
8569
8367
8307
8194
8075
8127
8272
8308
8310
8217
8123
8005
7817
7875
7689
7539
7476
7657
7797
7945
8030
8065
7859
7697
7766
7772
7866
7757
7701
7601
7674
7597
7519
7610
7481
7524
7426
7446
7528
7540
7500
7508
7362
7307
7121
6970
6955
7149
7245
7254
7353
7220
7087
7072
6943
6995
6896
6954
7102
7111
7257
7379
7352
7241
7361
7411
7570
7518
7306
7133
7101
6980
6918
6681
6688
6610
6510
6377
6253
6250
6341
6463
6462
6461
6549
6606
6800
6849
6674
6572
6556
6665
6669
6875
7059
7058
7143
7295
7475
7439
7458
7667
7753
7635
7486
7351
7313
7240
7142
7256
7168
7068
7026
6908
6900
6901
6783
6702
6842
6750
6782
6584
6735
6883
6924
7006
7130
7293
7294
7423
7543
7588
7759
7874
7897
8013
8102
8216
8384
8270
8100
8012
7974
7843
7716
7609
7622
7683
7785
7912
7858
7993
8074
8148
8278
8393
8383
8382
8514
8631
8726
8744
8607
8555
8500
8692
8901
8954
9159
9152
9280
9104
9222
9254
9068
8930
9013
9136
9307
9416
9495
9659
9792
9899
9966
10059
10079
9940
9882
9724
9642
9542
9386
9381
9248
9155
9255
9178
9210
9317
9485
9364
9215
9069
8938
8887
8851
8870
8685
8763
8845
8955
8925
8865
8762
8711
8684
8463
8334
8425
8299
8246
8168
8136
8205
8372
8411
8524
8657
8764
8694
8714
8750
8902
8918
9098
9236
9281
9371
9496
9652
9643
9798
9893
9755
9699
9845
9983
9822
9617
9457
9400
9410
9598
9712
9951
10148
10257
10327
10381
10458
10516
10515
10566
10614
10598
10740
10832
10676
10579
10457
10348
10383
10649
10751
10867
10993
11136
10992
11060
11165
11290
11211
11277
11347
11399
11510
11593
11584
11632
11558
11489
11464
11363
11426
11548
11538
11684
11821
11887
11770
11734
11819
11902
11912
11962
11992
12038
11987
12011
12041
12086
12163
12167
12223
12149
12126
12095
12234
12199
12172
12135
12052
11999
11952
11845
11856
11915
11896
11877
11728
11722
11679
11761
11778
11703
11605
11592
11542
11467
11460
11351
11216
11149
11197
11129
11145
11087
11047
10841
10877
10791
10697
10707
10813
10777
10326
10689
10810
10831
10746
10650
10847
10782
10685
10541
10388
10446
10597
10690
10890
10996
10962
10914
11057
11115
11009
10974
10933
10821
10769
10857
10663
10621
10463
10223
10209
10085
10136
10245
10168
10256
10353
10281
10092
10123
10065
10005
9969
9857
9881
9614
9563
9698
9760
9825
9833
9912
9931
9729
9521
9409
9516
9534
9399
9357
9300
9190
9059
8970
8875
8768
8720
8513
8490
8330
8147
8221
8351
8446
8306
8341
8179
8019
8059
8060
8023
7796
7673
7605
7558
7693
7737
7721
7795
7842
7918
8058
8090
7973
7836
7764
7672
7650
7575
7355
7334
7285
7148
6992
6979
6763
6723
6588
6455
6503
6487
6602
6594
6687
6803
6882
6701
6680
6819
6953
7071
7081
7300
7327
7225
7335
7445
7336
7302
7162
7110
7182
7120
7077
7020
6917
6848
6820
6792
6816
6668
6603
6448
6364
6179
6083
6023
6119
5982
6000
6158
6258
6379
6465
6599
6479
6589
6492
6390
6376
6466
6333
6302
6221
6305
6202
6162
6110
6042
5991
5936
5860
5763
5750
5671
5529
5473
5478
5382
5286
5305
5206
5184
5154
5010
4965
5051
4904
4789
4645
4737
4629
4530
4320
4271
4186
4153
3949
3723
3779
3818
3757
3607
3590
3443
3426
3401
3250
3103
3102
3212
3340
3230
3143
3175
3279
3344
3478
3576
3627
3671
3737
3863
3970
3933
3999
4066
4217
4333
4474
4315
4138
3981
3958
3901
3735
3570
3452
3384
3334
3278
3248
3211
3217
3070
2961
2918
2944
3041
3096
3166
3277
3339
3369
3509
3540
3355
3420
3442
3498
3496
3612
3601
3704
3897
4069
4283
4332
4365
4504
4560
4555
4576
4662
4774
4932
5046
4849
4804
4783
4863
4909
5016
4993
5039
5138
5219
5289
5246
5110
4986
5009
5127
5102
5228
5285
5381
5469
5395
5466
5492
5437
5368
5249
5197
5142
5161
5264
5304
5303
5477
5664
5813
5740
5670
5528
5402
5534
5577
5770
5785
5838
5923
5876
5811
5673
5749
5882
6003
6103
6133
6230
6396
6361
6491
6593
6578
6429
6317
6326
6161
6140
6076
6082
5896
5573
5572
5346
5218
5205
5058
4884
4869
4917
4991
5038
5101
5144
5145
5166
5109
5088
4992
4923
4787
4740
4661
4547
4421
4273
4213
4075
4119
4133
4046
3956
3896
3980
3855
3741
3742
3637
3715
3698
3815
3957
4027
4167
4255
4261
4438
4436
4494
4406
4353
4339
4328
4235
4426
4548
4536
4589
4703
4670
4788
4754
4569
4638
4374
4192
4249
4134
3932
4028
3761
3621
3635
3658
3645
3687
3650
3699
3768
3796
3835
3867
3773
3651
3531
3477
3476
3495
3400
3286
3368
3294
3165
3229
3375
3520
3449
3409
3310
3174
3240
3374
3330
3012
3031
2801
2901
3035
2861
2766
2839
2753
2640
2652
2650
2535
2449
2527
2425
2512
2588
2663
2684
2772
2924
2941
3138
3069
2952
2833
2657
2554
2802
2781
2840
2645
2782
2815
2998
2978
2953
3081
3120
3124
3056
2869
2635
2892
2834
2688
2788
2942
2919
3016
3121
3179
3233
3453
3510
3460
3466
3465
3346
3345
3319
3532
3617
3618
3630
3659
3839
3885
4103
4232
4144
4256
4386
4449
4725
4713
4572
4410
4316
4264
4394
4495
4689
4735
4734
4843
4876
5011
5103
5177
5130
5002
5071
5198
5307
5370
5369
5306
5378
5425
5554
5646
5772
5637
5645
5751
5808
5942
5964
5953
6031
6084
6194
6384
6482
6435
6286
6206
6180
6059
6125
6111
5986
6051
6150
6199
6252
6391
6430
6362
6249
6340
6292
6152
6163
6222
6231
6153
6115
5967
5861
5724
5741
5820
5885
6016
6105
6015
5937
5954
5786
5704
5599
5588
5503
5489
5500
5441
5434
5353
5511
5612
5632
5589
5555
5451
5332
5396
5435
5269
5162
5259
5152
4970
4929
4877
4963
5079
5097
5135
5146
5347
5322
5313
5207
5067
5027
5052
5043
5028
4997
5119
5019
4955
5031
5193
5247
5403
5541
5416
5348
5504
5647
5734
5776
5705
5677
5715
5640
5574
5530
5591
5558
5590
5683
5739
5792
5924
5955
6038
6033
5996
5866
5793
5830
5886
5916
6017
6010
6089
6146
6242
6355
6318
6414
6441
6456
6611
6689
6784
6724
6684
6563
6514
6573
6444
6357
6279
6181
6147
6159
6148
5975
5930
5910
5831
6039
6040
6164
6216
6251
6207
6141
6295
6280
6312
6327
6416
6480
6512
6497
6624
6690
6771
6829
6976
6975
7078
7190
7150
7408
7487
7492
7477
7448
7308
7250
7103
7034
7169
7342
7319
7469
7546
7668
7767
7647
7589
7559
7590
7669
7529
7493
7530
7578
7676
7745
7791
7818
7775
7927
8009
8025
7896
7792
7629
7501
7397
7440
7363
7207
7163
7200
7176
7396
7383
7268
7329
7276
7134
7073
6977
6984
6909
6843
6837
6755
6675
6676
6801
6821
6653
6625
6537
6504
6467
6483
6365
6422
6373
6313
6400
6515
6607
6632
6585
6729
6682
6620
6493
6368
6405
6267
6293
6314
6223
6060
5973
5938
5945
6073
6190
6094
6224
6342
6401
6402
6257
6090
5968
5857
5854
5754
5725
5706
5701
5610
5505
5561
5648
5662
5787
5825
5905
5972
6120
6225
6173
6085
5997
5983
5867
5756
5735
5730
5652
5531
5374
5397
5354
5279
5308
5278
5224
5164
5157
5126
5116
5061
5139
5163
5081
5172
5298
5361
5442
5417
5373
5349
5343
5333
5334
5323
5344
5418
5490
5525
5559
5609
5600
5613
5680
5761
5839
5782
5760
5781
5620
5633
5651
5592
5497
5429
5273
5128
4998
4855
4873
4809
4738
4664
4663
4577
4777
4821
4633
4565
4500
4450
4290
4250
4412
4482
4532
4647
4654
4768
4639
4726
4646
4537
4390
4440
4469
4362
4297
4218
4135
4060
4188
4110
4227
4187
4145
4000
3984
3830
3743
3841
3942
4124
4304
4422
4568
4680
4588
4439
4300
4109
4029
4052
3983
4008
3902
3716
3790
3911
3886
3758
3700
3608
3492
3380
3299
3290
3361
3473
3457
3521
3505
3672
3679
3631
3751
3848
3908
4021
4022
4061
4095
4100
4223
4245
4375
4427
4514
4511
4563
4690
4681
4764
4790
4710
4778
4841
4906
4936
4977
4978
5032
5062
5098
5099
5111
5033
4944
4895
4832
4801
4805
4700
4527
4599
4682
4665
4531
4512
4556
4458
4402
4280
4233
4169
4139
4125
4096
4193
4201
4277
4321
4371
4452
4542
4470
4349
4329
4305
4236
4214
4168
4085
3971
4009
3989
3912
3903
3752
3720
3759
3744
3810
3807
3762
3745
3655
3546
3427
3571
3597
3666
3628
3660
3499
3434
3479
3335
3313
3200
3046
2653
2559
2508
2616
2557
2641
2754
2829
2691
2858
2954
3042
3132
3180
3356
3272
3398
3231
3287
3167
3149
3090
2982
3023
2886
2971
3048
3047
3043
3105
2990
2967
2773
2629
2692
2685
2755
2862
2756
2664
2654
2630
2560
2509
2501
2568
2500
2414
2479
2403
2386
2445
2332
2300
2220
2166
2104
2134
2125
2053
1974
1915
1821
1797
1719
1646
1609
1652
1667
1603
1559
1477
1476
1433
1496
1542
1356
1343
1306
1324
1380
1385
1301
1249
1327
1394
1395
1434
1526
1632
1630
1563
1458
1371
1311
1376
1347
1241
1199
1228
1251
1250
1197
1080
1082
1038
981
889
968
881
823
819
904
978
1075
1066
1098
1229
1208
1203
1284
1372
1381
1464
1553
1658
1695
1753
1853
1895
1863
1904
1771
1729
1850
1892
1919
2012
2111
2260
2249
2357
2317
2310
2261
2234
2115
2054
2105
2022
2044
1980
2061
2106
2152
2208
2203
2180
2098
2028
1975
2048
2093
2126
2191
2185
2112
2095
2045
2049
2039
2099
2135
2148
2183
2222
2204
2221
2287
2274
2336
2346
2321
2380
2362
2322
2363
2388
2409
2516
2551
2607
2548
2611
2681
2646
2562
2514
2612
2558
2491
2595
2636
2697
2722
2757
2846
2870
2896
2979
3017
3108
3168
3201
3254
3300
3280
3381
3314
3281
3198
3092
3144
3050
3057
2972
2930
2758
2852
2793
2709
2678
2795
2903
2973
2985
2902
2992
3060
3159
3218
3207
3115
3083
3093
3181
3301
3362
3454
3526
3506
3563
3638
3639
3673
3602
3614
3551
3598
3440
3444
3445
3371
3412
3428
3547
3581
3632
3674
3610
3560
3507
3561
3523
3490
3404
3295
3307
3403
3435
3341
3283
3222
3161
3145
3100
3122
3071
3025
3013
3044
3024
3160
3311
3274
3282
3370
3493
3402
3353
3273
3204
3241
3187
3076
2962
2945
2863
2739
2704
2733
2809
2889
2864
2689
2617
2563
2528
2497
2515
2488
2524
2571
2603
2545
2544
2502
2517
2552
2631
2537
2470
2410
2422
2338
2337
2283
2262
2169
2213
2236
2209
2280
2404
2372
2334
2288
2239
2153
2089
2073
2139
2210
2253
2270
2187
2127
2097
2113
2186
2182
2149
2140
2107
2086
2030
2014
1929
1937
1836
1822
1740
1739
1814
1870
1878
1890
1953
1967
1942
2029
2081
2056
1983
1995
2003
1948
1941
1844
1817
1858
1746
1693
1677
1760
1712
1654
1653
1649
1631
1663
1715
1737
1676
1611
1573
1490
1472
1534
1516
1556
1587
1461
1321
1287
1200
1185
1209
1191
1156
1159
1252
1354
1312
1357
1386
1416
1531
1606
1675
1723
1798
1794
1832
1883
1876
1868
1854
1778
1763
1759
1774
1803
1869
1913
1906
1884
1839
1885
1855
1927
2010
1994
1981
2013
2050
2088
2080
2096
2119
2023
1971
1940
1905
1965
1960
2072
2016
1952
1964
1959
1947
1851
1881
1957
1963
1835
1810
1909
1828
1747
1639
1638
1610
1659
1647
1661
1579
1456
1523
1497
1415
1378
1430
1336
1278
1161
1028
885
905
1017
1023
951
1006
845
1018
996
1039
1142
1239
1240
1242
1236
1280
1295
1266
1331
1288
1339
1396
1408
1527
1506
1570
1645
1561
1604
1568
1462
1452
1441
1562
1635
1598
1503
1425
1403
1363
1316
1328
1281
1355
1315
1263
1192
1204
1186
1293
1360
1402
1436
1296
1260
1220
1210
1162
1100
1135
1201
1175
1174
1120
1072
1050
990
870
824
762
793
760
696
685
724
757
754
691
678
645
642
619
672
639
656
641
631
603
637
623
617
713
744
740
776
810
681
665
706
753
775
774
751
797
859
858
794
690
627
636
573
566
475
515
599
616
630
564
496
529
557
614
516
487
492
436
373
394
413
503
470
453
399
328
327
256
267
202
188
257
351
379
345
290
283
316
400
450
451
445
507
497
479
510
480
482
489
454
431
380
377
464
404
336
277
276
313
354
401
422
417
432
405
386
369
370
321
319
340
339
365
337
291
246
194
223
259
249
250
241
229
212
209
176
154
149
142
125
89
69
58
93
102
127
133
165
191
207
230
218
210
200
175
166
158
144
132
98
72
86
108
139
148
134
121
136
156
197
185
174
225
247
227
213
189
198
219
190
205
201
215
234
239
244
242
272
269
253
295
330
362
382
391
444
458
455
491
477
550
549
547
548
537
592
666
638
686
727
750
790
789
787
836
861
815
720
694
653
589
558
518
519
574
604
673
701
756
846
953
935
925
982
1036
1012
1027
1077
1065
1013
1068
1103
1099
1090
1150
1205
1195
1145
1167
1177
1105
1131
1104
1078
1126
1046
989
940
966
1031
1049
1064
1035
999
1011
1053
1112
1067
1037
973
934
843
768
809
792
874
814
783
725
682
700
680
735
777
782
719
699
661
677
652
610
606
576
577
611
594
543
538
524
511
522
476
438
409
387
355
368
317
309
281
278
280
243
224
236
260
237
251
279
298
307
320
322
375
402
424
459
393
437
501
546
531
528
561
596
575
591
625
676
692
739
738
788
808
826
907
952
938
875
840
781
752
765
749
675
612
583
560
559
530
513
471
499
504
493
498
483
578
505
517
587
660
703
679
755
780
813
812
795
711
709
726
698
697
718
734
763
807
835
873
882
919
1029
1019
1060
1061
1087
1056
1020
933
884
910
924
896
906
961
997
1057
1143
1101
1030
946
878
893
820
796
849
850
860
939
992
1026
927
911
1045
1083
1193
1154
1178
1130
1179
1144
1088
1102
1051
1015
1010
1063
1052
956
886
972
965
1032
998
1048
1118
1121
1194
1275
1274
1282
1329
1243
1221
1188
1111
1073
1089
1136
1138
1160
1187
1302
1404
1297
1365
1453
1571
1596
1655
1741
1628
1633
1612
1618
1643
1689
1588
1507
1447
1454
1491
1524
1590
1589
1713
1793
1815
1840
1860
1893
1871
1824
1792
1779
1823
1859
1949
1991
2017
2070
2116
2141
2217
2311
2316
2254
2175
2136
2170
2257
2382
2415
2505
2550
2699
2760
2767
2668
2506
2405
2327
2399
2416
2400
2413
2342
2264
2211
2171
2075
2082
1989
1987
1961
1872
1714
1696
1599
1574
1613
1554
1536
1492
1437
1377
1307
1264
1261
1258
1285
1289
1348
1364
1391
1417
1448
1518
1505
1473
1504
1564
1607
1656
1644
1735
1744
1761
1799
1811
1877
1932
1886
1882
1910
1922
1986
2036
2065
2094
2068
2137
2156
2188
2159
2243
2192
2120
2035
1968
1945
1902
1813
1748
1685
1648
1517
1411
1366
1361
1332
1270
1211
1176
1230
1231
1180
1149
1181
1198
1139
1248
1262
1286
1322
1333
1271
1232
1189
1265
1388
1412
1387
1382
1422
1481
1528
1482
1508
1426
1410
1383
1478
1535
1555
1597
1702
1764
1697
1698
1629
1634
1619
1642
1754
1804
1845
1934
1896
1861
1800
1864
1933
1990
1997
2138
2114
2189
2255
2323
2250
2291
2354
2447
2473
2472
2436
2443
2427
2723
2651
2724
2768
2931
2986
3027
3062
3109
3101
3000
2887
2912
3019
3061
3104
3146
3213
3243
3349
3336
3331
3399
3458
3446
3372
3326
3291
3077
3052
3026
2872
2873
2939
2905
2946
2797
2775
2734
2667
2661
2714
2784
2774
2794
2747
2854
3051
2943
2853
2811
2897
2956
3032
3018
2938
2871
2820
2810
2665
2666
2694
2589
2519
2613
2520
2442
2430
2351
2392
2434
2396
2446
2518
2529
2549
2577
2632
2538
2471
2452
2451
2492
2460
2373
2339
2381
2350
2290
2275
2374
2433
2412
2340
2315
2244
2297
2241
2155
2067
2087
2025
1972
1928
1916
1944
1976
2024
1996
1943
2019
2037
2091
2158
2174
2150
2157
2090
2128
2162
2263
2198
2240
2216
2285
2302
2284
2353
2432
2483
2572
2596
2698
2658
2759
2911
2803
2796
2904
2963
3072
3150
3223
3188
3266
3251
3205
3242
3342
3429
3455
3461
3421
3494
3514
3593
3582
3640
3583
3467
3535
3616
3656
3705
3662
3769
3844
3845
3821
3806
3936
3985
4012
4147
4196
4302
4224
4336
4466
4573
4559
4620
4706
4765
4861
4878
4762
4705
4598
4585
4584
4487
4301
4407
4475
4597
4612
4643
4558
4517
4516
4322
4190
4072
4041
3975
4064
4171
4098
4002
3840
3710
3764
3864
3918
3852
3763
3661
3646
3739
3792
3851
3914
3934
3850
3849
3892
3905
3746
3843
3939
3925
3856
3820
3879
3825
3959
3909
4025
4120
4207
4285
4241
4158
4080
4155
4246
4130
4030
4039
4031
4097
4104
4036
4011
4056
4007
3974
4063
4040
4047
4112
4242
4286
4258
4451
4396
4347
4404
4377
4357
4275
4204
4111
4208
4295
4292
4429
4498
4534
4497
4317
4268
4330
4376
4444
4515
4486
4650
4667
4701
4634
4704
4651
4655
4770
4839
4825
4806
4842
4874
4786
4730
4722
4641
4582
4564
4604
4711
4755
4707
4686
4668
4752
4748
4852
4953
4819
4961
5004
4946
5036
5005
5017
4914
4888
4810
4758
4630
4697
4807
4731
4656
4652
4723
4625
4543
4478
4476
4551
4552
4635
4732
4881
4919
4882
5000
5106
4950
4938
4951
4840
4766
4715
4553
4518
4457
4430
4462
4424
4363
4338
4248
4205
4164
4148
4142
4094
3982
3954
3910
3938
3923
3968
4033
4065
4101
4163
4197
4276
4313
4296
4307
4370
4405
4398
4381
4337
4229
4247
4210
4325
4387
4459
4490
4535
4566
4628
4502
4544
4467
4372
4262
4368
4312
4151
4093
4053
3996
3966
3889
3988
4054
4082
4117
4073
4050
4141
4115
4122
4172
4091
4032
3995
3922
3929
3963
3920
4014
3967
3953
3952
3944
3888
3822
3803
3813
3696
3690
3717
3766
3711
3636
3565
3556
3624
3712
3760
3793
3853
3870
3817
3697
3664
3729
3653
3683
3713
3776
3837
3871
3926
3876
3823
3781
3787
3788
3722
3678
3702
3665
3619
3605
3567
3557
3528
3433
3354
3297
3302
3316
3391
3432
3475
3486
3553
3566
3471
3417
3377
3323
3338
3405
3516
3515
3474
3431
3382
3396
3364
3268
3219
3199
3210
3263
3234
3183
3155
3193
3172
3232
3288
3324
3425
3437
3573
3625
3691
3750
3749
3833
3877
3865
3767
3878
3771
3643
3497
3386
3333
3136
3177
3065
3317
3235
3259
3289
3269
3224
3118
2976
2890
2876
2949
3021
3078
3068
3110
3135
3094
3074
3126
3097
3067
3154
3134
3182
3236
3125
3116
3066
3028
3073
2974
2975
3045
3002
2933
2875
2822
2718
2713
2812
2865
2934
2957
3008
2948
2836
2761
2726
2736
2735
2682
2633
2618
2648
2525
2480
2453
2401
2469
2690
2719
2598
2359
2164
2055
2007
1887
1847
1788
1691
1699
1745
1772
1826
1805
1670
1605
1664
1756
1848
1888
1897
2032
2143
2286
2308
2431
2456
2531
2364
2200
2117
2005
1988
2057
2223
2355
2462
2489
2634
2798
2859
2965
2776
2913
2643
2592
2789
2637
2511
2360
2201
2177
2018
1918
1857
1768
1680
1694
1679
1707
1636
1582
1552
1519
1439
1480
1500
1529
1532
1557
1567
1551
1525
1495
1451
1548
1459
1494
1479
1483
1499
1539
1580
1581
1678
1750
1856
1816
1724
1718
1720
1717
1706
1690
1738
1790
1789
1755
1767
1705
1672
1601
1566
1565
1600
1669
1704
1749
1736
1742
1766
1831
1818
1801
1914
1911
1846
1865
1958
1925
1917
1935
2038
2051
2031
1998
2011
2163
2181
2108
2199
2084
1999
2034
1930
1891
2041
2226
2233
2151
2251
2293
2389
2494
2591
2712
2805
2884
2874
2842
2817
2717
2659
2671
2608
2556
2530
2393
2444
2344
2347
2313
2343
2375
2484
2485
2570
2662
2725
2670
2597
2625
2604
2642
2647
2701
2711
2715
2710
2821
2906
2968
2993
2947
2984
3153
3262
3255
3337
3407
3424
3430
3332
3367
3322
3358
3343
3284
3275
3245
3152
3084
3014
2925
2827
2804
2855
2669
2590
2521
2510
2623
2741
2932
3007
3058
3106
3176
3151
3209
3189
3244
3296
3363
3500
3558
3587
3543
3470
3512
3436
3463
3564
3588
3642
3647
3695
3802
3786
3775
3721
3709
3668
3663
3785
3799
3832
3880
3928
3991
4037
4058
4088
4114
4057
3987
3992
3937
3875
3869
3976
3874
3898
3826
3836
3927
3935
3978
4017
4049
4106
4113
4189
4238
4140
4150
4137
4199
4209
4281
4298
4380
4324
4323
4340
4318
4379
4408
4456
4499
4418
4378
4293
4351
4415
4397
4358
4237
4161
4228
4220
4191
4178
4105
4087
4121
4162
4042
4078
4013
3951
3947
3946
3986
4003
4067
4048
4081
3994
3919
3765
3754
3682
3633
3604
3584
3536
3468
3527
3537
3441
3388
3350
3406
3462
3491
3447
3415
3321
3208
3171
3215
3249
3327
3422
3469
3542
3599
3511
3481
3416
3524
3552
3555
3623
3622
3667
3797
3846
3872
3873
3798
3774
3693
3689
3812
3808
3747
3726
3677
3727
3780
3748
3734
3770
3728
3694
3629
3641
3594
3548
3423
3376
3351
3315
3267
3192
3130
3053
3001
3020
2964
2878
2830
2740
2656
2569
2467
2461
2493
2383
2312
2258
2176
2121
2142
2083
2040
1907
1977
2004
2059
2006
1924
1879
1825
1787
1734
1765
1782
1716
1569
1502
1413
1330
1245
1217
1334
1397
1435
1449
1349
1237
1113
1047
865
736
769
831
847
915
921
897
962
954
920
876
803
714
667
597
580
551
534
541
579
581
633
634
609
520
490
466
429
398
367
363
388
425
457
494
456
415
428
410
366
332
303
308
284
300
292
338
325
299
296
226
220
203
192
151
163
152
140
118
81
67
75
103
95
99
90
71
64
49
41
37
45
40
47
29
23
17
20
21
11
18
39
38
54
55
48
43
31
33
44
65
56
68
107
82
61
73
119
66
104
105
113
143
159
170
161
204
240
333
331
305
371
264
293
346
289
304
374
403
446
526
532
461
544
621
662
702
758
832
844
804
732
721
647
646
657
613
567
584
521
506
416
310
358
434
472
495
433
441
383
334
301
282
270
235
273
268
208
171
177
137
109
129
87
88
131
150
78
91
59
27
62
96
138
114
157
186
153
130
162
178
179
145
195
216
261
323
353
294
217
252
231
181
120
122
83
51
50
34
42
80
111
141
164
115
70
77
52
74
53
35
9
4
5
14
19
28
24
8
15
22
32
12
