# Supplementary material for: A novel approach for solving travelling thief problem using enhanced simulated annealing
Source: PeerJ Comput Sci. 2021 Mar 16;7:e377. doi: 10.7717/peerj-cs.377 (PMC8022508; doi:10.7717/peerj-cs.377)
Supplement: Supplemental Information 1 [file peerj-cs-07-377-s001.zip › ttplab-dist/database/LK_tours/ch130.linkern.tour]

NAME : ch130.6110.tour
COMMENT : Length = 6110
COMMENT : Found by LKH [Keld Helsgaun] Fri Jan 16 03:55:53 2015
TYPE : TOUR
DIMENSION : 130
TOUR_SECTION
1
41
71
39
117
112
115
28
62
105
128
16
45
5
11
76
109
61
129
124
64
69
86
88
26
7
97
70
107
127
104
43
34
17
31
27
19
100
15
29
24
116
95
79
87
12
81
103
77
94
89
110
98
68
63
48
25
113
32
36
84
119
111
123
101
82
57
9
56
65
52
75
74
99
73
92
38
106
53
120
58
49
72
91
6
102
10
14
67
13
96
122
55
60
51
42
44
93
37
22
47
40
23
33
21
126
121
78
66
85
125
90
59
30
83
3
114
108
8
18
46
80
118
20
4
35
54
2
50
130
-1
EOF
