# Supplementary material for: A novel approach for solving travelling thief problem using enhanced simulated annealing
Source: PeerJ Comput Sci. 2021 Mar 16;7:e377. doi: 10.7717/peerj-cs.377 (PMC8022508; doi:10.7717/peerj-cs.377)
Supplement: Supplemental Information 1 [file peerj-cs-07-377-s001.zip › ttplab-dist/database/LK_tours/ch150.linkern.tour]

NAME : ch150.6528.tour
COMMENT : Length = 6528
COMMENT : Found by LKH [Keld Helsgaun] Fri Jan 16 03:55:59 2015
TYPE : TOUR
DIMENSION : 150
TOUR_SECTION
1
87
34
76
73
48
63
30
84
7
8
89
96
35
124
93
52
126
33
105
111
16
59
79
121
88
94
10
113
3
62
149
125
22
104
4
115
150
21
78
15
133
77
122
14
80
72
49
147
144
145
136
112
64
44
71
45
128
68
119
91
106
13
74
123
31
27
129
117
140
60
66
17
130
148
11
61
36
69
127
39
57
41
101
116
12
24
118
53
40
139
47
120
42
9
28
6
37
2
19
99
114
102
108
70
135
86
29
81
110
25
20
51
109
43
67
38
23
32
131
134
138
54
92
46
90
56
83
141
58
55
50
137
132
65
85
142
18
75
26
146
97
143
100
5
107
95
82
103
98
-1
EOF
