# Supplementary material for: A novel approach for solving travelling thief problem using enhanced simulated annealing
Source: PeerJ Comput Sci. 2021 Mar 16;7:e377. doi: 10.7717/peerj-cs.377 (PMC8022508; doi:10.7717/peerj-cs.377)
Supplement: Supplemental Information 1 [file peerj-cs-07-377-s001.zip › ttplab-dist/database/TSP_instances/berlin52.tsp]

NAME : berlin52
TYPE : TSP
COMMENT : 52 locations in Berlin (Groetschel)
DIMENSION : 52
EDGE_WEIGHT_TYPE : EUC_2D
NODE_COORD_SECTION
1 565.0 575.0
2 25.0 185.0
3 345.0 750.0
4 945.0 685.0
5 845.0 655.0
6 880.0 660.0
7 25.0 230.0
8 525.0 1000.0
9 580.0 1175.0
10 650.0 1130.0
11 1605.0 620.0 
12 1220.0 580.0
13 1465.0 200.0
14 1530.0 5.0
15 845.0 680.0
16 725.0 370.0
17 145.0 665.0
18 415.0 635.0
19 510.0 875.0  
20 560.0 365.0
21 300.0 465.0
22 520.0 585.0
23 480.0 415.0
24 835.0 625.0
25 975.0 580.0
26 1215.0 245.0
27 1320.0 315.0
28 1250.0 400.0
29 660.0 180.0
30 410.0 250.0
31 420.0 555.0
32 575.0 665.0
33 1150.0 1160.0
34 700.0 580.0
35 685.0 595.0
36 685.0 610.0
37 770.0 610.0
38 795.0 645.0
39 720.0 635.0
40 760.0 650.0
41 475.0 960.0
42 95.0 260.0
43 875.0 920.0
44 700.0 500.0
45 555.0 815.0
46 830.0 485.0
47 1170.0 65.0
48 830.0 610.0
49 605.0 625.0
50 595.0 360.0
51 1340.0 725.0
52 1740.0 245.0
EOF
