# Supplementary material for: A novel approach for solving travelling thief problem using enhanced simulated annealing
Source: PeerJ Comput Sci. 2021 Mar 16;7:e377. doi: 10.7717/peerj-cs.377 (PMC8022508; doi:10.7717/peerj-cs.377)
Supplement: Supplemental Information 1 [file peerj-cs-07-377-s001.zip › ttplab-dist/database/TTP1_data/a280_n279_bounded-strongly-corr_01.ttp]

PROBLEM NAME: 	a280-TTP
KNAPSACK DATA TYPE: bounded strongly corr
DIMENSION:	280
NUMBER OF ITEMS: 	279
CAPACITY OF KNAPSACK: 	25936
MIN SPEED: 	0.1
MAX SPEED: 	1
RENTING RATIO: 	5.61
EDGE_WEIGHT_TYPE:	CEIL_2D
NODE_COORD_SECTION	(INDEX, X, Y): 
1	288	149
2	288	129
3	270	133
4	256	141
5	256	157
6	246	157
7	236	169
8	228	169
9	228	161
10	220	169
11	212	169
12	204	169
13	196	169
14	188	169
15	196	161
16	188	145
17	172	145
18	164	145
19	156	145
20	148	145
21	140	145
22	148	169
23	164	169
24	172	169
25	156	169
26	140	169
27	132	169
28	124	169
29	116	161
30	104	153
31	104	161
32	104	169
33	90	165
34	80	157
35	64	157
36	64	165
37	56	169
38	56	161
39	56	153
40	56	145
41	56	137
42	56	129
43	56	121
44	40	121
45	40	129
46	40	137
47	40	145
48	40	153
49	40	161
50	40	169
51	32	169
52	32	161
53	32	153
54	32	145
55	32	137
56	32	129
57	32	121
58	32	113
59	40	113
60	56	113
61	56	105
62	48	99
63	40	99
64	32	97
65	32	89
66	24	89
67	16	97
68	16	109
69	8	109
70	8	97
71	8	89
72	8	81
73	8	73
74	8	65
75	8	57
76	16	57
77	8	49
78	8	41
79	24	45
80	32	41
81	32	49
82	32	57
83	32	65
84	32	73
85	32	81
86	40	83
87	40	73
88	40	63
89	40	51
90	44	43
91	44	35
92	44	27
93	32	25
94	24	25
95	16	25
96	16	17
97	24	17
98	32	17
99	44	11
100	56	9
101	56	17
102	56	25
103	56	33
104	56	41
105	64	41
106	72	41
107	72	49
108	56	49
109	48	51
110	56	57
111	56	65
112	48	63
113	48	73
114	56	73
115	56	81
116	48	83
117	56	89
118	56	97
119	104	97
120	104	105
121	104	113
122	104	121
123	104	129
124	104	137
125	104	145
126	116	145
127	124	145
128	132	145
129	132	137
130	140	137
131	148	137
132	156	137
133	164	137
134	172	125
135	172	117
136	172	109
137	172	101
138	172	93
139	172	85
140	180	85
141	180	77
142	180	69
143	180	61
144	180	53
145	172	53
146	172	61
147	172	69
148	172	77
149	164	81
150	148	85
151	124	85
152	124	93
153	124	109
154	124	125
155	124	117
156	124	101
157	104	89
158	104	81
159	104	73
160	104	65
161	104	49
162	104	41
163	104	33
164	104	25
165	104	17
166	92	9
167	80	9
168	72	9
169	64	21
170	72	25
171	80	25
172	80	25
173	80	41
174	88	49
175	104	57
176	124	69
177	124	77
178	132	81
179	140	65
180	132	61
181	124	61
182	124	53
183	124	45
184	124	37
185	124	29
186	132	21
187	124	21
188	120	9
189	128	9
190	136	9
191	148	9
192	162	9
193	156	25
194	172	21
195	180	21
196	180	29
197	172	29
198	172	37
199	172	45
200	180	45
201	180	37
202	188	41
203	196	49
204	204	57
205	212	65
206	220	73
207	228	69
208	228	77
209	236	77
210	236	69
211	236	61
212	228	61
213	228	53
214	236	53
215	236	45
216	228	45
217	228	37
218	236	37
219	236	29
220	228	29
221	228	21
222	236	21
223	252	21
224	260	29
225	260	37
226	260	45
227	260	53
228	260	61
229	260	69
230	260	77
231	276	77
232	276	69
233	276	61
234	276	53
235	284	53
236	284	61
237	284	69
238	284	77
239	284	85
240	284	93
241	284	101
242	288	109
243	280	109
244	276	101
245	276	93
246	276	85
247	268	97
248	260	109
249	252	101
250	260	93
251	260	85
252	236	85
253	228	85
254	228	93
255	236	93
256	236	101
257	228	101
258	228	109
259	228	117
260	228	125
261	220	125
262	212	117
263	204	109
264	196	101
265	188	93
266	180	93
267	180	101
268	180	109
269	180	117
270	180	125
271	196	145
272	204	145
273	212	145
274	220	145
275	228	145
276	236	145
277	246	141
278	252	125
279	260	129
280	280	133
ITEMS SECTION	(INDEX, PROFIT, WEIGHT, ASSIGNED NODE NUMBER): 
1	101	1	2
2	202	2	3
3	404	4	4
4	202	2	5
5	996	896	6
6	1992	1792	7
7	3984	3584	8
8	467	367	9
9	934	734	10
10	1868	1468	11
11	790	690	12
12	790	690	13
13	713	613	14
14	1426	1226	15
15	2852	2452	16
16	974	874	17
17	974	874	18
18	222	122	19
19	444	244	20
20	888	488	21
21	666	366	22
22	586	486	23
23	1172	972	24
24	1172	972	25
25	923	823	26
26	923	823	27
27	563	463	28
28	1126	926	29
29	563	463	30
30	689	589	31
31	1378	1178	32
32	1378	1178	33
33	425	325	34
34	850	650	35
35	1700	1300	36
36	1275	975	37
37	1100	1000	38
38	2200	2000	39
39	4400	4000	40
40	876	776	41
41	1752	1552	42
42	2628	2328	43
43	223	123	44
44	456	356	45
45	405	305	46
46	810	610	47
47	1620	1220	48
48	405	305	49
49	147	47	50
50	294	94	51
51	588	188	52
52	745	645	53
53	1490	1290	54
54	2980	2580	55
55	1490	1290	56
56	239	139	57
57	347	247	58
58	694	494	59
59	1388	988	60
60	1041	741	61
61	311	211	62
62	622	422	63
63	1244	844	64
64	933	633	65
65	200	100	66
66	400	200	67
67	800	400	68
68	200	100	69
69	727	627	70
70	1454	1254	71
71	1454	1254	72
72	860	760	73
73	1720	1520	74
74	876	776	75
75	1752	1552	76
76	3504	3104	77
77	575	475	78
78	1150	950	79
79	2300	1900	80
80	1037	937	81
81	2074	1874	82
82	4148	3748	83
83	1037	937	84
84	201	101	85
85	402	202	86
86	804	404	87
87	402	202	88
88	381	281	89
89	762	562	90
90	1524	1124	91
91	762	562	92
92	851	751	93
93	1702	1502	94
94	3404	3004	95
95	1702	1502	96
96	630	530	97
97	1260	1060	98
98	2520	2120	99
99	340	240	100
100	680	480	101
101	680	480	102
102	348	248	103
103	696	496	104
104	1044	744	105
105	868	768	106
106	131	31	107
107	262	62	108
108	131	31	109
109	713	613	110
110	1426	1226	111
111	2852	2452	112
112	713	613	113
113	981	881	114
114	1962	1762	115
115	1962	1762	116
116	467	367	117
117	934	734	118
118	1868	1468	119
119	467	367	120
120	812	712	121
121	510	410	122
122	1020	820	123
123	2040	1640	124
124	510	410	125
125	257	157	126
126	514	314	127
127	1028	628	128
128	771	471	129
129	924	824	130
130	342	242	131
131	572	472	132
132	1144	944	133
133	1716	1416	134
134	822	722	135
135	1644	1444	136
136	3288	2888	137
137	875	775	138
138	875	775	139
139	471	371	140
140	942	742	141
141	1884	1484	142
142	437	337	143
143	874	674	144
144	437	337	145
145	985	885	146
146	1970	1770	147
147	3940	3540	148
148	1970	1770	149
149	304	204	150
150	608	408	151
151	1216	816	152
152	608	408	153
153	694	594	154
154	1388	1188	155
155	2776	2376	156
156	1388	1188	157
157	326	226	158
158	652	452	159
159	1304	904	160
160	326	226	161
161	652	452	162
162	1021	921	163
163	637	537	164
164	1274	1074	165
165	2548	2148	166
166	212	112	167
167	212	112	168
168	1059	959	169
169	2118	1918	170
170	3177	2877	171
171	492	392	172
172	492	392	173
173	809	709	174
174	1618	1418	175
175	3236	2836	176
176	1040	940	177
177	2080	1880	178
178	1043	943	179
179	2086	1886	180
180	4172	3772	181
181	179	79	182
182	179	79	183
183	1022	922	184
184	2044	1844	185
185	2044	1844	186
186	461	361	187
187	1047	947	188
188	2094	1894	189
189	1047	947	190
190	961	861	191
191	1922	1722	192
192	3844	3444	193
193	2883	2583	194
194	1037	937	195
195	2074	1874	196
196	4148	3748	197
197	3111	2811	198
198	854	754	199
199	1708	1508	200
200	2562	2262	201
201	972	872	202
202	736	636	203
203	736	636	204
204	559	459	205
205	1118	918	206
206	2236	1836	207
207	1677	1377	208
208	490	390	209
209	490	390	210
210	241	141	211
211	482	282	212
212	723	423	213
213	211	111	214
214	422	222	215
215	844	444	216
216	633	333	217
217	688	588	218
218	1376	1176	219
219	688	588	220
220	106	6	221
221	106	6	222
222	255	155	223
223	510	310	224
224	1020	620	225
225	765	465	226
226	823	723	227
227	1646	1446	228
228	3292	2892	229
229	1646	1446	230
230	823	723	231
231	1646	1446	232
232	3292	2892	233
233	2469	2169	234
234	767	667	235
235	1534	1334	236
236	1534	1334	237
237	929	829	238
238	1858	1658	239
239	3716	3316	240
240	929	829	241
241	587	487	242
242	1174	974	243
243	1174	974	244
244	690	590	245
245	1380	1180	246
246	2760	2360	247
247	1380	1180	248
248	470	370	249
249	940	740	250
250	1880	1480	251
251	923	823	252
252	1846	1646	253
253	3692	3292	254
254	923	823	255
255	273	173	256
256	546	346	257
257	156	56	258
258	1077	977	259
259	2154	1954	260
260	3231	2931	261
261	781	681	262
262	1562	1362	263
263	2343	2043	264
264	789	689	265
265	1578	1378	266
266	3156	2756	267
267	789	689	268
268	1033	933	269
269	2066	1866	270
270	3099	2799	271
271	909	809	272
272	1818	1618	273
273	687	587	274
274	1374	1174	275
275	786	686	276
276	1572	1372	277
277	786	686	278
278	566	466	279
279	456	356	280
