# Supplementary material for: A novel approach for solving travelling thief problem using enhanced simulated annealing
Source: PeerJ Comput Sci. 2021 Mar 16;7:e377. doi: 10.7717/peerj-cs.377 (PMC8022508; doi:10.7717/peerj-cs.377)
Supplement: Supplemental Information 1 [file peerj-cs-07-377-s001.zip › ttplab-dist/database/TTP1_data/d18512_n18511_bounded-strongly-corr_01.ttp]

PROBLEM NAME: 	d18512-TTP
KNAPSACK DATA TYPE: bounded strongly corr
DIMENSION:	18512
NUMBER OF ITEMS: 	18511
CAPACITY OF KNAPSACK: 	1595645
MIN SPEED: 	0.1
MAX SPEED: 	1
RENTING RATIO: 	1.67
EDGE_WEIGHT_TYPE:	CEIL_2D
NODE_COORD_SECTION	(INDEX, X, Y): 
1	2918	6528
2	2925	6597
3	2926	6609
4	2927	6312
5	2930	6328
6	2934	6545
7	2938	7412
8	2941	6456
9	2945	6284
10	2947	6663
11	2948	5475
12	2948	6513
13	2948	7456
14	2950	6350
15	2950	6480
16	2951	7293
17	2957	5422
18	2958	5501
19	2959	6385
20	2962	5437
21	2962	5460
22	2963	6476
23	2964	5409
24	2965	6450
25	2965	6602
26	2968	7322
27	2969	6212
28	2972	6406
29	2973	5380
30	2973	6671
31	2974	5563
32	2977	6493
33	2980	5573
34	2981	6576
35	2982	6333
36	2983	7487
37	2984	5422
38	2984	5510
39	2985	5495
40	2987	5393
41	2987	5438
42	2987	6551
43	2990	5555
44	2991	5583
45	2992	5411
46	2995	7425
47	2997	5380
48	2999	5545
49	3001	5426
50	3001	6577
51	3002	6598
52	3004	6394
53	3005	6345
54	3007	5508
55	3007	5528
56	3007	5567
57	3007	7303
58	3008	5333
59	3009	6209
60	3009	6657
61	3010	5595
62	3010	6230
63	3010	6643
64	3011	5420
65	3012	5571
66	3012	5655
67	3013	5491
68	3013	5556
69	3014	5308
70	3014	6478
71	3015	5443
72	3016	5399
73	3018	5618
74	3018	6382
75	3019	5479
76	3019	7435
77	3020	6429
78	3021	6137
79	3024	6768
80	3025	6547
81	3026	5495
82	3026	5589
83	3026	6604
84	3026	7407
85	3026	7421
86	3027	5413
87	3029	5998
88	3029	6048
89	3030	5295
90	3032	5433
91	3033	6180
92	3033	6639
93	3034	5333
94	3035	6801
95	3036	5461
96	3036	6232
97	3036	6669
98	3037	5394
99	3037	5444
100	3038	7183
101	3038	7291
102	3040	5365
103	3041	5481
104	3041	5663
105	3041	5675
106	3042	7212
107	3043	5573
108	3044	5409
109	3045	6035
110	3045	6846
111	3046	6527
112	3046	7502
113	3048	5699
114	3048	6270
115	3048	6488
116	3048	6886
117	3049	6691
118	3051	5515
119	3051	5627
120	3051	6572
121	3052	5470
122	3052	6596
123	3052	6753
124	3053	6639
125	3055	5277
126	3055	7323
127	3056	5355
128	3056	7378
129	3057	6012
130	3057	6351
131	3058	6070
132	3059	5387
133	3061	5340
134	3061	5459
135	3062	7227
136	3063	5481
137	3063	6054
138	3064	6217
139	3065	5427
140	3065	5539
141	3065	6534
142	3067	5290
143	3067	5683
144	3068	5383
145	3068	6450
146	3068	6788
147	3068	7146
148	3071	5440
149	3072	5304
150	3072	6121
151	3074	5588
152	3075	5565
153	3076	6326
154	3077	5315
155	3078	6724
156	3079	5467
157	3079	6259
158	3080	5385
159	3080	5663
160	3080	6857
161	3082	5706
162	3082	6348
163	3083	5573
164	3083	6505
165	3085	5359
166	3085	5396
167	3086	7082
168	3087	6768
169	3087	7046
170	3088	5688
171	3088	6091
172	3088	7339
173	3090	6962
174	3091	5488
175	3092	5416
176	3093	5321
177	3093	6059
178	3093	6374
179	3093	6414
180	3093	7177
181	3095	6567
182	3096	6686
183	3097	6766
184	3097	6984
185	3098	5464
186	3099	6275
187	3099	6833
188	3100	4931
189	3100	5512
190	3100	5549
191	3101	5369
192	3101	5593
193	3101	7028
194	3102	5250
195	3102	6459
196	3103	7463
197	3104	5455
198	3104	5526
199	3104	6870
200	3105	5409
201	3105	5568
202	3106	4828
203	3106	5608
204	3106	5749
205	3107	5556
206	3107	6900
207	3109	5365
208	3110	6091
209	3111	5328
210	3112	5381
211	3113	6336
212	3115	5335
213	3115	5517
214	3115	7272
215	3116	5565
216	3116	6445
217	3116	6489
218	3117	5373
219	3117	5535
220	3117	5619
221	3117	7239
222	3118	7194
223	3121	5301
224	3121	5428
225	3121	5487
226	3121	5669
227	3122	5502
228	3122	6617
229	3123	5335
230	3123	5364
231	3124	6563
232	3124	7075
233	3125	7161
234	3127	5578
235	3128	6113
236	3129	5410
237	3130	5389
238	3130	7349
239	3131	5588
240	3131	5757
241	3132	5350
242	3132	5546
243	3133	5435
244	3133	5557
245	3135	6650
246	3136	5261
247	3136	5495
248	3137	6717
249	3138	5313
250	3138	5336
251	3138	5375
252	3139	6528
253	3140	5516
254	3140	6372
255	3140	6807
256	3141	4892
257	3141	4978
258	3141	6324
259	3142	5294
260	3142	5402
261	3143	6440
262	3143	7104
263	3144	6595
264	3145	5877
265	3145	6750
266	3145	7447
267	3146	4853
268	3146	6063
269	3147	5521
270	3147	6176
271	3147	6981
272	3148	5535
273	3148	6097
274	3148	6902
275	3148	7403
276	3150	5236
277	3151	5205
278	3151	5438
279	3152	5369
280	3152	5431
281	3152	5455
282	3152	6204
283	3155	5046
284	3155	5585
285	3155	6637
286	3155	6680
287	3155	6692
288	3155	6704
289	3157	5987
290	3158	5026
291	3159	5266
292	3159	5599
293	3159	5921
294	3159	6482
295	3160	5511
296	3161	5676
297	3161	6627
298	3162	5391
299	3162	5643
300	3163	5592
301	3163	6220
302	3163	6732
303	3164	5563
304	3165	6020
305	3166	5811
306	3167	6844
307	3169	5399
308	3169	5580
309	3170	5448
310	3170	6146
311	3170	6687
312	3170	7025
313	3171	5237
314	3171	6372
315	3171	6748
316	3172	5065
317	3172	5459
318	3173	6642
319	3174	5328
320	3174	5420
321	3175	5337
322	3175	5430
323	3175	6440
324	3175	7163
325	3176	5627
326	3176	7033
327	3177	4911
328	3177	4942
329	3177	6887
330	3178	5525
331	3178	5805
332	3179	5556
333	3179	5776
334	3179	6246
335	3179	7078
336	3180	5215
337	3180	5267
338	3180	5610
339	3181	5286
340	3181	5307
341	3182	6331
342	3182	6578
343	3182	6732
344	3182	6810
345	3183	5015
346	3183	5959
347	3183	7202
348	3184	6759
349	3185	6742
350	3185	6753
351	3186	4989
352	3186	6354
353	3186	6469
354	3187	5232
355	3187	5483
356	3187	6627
357	3187	6649
358	3188	6184
359	3188	6672
360	3188	7242
361	3188	7304
362	3189	5536
363	3189	5714
364	3189	6617
365	3190	5273
366	3190	5586
367	3190	5723
368	3191	5456
369	3192	5340
370	3193	5352
371	3194	5840
372	3194	6531
373	3195	4831
374	3195	6031
375	3196	5438
376	3196	7354
377	3197	5106
378	3199	6722
379	3201	5002
380	3201	5090
381	3201	6507
382	3203	5538
383	3203	6221
384	3203	6930
385	3203	7370
386	3204	5333
387	3204	5476
388	3205	5710
389	3205	6412
390	3205	7014
391	3206	5522
392	3206	7425
393	3207	5407
394	3208	4862
395	3208	6742
396	3208	6743
397	3208	6860
398	3209	5738
399	3210	4941
400	3210	5048
401	3211	5247
402	3211	5448
403	3211	5999
404	3212	5197
405	3212	5335
406	3212	6360
407	3212	6673
408	3212	6732
409	3214	5482
410	3214	5575
411	3214	6564
412	3214	7119
413	3215	4902
414	3215	6709
415	3216	5644
416	3216	6115
417	3217	5290
418	3217	7074
419	3218	6482
420	3218	6673
421	3218	6776
422	3219	5266
423	3219	6636
424	3220	5434
425	3220	5673
426	3220	6396
427	3220	6868
428	3221	5601
429	3222	5796
430	3222	6992
431	3224	5088
432	3224	5317
433	3224	6262
434	3225	6180
435	3225	7283
436	3226	4793
437	3226	5381
438	3226	5477
439	3227	6693
440	3227	6951
441	3228	6241
442	3228	6737
443	3228	7468
444	3229	5531
445	3230	4974
446	3230	6050
447	3230	6303
448	3230	6723
449	3231	6833
450	3232	5026
451	3234	4998
452	3234	6449
453	3235	4927
454	3236	5087
455	3237	5540
456	3237	5636
457	3237	5670
458	3238	5529
459	3240	5428
460	3240	7257
461	3241	5956
462	3241	6777
463	3241	6806
464	3242	5146
465	3242	6753
466	3244	5801
467	3244	6696
468	3245	6479
469	3245	7040
470	3246	4938
471	3247	5335
472	3247	6222
473	3247	6594
474	3247	7384
475	3251	4678
476	3251	5472
477	3251	5513
478	3251	6670
479	3252	5009
480	3252	5041
481	3252	6879
482	3253	5076
483	3253	5248
484	3253	7013
485	3253	7334
486	3253	7451
487	3254	4846
488	3254	6637
489	3255	5100
490	3255	5840
491	3256	5535
492	3257	4816
493	3257	5295
494	3257	5651
495	3257	6251
496	3258	4761
497	3258	4991
498	3258	5272
499	3258	5323
500	3258	6503
501	3259	5411
502	3259	6332
503	3260	4906
504	3260	5310
505	3261	5202
506	3261	6101
507	3262	4969
508	3262	6697
509	3262	6982
510	3263	5031
511	3263	5445
512	3264	6735
513	3265	5341
514	3265	6854
515	3266	4691
516	3266	4825
517	3266	5176
518	3266	5699
519	3266	5731
520	3266	5874
521	3267	6133
522	3268	5461
523	3268	6938
524	3269	5439
525	3269	7278
526	3270	6012
527	3270	6558
528	3271	5375
529	3272	4788
530	3272	5306
531	3272	5388
532	3272	5994
533	3273	6881
534	3274	5784
535	3275	7480
536	3276	6459
537	3277	5606
538	3278	5454
539	3278	7163
540	3281	6521
541	3282	5787
542	3282	6792
543	3284	5484
544	3284	5940
545	3285	7434
546	3286	5411
547	3286	5548
548	3286	5576
549	3287	5527
550	3288	5521
551	3288	5773
552	3288	6170
553	3288	6294
554	3289	6203
555	3289	6817
556	3289	6919
557	3291	4799
558	3291	5696
559	3292	5290
560	3292	5300
561	3292	5375
562	3292	6452
563	3294	6654
564	3295	4746
565	3295	6737
566	3296	4665
567	3296	6114
568	3296	6342
569	3296	6512
570	3296	6602
571	3296	6897
572	3296	7079
573	3297	4626
574	3297	5736
575	3298	5358
576	3298	5440
577	3298	5466
578	3300	5230
579	3300	5798
580	3301	5760
581	3301	5814
582	3301	6897
583	3302	5304
584	3302	6138
585	3302	6364
586	3302	6572
587	3303	5138
588	3303	7012
589	3304	5690
590	3304	6231
591	3305	5337
592	3305	5603
593	3305	6263
594	3306	5484
595	3306	6706
596	3307	5379
597	3307	5765
598	3307	7184
599	3308	4702
600	3310	6391
601	3310	6490
602	3310	6622
603	3311	4974
604	3311	5727
605	3312	6867
606	3313	5421
607	3313	6600
608	3313	6931
609	3314	5898
610	3315	5396
611	3315	5470
612	3316	5293
613	3316	6102
614	3317	4815
615	3319	6878
616	3320	4720
617	3320	4875
618	3320	6859
619	3321	5046
620	3321	6947
621	3322	5956
622	3322	6189
623	3323	4920
624	3323	7155
625	3324	5356
626	3324	7129
627	3325	4566
628	3325	7223
629	3327	6877
630	3328	4727
631	3328	4977
632	3328	6735
633	3329	5833
634	3329	5896
635	3329	6986
636	3331	4601
637	3332	4966
638	3332	5655
639	3333	5005
640	3333	7057
641	3334	4982
642	3334	5056
643	3334	6638
644	3335	6253
645	3336	5075
646	3336	6088
647	3336	6124
648	3336	6360
649	3336	6662
650	3336	6884
651	3336	6942
652	3337	5391
653	3337	5700
654	3337	7128
655	3337	7335
656	3338	5001
657	3339	6065
658	3339	6756
659	3339	6923
660	3340	5173
661	3340	5449
662	3340	5974
663	3340	6424
664	3340	6908
665	3341	4659
666	3341	5625
667	3341	5786
668	3341	6177
669	3341	6305
670	3341	6820
671	3341	7490
672	3342	5015
673	3344	5732
674	3345	6469
675	3347	5287
676	3347	5348
677	3347	5426
678	3349	5064
679	3349	5210
680	3350	5529
681	3351	4689
682	3351	5577
683	3351	6889
684	3351	7198
685	3352	5041
686	3353	5666
687	3353	7048
688	3353	7376
689	3355	7255
690	3356	4498
691	3356	5072
692	3356	5367
693	3358	7024
694	3359	5689
695	3359	7454
696	3361	5033
697	3361	5094
698	3361	5102
699	3362	5449
700	3362	5549
701	3362	5745
702	3362	5997
703	3364	5185
704	3364	6412
705	3364	6913
706	3365	4644
707	3366	6174
708	3366	6501
709	3367	5141
710	3367	6881
711	3368	5154
712	3368	6993
713	3369	4859
714	3369	5819
715	3369	6698
716	3369	6835
717	3369	6939
718	3370	5090
719	3370	5455
720	3370	5716
721	3370	6111
722	3370	6882
723	3371	6489
724	3372	5049
725	3373	5579
726	3374	5124
727	3374	5671
728	3375	6450
729	3375	6964
730	3376	7219
731	3377	6964
732	3378	6093
733	3378	6531
734	3379	5107
735	3379	5520
736	3379	5933
737	3379	6809
738	3380	5338
739	3380	5354
740	3381	4754
741	3381	6372
742	3381	6556
743	3381	6740
744	3382	4794
745	3382	6232
746	3382	6654
747	3382	6707
748	3382	6860
749	3383	5306
750	3383	5687
751	3384	4561
752	3384	5275
753	3385	4633
754	3385	5061
755	3385	5208
756	3385	5752
757	3386	5049
758	3386	6015
759	3386	6912
760	3387	5007
761	3388	6951
762	3389	4968
763	3390	5100
764	3390	7505
765	3391	5292
766	3391	6971
767	3391	7068
768	3392	5623
769	3392	5909
770	3392	6420
771	3393	7012
772	3394	6258
773	3394	7102
774	3395	4588
775	3395	4600
776	3395	4715
777	3395	5511
778	3395	6795
779	3395	6922
780	3396	5191
781	3396	5248
782	3398	5502
783	3398	5548
784	3398	6296
785	3398	7178
786	3398	7327
787	3399	5661
788	3400	5333
789	3400	5668
790	3400	5685
791	3400	6586
792	3401	5582
793	3402	4998
794	3403	4489
795	3403	5151
796	3403	5391
797	3404	4538
798	3404	6166
799	3404	6633
800	3404	6950
801	3405	7046
802	3405	7136
803	3406	5820
804	3406	6080
805	3406	6194
806	3406	7166
807	3407	5087
808	3407	5309
809	3407	5599
810	3408	4687
811	3409	7117
812	3410	5173
813	3410	5187
814	3410	5543
815	3410	5716
816	3410	6756
817	3410	6776
818	3410	6794
819	3411	4647
820	3411	5356
821	3411	6130
822	3411	6336
823	3412	4629
824	3412	4972
825	3412	6509
826	3413	5304
827	3413	6691
828	3413	7017
829	3414	6901
830	3415	7453
831	3417	5896
832	3417	6022
833	3418	6364
834	3418	6405
835	3419	5117
836	3419	5684
837	3419	6479
838	3419	7010
839	3419	7023
840	3421	5236
841	3421	6973
842	3422	6535
843	3423	5638
844	3423	6053
845	3424	4910
846	3424	5771
847	3424	5917
848	3424	7125
849	3425	5414
850	3425	5430
851	3425	6875
852	3426	6741
853	3426	6776
854	3426	6791
855	3426	6813
856	3426	6823
857	3426	7089
858	3427	4467
859	3427	4522
860	3427	5449
861	3427	5697
862	3427	6294
863	3427	6853
864	3427	7021
865	3428	5978
866	3428	6920
867	3428	6928
868	3428	7032
869	3428	7083
870	3429	4996
871	3429	6986
872	3429	7061
873	3430	5104
874	3430	5573
875	3431	5267
876	3431	5827
877	3432	6245
878	3433	5337
879	3433	6448
880	3433	7140
881	3435	4626
882	3435	5088
883	3435	6929
884	3436	5178
885	3437	4763
886	3437	5506
887	3437	6139
888	3437	6962
889	3439	4569
890	3439	6987
891	3439	7050
892	3439	7260
893	3440	5366
894	3441	7183
895	3442	6865
896	3443	5210
897	3443	5868
898	3443	6472
899	3443	6643
900	3443	7038
901	3444	6338
902	3446	6193
903	3446	6601
904	3447	4664
905	3447	4782
906	3447	5221
907	3447	5295
908	3447	6823
909	3447	7056
910	3448	5196
911	3448	5400
912	3448	6733
913	3448	6794
914	3448	6982
915	3449	5897
916	3449	6720
917	3449	6750
918	3449	7080
919	3450	5111
920	3450	5819
921	3450	5884
922	3450	6727
923	3450	7104
924	3451	5208
925	3451	5798
926	3451	7003
927	3452	5413
928	3452	6766
929	3452	6786
930	3452	7003
931	3452	7042
932	3452	7060
933	3453	5177
934	3453	5623
935	3453	5785
936	3453	6103
937	3453	6750
938	3454	5268
939	3454	5438
940	3454	5754
941	3454	6704
942	3454	6802
943	3454	6996
944	3454	7011
945	3454	7220
946	3455	5324
947	3455	6882
948	3455	9397
949	3456	6905
950	3456	6923
951	3457	4838
952	3457	5286
953	3457	5773
954	3457	5835
955	3457	6936
956	3458	5505
957	3458	6193
958	3458	6514
959	3458	7080
960	3458	7386
961	3459	5231
962	3459	5854
963	3459	6310
964	3460	6417
965	3461	5552
966	3461	5731
967	3461	6163
968	3462	4611
969	3462	6740
970	3462	6837
971	3462	7095
972	3463	5528
973	3463	5651
974	3463	6704
975	3463	6721
976	3463	7038
977	3463	8238
978	3464	4692
979	3464	6272
980	3464	6375
981	3465	4545
982	3465	5796
983	3465	7099
984	3465	7114
985	3466	6125
986	3466	6952
987	3466	7011
988	3466	8314
989	3468	5751
990	3469	5044
991	3469	6999
992	3470	5448
993	3470	6075
994	3471	6541
995	3471	7523
996	3472	4982
997	3472	5226
998	3472	5589
999	3472	5689
1000	3472	6704
1001	3472	6772
1002	3472	6787
1003	3472	6803
1004	3472	6820
1005	3472	7073
1006	3473	4892
1007	3473	6225
1008	3474	7009
1009	3474	7039
1010	3475	5492
1011	3475	5667
1012	3475	5819
1013	3475	5882
1014	3475	6479
1015	3476	5477
1016	3476	6440
1017	3477	4794
1018	3477	4939
1019	3477	5139
1020	3477	5204
1021	3477	6245
1022	3477	6948
1023	3478	4819
1024	3478	6451
1025	3478	7057
1026	3479	5435
1027	3479	5844
1028	3480	4746
1029	3480	5128
1030	3481	5299
1031	3481	5732
1032	3482	5556
1033	3482	6101
1034	3482	6393
1035	3483	5695
1036	3483	5802
1037	3484	5646
1038	3485	4579
1039	3485	4998
1040	3485	6621
1041	3485	7079
1042	3485	7114
1043	3486	6710
1044	3486	6794
1045	3487	5387
1046	3487	5763
1047	3487	5976
1048	3488	5601
1049	3488	5708
1050	3489	5075
1051	3489	5468
1052	3489	5512
1053	3489	5671
1054	3489	6356
1055	3489	6888
1056	3490	5208
1057	3490	5245
1058	3490	6153
1059	3490	6750
1060	3492	5154
1061	3492	5160
1062	3492	7720
1063	3493	5498
1064	3494	5699
1065	3494	5881
1066	3495	4666
1067	3495	5640
1068	3495	5927
1069	3495	6426
1070	3495	7123
1071	3496	6650
1072	3497	5098
1073	3497	5559
1074	3497	9415
1075	3498	4690
1076	3498	6731
1077	3499	5855
1078	3500	5778
1079	3500	6756
1080	3501	4544
1081	3501	6372
1082	3502	4568
1083	3502	5354
1084	3502	6488
1085	3502	6541
1086	3502	7088
1087	3503	5179
1088	3503	5448
1089	3503	5545
1090	3503	5901
1091	3503	6124
1092	3503	6588
1093	3503	6845
1094	3503	7045
1095	3503	7059
1096	3503	7070
1097	3503	7129
1098	3504	4635
1099	3504	5911
1100	3505	5132
1101	3505	5277
1102	3505	5462
1103	3505	5915
1104	3507	5795
1105	3508	5824
1106	3508	7090
1107	3508	7667
1108	3508	8190
1109	3509	6699
1110	3509	6709
1111	3510	5570
1112	3510	5666
1113	3510	5984
1114	3510	6223
1115	3510	7023
1116	3510	7108
1117	3510	7370
1118	3511	5610
1119	3511	6455
1120	3512	5083
1121	3512	5603
1122	3512	6533
1123	3512	7123
1124	3512	7275
1125	3513	6545
1126	3514	5758
1127	3514	6688
1128	3514	6741
1129	3514	6799
1130	3515	5422
1131	3515	5808
1132	3515	6172
1133	3516	6910
1134	3516	6977
1135	3517	5124
1136	3517	5525
1137	3517	7048
1138	3518	5500
1139	3518	5721
1140	3518	6519
1141	3518	7079
1142	3519	5019
1143	3519	5253
1144	3519	5444
1145	3519	5875
1146	3519	6709
1147	3519	7058
1148	3519	7459
1149	3520	5679
1150	3520	5892
1151	3520	6475
1152	3520	7090
1153	3520	7107
1154	3522	5373
1155	3522	6645
1156	3524	4815
1157	3524	6325
1158	3524	6618
1159	3525	4782
1160	3525	5484
1161	3526	4742
1162	3526	5135
1163	3526	6171
1164	3526	6992
1165	3526	7347
1166	3526	7525
1167	3527	5853
1168	3527	6200
1169	3527	6532
1170	3527	6677
1171	3528	6149
1172	3528	6288
1173	3528	7075
1174	3529	5085
1175	3529	5104
1176	3529	5649
1177	3529	5828
1178	3530	5403
1179	3530	5438
1180	3530	5673
1181	3530	5685
1182	3530	6488
1183	3530	6557
1184	3530	7286
1185	3531	4924
1186	3531	5272
1187	3531	5472
1188	3531	5565
1189	3531	5791
1190	3531	6470
1191	3532	4844
1192	3532	5309
1193	3532	5347
1194	3532	5595
1195	3532	5879
1196	3532	6513
1197	3533	4535
1198	3533	5693
1199	3534	4561
1200	3534	4964
1201	3534	5116
1202	3534	7566
1203	3535	4702
1204	3535	5293
1205	3535	5895
1206	3535	6434
1207	3535	8151
1208	3536	4677
1209	3536	4884
1210	3536	5166
1211	3536	5641
1212	3536	6267
1213	3536	6403
1214	3536	7070
1215	3537	6460
1216	3538	6477
1217	3540	5953
1218	3540	6450
1219	3540	6536
1220	3541	5192
1221	3541	5545
1222	3541	6668
1223	3541	6733
1224	3541	6802
1225	3542	6424
1226	3542	6882
1227	3542	8224
1228	3543	4551
1229	3543	4659
1230	3543	5661
1231	3543	5674
1232	3543	5783
1233	3543	6358
1234	3544	6762
1235	3544	8301
1236	3545	5096
1237	3545	6018
1238	3545	6584
1239	3546	5032
1240	3546	5054
1241	3547	4579
1242	3549	5085
1243	3549	5524
1244	3549	6405
1245	3550	5928
1246	3550	6097
1247	3550	6485
1248	3551	5747
1249	3552	4522
1250	3552	4543
1251	3552	4554
1252	3552	4807
1253	3552	6468
1254	3552	6472
1255	3552	6555
1256	3552	6845
1257	3552	7154
1258	3553	5697
1259	3553	6250
1260	3555	5171
1261	3555	5702
1262	3555	5757
1263	3556	5300
1264	3556	5713
1265	3556	5807
1266	3557	5128
1267	3557	6279
1268	3557	6325
1269	3557	7180
1270	3558	5634
1271	3558	5785
1272	3558	7051
1273	3558	7206
1274	3559	5574
1275	3559	5590
1276	3559	6399
1277	3559	6703
1278	3560	4754
1279	3560	6480
1280	3561	5102
1281	3561	5322
1282	3561	5560
1283	3561	6552
1284	3562	4710
1285	3562	5684
1286	3562	5754
1287	3563	5010
1288	3563	5150
1289	3563	5667
1290	3563	6407
1291	3563	6473
1292	3563	7097
1293	3564	5267
1294	3564	6757
1295	3565	5117
1296	3565	5182
1297	3565	5420
1298	3565	6448
1299	3565	6573
1300	3565	6631
1301	3566	4510
1302	3566	5477
1303	3566	6384
1304	3566	6554
1305	3566	8178
1306	3567	4463
1307	3567	5715
1308	3568	6542
1309	3568	6921
1310	3568	7036
1311	3569	4628
1312	3569	4843
1313	3569	6363
1314	3569	6499
1315	3570	5304
1316	3570	5380
1317	3570	6401
1318	3570	6442
1319	3570	7349
1320	3570	7502
1321	3571	5005
1322	3571	5762
1323	3571	7619
1324	3572	4489
1325	3572	7162
1326	3572	7699
1327	3573	4535
1328	3573	5351
1329	3573	5542
1330	3573	5936
1331	3574	5138
1332	3574	5608
1333	3574	5779
1334	3574	5975
1335	3574	7773
1336	3575	4732
1337	3575	6159
1338	3575	6439
1339	3576	5155
1340	3576	6344
1341	3576	7018
1342	3576	7065
1343	3577	4445
1344	3577	7041
1345	3577	7052
1346	3577	7434
1347	3578	4602
1348	3578	5669
1349	3578	6010
1350	3578	6076
1351	3578	6121
1352	3578	6317
1353	3578	6394
1354	3579	4826
1355	3579	5309
1356	3580	4417
1357	3581	4885
1358	3581	6249
1359	3581	6385
1360	3582	5277
1361	3582	5584
1362	3582	6608
1363	3584	5377
1364	3584	5683
1365	3585	5410
1366	3585	5573
1367	3585	8130
1368	3586	6513
1369	3586	8194
1370	3586	8296
1371	3587	4650
1372	3587	4706
1373	3587	6410
1374	3587	6566
1375	3587	6877
1376	3588	4619
1377	3588	5702
1378	3589	4788
1379	3589	6793
1380	3590	4508
1381	3590	4687
1382	3590	5747
1383	3590	5853
1384	3590	6499
1385	3592	4510
1386	3592	4921
1387	3592	5771
1388	3592	5798
1389	3592	6448
1390	3592	6663
1391	3593	5677
1392	3593	6544
1393	3594	7253
1394	3595	4532
1395	3595	4552
1396	3596	5142
1397	3596	5981
1398	3596	6219
1399	3596	6954
1400	3596	6977
1401	3596	6987
1402	3597	5243
1403	3597	5371
1404	3597	5478
1405	3598	7007
1406	3598	7029
1407	3598	7042
1408	3599	5123
1409	3599	6989
1410	3600	5834
1411	3601	5597
1412	3601	5781
1413	3601	5944
1414	3601	6970
1415	3602	4813
1416	3602	4948
1417	3602	5684
1418	3602	7052
1419	3603	6093
1420	3603	6999
1421	3603	7066
1422	3604	5757
1423	3604	6663
1424	3604	6691
1425	3605	5369
1426	3605	5821
1427	3606	6435
1428	3606	7698
1429	3606	7716
1430	3607	4763
1431	3607	7021
1432	3607	7151
1433	3608	4471
1434	3608	4582
1435	3608	5969
1436	3609	5203
1437	3609	5714
1438	3609	6050
1439	3609	6484
1440	3609	6729
1441	3610	5320
1442	3610	6945
1443	3610	7221
1444	3611	6631
1445	3611	6764
1446	3611	8269
1447	3612	5519
1448	3612	5694
1449	3612	5992
1450	3612	6582
1451	3613	6382
1452	3614	5305
1453	3614	5416
1454	3615	5530
1455	3615	7508
1456	3616	4854
1457	3616	8146
1458	3617	4657
1459	3617	6305
1460	3617	6925
1461	3618	5053
1462	3618	5278
1463	3618	6992
1464	3619	4680
1465	3619	7020
1466	3619	7357
1467	3620	7007
1468	3620	7021
1469	3620	7036
1470	3620	7096
1471	3620	8223
1472	3621	4980
1473	3621	5645
1474	3621	7067
1475	3621	8178
1476	3622	4488
1477	3622	4514
1478	3622	5856
1479	3622	6258
1480	3622	6473
1481	3623	5753
1482	3623	5801
1483	3623	6245
1484	3623	6597
1485	3623	6714
1486	3624	6177
1487	3624	6192
1488	3624	6212
1489	3624	6217
1490	3625	4970
1491	3625	5555
1492	3625	5727
1493	3625	6222
1494	3625	6280
1495	3625	6398
1496	3626	4454
1497	3626	4815
1498	3626	6167
1499	3626	6257
1500	3626	6456
1501	3626	6796
1502	3627	5917
1503	3628	5374
1504	3628	5655
1505	3628	5674
1506	3629	5165
1507	3629	5502
1508	3629	5809
1509	3629	6044
1510	3630	6823
1511	3630	7103
1512	3630	7136
1513	3630	7181
1514	3630	7311
1515	3630	7572
1516	3631	5008
1517	3631	5589
1518	3631	5688
1519	3631	6506
1520	3631	6700
1521	3631	7009
1522	3631	7020
1523	3632	4839
1524	3632	5568
1525	3632	6397
1526	3633	4596
1527	3633	5148
1528	3633	5778
1529	3634	6442
1530	3634	6979
1531	3636	4930
1532	3636	6436
1533	3636	6945
1534	3637	4994
1535	3637	5821
1536	3638	5714
1537	3639	6152
1538	3639	6167
1539	3639	6261
1540	3639	6889
1541	3639	7712
1542	3640	4433
1543	3640	7052
1544	3641	6980
1545	3641	6994
1546	3641	7007
1547	3641	7033
1548	3642	6330
1549	3642	7081
1550	3642	8201
1551	3643	6383
1552	3643	6490
1553	3644	4697
1554	3644	5729
1555	3644	5816
1556	3645	5012
1557	3645	6409
1558	3646	7509
1559	3647	4503
1560	3647	6725
1561	3648	5237
1562	3648	5343
1563	3649	4636
1564	3649	5677
1565	3649	6192
1566	3649	6212
1567	3649	6397
1568	3650	5275
1569	3650	5942
1570	3651	5186
1571	3651	5420
1572	3651	7052
1573	3652	4983
1574	3652	5753
1575	3652	6034
1576	3652	6810
1577	3652	7207
1578	3652	7853
1579	3653	4868
1580	3653	6257
1581	3653	6262
1582	3653	6512
1583	3653	6747
1584	3653	6765
1585	3653	7404
1586	3653	7436
1587	3654	5037
1588	3655	5509
1589	3655	5539
1590	3655	5558
1591	3655	6108
1592	3655	6955
1593	3655	7099
1594	3655	7127
1595	3655	8228
1596	3656	5405
1597	3656	5820
1598	3657	5378
1599	3657	5759
1600	3657	6177
1601	3657	6213
1602	3657	6761
1603	3658	4530
1604	3658	5262
1605	3658	6463
1606	3659	4937
1607	3659	5664
1608	3659	6689
1609	3660	4471
1610	3660	4788
1611	3660	4967
1612	3660	5459
1613	3660	5742
1614	3660	6105
1615	3660	6662
1616	3660	7566
1617	3660	7825
1618	3661	5488
1619	3661	5885
1620	3661	6700
1621	3661	6701
1622	3661	6972
1623	3661	6988
1624	3661	7007
1625	3661	7027
1626	3661	7060
1627	3661	7079
1628	3662	5443
1629	3662	5843
1630	3663	4601
1631	3664	5017
1632	3665	4579
1633	3665	5459
1634	3665	5862
1635	3666	5348
1636	3666	6491
1637	3666	6945
1638	3667	4766
1639	3668	4732
1640	3668	6004
1641	3669	6855
1642	3670	5893
1643	3671	5497
1644	3671	5687
1645	3672	5211
1646	3673	4439
1647	3673	4839
1648	3673	5602
1649	3674	5031
1650	3674	6955
1651	3674	7592
1652	3675	4503
1653	3675	5046
1654	3675	5063
1655	3675	5420
1656	3675	5652
1657	3675	7133
1658	3676	4671
1659	3676	4807
1660	3676	6794
1661	3677	4874
1662	3677	9490
1663	3678	5006
1664	3678	6471
1665	3678	7063
1666	3678	7181
1667	3679	4527
1668	3679	6048
1669	3679	6176
1670	3679	6433
1671	3679	7074
1672	3680	6202
1673	3680	6638
1674	3680	7097
1675	3681	4914
1676	3681	4964
1677	3681	5126
1678	3681	6287
1679	3681	6546
1680	3681	6603
1681	3681	6978
1682	3681	6996
1683	3681	7009
1684	3681	7036
1685	3682	5610
1686	3682	6093
1687	3682	7120
1688	3682	7121
1689	3683	5503
1690	3683	6222
1691	3683	6373
1692	3683	7305
1693	3684	5136
1694	3684	6578
1695	3685	4696
1696	3685	5747
1697	3685	5834
1698	3685	5847
1699	3685	6391
1700	3685	7245
1701	3686	6735
1702	3687	5808
1703	3687	8330
1704	3688	6177
1705	3688	6192
1706	3688	6245
1707	3688	6499
1708	3688	6724
1709	3688	6747
1710	3688	7442
1711	3688	8110
1712	3689	5071
1713	3689	5559
1714	3689	5730
1715	3690	4991
1716	3690	5949
1717	3690	6245
1718	3690	6256
1719	3691	4451
1720	3691	6251
1721	3692	6903
1722	3692	8255
1723	3693	4937
1724	3693	6256
1725	3693	7067
1726	3693	7082
1727	3693	7116
1728	3693	9158
1729	3694	4556
1730	3694	7031
1731	3694	7050
1732	3694	7134
1733	3694	7147
1734	3696	5920
1735	3697	5688
1736	3697	6167
1737	3698	4972
1738	3698	6222
1739	3699	5276
1740	3699	5314
1741	3699	5425
1742	3699	6157
1743	3699	7769
1744	3700	5666
1745	3700	6383
1746	3701	5148
1747	3702	4739
1748	3702	5621
1749	3702	6176
1750	3702	6303
1751	3702	7037
1752	3702	7657
1753	3703	4705
1754	3703	5876
1755	3703	6202
1756	3703	6467
1757	3703	7754
1758	3703	9186
1759	3704	5036
1760	3705	5086
1761	3705	5649
1762	3705	6667
1763	3706	5026
1764	3706	5837
1765	3706	5936
1766	3706	6157
1767	3706	6193
1768	3706	6625
1769	3707	7008
1770	3707	7954
1771	3708	4603
1772	3708	6378
1773	3708	6976
1774	3709	5047
1775	3709	6684
1776	3709	6697
1777	3709	7044
1778	3710	5017
1779	3710	5490
1780	3710	6907
1781	3710	7167
1782	3711	5951
1783	3711	6762
1784	3711	6794
1785	3711	7345
1786	3711	8344
1787	3712	5906
1788	3712	6368
1789	3713	6205
1790	3713	6222
1791	3713	6714
1792	3714	5506
1793	3714	5581
1794	3715	4925
1795	3715	7059
1796	3715	9271
1797	3716	4477
1798	3716	4945
1799	3716	5654
1800	3716	5785
1801	3716	6117
1802	3716	8412
1803	3717	5069
1804	3717	5885
1805	3717	6422
1806	3717	6707
1807	3717	6722
1808	3717	7631
1809	3717	9220
1810	3719	4786
1811	3719	5665
1812	3719	6702
1813	3720	5620
1814	3721	5258
1815	3721	5557
1816	3721	6252
1817	3722	5174
1818	3722	6128
1819	3722	7118
1820	3722	8555
1821	3723	4504
1822	3723	5326
1823	3723	5494
1824	3723	5520
1825	3723	5902
1826	3723	6391
1827	3723	6697
1828	3724	4754
1829	3724	6704
1830	3725	8490
1831	3726	6152
1832	3727	4931
1833	3727	7014
1834	3728	6994
1835	3729	4829
1836	3729	5349
1837	3729	6963
1838	3730	6722
1839	3731	5098
1840	3731	5557
1841	3731	6700
1842	3731	6705
1843	3731	6715
1844	3732	5183
1845	3732	5865
1846	3732	6081
1847	3732	6353
1848	3732	6497
1849	3732	7375
1850	3733	4550
1851	3733	4899
1852	3733	8200
1853	3734	4709
1854	3734	4996
1855	3734	5124
1856	3734	6286
1857	3734	6609
1858	3735	5163
1859	3735	5471
1860	3735	5543
1861	3735	5794
1862	3735	7063
1863	3736	4672
1864	3736	5763
1865	3736	6063
1866	3736	6715
1867	3736	6948
1868	3737	4968
1869	3737	5049
1870	3737	5274
1871	3737	5523
1872	3737	5709
1873	3737	8008
1874	3737	9219
1875	3737	9293
1876	3738	4952
1877	3738	5670
1878	3739	5283
1879	3739	5907
1880	3739	7546
1881	3740	4869
1882	3740	5642
1883	3741	4934
1884	3742	5092
1885	3742	5108
1886	3742	5655
1887	3742	6329
1888	3742	6520
1889	3742	6715
1890	3743	5291
1891	3743	6208
1892	3744	4552
1893	3744	5520
1894	3744	6811
1895	3745	4717
1896	3745	5829
1897	3745	6555
1898	3745	6762
1899	3745	6888
1900	3745	7036
1901	3745	7957
1902	3746	5601
1903	3746	6822
1904	3747	4636
1905	3747	5016
1906	3747	5077
1907	3747	5938
1908	3747	8135
1909	3748	4767
1910	3748	5625
1911	3748	6085
1912	3748	7333
1913	3749	5062
1914	3749	6115
1915	3750	4444
1916	3750	5425
1917	3750	6039
1918	3750	6664
1919	3751	4576
1920	3752	7053
1921	3752	7070
1922	3753	5639
1923	3753	7194
1924	3754	5878
1925	3754	6046
1926	3754	7004
1927	3756	5114
1928	3756	5448
1929	3757	5329
1930	3757	6174
1931	3758	7507
1932	3759	5668
1933	3759	5784
1934	3759	5844
1935	3759	6002
1936	3759	6846
1937	3760	5356
1938	3760	6824
1939	3760	7450
1940	3761	5031
1941	3761	5197
1942	3761	5274
1943	3761	5383
1944	3761	5421
1945	3761	5605
1946	3761	8056
1947	3762	4887
1948	3762	5188
1949	3762	5491
1950	3762	7028
1951	3762	7041
1952	3763	4938
1953	3763	5307
1954	3763	6866
1955	3763	6993
1956	3763	7856
1957	3764	4857
1958	3764	6066
1959	3765	4906
1960	3765	4974
1961	3765	5701
1962	3765	6748
1963	3766	4833
1964	3766	4928
1965	3766	4997
1966	3766	9260
1967	3767	5296
1968	3767	5585
1969	3768	7110
1970	3768	9142
1971	3769	5030
1972	3769	5444
1973	3769	8622
1974	3770	4474
1975	3770	4787
1976	3771	5425
1977	3771	5931
1978	3771	6742
1979	3771	7011
1980	3772	4746
1981	3772	5137
1982	3772	7075
1983	3773	5228
1984	3773	7368
1985	3773	7642
1986	3774	5641
1987	3774	5691
1988	3774	6440
1989	3775	5710
1990	3775	5794
1991	3776	5495
1992	3776	7638
1993	3776	9521
1994	3777	5123
1995	3777	5200
1996	3777	5402
1997	3777	5811
1998	3777	6038
1999	3777	6153
2000	3777	6905
2001	3777	7783
2002	3777	7999
2003	3778	5181
2004	3778	5905
2005	3778	6476
2006	3779	5878
2007	3779	6340
2008	3779	7308
2009	3779	8363
2010	3780	5109
2011	3780	6048
2012	3781	4581
2013	3781	5161
2014	3781	5336
2015	3781	6920
2016	3782	4927
2017	3782	5500
2018	3782	6630
2019	3783	5369
2020	3783	6723
2021	3783	6900
2022	3784	4695
2023	3784	5073
2024	3784	5418
2025	3784	5438
2026	3784	6860
2027	3784	9420
2028	3785	4777
2029	3785	5281
2030	3785	5319
2031	3785	6028
2032	3785	6568
2033	3785	7952
2034	3786	6185
2035	3787	5592
2036	3787	5642
2037	3788	5377
2038	3788	6004
2039	3789	4883
2040	3789	5960
2041	3789	6258
2042	3789	7229
2043	3789	7978
2044	3790	4713
2045	3790	4833
2046	3790	7063
2047	3790	7076
2048	3791	4802
2049	3791	4858
2050	3791	5150
2051	3791	6011
2052	3791	6964
2053	3792	4520
2054	3792	4639
2055	3792	6322
2056	3793	5254
2057	3793	6432
2058	3793	7032
2059	3794	5901
2060	3794	7726
2061	3795	4760
2062	3795	6731
2063	3795	8181
2064	3795	8461
2065	3796	5661
2066	3796	6717
2067	3797	5459
2068	3797	5695
2069	3797	7188
2070	3798	5486
2071	3798	7084
2072	3799	4968
2073	3799	5187
2074	3799	7054
2075	3800	5762
2076	3800	6781
2077	3800	6879
2078	3800	8276
2079	3800	9196
2080	3801	5137
2081	3801	5272
2082	3801	5729
2083	3801	5970
2084	3801	6132
2085	3801	8318
2086	3802	5316
2087	3802	5435
2088	3803	5150
2089	3803	5173
2090	3803	5351
2091	3803	5385
2092	3803	6974
2093	3804	4812
2094	3804	5676
2095	3805	4848
2096	3805	5120
2097	3805	5209
2098	3806	4781
2099	3807	4903
2100	3807	8417
2101	3807	9145
2102	3809	7942
2103	3810	9265
2104	3811	4491
2105	3811	4666
2106	3812	4762
2107	3812	5301
2108	3812	6085
2109	3812	7509
2110	3812	9395
2111	3813	4556
2112	3813	4861
2113	3813	5243
2114	3813	5853
2115	3814	4617
2116	3814	5481
2117	3814	6484
2118	3814	7430
2119	3815	5105
2120	3815	5601
2121	3815	5933
2122	3815	6828
2123	3815	8365
2124	3815	8500
2125	3817	4523
2126	3817	4820
2127	3817	5219
2128	3817	5342
2129	3817	7005
2130	3817	7028
2131	3817	7058
2132	3817	7076
2133	3817	7647
2134	3818	4508
2135	3818	4896
2136	3818	5550
2137	3818	5698
2138	3818	5823
2139	3819	5189
2140	3819	5288
2141	3819	5508
2142	3819	5944
2143	3819	6529
2144	3819	7209
2145	3819	7327
2146	3819	9114
2147	3820	9053
2148	3821	4908
2149	3821	5278
2150	3821	5368
2151	3821	6194
2152	3822	4734
2153	3822	5165
2154	3823	8883
2155	3824	5466
2156	3824	5686
2157	3825	5361
2158	3825	5393
2159	3826	5645
2160	3826	7594
2161	3826	8288
2162	3827	5331
2163	3827	6051
2164	3827	6338
2165	3827	6754
2166	3828	4489
2167	3828	7117
2168	3828	9207
2169	3829	5076
2170	3829	5571
2171	3829	5739
2172	3829	7053
2173	3829	7922
2174	3830	5380
2175	3830	5533
2176	3830	5923
2177	3830	6606
2178	3830	7541
2179	3830	8342
2180	3831	4785
2181	3831	6080
2182	3832	5266
2183	3833	4924
2184	3833	7286
2185	3834	4853
2186	3834	5251
2187	3835	5218
2188	3835	5668
2189	3835	5833
2190	3836	7747
2191	3837	4832
2192	3837	5608
2193	3837	7028
2194	3837	7066
2195	3837	7080
2196	3837	8054
2197	3837	8563
2198	3838	5311
2199	3838	6109
2200	3838	6480
2201	3838	6673
2202	3839	8245
2203	3840	4772
2204	3840	4901
2205	3840	6864
2206	3840	9087
2207	3841	4671
2208	3841	4747
2209	3841	5138
2210	3841	5193
2211	3841	5718
2212	3841	8893
2213	3842	5090
2214	3842	7708
2215	3842	8686
2216	3843	5285
2217	3843	5519
2218	3843	8798
2219	3843	9331
2220	3844	4491
2221	3844	4879
2222	3844	4923
2223	3844	6439
2224	3844	8938
2225	3844	9020
2226	3845	6241
2227	3845	6996
2228	3845	9401
2229	3846	8389
2230	3846	8573
2231	3846	8633
2232	3846	8654
2233	3847	6206
2234	3848	4644
2235	3848	4799
2236	3848	5105
2237	3848	7062
2238	3848	8843
2239	3849	5171
2240	3849	5299
2241	3849	5478
2242	3850	8123
2243	3851	5627
2244	3852	5429
2245	3852	7851
2246	3852	9301
2247	3853	6732
2248	3853	9103
2249	3854	4588
2250	3854	5779
2251	3854	6170
2252	3854	9082
2253	3855	5209
2254	3855	5552
2255	3855	5826
2256	3855	7072
2257	3856	5587
2258	3856	5894
2259	3856	9314
2260	3857	4558
2261	3857	4621
2262	3857	5050
2263	3857	5331
2264	3857	5689
2265	3857	7053
2266	3857	7080
2267	3857	7138
2268	3857	7232
2269	3858	4807
2270	3858	5221
2271	3858	8199
2272	3858	8285
2273	3859	4689
2274	3859	4852
2275	3859	5374
2276	3859	6897
2277	3860	6883
2278	3860	7784
2279	3861	4664
2280	3861	5149
2281	3861	6838
2282	3861	8725
2283	3862	5079
2284	3862	5253
2285	3862	5284
2286	3862	6526
2287	3863	4863
2288	3863	5181
2289	3863	8909
2290	3864	5365
2291	3864	5738
2292	3864	8605
2293	3865	6159
2294	3865	8975
2295	3865	9403
2296	3866	8579
2297	3867	5461
2298	3867	7124
2299	3867	7781
2300	3868	4478
2301	3868	4709
2302	3868	5267
2303	3868	7089
2304	3868	7110
2305	3868	7541
2306	3868	9363
2307	3868	9465
2308	3869	6558
2309	3869	9465
2310	3870	4625
2311	3870	5512
2312	3870	5876
2313	3870	5996
2314	3870	7076
2315	3871	5405
2316	3871	5548
2317	3872	4616
2318	3872	4773
2319	3872	4820
2320	3872	6801
2321	3873	4883
2322	3873	4917
2323	3873	5815
2324	3873	6897
2325	3873	7045
2326	3874	4804
2327	3874	5646
2328	3874	7135
2329	3874	7978
2330	3874	8509
2331	3874	8692
2332	3875	4491
2333	3875	4650
2334	3875	5191
2335	3875	7678
2336	3876	4854
2337	3876	5087
2338	3876	5111
2339	3876	5318
2340	3877	5397
2341	3877	8761
2342	3878	5680
2343	3878	5984
2344	3878	6032
2345	3878	8882
2346	3879	4866
2347	3879	6006
2348	3879	7469
2349	3879	8733
2350	3881	5358
2351	3881	5489
2352	3881	8787
2353	3882	5253
2354	3882	5757
2355	3882	6399
2356	3882	7294
2357	3883	4588
2358	3883	4647
2359	3883	6327
2360	3883	6636
2361	3883	6936
2362	3884	4909
2363	3884	4931
2364	3884	6491
2365	3884	6935
2366	3884	6943
2367	3884	7040
2368	3884	7088
2369	3884	7141
2370	3884	7147
2371	3884	9257
2372	3885	5179
2373	3885	5300
2374	3885	5384
2375	3885	5955
2376	3885	6914
2377	3885	7130
2378	3885	7153
2379	3885	9341
2380	3886	4892
2381	3886	5333
2382	3886	5604
2383	3886	5894
2384	3886	8125
2385	3886	9202
2386	3887	4503
2387	3887	4829
2388	3887	4944
2389	3887	6133
2390	3887	7083
2391	3887	7409
2392	3888	5469
2393	3888	6082
2394	3888	9386
2395	3889	4789
2396	3889	5437
2397	3890	7889
2398	3890	8656
2399	3891	5652
2400	3891	5671
2401	3891	6257
2402	3891	9320
2403	3892	4512
2404	3892	5154
2405	3892	5643
2406	3892	7085
2407	3892	7196
2408	3892	7354
2409	3893	4953
2410	3893	5065
2411	3893	6894
2412	3894	5407
2413	3894	5678
2414	3895	4542
2415	3895	5586
2416	3895	5667
2417	3895	9095
2418	3896	4682
2419	3896	6878
2420	3896	7037
2421	3896	7260
2422	3897	5092
2423	3897	7029
2424	3897	7098
2425	3898	2845
2426	3898	4745
2427	3898	5704
2428	3898	6889
2429	3899	4633
2430	3899	5487
2431	3899	6554
2432	3900	5261
2433	3900	5382
2434	3900	5445
2435	3900	7753
2436	3901	5730
2437	3901	6915
2438	3901	7020
2439	3901	7435
2440	3901	8917
2441	3902	4696
2442	3902	5508
2443	3902	5715
2444	3902	6038
2445	3903	4481
2446	3903	5424
2447	3903	5789
2448	3903	9390
2449	3904	2789
2450	3904	4844
2451	3904	5332
2452	3904	5343
2453	3904	6206
2454	3904	7013
2455	3905	4726
2456	3905	6514
2457	3905	7076
2458	3905	8184
2459	3905	9173
2460	3906	5319
2461	3906	5852
2462	3906	6376
2463	3906	6906
2464	3906	7147
2465	3906	9053
2466	3907	4863
2467	3907	5831
2468	3907	7857
2469	3908	6247
2470	3909	5058
2471	3909	5363
2472	3909	5740
2473	3909	5765
2474	3909	6717
2475	3909	6937
2476	3909	6948
2477	3909	7544
2478	3909	8629
2479	3910	4526
2480	3910	6180
2481	3910	7590
2482	3910	9289
2483	3911	5275
2484	3911	5963
2485	3911	5985
2486	3911	7035
2487	3911	7057
2488	3912	5196
2489	3912	6441
2490	3912	7015
2491	3913	5017
2492	3913	5329
2493	3913	5870
2494	3913	6119
2495	3913	7112
2496	3913	7120
2497	3914	5230
2498	3914	6975
2499	3914	6989
2500	3915	4549
2501	3915	4593
2502	3915	5119
2503	3915	6899
2504	3916	4651
2505	3916	5580
2506	3916	5642
2507	3916	9360
2508	3917	4419
2509	3917	4619
2510	3917	5906
2511	3917	6611
2512	3918	2870
2513	3918	7502
2514	3919	4985
2515	3919	5219
2516	3920	4921
2517	3920	5103
2518	3920	5404
2519	3920	5471
2520	3920	5489
2521	3920	5935
2522	3920	6929
2523	3920	6966
2524	3921	5195
2525	3921	6153
2526	3921	8446
2527	3922	2820
2528	3922	5245
2529	3922	5396
2530	3922	6064
2531	3922	6497
2532	3922	6914
2533	3922	7166
2534	3922	7358
2535	3923	2781
2536	3923	4850
2537	3923	5048
2538	3923	5351
2539	3923	7034
2540	3923	7063
2541	3923	7088
2542	3923	9024
2543	3923	9539
2544	3924	5142
2545	3924	5169
2546	3924	7134
2547	3924	8818
2548	3925	4955
2549	3925	5381
2550	3925	5568
2551	3926	4924
2552	3926	5072
2553	3926	6959
2554	3927	2956
2555	3927	4674
2556	3927	6073
2557	3928	4445
2558	3928	5003
2559	3929	4416
2560	3929	4630
2561	3929	4865
2562	3929	4976
2563	3929	5235
2564	3929	6949
2565	3929	6998
2566	3929	8096
2567	3929	8648
2568	3930	4578
2569	3930	5821
2570	3930	5973
2571	3931	5193
2572	3931	5292
2573	3931	6870
2574	3931	6906
2575	3931	9458
2576	3932	4786
2577	3932	5381
2578	3932	6792
2579	3932	8487
2580	3933	6973
2581	3933	6989
2582	3933	7008
2583	3933	7025
2584	3933	7040
2585	3933	7049
2586	3933	7121
2587	3933	8288
2588	3934	2896
2589	3934	5451
2590	3934	5949
2591	3934	6124
2592	3934	6571
2593	3934	7137
2594	3934	7187
2595	3935	5019
2596	3935	5312
2597	3935	6020
2598	3935	6329
2599	3935	6888
2600	3935	7075
2601	3935	8734
2602	3935	9263
2603	3936	5181
2604	3936	6046
2605	3936	9143
2606	3936	9407
2607	3937	4934
2608	3937	6078
2609	3937	7926
2610	3938	4879
2611	3938	4961
2612	3938	5002
2613	3938	5491
2614	3938	6963
2615	3938	7745
2616	3939	4433
2617	3939	5222
2618	3939	6164
2619	3939	6998
2620	3939	7015
2621	3940	4807
2622	3940	4838
2623	3940	5917
2624	3940	8846
2625	3941	6033
2626	3941	6958
2627	3941	7243
2628	3941	8972
2629	3943	4535
2630	3943	4617
2631	3943	5047
2632	3943	5369
2633	3943	6176
2634	3943	6415
2635	3944	3202
2636	3944	5021
2637	3944	6624
2638	3944	7115
2639	3944	8501
2640	3945	2758
2641	3945	4452
2642	3945	6059
2643	3945	6548
2644	3945	7612
2645	3946	3026
2646	3946	4986
2647	3946	6063
2648	3946	6152
2649	3946	7279
2650	3947	2794
2651	3947	5738
2652	3948	2779
2653	3948	4408
2654	3948	4638
2655	3948	4693
2656	3948	5851
2657	3949	2931
2658	3949	5339
2659	3949	6098
2660	3949	7666
2661	3950	5529
2662	3950	5990
2663	3951	2876
2664	3951	4654
2665	3951	5404
2666	3951	5420
2667	3951	5541
2668	3951	5622
2669	3951	5965
2670	3951	6005
2671	3951	6082
2672	3951	6710
2673	3951	7782
2674	3951	9223
2675	3952	4775
2676	3952	4924
2677	3952	4937
2678	3952	5102
2679	3952	6975
2680	3952	7522
2681	3953	4971
2682	3953	6164
2683	3953	7197
2684	3954	2845
2685	3954	4553
2686	3954	7123
2687	3954	8135
2688	3955	3279
2689	3955	5217
2690	3955	6234
2691	3956	4487
2692	3956	4544
2693	3956	4951
2694	3956	5440
2695	3956	9020
2696	3957	4874
2697	3957	5010
2698	3957	5320
2699	3957	5593
2700	3957	8029
2701	3958	6055
2702	3958	7027
2703	3958	8679
2704	3959	5171
2705	3959	6894
2706	3959	7043
2707	3959	7453
2708	3959	9354
2709	3960	5085
2710	3960	6022
2711	3960	6052
2712	3960	6110
2713	3960	6143
2714	3961	5529
2715	3961	6045
2716	3961	9450
2717	3962	6095
2718	3962	6131
2719	3962	6280
2720	3962	7708
2721	3962	8219
2722	3963	4999
2723	3963	5704
2724	3963	5747
2725	3963	5999
2726	3963	6182
2727	3963	7004
2728	3963	8471
2729	3963	9070
2730	3963	9098
2731	3964	4737
2732	3964	4899
2733	3964	5177
2734	3964	5539
2735	3964	6161
2736	3964	6171
2737	3964	6914
2738	3964	6961
2739	3965	5161
2740	3965	5852
2741	3965	5892
2742	3965	7014
2743	3965	7053
2744	3965	7059
2745	3965	7067
2746	3965	7075
2747	3966	5469
2748	3966	6868
2749	3966	6942
2750	3966	6985
2751	3966	7171
2752	3966	9385
2753	3967	2757
2754	3967	4463
2755	3967	4571
2756	3967	4628
2757	3967	4989
2758	3967	5031
2759	3967	5345
2760	3967	5584
2761	3967	6192
2762	3967	6880
2763	3967	6926
2764	3967	8914
2765	3967	8984
2766	3968	2785
2767	3968	5598
2768	3968	5772
2769	3968	7118
2770	3968	7155
2771	3968	7868
2772	3969	2827
2773	3969	4533
2774	3969	5510
2775	3969	5551
2776	3969	6486
2777	3969	6892
2778	3969	6991
2779	3969	7034
2780	3969	9187
2781	3970	2972
2782	3970	3074
2783	3970	4678
2784	3970	5524
2785	3970	6773
2786	3970	6822
2787	3970	8862
2788	3971	3323
2789	3971	6594
2790	3971	6852
2791	3971	8915
2792	3972	4946
2793	3972	5058
2794	3972	5494
2795	3973	5124
2796	3973	5384
2797	3973	5562
2798	3973	6395
2799	3973	6997
2800	3973	7027
2801	3974	2712
2802	3974	2951
2803	3974	5369
2804	3974	5947
2805	3974	6116
2806	3974	7015
2807	3975	4803
2808	3975	4852
2809	3975	5201
2810	3975	5406
2811	3975	5432
2812	3975	6147
2813	3975	7136
2814	3975	7161
2815	3976	3097
2816	3976	4708
2817	3976	6083
2818	3976	8167
2819	3976	9188
2820	3977	5417
2821	3977	6026
2822	3977	6130
2823	3977	6841
2824	3977	6970
2825	3977	7201
2826	3977	8366
2827	3978	5941
2828	3978	6897
2829	3979	4474
2830	3979	5846
2831	3979	6917
2832	3979	8100
2833	3980	2914
2834	3980	3266
2835	3980	4830
2836	3980	6184
2837	3980	6815
2838	3980	9386
2839	3981	2770
2840	3981	2997
2841	3981	7202
2842	3982	6088
2843	3982	7082
2844	3982	7189
2845	3982	7190
2846	3983	5001
2847	3983	7111
2848	3983	7233
2849	3983	7322
2850	3983	9365
2851	3984	4886
2852	3984	5044
2853	3984	5453
2854	3984	5481
2855	3984	5970
2856	3984	7130
2857	3984	7985
2858	3985	4502
2859	3985	6443
2860	3985	8481
2861	3986	2785
2862	3986	4599
2863	3986	5168
2864	3986	5223
2865	3986	6153
2866	3986	7180
2867	3986	7197
2868	3986	9300
2869	3987	3181
2870	3987	4986
2871	3987	5409
2872	3987	5515
2873	3987	5529
2874	3987	6104
2875	3987	6131
2876	3987	6246
2877	3987	8746
2878	3988	5860
2879	3988	7008
2880	3988	7020
2881	3988	7043
2882	3988	7059
2883	3988	7533
2884	3989	6118
2885	3989	8256
2886	3990	4653
2887	3990	5654
2888	3990	9397
2889	3991	5201
2890	3991	6265
2891	3991	7882
2892	3992	3217
2893	3992	4923
2894	3992	6895
2895	3993	4713
2896	3993	4977
2897	3993	5438
2898	3993	6952
2899	3993	7416
2900	3993	9251
2901	3994	2735
2902	3994	5067
2903	3994	5104
2904	3994	5390
2905	3994	5551
2906	3994	6042
2907	3994	6940
2908	3994	7087
2909	3994	7170
2910	3994	9478
2911	3995	5358
2912	3995	5646
2913	3995	6531
2914	3995	7547
2915	3995	7564
2916	3995	7808
2917	3995	8588
2918	3996	3044
2919	3996	3351
2920	3996	4743
2921	3996	7616
2922	3996	8992
2923	3996	9082
2924	3997	2849
2925	3997	5949
2926	3997	9408
2927	3997	9559
2928	3998	4834
2929	3998	4948
2930	3998	5020
2931	3999	5787
2932	3999	5918
2933	3999	6133
2934	3999	6163
2935	3999	7292
2936	4000	7342
2937	4000	7530
2938	4001	5412
2939	4001	5548
2940	4001	7127
2941	4002	2873
2942	4002	3316
2943	4002	5471
2944	4003	3023
2945	4003	5167
2946	4003	5566
2947	4003	6012
2948	4003	6194
2949	4003	6220
2950	4003	8552
2951	4003	9273
2952	4004	2946
2953	4004	3143
2954	4004	4481
2955	4004	4908
2956	4004	5442
2957	4004	6171
2958	4004	6894
2959	4004	6964
2960	4004	6997
2961	4005	3059
2962	4005	5139
2963	4005	5379
2964	4005	5849
2965	4005	6480
2966	4005	8231
2967	4006	4545
2968	4006	6027
2969	4006	7146
2970	4006	8698
2971	4007	4637
2972	4007	5003
2973	4007	5102
2974	4007	6093
2975	4007	6103
2976	4007	6288
2977	4007	6926
2978	4008	3118
2979	4008	4968
2980	4008	7036
2981	4008	7062
2982	4009	4694
2983	4009	4813
2984	4009	5995
2985	4010	5078
2986	4010	5731
2987	4010	6872
2988	4010	7077
2989	4011	4892
2990	4012	4573
2991	4012	4842
2992	4012	5054
2993	4012	6013
2994	4012	6910
2995	4012	7753
2996	4012	8157
2997	4012	9002
2998	4013	3098
2999	4013	4872
3000	4013	5662
3001	4013	5829
3002	4013	6129
3003	4013	6950
3004	4013	9080
3005	4013	9212
3006	4013	9405
3007	4014	5917
3008	4014	6185
3009	4014	6652
3010	4014	7823
3011	4014	8630
3012	4015	2667
3013	4015	5242
3014	4015	5958
3015	4015	6883
3016	4016	3387
3017	4017	4955
3018	4017	5402
3019	4017	5639
3020	4017	5834
3021	4017	6211
3022	4017	8904
3023	4018	4669
3024	4018	5218
3025	4018	5252
3026	4018	5518
3027	4018	5702
3028	4018	6054
3029	4018	6896
3030	4018	9249
3031	4019	2708
3032	4019	5426
3033	4019	7097
3034	4019	9363
3035	4020	2769
3036	4020	7046
3037	4020	7061
3038	4020	7126
3039	4020	8064
3040	4020	9133
3041	4021	3008
3042	4021	4469
3043	4021	4594
3044	4021	5230
3045	4021	6114
3046	4022	4363
3047	4023	4628
3048	4023	4645
3049	4023	4804
3050	4023	5018
3051	4023	5474
3052	4023	5522
3053	4023	5812
3054	4023	7112
3055	4023	7175
3056	4024	3185
3057	4024	5004
3058	4024	5908
3059	4024	8489
3060	4025	5040
3061	4025	5616
3062	4025	5693
3063	4025	7507
3064	4025	7574
3065	4027	6364
3066	4028	6029
3067	4028	6130
3068	4028	6194
3069	4029	2951
3070	4029	3073
3071	4029	5237
3072	4029	5372
3073	4029	6076
3074	4029	6163
3075	4029	9294
3076	4030	5152
3077	4030	5536
3078	4030	6211
3079	4030	7126
3080	4030	8857
3081	4031	3133
3082	4031	4878
3083	4031	5084
3084	4031	5950
3085	4031	7036
3086	4031	8181
3087	4032	6560
3088	4032	7316
3089	4032	7917
3090	4033	4682
3091	4033	4859
3092	4033	4983
3093	4033	5105
3094	4033	6177
3095	4033	8443
3096	4034	2989
3097	4034	6139
3098	4034	6912
3099	4034	7615
3100	4035	5254
3101	4035	5676
3102	4036	3323
3103	4036	3348
3104	4036	5595
3105	4037	4567
3106	4037	5919
3107	4037	8248
3108	4038	4938
3109	4038	5694
3110	4038	6185
3111	4038	7486
3112	4038	7945
3113	4039	9025
3114	4039	9104
3115	4040	5065
3116	4040	6043
3117	4040	8799
3118	4041	6270
3119	4041	9003
3120	4042	3148
3121	4042	3417
3122	4042	5242
3123	4042	6898
3124	4043	3167
3125	4043	6059
3126	4043	6153
3127	4043	7096
3128	4043	8332
3129	4043	9164
3130	4044	5801
3131	4044	8768
3132	4045	4498
3133	4045	4855
3134	4045	6100
3135	4045	6184
3136	4045	6422
3137	4045	6743
3138	4046	2911
3139	4046	6620
3140	4046	6797
3141	4046	9207
3142	4046	9368
3143	4047	3246
3144	4047	5006
3145	4047	5275
3146	4047	5619
3147	4047	7717
3148	4047	8879
3149	4048	4669
3150	4049	5398
3151	4050	5906
3152	4050	5959
3153	4050	5999
3154	4050	6121
3155	4050	6208
3156	4050	8038
3157	4050	8269
3158	4051	4798
3159	4051	5043
3160	4051	5208
3161	4051	5260
3162	4051	7057
3163	4051	7381
3164	4051	8847
3165	4052	2823
3166	4052	3034
3167	4052	4642
3168	4052	4950
3169	4052	7546
3170	4052	7661
3171	4053	5752
3172	4053	6237
3173	4053	6527
3174	4054	2769
3175	4054	3222
3176	4054	5920
3177	4054	6409
3178	4054	7240
3179	4055	3465
3180	4055	4519
3181	4055	5096
3182	4055	6088
3183	4055	6195
3184	4055	6864
3185	4055	7044
3186	4056	4740
3187	4056	5140
3188	4056	5418
3189	4056	5872
3190	4056	9034
3191	4057	4836
3192	4057	5822
3193	4057	6229
3194	4057	7573
3195	4057	7651
3196	4057	8378
3197	4057	9428
3198	4058	4979
3199	4058	6149
3200	4059	4375
3201	4059	4923
3202	4059	7190
3203	4059	8582
3204	4060	5164
3205	4060	5502
3206	4060	9478
3207	4061	5061
3208	4061	5737
3209	4061	5904
3210	4061	6170
3211	4062	3081
3212	4062	3301
3213	4062	5607
3214	4062	7903
3215	4063	5765
3216	4063	9067
3217	4064	3074
3218	4064	5047
3219	4064	6133
3220	4064	6994
3221	4064	7161
3222	4065	5257
3223	4065	5400
3224	4065	6259
3225	4065	7124
3226	4065	7647
3227	4065	8675
3228	4065	9386
3229	4066	2810
3230	4066	3270
3231	4066	4627
3232	4066	6241
3233	4067	3490
3234	4067	6193
3235	4067	6319
3236	4068	6062
3237	4068	7508
3238	4068	7806
3239	4068	8111
3240	4069	2736
3241	4069	5129
3242	4069	5520
3243	4069	5623
3244	4069	5895
3245	4069	5942
3246	4069	8523
3247	4069	9254
3248	4070	3095
3249	4070	5766
3250	4071	3333
3251	4071	5468
3252	4072	4858
3253	4072	4884
3254	4072	4945
3255	4072	6030
3256	4072	9116
3257	4072	9174
3258	4072	9175
3259	4073	6284
3260	4073	6832
3261	4073	7220
3262	4074	6015
3263	4074	6167
3264	4074	8484
3265	4074	8933
3266	4075	5451
3267	4075	5840
3268	4075	6111
3269	4075	6256
3270	4075	7555
3271	4075	7615
3272	4076	4550
3273	4076	5160
3274	4076	5204
3275	4076	5941
3276	4076	7574
3277	4077	3009
3278	4077	3119
3279	4077	3201
3280	4077	4960
3281	4077	4996
3282	4077	5185
3283	4077	5277
3284	4077	5957
3285	4077	8882
3286	4078	2886
3287	4078	4650
3288	4078	6229
3289	4078	6272
3290	4079	3594
3291	4079	5558
3292	4079	7325
3293	4079	9333
3294	4080	2857
3295	4080	5346
3296	4080	5913
3297	4080	6209
3298	4081	7645
3299	4082	3552
3300	4082	4942
3301	4082	5095
3302	4082	6195
3303	4082	7507
3304	4082	7600
3305	4082	9446
3306	4083	4818
3307	4083	5330
3308	4083	8719
3309	4083	8999
3310	4084	2766
3311	4084	5216
3312	4084	6489
3313	4085	4346
3314	4085	4979
3315	4085	5818
3316	4085	6185
3317	4085	6352
3318	4085	8452
3319	4086	3379
3320	4086	4699
3321	4086	5715
3322	4087	5976
3323	4087	6148
3324	4087	6240
3325	4087	8643
3326	4088	5559
3327	4088	5760
3328	4088	7537
3329	4088	7571
3330	4089	2675
3331	4089	5585
3332	4089	6002
3333	4089	6450
3334	4090	3119
3335	4090	4333
3336	4090	5606
3337	4090	6037
3338	4090	6130
3339	4091	3003
3340	4091	3284
3341	4091	5273
3342	4091	5509
3343	4091	5955
3344	4092	3228
3345	4092	3413
3346	4092	3440
3347	4092	4877
3348	4092	5022
3349	4092	5627
3350	4092	5671
3351	4092	5808
3352	4092	7098
3353	4093	5149
3354	4093	6221
3355	4094	3076
3356	4094	4496
3357	4094	5036
3358	4094	5962
3359	4094	7442
3360	4094	9134
3361	4095	3621
3362	4095	5076
3363	4095	5906
3364	4095	6111
3365	4095	6921
3366	4095	7524
3367	4096	5985
3368	4097	2853
3369	4097	3008
3370	4097	5174
3371	4097	5241
3372	4097	5563
3373	4097	7278
3374	4098	2708
3375	4098	2820
3376	4098	5820
3377	4098	6170
3378	4098	7590
3379	4098	7611
3380	4099	3575
3381	4099	4966
3382	4099	6092
3383	4099	7251
3384	4100	3144
3385	4100	5014
3386	4100	6450
3387	4100	8966
3388	4101	5652
3389	4102	8304
3390	4103	4897
3391	4103	6191
3392	4103	6966
3393	4103	8189
3394	4103	9391
3395	4104	4799
3396	4104	6104
3397	4104	9092
3398	4105	4583
3399	4105	5578
3400	4106	2892
3401	4106	3346
3402	4106	5157
3403	4106	5302
3404	4106	5352
3405	4106	6130
3406	4107	5662
3407	4107	6027
3408	4107	9071
3409	4108	2762
3410	4108	4770
3411	4108	5050
3412	4108	5252
3413	4110	4676
3414	4110	4837
3415	4110	5702
3416	4110	5726
3417	4110	6161
3418	4110	7601
3419	4110	8560
3420	4111	3090
3421	4111	5424
3422	4111	5774
3423	4111	5810
3424	4111	6012
3425	4111	6259
3426	4112	3320
3427	4112	4447
3428	4112	5266
3429	4112	5506
3430	4112	5998
3431	4112	6092
3432	4112	6193
3433	4112	6213
3434	4113	4386
3435	4113	5283
3436	4113	5965
3437	4113	6298
3438	4114	4918
3439	4114	4992
3440	4114	5209
3441	4114	5643
3442	4115	3105
3443	4115	3306
3444	4115	5229
3445	4115	5241
3446	4115	5564
3447	4115	5678
3448	4115	8866
3449	4116	2776
3450	4116	8840
3451	4116	8960
3452	4117	3157
3453	4117	3515
3454	4117	5087
3455	4117	5487
3456	4117	9423
3457	4118	3684
3458	4118	5579
3459	4118	6553
3460	4119	3484
3461	4119	5455
3462	4119	5664
3463	4119	5979
3464	4119	7150
3465	4120	3449
3466	4120	3462
3467	4120	5530
3468	4120	5625
3469	4120	5760
3470	4120	5938
3471	4120	6156
3472	4120	7540
3473	4121	3644
3474	4121	6098
3475	4121	6180
3476	4122	2915
3477	4122	2937
3478	4122	3257
3479	4122	4355
3480	4122	4937
3481	4122	5731
3482	4122	6868
3483	4122	7390
3484	4122	7924
3485	4123	5066
3486	4123	6167
3487	4123	6700
3488	4123	7222
3489	4124	5018
3490	4124	5328
3491	4124	5676
3492	4125	3594
3493	4125	5170
3494	4125	5422
3495	4126	2884
3496	4126	3126
3497	4126	6430
3498	4127	3116
3499	4127	4391
3500	4127	5913
3501	4127	6635
3502	4127	7522
3503	4127	7543
3504	4127	7572
3505	4128	3797
3506	4128	5124
3507	4128	5306
3508	4128	7349
3509	4129	3031
3510	4129	3492
3511	4129	5727
3512	4129	5955
3513	4129	8025
3514	4130	5410
3515	4130	6105
3516	4130	6129
3517	4130	6489
3518	4130	7212
3519	4130	7469
3520	4131	2810
3521	4131	3730
3522	4131	4895
3523	4131	5339
3524	4131	5708
3525	4131	6836
3526	4132	5093
3527	4132	5636
3528	4132	6217
3529	4132	8628
3530	4132	8803
3531	4133	2944
3532	4133	3397
3533	4133	4946
3534	4133	5032
3535	4133	5560
3536	4133	5618
3537	4133	5654
3538	4133	6563
3539	4133	8708
3540	4134	3060
3541	4134	5052
3542	4134	5762
3543	4134	5928
3544	4134	8490
3545	4134	9323
3546	4135	4453
3547	4135	5257
3548	4135	5781
3549	4136	6764
3550	4136	9106
3551	4137	5192
3552	4137	5690
3553	4137	6160
3554	4137	7763
3555	4138	5672
3556	4138	6036
3557	4138	6215
3558	4139	5897
3559	4139	6790
3560	4140	5307
3561	4140	5326
3562	4140	9008
3563	4141	5139
3564	4141	5994
3565	4141	6025
3566	4141	6146
3567	4141	6195
3568	4141	7276
3569	4141	9583
3570	4142	3159
3571	4142	4436
3572	4142	4994
3573	4142	6267
3574	4142	6528
3575	4142	7646
3576	4143	3236
3577	4143	7167
3578	4143	7862
3579	4143	9395
3580	4144	5063
3581	4144	5239
3582	4144	5439
3583	4144	5518
3584	4144	5598
3585	4144	6931
3586	4145	4698
3587	4145	5914
3588	4145	5967
3589	4145	9504
3590	4146	3297
3591	4146	5013
3592	4146	5083
3593	4146	5425
3594	4146	5800
3595	4146	7030
3596	4146	8260
3597	4147	4422
3598	4147	5217
3599	4147	5738
3600	4147	8091
3601	4148	3092
3602	4148	5177
3603	4149	4978
3604	4149	5612
3605	4149	6187
3606	4149	6815
3607	4150	3273
3608	4150	3588
3609	4150	4654
3610	4150	5284
3611	4150	8303
3612	4151	3122
3613	4151	4935
3614	4151	5190
3615	4151	8189
3616	4152	5569
3617	4153	3439
3618	4153	3476
3619	4153	6170
3620	4153	9460
3621	4154	2846
3622	4154	5657
3623	4154	5671
3624	4154	6065
3625	4154	6262
3626	4155	8774
3627	4156	3211
3628	4156	4371
3629	4156	5840
3630	4157	3507
3631	4157	3857
3632	4157	5237
3633	4157	5613
3634	4157	9261
3635	4158	2860
3636	4158	6023
3637	4159	2713
3638	4159	5126
3639	4159	5149
3640	4159	5481
3641	4159	5819
3642	4161	5958
3643	4161	6394
3644	4161	9187
3645	4162	2911
3646	4162	5309
3647	4162	5938
3648	4162	8428
3649	4162	8913
3650	4163	2934
3651	4163	2987
3652	4163	5090
3653	4163	6158
3654	4163	6989
3655	4164	4488
3656	4164	5567
3657	4164	7013
3658	4165	2898
3659	4165	3544
3660	4165	4344
3661	4165	5332
3662	4166	5548
3663	4166	5873
3664	4166	6122
3665	4166	6185
3666	4167	4399
3667	4167	5640
3668	4167	5906
3669	4167	6922
3670	4167	7594
3671	4168	3239
3672	4168	3793
3673	4168	5174
3674	4168	5265
3675	4168	7065
3676	4168	9066
3677	4169	5764
3678	4169	6220
3679	4170	3829
3680	4170	4822
3681	4170	4860
3682	4170	5606
3683	4170	6164
3684	4170	7348
3685	4170	8739
3686	4170	8846
3687	4171	2927
3688	4171	4908
3689	4171	5690
3690	4171	5979
3691	4171	6289
3692	4171	7964
3693	4172	5665
3694	4172	5845
3695	4172	5945
3696	4172	5976
3697	4172	6096
3698	4173	2778
3699	4173	2945
3700	4173	3579
3701	4173	4887
3702	4173	6204
3703	4173	7905
3704	4174	3084
3705	4174	5573
3706	4174	8598
3707	4174	8695
3708	4175	4846
3709	4175	5914
3710	4176	5398
3711	4176	6010
3712	4176	6044
3713	4176	6171
3714	4176	6816
3715	4177	2752
3716	4177	3668
3717	4177	5995
3718	4177	6457
3719	4177	7111
3720	4178	4437
3721	4178	5923
3722	4178	6225
3723	4179	3368
3724	4179	5003
3725	4179	5035
3726	4179	5745
3727	4179	5785
3728	4179	5832
3729	4179	6138
3730	4179	8987
3731	4180	7250
3732	4180	8553
3733	4181	5060
3734	4181	5821
3735	4182	3139
3736	4182	9228
3737	4183	3221
3738	4183	5103
3739	4183	5313
3740	4183	7517
3741	4184	2682
3742	4184	2709
3743	4184	3766
3744	4184	4460
3745	4184	4508
3746	4184	5209
3747	4184	5741
3748	4184	5801
3749	4184	6262
3750	4184	6272
3751	4185	3858
3752	4185	4417
3753	4185	5024
3754	4185	5608
3755	4186	4954
3756	4186	5076
3757	4187	3278
3758	4187	3605
3759	4187	4449
3760	4187	6055
3761	4188	2868
3762	4188	4494
3763	4188	5338
3764	4188	5373
3765	4188	5615
3766	4188	6012
3767	4188	6344
3768	4189	2943
3769	4189	5542
3770	4189	5824
3771	4189	6400
3772	4189	6963
3773	4190	3005
3774	4190	5662
3775	4190	5912
3776	4190	6178
3777	4190	7288
3778	4190	7857
3779	4191	3352
3780	4191	5797
3781	4191	6210
3782	4192	4717
3783	4192	4923
3784	4192	4992
3785	4192	5862
3786	4192	5933
3787	4192	6220
3788	4192	6232
3789	4192	6529
3790	4193	3635
3791	4193	5093
3792	4193	5304
3793	4193	6065
3794	4193	7437
3795	4193	9311
3796	4194	2925
3797	4194	5645
3798	4194	5669
3799	4194	5886
3800	4195	4886
3801	4195	4906
3802	4195	5945
3803	4195	5977
3804	4195	9366
3805	4196	4981
3806	4196	5566
3807	4197	4476
3808	4197	5729
3809	4197	9425
3810	4198	4459
3811	4198	8242
3812	4199	5711
3813	4199	5987
3814	4199	6805
3815	4200	2827
3816	4200	4767
3817	4200	6088
3818	4202	3338
3819	4202	8362
3820	4203	5138
3821	4203	5558
3822	4203	5959
3823	4203	6212
3824	4203	6997
3825	4204	5105
3826	4204	5768
3827	4204	6698
3828	4204	7221
3829	4204	7650
3830	4205	3763
3831	4205	4820
3832	4205	5899
3833	4205	6261
3834	4205	8969
3835	4206	2946
3836	4206	5748
3837	4206	6165
3838	4206	8142
3839	4207	3528
3840	4207	5444
3841	4208	3726
3842	4208	4882
3843	4208	5190
3844	4208	5531
3845	4208	5539
3846	4208	5656
3847	4208	8264
3848	4209	3889
3849	4209	5250
3850	4209	5272
3851	4209	5297
3852	4209	5324
3853	4209	6054
3854	4209	9492
3855	4210	2666
3856	4210	5167
3857	4210	6464
3858	4210	7199
3859	4210	7532
3860	4210	8077
3861	4210	8859
3862	4210	9122
3863	4211	3218
3864	4211	5349
3865	4211	6338
3866	4211	6866
3867	4212	2975
3868	4212	4780
3869	4212	5819
3870	4212	6071
3871	4212	6162
3872	4213	5670
3873	4213	5683
3874	4213	5789
3875	4213	5844
3876	4213	6195
3877	4213	6285
3878	4213	6389
3879	4214	5117
3880	4214	5883
3881	4214	6250
3882	4214	6736
3883	4214	7048
3884	4214	7147
3885	4215	3508
3886	4215	3605
3887	4215	4644
3888	4215	5969
3889	4216	5935
3890	4216	8918
3891	4217	4518
3892	4217	5232
3893	4217	6902
3894	4217	8594
3895	4217	9088
3896	4218	2730
3897	4218	3090
3898	4218	5776
3899	4218	6845
3900	4218	8662
3901	4219	3123
3902	4219	3685
3903	4219	4402
3904	4219	4485
3905	4219	5213
3906	4220	4452
3907	4220	7736
3908	4221	3905
3909	4221	5064
3910	4221	6134
3911	4222	3635
3912	4222	4383
3913	4222	4856
3914	4222	5286
3915	4222	8815
3916	4222	9023
3917	4223	4463
3918	4223	5328
3919	4223	5628
3920	4223	6013
3921	4223	7817
3922	4224	6058
3923	4224	6088
3924	4224	6927
3925	4225	5161
3926	4225	6172
3927	4226	5754
3928	4226	5887
3929	4226	6044
3930	4226	6227
3931	4226	9155
3932	4227	2917
3933	4227	3267
3934	4227	5270
3935	4227	5762
3936	4228	5564
3937	4228	5861
3938	4228	6107
3939	4229	5182
3940	4229	6252
3941	4229	9231
3942	4230	3731
3943	4230	4664
3944	4230	5973
3945	4230	8293
3946	4231	5705
3947	4231	5726
3948	4232	9267
3949	4233	3408
3950	4233	4890
3951	4233	5741
3952	4233	5986
3953	4233	5995
3954	4233	6129
3955	4233	7048
3956	4234	2741
3957	4234	2825
3958	4234	3147
3959	4234	5102
3960	4234	6638
3961	4234	8214
3962	4235	4438
3963	4235	6035
3964	4235	7347
3965	4235	8746
3966	4236	5915
3967	4236	5998
3968	4236	6092
3969	4236	8496
3970	4237	3211
3971	4237	4333
3972	4237	4917
3973	4237	4973
3974	4237	5244
3975	4237	5366
3976	4237	5807
3977	4237	7959
3978	4238	5774
3979	4238	8107
3980	4239	2693
3981	4239	3166
3982	4239	6139
3983	4240	3665
3984	4240	3789
3985	4240	5567
3986	4240	5695
3987	4240	5835
3988	4240	5948
3989	4241	4375
3990	4241	7015
3991	4242	5896
3992	4243	5853
3993	4243	6218
3994	4244	5643
3995	4244	6071
3996	4245	5921
3997	4245	6193
3998	4245	6506
3999	4246	3292
4000	4246	3761
4001	4246	4955
4002	4246	5425
4003	4246	5688
4004	4246	6964
4005	4247	4500
4006	4247	4940
4007	4247	5220
4008	4248	3680
4009	4248	4353
4010	4248	4464
4011	4248	5204
4012	4248	5524
4013	4248	5746
4014	4248	6001
4015	4248	7468
4016	4248	9335
4017	4249	5766
4018	4249	6168
4019	4249	7114
4020	4249	8763
4021	4250	3921
4022	4250	3940
4023	4250	4440
4024	4250	4545
4025	4250	5052
4026	4250	6425
4027	4251	2792
4028	4251	2873
4029	4251	3616
4030	4251	5135
4031	4251	5160
4032	4251	6051
4033	4251	6089
4034	4251	8985
4035	4252	4907
4036	4253	5178
4037	4253	5897
4038	4253	7406
4039	4254	5144
4040	4254	5254
4041	4254	5348
4042	4254	5721
4043	4254	6907
4044	4254	8544
4045	4254	8948
4046	4255	2743
4047	4255	5272
4048	4255	5659
4049	4255	5782
4050	4255	5974
4051	4255	6295
4052	4256	3643
4053	4256	5925
4054	4257	5939
4055	4257	6387
4056	4258	5211
4057	4258	5842
4058	4258	5882
4059	4258	6304
4060	4259	3853
4061	4259	3953
4062	4259	4763
4063	4259	5245
4064	4259	5369
4065	4259	6110
4066	4260	3301
4067	4260	5668
4068	4260	7916
4069	4261	3119
4070	4261	9432
4071	4262	4967
4072	4263	5323
4073	4263	5967
4074	4263	7167
4075	4264	2666
4076	4264	4459
4077	4264	4694
4078	4264	5740
4079	4264	6251
4080	4265	5087
4081	4265	5650
4082	4265	5952
4083	4265	6583
4084	4265	8866
4085	4266	4319
4086	4266	4935
4087	4266	5691
4088	4266	5877
4089	4266	6627
4090	4266	6832
4091	4267	6042
4092	4268	4745
4093	4268	5922
4094	4268	6134
4095	4269	3970
4096	4269	4388
4097	4269	5158
4098	4269	5391
4099	4269	6175
4100	4270	4000
4101	4270	6091
4102	4270	7847
4103	4271	3469
4104	4271	5176
4105	4271	5683
4106	4271	5768
4107	4271	7268
4108	4271	8058
4109	4272	3612
4110	4272	3816
4111	4272	5231
4112	4272	5282
4113	4272	5769
4114	4272	5860
4115	4272	6012
4116	4272	9361
4117	4273	5964
4118	4273	10040
4119	4274	2712
4120	4274	5046
4121	4274	5699
4122	4274	6033
4123	4274	6207
4124	4275	3712
4125	4275	4405
4126	4275	4958
4127	4275	6788
4128	4275	8566
4129	4275	9603
4130	4276	5125
4131	4276	7059
4132	4276	7423
4133	4277	2737
4134	4277	2942
4135	4277	3877
4136	4277	4550
4137	4277	5829
4138	4278	3180
4139	4278	4417
4140	4278	5799
4141	4278	5987
4142	4278	6138
4143	4278	7195
4144	4279	3540
4145	4279	3759
4146	4279	4565
4147	4279	5502
4148	4279	6122
4149	4279	7610
4150	4280	5807
4151	4281	5891
4152	4281	6979
4153	4282	3378
4154	4282	4945
4155	4282	5105
4156	4282	6686
4157	4282	9073
4158	4283	5085
4159	4283	6502
4160	4283	6989
4161	4284	5623
4162	4284	5721
4163	4284	6074
4164	4284	6104
4165	4284	7039
4166	4284	8411
4167	4285	2790
4168	4285	4325
4169	4285	4430
4170	4285	4985
4171	4285	5383
4172	4285	6038
4173	4285	6178
4174	4285	6376
4175	4285	9010
4176	4286	4468
4177	4286	4478
4178	4286	5684
4179	4286	9461
4180	4287	4872
4181	4287	5012
4182	4287	6315
4183	4287	7879
4184	4287	8228
4185	4288	8167
4186	4289	3334
4187	4290	3785
4188	4290	3836
4189	4290	5781
4190	4291	5339
4191	4291	5673
4192	4292	3005
4193	4292	4390
4194	4292	6259
4195	4292	7524
4196	4293	5520
4197	4293	6051
4198	4293	6825
4199	4294	5815
4200	4294	6917
4201	4295	4404
4202	4295	4491
4203	4295	4518
4204	4295	5238
4205	4295	6102
4206	4295	8362
4207	4296	5051
4208	4296	5203
4209	4296	5827
4210	4296	5985
4211	4296	6183
4212	4296	9220
4213	4297	2678
4214	4297	4329
4215	4297	7773
4216	4297	7999
4217	4298	3273
4218	4298	3857
4219	4298	4502
4220	4298	5665
4221	4298	6460
4222	4298	8634
4223	4299	3993
4224	4299	5570
4225	4299	8099
4226	4299	8730
4227	4300	3807
4228	4300	5648
4229	4300	6022
4230	4300	6546
4231	4300	6764
4232	4301	3499
4233	4301	4454
4234	4301	4832
4235	4302	2877
4236	4302	4343
4237	4302	5636
4238	4302	5789
4239	4302	7829
4240	4303	5020
4241	4303	5082
4242	4303	5274
4243	4303	6402
4244	4303	9318
4245	4304	4011
4246	4304	5115
4247	4304	6006
4248	4304	6129
4249	4305	2966
4250	4305	3926
4251	4305	8476
4252	4305	9329
4253	4306	6710
4254	4306	8063
4255	4307	2790
4256	4307	3548
4257	4307	4979
4258	4307	5308
4259	4307	6866
4260	4307	9153
4261	4308	2763
4262	4308	5947
4263	4308	7558
4264	4309	3450
4265	4309	4508
4266	4309	4692
4267	4309	4706
4268	4309	5148
4269	4309	7108
4270	4309	9400
4271	4310	3355
4272	4310	8316
4273	4311	2707
4274	4311	4477
4275	4311	5245
4276	4311	6066
4277	4312	4383
4278	4312	6645
4279	4312	9062
4280	4313	4437
4281	4313	5844
4282	4313	6188
4283	4314	3095
4284	4314	4529
4285	4314	5072
4286	4314	5290
4287	4314	6359
4288	4314	6604
4289	4314	9033
4290	4315	3962
4291	4315	4936
4292	4316	5214
4293	4316	5695
4294	4316	7704
4295	4317	5203
4296	4317	6098
4297	4318	3861
4298	4318	5826
4299	4318	9188
4300	4319	3604
4301	4319	5478
4302	4319	5546
4303	4319	8861
4304	4320	3752
4305	4320	4366
4306	4320	4543
4307	4320	6112
4308	4320	8101
4309	4321	5018
4310	4322	4854
4311	4322	4914
4312	4322	5881
4313	4322	6088
4314	4322	6971
4315	4323	3170
4316	4323	3470
4317	4323	5172
4318	4323	5739
4319	4323	7911
4320	4324	3339
4321	4324	4388
4322	4324	5354
4323	4324	5768
4324	4324	5784
4325	4324	5986
4326	4324	6307
4327	4324	8818
4328	4325	2861
4329	4325	4347
4330	4326	5142
4331	4326	8138
4332	4327	3081
4333	4327	3246
4334	4327	4550
4335	4327	4687
4336	4327	5598
4337	4327	6026
4338	4327	6127
4339	4328	2840
4340	4328	5761
4341	4328	6822
4342	4328	8251
4343	4328	9254
4344	4328	9360
4345	4328	9506
4346	4329	4897
4347	4329	5279
4348	4329	7388
4349	4330	4341
4350	4330	4840
4351	4330	5680
4352	4330	7999
4353	4331	2826
4354	4331	4509
4355	4331	4870
4356	4331	5009
4357	4331	5237
4358	4331	5639
4359	4331	7430
4360	4331	8417
4361	4331	9130
4362	4332	3873
4363	4332	6136
4364	4332	9453
4365	4333	3057
4366	4333	4572
4367	4333	5043
4368	4334	5915
4369	4334	8608
4370	4335	6104
4371	4336	4382
4372	4336	5947
4373	4336	6713
4374	4337	2995
4375	4337	3999
4376	4337	5139
4377	4337	5257
4378	4337	5689
4379	4337	5724
4380	4337	5802
4381	4337	6037
4382	4337	6401
4383	4337	7238
4384	4337	7665
4385	4337	7876
4386	4338	3557
4387	4338	6002
4388	4338	7076
4389	4338	8925
4390	4339	3814
4391	4339	4538
4392	4339	7337
4393	4340	6856
4394	4341	3443
4395	4341	4959
4396	4341	5298
4397	4341	5642
4398	4341	6062
4399	4341	7482
4400	4341	7840
4401	4341	8318
4402	4342	4427
4403	4342	4545
4404	4342	5267
4405	4342	6087
4406	4343	2826
4407	4343	5432
4408	4343	5749
4409	4343	7597
4410	4344	3482
4411	4344	5063
4412	4345	3905
4413	4345	4560
4414	4345	4698
4415	4345	5655
4416	4345	8674
4417	4346	5020
4418	4346	5699
4419	4346	9158
4420	4346	9281
4421	4347	2708
4422	4347	3741
4423	4347	4997
4424	4347	6131
4425	4347	7918
4426	4348	2897
4427	4348	4048
4428	4348	4607
4429	4348	5210
4430	4348	6114
4431	4348	6326
4432	4348	6469
4433	4348	6580
4434	4348	7786
4435	4348	9484
4436	4349	2769
4437	4349	6942
4438	4350	2746
4439	4350	3637
4440	4350	3819
4441	4350	4927
4442	4350	8727
4443	4351	4576
4444	4351	5139
4445	4351	6214
4446	4351	6613
4447	4351	8856
4448	4351	9215
4449	4352	3577
4450	4352	3962
4451	4352	5308
4452	4353	4383
4453	4353	4523
4454	4353	4875
4455	4353	4982
4456	4353	5739
4457	4353	6101
4458	4354	4455
4459	4354	6014
4460	4355	4492
4461	4355	4946
4462	4355	6127
4463	4355	9423
4464	4356	4906
4465	4356	5072
4466	4356	5602
4467	4356	5950
4468	4356	8551
4469	4357	3849
4470	4357	4348
4471	4357	4970
4472	4357	6445
4473	4358	4548
4474	4359	3211
4475	4359	5457
4476	4359	5851
4477	4359	7885
4478	4360	5815
4479	4360	6534
4480	4360	6652
4481	4360	9182
4482	4361	3884
4483	4361	7371
4484	4361	7980
4485	4362	5077
4486	4362	5102
4487	4362	5488
4488	4362	8041
4489	4363	4537
4490	4363	6039
4491	4363	6159
4492	4363	6594
4493	4363	8805
4494	4364	2800
4495	4364	3399
4496	4364	4972
4497	4364	5169
4498	4364	5209
4499	4364	5721
4500	4365	3935
4501	4365	4588
4502	4365	5992
4503	4365	6810
4504	4366	3052
4505	4366	5003
4506	4366	5070
4507	4366	6404
4508	4366	6867
4509	4366	7461
4510	4366	8972
4511	4367	4102
4512	4367	4427
4513	4367	4613
4514	4368	4074
4515	4368	5134
4516	4368	5361
4517	4368	5381
4518	4368	6098
4519	4368	6402
4520	4368	8477
4521	4369	8179
4522	4369	9380
4523	4370	4566
4524	4370	6291
4525	4370	7071
4526	4370	9261
4527	4371	4253
4528	4371	6977
4529	4372	6751
4530	4373	3314
4531	4373	4408
4532	4374	3895
4533	4374	4925
4534	4374	5174
4535	4374	6024
4536	4375	2866
4537	4375	3792
4538	4375	4908
4539	4375	6494
4540	4375	7229
4541	4375	9056
4542	4376	4354
4543	4376	5802
4544	4376	5966
4545	4376	7203
4546	4376	7722
4547	4377	2725
4548	4377	2888
4549	4377	4537
4550	4377	4989
4551	4377	5893
4552	4377	5894
4553	4377	6090
4554	4377	8425
4555	4378	3141
4556	4378	4450
4557	4378	4664
4558	4378	5414
4559	4378	5668
4560	4379	3102
4561	4379	4867
4562	4379	4877
4563	4380	4141
4564	4381	5284
4565	4382	3971
4566	4382	6034
4567	4382	7134
4568	4383	3689
4569	4384	2960
4570	4384	5061
4571	4384	6229
4572	4385	3477
4573	4385	5614
4574	4385	7922
4575	4385	8140
4576	4386	3186
4577	4386	4008
4578	4387	4857
4579	4387	4875
4580	4387	5044
4581	4388	4845
4582	4388	5244
4583	4388	6692
4584	4389	5533
4585	4389	5556
4586	4389	8705
4587	4389	9113
4588	4390	3642
4589	4391	2849
4590	4391	6189
4591	4392	4610
4592	4392	5035
4593	4393	6834
4594	4393	7533
4595	4393	8855
4596	4394	4519
4597	4394	5457
4598	4394	5569
4599	4395	4307
4600	4395	7052
4601	4395	7835
4602	4395	7986
4603	4396	4953
4604	4396	5309
4605	4396	6435
4606	4396	6866
4607	4396	7630
4608	4396	9159
4609	4397	4533
4610	4397	4783
4611	4397	4901
4612	4397	5425
4613	4398	6142
4614	4398	6322
4615	4398	6369
4616	4398	7052
4617	4398	8393
4618	4398	8679
4619	4398	9361
4620	4399	5645
4621	4400	4572
4622	4400	4583
4623	4400	4994
4624	4400	5057
4625	4400	5834
4626	4400	6291
4627	4401	4983
4628	4401	6012
4629	4402	3320
4630	4402	5727
4631	4402	7910
4632	4402	8763
4633	4403	3962
4634	4403	5157
4635	4403	5925
4636	4403	8511
4637	4403	9138
4638	4404	3015
4639	4404	3802
4640	4404	4819
4641	4404	5235
4642	4404	6943
4643	4405	5408
4644	4405	6541
4645	4406	3273
4646	4406	3757
4647	4406	3921
4648	4406	4762
4649	4406	4839
4650	4406	5097
4651	4406	5192
4652	4406	5788
4653	4406	8877
4654	4407	3906
4655	4407	5212
4656	4407	5787
4657	4407	8263
4658	4408	4873
4659	4408	7239
4660	4408	8344
4661	4409	2741
4662	4409	3218
4663	4409	4038
4664	4409	4060
4665	4409	4396
4666	4409	4565
4667	4409	5115
4668	4409	5370
4669	4409	9303
4670	4410	2889
4671	4410	4726
4672	4410	7417
4673	4410	8817
4674	4411	4947
4675	4411	9007
4676	4412	4488
4677	4412	4746
4678	4412	4855
4679	4412	8566
4680	4413	3638
4681	4413	4162
4682	4413	4364
4683	4413	6718
4684	4413	8424
4685	4414	5062
4686	4414	5356
4687	4414	7586
4688	4414	7945
4689	4415	3438
4690	4415	4115
4691	4416	6680
4692	4416	7763
4693	4416	8909
4694	4416	9217
4695	4417	7353
4696	4418	4717
4697	4418	5750
4698	4418	6628
4699	4418	6792
4700	4419	4254
4701	4419	5143
4702	4419	7651
4703	4420	2858
4704	4420	5166
4705	4420	5553
4706	4420	5645
4707	4421	5337
4708	4421	6591
4709	4421	7474
4710	4422	4196
4711	4423	5314
4712	4423	6914
4713	4424	3493
4714	4424	4870
4715	4424	6088
4716	4424	7151
4717	4425	5044
4718	4425	7731
4719	4425	8446
4720	4425	8840
4721	4426	4909
4722	4426	5254
4723	4426	5820
4724	4426	9163
4725	4427	3544
4726	4427	3784
4727	4427	4836
4728	4427	5002
4729	4427	5078
4730	4427	5279
4731	4427	5777
4732	4427	5950
4733	4427	6147
4734	4428	3371
4735	4428	3397
4736	4428	4732
4737	4429	3306
4738	4429	4054
4739	4429	4539
4740	4430	2780
4741	4430	6829
4742	4430	7318
4743	4431	4435
4744	4431	4904
4745	4431	4979
4746	4431	8536
4747	4432	4591
4748	4432	5403
4749	4432	8238
4750	4433	7033
4751	4433	7870
4752	4434	5372
4753	4434	8037
4754	4435	2932
4755	4435	5316
4756	4435	8945
4757	4436	4770
4758	4436	5696
4759	4436	8109
4760	4437	4573
4761	4437	4816
4762	4437	5574
4763	4437	8753
4764	4438	4151
4765	4438	5643
4766	4438	6044
4767	4438	6209
4768	4439	3891
4769	4439	4871
4770	4439	5205
4771	4440	4960
4772	4440	5030
4773	4440	6268
4774	4441	3167
4775	4441	4485
4776	4441	5359
4777	4442	4007
4778	4442	4218
4779	4443	6389
4780	4443	7821
4781	4443	9040
4782	4444	7500
4783	4445	3068
4784	4445	4588
4785	4445	5075
4786	4445	5259
4787	4446	2822
4788	4447	2909
4789	4447	3244
4790	4448	4177
4791	4448	4771
4792	4448	4887
4793	4448	5100
4794	4448	5339
4795	4448	6334
4796	4449	4722
4797	4449	5022
4798	4449	6151
4799	4450	4396
4800	4450	5878
4801	4451	4292
4802	4451	4946
4803	4451	8874
4804	4452	3113
4805	4452	4259
4806	4452	5228
4807	4452	5754
4808	4452	7389
4809	4453	4081
4810	4453	5687
4811	4454	4530
4812	4454	6868
4813	4454	7690
4814	4455	4485
4815	4455	4845
4816	4455	7735
4817	4456	5116
4818	4456	8188
4819	4457	5492
4820	4457	8433
4821	4458	3987
4822	4458	4441
4823	4458	4899
4824	4458	5055
4825	4458	5212
4826	4458	5371
4827	4460	9089
4828	4461	4674
4829	4461	7222
4830	4461	7899
4831	4461	8708
4832	4462	4327
4833	4462	6188
4834	4462	8791
4835	4463	4750
4836	4464	4787
4837	4464	5009
4838	4464	5135
4839	4464	5200
4840	4464	6060
4841	4465	4196
4842	4465	5230
4843	4466	3392
4844	4466	6740
4845	4466	8296
4846	4466	8996
4847	4467	4808
4848	4467	5155
4849	4468	3103
4850	4469	4596
4851	4469	4881
4852	4469	5417
4853	4469	5833
4854	4469	7236
4855	4470	4127
4856	4470	6789
4857	4470	7947
4858	4470	8261
4859	4470	8658
4860	4471	4575
4861	4471	5647
4862	4471	6423
4863	4472	3035
4864	4472	7563
4865	4473	4377
4866	4473	4544
4867	4473	5296
4868	4473	7991
4869	4474	2712
4870	4474	4404
4871	4474	5126
4872	4474	8879
4873	4475	4092
4874	4475	5249
4875	4475	5272
4876	4476	3422
4877	4476	3753
4878	4476	5626
4879	4477	5178
4880	4477	5339
4881	4477	5923
4882	4477	5982
4883	4477	7177
4884	4478	2702
4885	4478	4737
4886	4478	5379
4887	4478	5380
4888	4478	5713
4889	4478	5795
4890	4478	6483
4891	4478	7114
4892	4478	7476
4893	4479	4979
4894	4479	8607
4895	4480	4310
4896	4480	4488
4897	4480	7029
4898	4480	7158
4899	4480	7635
4900	4481	4560
4901	4481	5287
4902	4481	6681
4903	4481	7315
4904	4482	3211
4905	4482	4445
4906	4483	4227
4907	4483	7921
4908	4483	8751
4909	4484	3003
4910	4484	4842
4911	4484	5024
4912	4484	5136
4913	4484	6646
4914	4485	5683
4915	4485	8348
4916	4485	8515
4917	4486	2747
4918	4486	4807
4919	4486	5952
4920	4486	7999
4921	4487	5387
4922	4487	6126
4923	4488	2847
4924	4488	4783
4925	4488	4899
4926	4488	5393
4927	4488	6287
4928	4488	6512
4929	4489	3685
4930	4489	5171
4931	4489	8862
4932	4490	3154
4933	4490	5156
4934	4492	5080
4935	4493	7291
4936	4494	4243
4937	4494	5190
4938	4494	6045
4939	4494	9102
4940	4496	5272
4941	4496	7785
4942	4496	8480
4943	4497	6973
4944	4498	4309
4945	4498	4684
4946	4498	5593
4947	4498	5872
4948	4498	6207
4949	4498	7703
4950	4499	6021
4951	4499	6060
4952	4500	4878
4953	4500	5446
4954	4500	6665
4955	4501	4054
4956	4501	4434
4957	4501	4951
4958	4501	6884
4959	4501	7412
4960	4501	8658
4961	4502	5535
4962	4502	6572
4963	4503	3739
4964	4503	7843
4965	4504	3300
4966	4504	4403
4967	4504	4747
4968	4504	5383
4969	4504	6114
4970	4505	3635
4971	4505	4910
4972	4505	5364
4973	4505	8296
4974	4506	5209
4975	4506	7554
4976	4506	8979
4977	4507	4277
4978	4507	4286
4979	4507	5304
4980	4507	6552
4981	4507	8093
4982	4508	4547
4983	4508	6244
4984	4508	6491
4985	4508	8186
4986	4509	2959
4987	4509	5340
4988	4509	6143
4989	4509	8214
4990	4510	4458
4991	4511	2770
4992	4511	2830
4993	4511	3031
4994	4511	4896
4995	4511	4926
4996	4511	7619
4997	4512	4009
4998	4512	4143
4999	4512	4571
5000	4512	5973
5001	4512	8239
5002	4513	3483
5003	4513	5056
5004	4513	5563
5005	4513	5646
5006	4514	6832
5007	4514	9062
5008	4514	9354
5009	4515	2935
5010	4515	3371
5011	4515	3414
5012	4515	5094
5013	4515	5785
5014	4515	9154
5015	4515	9315
5016	4516	3000
5017	4516	5660
5018	4517	6930
5019	4518	4031
5020	4518	4798
5021	4518	5001
5022	4518	6310
5023	4518	8418
5024	4518	8767
5025	4519	6707
5026	4519	8709
5027	4521	3870
5028	4521	3988
5029	4521	5892
5030	4521	7721
5031	4523	4069
5032	4523	4277
5033	4523	4309
5034	4523	4411
5035	4523	4539
5036	4523	5627
5037	4524	4623
5038	4525	2782
5039	4525	3051
5040	4525	5239
5041	4525	5350
5042	4525	7436
5043	4526	3970
5044	4526	5123
5045	4526	7069
5046	4527	3114
5047	4527	6110
5048	4528	5179
5049	4528	5502
5050	4528	6430
5051	4529	3246
5052	4529	3914
5053	4529	4598
5054	4529	5824
5055	4530	5157
5056	4530	5291
5057	4530	8826
5058	4531	2685
5059	4531	5455
5060	4531	7976
5061	4532	4257
5062	4532	4282
5063	4533	4762
5064	4533	4866
5065	4533	7359
5066	4533	8015
5067	4534	3835
5068	4534	5203
5069	4534	6287
5070	4534	6331
5071	4535	3505
5072	4535	5394
5073	4535	6069
5074	4535	7032
5075	4535	7118
5076	4535	7873
5077	4536	6164
5078	4536	8538
5079	4537	3720
5080	4537	7757
5081	4538	4189
5082	4538	4920
5083	4538	5050
5084	4538	6202
5085	4538	6901
5086	4539	4973
5087	4539	7645
5088	4540	2829
5089	4540	5221
5090	4540	9012
5091	4541	9392
5092	4542	5368
5093	4542	5539
5094	4542	6455
5095	4542	7177
5096	4542	8729
5097	4543	3736
5098	4543	4282
5099	4543	4295
5100	4543	6534
5101	4544	2735
5102	4544	2870
5103	4544	3411
5104	4544	4515
5105	4544	10673
5106	4545	5995
5107	4545	6355
5108	4545	10781
5109	4546	2819
5110	4546	2962
5111	4546	4330
5112	4546	5435
5113	4546	6398
5114	4547	4700
5115	4548	7833
5116	4549	4261
5117	4549	4817
5118	4549	7243
5119	4550	4021
5120	4550	7963
5121	4551	5139
5122	4551	5472
5123	4551	6988
5124	4551	7599
5125	4552	5683
5126	4553	4269
5127	4554	2936
5128	4554	4128
5129	4554	5864
5130	4555	3457
5131	4555	4384
5132	4555	8101
5133	4556	6324
5134	4556	10842
5135	4557	3743
5136	4557	4624
5137	4557	8455
5138	4558	3023
5139	4558	4253
5140	4558	5760
5141	4558	6772
5142	4559	3161
5143	4559	4740
5144	4560	2746
5145	4560	2765
5146	4560	3772
5147	4560	5601
5148	4560	8854
5149	4561	7198
5150	4561	7673
5151	4561	8513
5152	4562	3599
5153	4562	4590
5154	4563	3364
5155	4563	6298
5156	4563	6673
5157	4564	4268
5158	4564	4568
5159	4564	6045
5160	4564	8158
5161	4565	3197
5162	4565	3675
5163	4565	4240
5164	4565	4282
5165	4565	6154
5166	4566	2778
5167	4566	5249
5168	4566	5539
5169	4566	6273
5170	4566	7130
5171	4566	8110
5172	4567	4207
5173	4567	7387
5174	4567	8995
5175	4568	5955
5176	4568	6527
5177	4569	3411
5178	4569	4407
5179	4569	7266
5180	4569	8146
5181	4569	8739
5182	4569	9330
5183	4569	10589
5184	4570	3314
5185	4570	4529
5186	4570	5104
5187	4570	5757
5188	4571	4599
5189	4571	5501
5190	4571	8193
5191	4571	8330
5192	4571	8812
5193	4572	4076
5194	4572	5575
5195	4572	7504
5196	4572	10873
5197	4573	3125
5198	4573	3497
5199	4573	9104
5200	4574	4451
5201	4574	5002
5202	4574	6553
5203	4574	8281
5204	4574	9167
5205	4575	2682
5206	4575	3274
5207	4575	3817
5208	4575	5887
5209	4575	6488
5210	4575	9229
5211	4576	5299
5212	4576	5628
5213	4576	5805
5214	4576	7710
5215	4576	9291
5216	4577	6770
5217	4577	7649
5218	4578	2703
5219	4578	3042
5220	4578	4861
5221	4578	4874
5222	4578	4893
5223	4578	8127
5224	4579	4279
5225	4579	5378
5226	4579	7338
5227	4579	10894
5228	4580	2872
5229	4580	9359
5230	4581	7203
5231	4581	7760
5232	4581	8976
5233	4582	5967
5234	4582	6897
5235	4582	8738
5236	4583	4820
5237	4584	6838
5238	4584	8095
5239	4584	8648
5240	4585	4740
5241	4585	5451
5242	4585	5512
5243	4585	6279
5244	4585	7186
5245	4585	10558
5246	4586	2984
5247	4587	4046
5248	4587	6512
5249	4588	3082
5250	4588	6585
5251	4588	8121
5252	4588	8543
5253	4589	4628
5254	4589	5733
5255	4589	6200
5256	4589	6338
5257	4589	8935
5258	4589	9144
5259	4590	3627
5260	4590	5548
5261	4590	6416
5262	4591	7078
5263	4592	7881
5264	4593	3228
5265	4593	5086
5266	4593	5399
5267	4593	7959
5268	4593	10835
5269	4594	3685
5270	4594	4710
5271	4594	7549
5272	4594	7847
5273	4595	4120
5274	4595	5657
5275	4595	5785
5276	4595	5938
5277	4595	5997
5278	4596	4284
5279	4596	4310
5280	4596	5433
5281	4597	4789
5282	4597	8040
5283	4598	7614
5284	4598	7690
5285	4599	2914
5286	4599	3307
5287	4600	5224
5288	4600	8689
5289	4601	3014
5290	4601	6907
5291	4602	6999
5292	4602	7125
5293	4602	9049
5294	4603	4534
5295	4603	5479
5296	4603	6103
5297	4603	10816
5298	4604	4194
5299	4604	4685
5300	4604	5343
5301	4604	5683
5302	4604	7807
5303	4605	3171
5304	4606	3195
5305	4606	3277
5306	4606	3435
5307	4606	3520
5308	4606	4300
5309	4606	5034
5310	4606	7042
5311	4606	7394
5312	4606	8126
5313	4607	3808
5314	4607	4990
5315	4607	5323
5316	4608	7263
5317	4608	7290
5318	4609	5395
5319	4609	6167
5320	4609	7774
5321	4609	8332
5322	4610	3805
5323	4610	4261
5324	4610	4808
5325	4610	4821
5326	4610	4832
5327	4610	4853
5328	4610	4889
5329	4610	5535
5330	4610	6440
5331	4610	8554
5332	4611	3661
5333	4611	4244
5334	4611	4249
5335	4611	4489
5336	4611	4775
5337	4611	4792
5338	4611	4808
5339	4611	4874
5340	4611	6299
5341	4611	7630
5342	4611	8330
5343	4612	4240
5344	4612	4269
5345	4612	4809
5346	4613	2741
5347	4613	3770
5348	4613	3900
5349	4613	4221
5350	4613	5890
5351	4613	7451
5352	4613	10530
5353	4614	3584
5354	4614	4342
5355	4614	5455
5356	4614	5814
5357	4615	6802
5358	4615	9329
5359	4616	4931
5360	4616	9100
5361	4617	4186
5362	4617	7420
5363	4617	8483
5364	4618	5136
5365	4618	5170
5366	4618	6366
5367	4618	10624
5368	4619	3076
5369	4619	3458
5370	4619	3487
5371	4619	5199
5372	4619	5587
5373	4620	4218
5374	4621	4390
5375	4621	5428
5376	4621	6037
5377	4621	8605
5378	4622	3435
5379	4622	5067
5380	4623	6479
5381	4624	2921
5382	4624	3329
5383	4624	4561
5384	4624	10646
5385	4625	4778
5386	4625	4801
5387	4625	4807
5388	4625	5935
5389	4625	7716
5390	4626	4823
5391	4626	4851
5392	4626	4860
5393	4626	7077
5394	4626	8069
5395	4627	2978
5396	4627	3684
5397	4627	4368
5398	4627	8792
5399	4628	5246
5400	4628	6707
5401	4628	9219
5402	4629	3106
5403	4629	4045
5404	4629	4454
5405	4629	5106
5406	4629	7830
5407	4629	8024
5408	4630	6317
5409	4630	6415
5410	4630	6911
5411	4630	7574
5412	4631	5294
5413	4631	6318
5414	4631	7327
5415	4631	8290
5416	4632	3935
5417	4632	4220
5418	4632	4279
5419	4632	6522
5420	4632	6775
5421	4632	9254
5422	4633	5458
5423	4633	7207
5424	4633	8352
5425	4634	3395
5426	4634	6265
5427	4634	7654
5428	4635	10808
5429	4636	4120
5430	4636	4606
5431	4636	6166
5432	4636	8938
5433	4636	10612
5434	4637	3548
5435	4637	3703
5436	4637	10966
5437	4638	3045
5438	4638	5574
5439	4638	8095
5440	4638	9167
5441	4639	3548
5442	4639	4176
5443	4639	4775
5444	4639	5197
5445	4639	5514
5446	4639	6747
5447	4640	4751
5448	4640	4860
5449	4640	5219
5450	4640	10640
5451	4641	3653
5452	4641	5866
5453	4641	6678
5454	4641	8841
5455	4641	8981
5456	4642	5442
5457	4642	5490
5458	4643	6220
5459	4644	5543
5460	4644	6844
5461	4645	6893
5462	4645	7550
5463	4646	8322
5464	4646	10647
5465	4647	7883
5466	4648	2980
5467	4648	6000
5468	4648	8522
5469	4649	2944
5470	4649	6493
5471	4649	7401
5472	4649	8285
5473	4650	3307
5474	4650	5274
5475	4650	5705
5476	4650	10612
5477	4651	3181
5478	4651	3343
5479	4651	4519
5480	4651	5171
5481	4651	5582
5482	4651	7762
5483	4651	9211
5484	4652	8923
5485	4653	4598
5486	4653	4790
5487	4653	4801
5488	4653	4846
5489	4654	3506
5490	4654	4274
5491	4654	6816
5492	4655	3015
5493	4655	4680
5494	4655	7981
5495	4655	9082
5496	4656	5914
5497	4657	4110
5498	4657	6925
5499	4657	7947
5500	4658	3526
5501	4658	7846
5502	4658	9259
5503	4659	3471
5504	4659	3873
5505	4659	4328
5506	4659	4767
5507	4659	4778
5508	4659	6599
5509	4660	4811
5510	4660	7601
5511	4661	3596
5512	4661	5472
5513	4661	7475
5514	4661	8768
5515	4662	7205
5516	4663	4711
5517	4663	5449
5518	4663	7014
5519	4664	4736
5520	4664	4743
5521	4664	5530
5522	4664	7798
5523	4664	8123
5524	4664	8573
5525	4665	4255
5526	4665	6032
5527	4665	6133
5528	4666	3137
5529	4666	3259
5530	4666	3796
5531	4666	4423
5532	4666	5553
5533	4667	5507
5534	4668	3091
5535	4668	7139
5536	4668	8275
5537	4668	8395
5538	4668	8730
5539	4669	4478
5540	4669	7717
5541	4670	3992
5542	4670	4822
5543	4670	4845
5544	4670	5753
5545	4670	6099
5546	4670	6396
5547	4670	9215
5548	4671	7612
5549	4672	4540
5550	4672	4626
5551	4672	5493
5552	4672	5587
5553	4672	6783
5554	4673	3425
5555	4673	3668
5556	4673	5019
5557	4673	10602
5558	4674	3719
5559	4674	4232
5560	4674	6845
5561	4675	4367
5562	4675	5233
5563	4675	5693
5564	4675	5942
5565	4675	6711
5566	4675	9142
5567	4676	8486
5568	4676	9443
5569	4677	6225
5570	4678	7555
5571	4678	9011
5572	4679	2744
5573	4679	2771
5574	4679	3784
5575	4679	6337
5576	4679	6367
5577	4680	3060
5578	4680	4740
5579	4680	7629
5580	4681	4767
5581	4681	4779
5582	4681	4791
5583	4681	4799
5584	4681	5153
5585	4681	8977
5586	4681	9293
5587	4681	9469
5588	4682	3483
5589	4682	3650
5590	4682	3701
5591	4682	3746
5592	4682	4114
5593	4683	5828
5594	4683	6035
5595	4683	8040
5596	4683	8577
5597	4683	8696
5598	4683	9119
5599	4684	3509
5600	4684	4192
5601	4684	6487
5602	4686	5848
5603	4686	7928
5604	4686	10619
5605	4687	8829
5606	4688	4997
5607	4688	9061
5608	4688	9498
5609	4689	4209
5610	4689	4307
5611	4689	6300
5612	4690	3588
5613	4690	4162
5614	4690	6264
5615	4690	9310
5616	4690	10626
5617	4691	4598
5618	4692	4698
5619	4692	5430
5620	4693	4020
5621	4693	4846
5622	4693	5473
5623	4693	5494
5624	4693	5524
5625	4693	5542
5626	4693	6030
5627	4693	7382
5628	4693	9395
5629	4694	4864
5630	4694	5569
5631	4694	8376
5632	4695	3635
5633	4695	4050
5634	4695	5371
5635	4695	5720
5636	4695	7109
5637	4696	3384
5638	4696	6665
5639	4696	8464
5640	4697	3786
5641	4697	5785
5642	4697	6130
5643	4697	7297
5644	4697	8757
5645	4698	3347
5646	4698	3434
5647	4698	3863
5648	4698	4355
5649	4698	4682
5650	4698	10622
5651	4699	4100
5652	4699	4441
5653	4699	7344
5654	4699	7760
5655	4700	5960
5656	4700	7253
5657	4700	7446
5658	4700	7980
5659	4701	5605
5660	4701	6934
5661	4701	9463
5662	4702	4403
5663	4702	5276
5664	4704	3187
5665	4704	4936
5666	4704	8927
5667	4705	6877
5668	4705	8882
5669	4706	4707
5670	4707	3132
5671	4707	3285
5672	4707	6236
5673	4708	2984
5674	4708	6453
5675	4708	8431
5676	4708	10459
5677	4709	3809
5678	4709	4568
5679	4709	5895
5680	4710	4154
5681	4710	7049
5682	4710	10609
5683	4711	3700
5684	4711	5472
5685	4711	5495
5686	4711	5527
5687	4711	8735
5688	4712	5027
5689	4713	4832
5690	4713	7549
5691	4713	8130
5692	4713	8657
5693	4714	8093
5694	4714	8658
5695	4715	5164
5696	4715	6522
5697	4715	7283
5698	4715	7828
5699	4715	7857
5700	4715	9485
5701	4716	4282
5702	4716	5305
5703	4716	10599
5704	4717	3492
5705	4717	3830
5706	4717	4232
5707	4717	6005
5708	4717	6354
5709	4718	4796
5710	4718	6069
5711	4718	7143
5712	4718	7824
5713	4718	8219
5714	4718	9529
5715	4719	3788
5716	4719	8564
5717	4719	8814
5718	4719	9065
5719	4720	4768
5720	4720	5748
5721	4721	5077
5722	4722	8968
5723	4722	9324
5724	4723	3587
5725	4723	4214
5726	4723	5108
5727	4723	8616
5728	4724	5636
5729	4724	6147
5730	4725	4470
5731	4725	5055
5732	4725	5421
5733	4725	6742
5734	4726	3871
5735	4726	4457
5736	4726	8296
5737	4727	5912
5738	4727	7241
5739	4728	3683
5740	4729	3149
5741	4729	3564
5742	4729	7642
5743	4730	5094
5744	4730	5952
5745	4730	6822
5746	4730	7598
5747	4730	7684
5748	4730	9631
5749	4731	2916
5750	4731	3242
5751	4731	3334
5752	4731	5540
5753	4731	9020
5754	4732	4194
5755	4732	9395
5756	4733	4448
5757	4733	4717
5758	4733	9587
5759	4733	10414
5760	4734	4049
5761	4734	4126
5762	4734	4514
5763	4735	3216
5764	4735	7735
5765	4736	6617
5766	4736	7000
5767	4736	7494
5768	4736	9217
5769	4736	10541
5770	4737	3073
5771	4737	6600
5772	4738	3388
5773	4738	6284
5774	4738	7791
5775	4738	7994
5776	4739	3847
5777	4739	4985
5778	4739	6032
5779	4739	8087
5780	4739	9436
5781	4740	4034
5782	4740	4083
5783	4740	5831
5784	4740	6659
5785	4741	3033
5786	4741	3464
5787	4741	4383
5788	4741	4608
5789	4741	6075
5790	4741	6201
5791	4741	7766
5792	4742	3647
5793	4742	3742
5794	4742	5329
5795	4743	7314
5796	4743	7947
5797	4744	4741
5798	4744	5179
5799	4744	5570
5800	4744	5790
5801	4744	7084
5802	4744	8673
5803	4744	8899
5804	4745	4503
5805	4745	5591
5806	4745	10188
5807	4745	10211
5808	4746	3338
5809	4746	5123
5810	4746	5651
5811	4747	2960
5812	4747	9531
5813	4748	3171
5814	4748	4513
5815	4748	7591
5816	4748	8027
5817	4748	8867
5818	4748	8912
5819	4748	9140
5820	4749	3533
5821	4749	8174
5822	4749	9485
5823	4750	5241
5824	4750	5305
5825	4751	4336
5826	4751	4950
5827	4751	5689
5828	4751	6913
5829	4751	7920
5830	4752	3771
5831	4752	3975
5832	4752	4825
5833	4752	5472
5834	4752	5524
5835	4752	5536
5836	4752	5653
5837	4752	6085
5838	4753	3009
5839	4753	4109
5840	4753	4652
5841	4753	5970
5842	4753	6400
5843	4753	6509
5844	4753	6958
5845	4753	8477
5846	4753	8773
5847	4754	4928
5848	4754	5906
5849	4755	6840
5850	4756	5281
5851	4756	7869
5852	4756	8633
5853	4756	9355
5854	4757	4179
5855	4757	9676
5856	4757	10764
5857	4758	4212
5858	4758	4800
5859	4758	5934
5860	4759	3203
5861	4760	3593
5862	4760	4858
5863	4760	5567
5864	4760	5866
5865	4760	7169
5866	4761	3703
5867	4761	4430
5868	4761	5536
5869	4761	5586
5870	4761	6760
5871	4761	8732
5872	4761	9581
5873	4762	8806
5874	4762	9114
5875	4762	9411
5876	4763	2952
5877	4763	4772
5878	4763	4882
5879	4763	5409
5880	4763	6889
5881	4763	8829
5882	4764	2928
5883	4764	5348
5884	4764	9702
5885	4765	3543
5886	4765	3807
5887	4765	8300
5888	4766	5556
5889	4766	5603
5890	4766	6429
5891	4766	7407
5892	4766	7694
5893	4767	6809
5894	4767	8112
5895	4767	9243
5896	4768	2822
5897	4768	5370
5898	4768	5666
5899	4768	7209
5900	4768	7338
5901	4769	4544
5902	4769	6523
5903	4769	6603
5904	4769	10411
5905	4770	4316
5906	4770	5278
5907	4770	6036
5908	4770	6683
5909	4771	7586
5910	4772	3930
5911	4772	7938
5912	4772	9313
5913	4773	6930
5914	4773	10167
5915	4773	10400
5916	4774	3790
5917	4774	5511
5918	4774	5512
5919	4774	5513
5920	4774	5632
5921	4774	5843
5922	4774	7775
5923	4775	2979
5924	4775	3654
5925	4775	4659
5926	4775	5511
5927	4775	5512
5928	4775	5513
5929	4775	5545
5930	4776	3894
5931	4776	4718
5932	4776	4988
5933	4776	5512
5934	4776	7640
5935	4776	7910
5936	4777	3209
5937	4778	3484
5938	4778	4112
5939	4778	7735
5940	4778	8065
5941	4778	9627
5942	4779	3322
5943	4779	5062
5944	4779	6089
5945	4780	4148
5946	4780	4629
5947	4780	8002
5948	4781	4596
5949	4781	5585
5950	4781	6257
5951	4781	6321
5952	4781	10432
5953	4782	3264
5954	4782	3454
5955	4782	3643
5956	4782	5408
5957	4782	9071
5958	4783	5438
5959	4783	5797
5960	4783	8660
5961	4783	8974
5962	4784	5576
5963	4784	7311
5964	4785	3299
5965	4785	5554
5966	4785	6165
5967	4786	3595
5968	4786	4224
5969	4786	4567
5970	4786	5184
5971	4786	5493
5972	4787	4311
5973	4788	4076
5974	4789	5677
5975	4790	3852
5976	4790	4515
5977	4790	4895
5978	4790	6103
5979	4790	6200
5980	4790	9471
5981	4790	10256
5982	4791	3149
5983	4791	4406
5984	4791	4870
5985	4791	7259
5986	4792	3404
5987	4792	6341
5988	4792	7073
5989	4792	8306
5990	4792	8904
5991	4793	3218
5992	4793	5608
5993	4793	5716
5994	4793	8198
5995	4793	9258
5996	4794	3709
5997	4794	4408
5998	4794	6429
5999	4794	7620
6000	4795	3181
6001	4795	6713
6002	4795	7827
6003	4796	2929
6004	4796	4731
6005	4796	7018
6006	4796	8431
6007	4796	9126
6008	4796	9555
6009	4796	10790
6010	4797	3749
6011	4798	5512
6012	4798	5528
6013	4798	5976
6014	4799	10218
6015	4800	3478
6016	4800	3526
6017	4800	3766
6018	4800	5107
6019	4800	7873
6020	4800	9031
6021	4801	5752
6022	4801	7572
6023	4802	3089
6024	4802	4547
6025	4802	6449
6026	4802	8947
6027	4802	9678
6028	4803	5924
6029	4803	6165
6030	4803	7911
6031	4804	3279
6032	4804	5806
6033	4805	3689
6034	4805	4861
6035	4805	7327
6036	4805	9192
6037	4805	9506
6038	4806	3660
6039	4806	3976
6040	4806	4016
6041	4806	8715
6042	4807	3239
6043	4807	5891
6044	4807	6384
6045	4807	8664
6046	4808	4584
6047	4808	5494
6048	4808	5545
6049	4808	6119
6050	4808	10819
6051	4809	3427
6052	4809	6974
6053	4809	8883
6054	4810	4936
6055	4810	5380
6056	4810	10731
6057	4811	5580
6058	4811	10192
6059	4812	3358
6060	4812	4070
6061	4812	4606
6062	4812	5086
6063	4812	5860
6064	4812	6226
6065	4812	7126
6066	4812	7233
6067	4812	8387
6068	4812	8843
6069	4813	6898
6070	4813	6920
6071	4814	5129
6072	4814	5197
6073	4815	4171
6074	4815	5066
6075	4815	5314
6076	4816	2850
6077	4816	5532
6078	4816	6477
6079	4816	6869
6080	4816	8549
6081	4816	10645
6082	4817	2821
6083	4817	3048
6084	4817	3309
6085	4817	4386
6086	4817	5228
6087	4817	7673
6088	4817	8149
6089	4818	3728
6090	4818	4250
6091	4818	5785
6092	4818	8774
6093	4818	10533
6094	4819	4200
6095	4819	5361
6096	4819	5826
6097	4820	4468
6098	4820	4678
6099	4820	4748
6100	4820	5640
6101	4820	7942
6102	4821	8298
6103	4822	2963
6104	4822	7067
6105	4823	3498
6106	4823	5447
6107	4823	5979
6108	4823	7507
6109	4823	8610
6110	4824	3232
6111	4824	3394
6112	4824	6241
6113	4824	6739
6114	4824	8074
6115	4825	3624
6116	4825	5545
6117	4825	6500
6118	4825	6664
6119	4826	3112
6120	4826	4298
6121	4826	4964
6122	4826	6073
6123	4826	8074
6124	4826	9298
6125	4827	3369
6126	4827	7980
6127	4827	8503
6128	4828	6546
6129	4829	4785
6130	4829	5751
6131	4829	7701
6132	4829	8335
6133	4830	2996
6134	4830	9371
6135	4830	10797
6136	4831	6310
6137	4831	10263
6138	4832	5524
6139	4832	9208
6140	4833	2864
6141	4833	3932
6142	4833	6809
6143	4833	7293
6144	4833	8467
6145	4833	8745
6146	4834	3752
6147	4834	3799
6148	4834	3880
6149	4834	9402
6150	4835	3423
6151	4835	8114
6152	4836	3542
6153	4836	3608
6154	4836	4424
6155	4836	5692
6156	4836	7192
6157	4836	8943
6158	4837	3163
6159	4837	3845
6160	4837	8920
6161	4838	2895
6162	4838	3199
6163	4838	3570
6164	4838	4040
6165	4838	4530
6166	4838	4666
6167	4838	6245
6168	4838	7813
6169	4838	10153
6170	4839	5493
6171	4839	7635
6172	4839	7685
6173	4840	4367
6174	4840	5637
6175	4840	6281
6176	4840	7129
6177	4840	9056
6178	4840	9236
6179	4841	3074
6180	4841	3352
6181	4841	3787
6182	4841	4523
6183	4841	8656
6184	4841	8703
6185	4841	8853
6186	4842	5031
6187	4842	5391
6188	4842	5885
6189	4842	9606
6190	4843	4178
6191	4843	5994
6192	4843	6356
6193	4844	4994
6194	4845	3319
6195	4845	4875
6196	4845	8428
6197	4845	10189
6198	4845	10239
6199	4846	3412
6200	4846	6963
6201	4847	9155
6202	4848	3222
6203	4848	5415
6204	4848	6327
6205	4848	10259
6206	4849	3374
6207	4849	3962
6208	4849	6058
6209	4849	7759
6210	4849	9634
6211	4850	9113
6212	4851	5101
6213	4852	5772
6214	4852	7886
6215	4853	6635
6216	4854	4006
6217	4854	4710
6218	4854	4810
6219	4855	4648
6220	4855	10675
6221	4856	3269
6222	4856	3566
6223	4856	4074
6224	4856	4226
6225	4856	4340
6226	4856	5444
6227	4857	8575
6228	4857	8730
6229	4857	10197
6230	4858	2947
6231	4858	3586
6232	4858	5352
6233	4858	6682
6234	4858	8846
6235	4858	8976
6236	4858	9174
6237	4858	9540
6238	4859	4670
6239	4859	6559
6240	4859	6591
6241	4859	7719
6242	4860	3708
6243	4860	4504
6244	4860	5557
6245	4860	5598
6246	4860	5693
6247	4861	5550
6248	4861	7926
6249	4862	3478
6250	4862	3638
6251	4862	3993
6252	4863	3437
6253	4863	3639
6254	4863	4757
6255	4863	7157
6256	4863	7599
6257	4864	4271
6258	4865	3141
6259	4865	6894
6260	4865	7808
6261	4865	8294
6262	4866	6716
6263	4866	6755
6264	4866	8364
6265	4866	10154
6266	4866	10616
6267	4867	4126
6268	4867	4390
6269	4867	5125
6270	4867	7662
6271	4868	6197
6272	4868	7835
6273	4868	10166
6274	4869	4629
6275	4869	5827
6276	4869	6524
6277	4869	7551
6278	4869	9361
6279	4870	3772
6280	4870	3883
6281	4870	5384
6282	4870	5711
6283	4870	9089
6284	4870	9283
6285	4871	8082
6286	4872	3378
6287	4872	8240
6288	4872	8802
6289	4872	9457
6290	4873	5244
6291	4873	5960
6292	4874	3532
6293	4874	4105
6294	4874	4600
6295	4875	3930
6296	4875	6080
6297	4875	6135
6298	4875	7956
6299	4876	5160
6300	4876	6332
6301	4876	7366
6302	4877	3292
6303	4877	4803
6304	4877	8710
6305	4878	3242
6306	4878	4903
6307	4878	5356
6308	4878	6816
6309	4878	8426
6310	4878	8623
6311	4878	9010
6312	4879	3852
6313	4879	4035
6314	4879	4088
6315	4879	6858
6316	4880	9200
6317	4881	2890
6318	4881	3737
6319	4881	4464
6320	4881	5187
6321	4881	6947
6322	4882	5539
6323	4882	5623
6324	4882	6256
6325	4882	6364
6326	4883	2858
6327	4883	3837
6328	4883	4724
6329	4883	6045
6330	4883	6792
6331	4883	7025
6332	4883	7755
6333	4884	3304
6334	4884	5063
6335	4884	5268
6336	4884	5663
6337	4884	6209
6338	4884	8651
6339	4884	9130
6340	4885	3495
6341	4885	3628
6342	4885	4210
6343	4885	4573
6344	4885	7530
6345	4885	7863
6346	4885	9063
6347	4885	9129
6348	4886	5517
6349	4886	7634
6350	4887	4356
6351	4887	7187
6352	4887	7236
6353	4887	10222
6354	4887	10833
6355	4888	3702
6356	4888	6755
6357	4889	3783
6358	4889	5321
6359	4889	8267
6360	4889	10571
6361	4890	2983
6362	4890	3463
6363	4890	10710
6364	4891	3079
6365	4891	3966
6366	4891	7124
6367	4891	9566
6368	4892	4149
6369	4892	4326
6370	4892	5474
6371	4892	7393
6372	4892	10204
6373	4893	4010
6374	4893	8491
6375	4893	8539
6376	4894	3286
6377	4894	3662
6378	4894	6405
6379	4895	3166
6380	4895	4934
6381	4895	7585
6382	4896	4386
6383	4896	9413
6384	4897	3339
6385	4897	5605
6386	4897	5606
6387	4897	5930
6388	4897	7267
6389	4897	10029
6390	4898	3270
6391	4898	3418
6392	4898	4968
6393	4898	5100
6394	4898	7321
6395	4898	8113
6396	4899	2959
6397	4899	7005
6398	4899	8000
6399	4899	8753
6400	4900	4053
6401	4900	4244
6402	4900	4278
6403	4900	5298
6404	4900	5737
6405	4901	4119
6406	4901	4852
6407	4901	6190
6408	4901	9342
6409	4901	10064
6410	4902	6133
6411	4902	6577
6412	4903	5645
6413	4903	9284
6414	4904	3746
6415	4904	7788
6416	4905	3820
6417	4905	4626
6418	4905	5856
6419	4905	6289
6420	4905	8050
6421	4905	10369
6422	4906	3992
6423	4906	6320
6424	4906	7907
6425	4907	6637
6426	4907	10376
6427	4908	4665
6428	4908	6465
6429	4909	2920
6430	4909	3438
6431	4909	6799
6432	4909	7066
6433	4909	10010
6434	4909	10756
6435	4910	3379
6436	4910	4552
6437	4910	5777
6438	4910	7698
6439	4910	8710
6440	4910	9975
6441	4911	3724
6442	4911	5382
6443	4911	8579
6444	4912	3797
6445	4912	4504
6446	4912	7847
6447	4912	10747
6448	4913	3038
6449	4913	5128
6450	4913	10763
6451	4914	5214
6452	4914	5629
6453	4914	10791
6454	4915	8709
6455	4916	2782
6456	4916	3694
6457	4916	7802
6458	4917	4655
6459	4917	5981
6460	4917	7536
6461	4918	3526
6462	4918	3581
6463	4918	3615
6464	4918	7492
6465	4919	3185
6466	4919	3305
6467	4919	3954
6468	4919	4622
6469	4919	5409
6470	4919	5816
6471	4919	7958
6472	4919	9320
6473	4920	5441
6474	4920	7661
6475	4920	7743
6476	4920	8476
6477	4920	10088
6478	4920	10097
6479	4921	3217
6480	4921	3851
6481	4921	10678
6482	4922	3352
6483	4922	3966
6484	4922	5387
6485	4922	8646
6486	4922	8809
6487	4923	2847
6488	4923	5581
6489	4923	8375
6490	4923	10388
6491	4924	3000
6492	4924	3251
6493	4924	4174
6494	4924	4342
6495	4924	5290
6496	4924	8731
6497	4925	3912
6498	4925	6237
6499	4925	9390
6500	4925	9476
6501	4925	10520
6502	4925	10726
6503	4926	2812
6504	4926	3955
6505	4926	4767
6506	4926	6101
6507	4927	4684
6508	4927	5909
6509	4927	6736
6510	4928	3666
6511	4928	6681
6512	4929	3872
6513	4929	6887
6514	4930	3778
6515	4930	4020
6516	4930	5653
6517	4930	7178
6518	4930	9189
6519	4930	9983
6520	4930	10760
6521	4931	5196
6522	4931	6533
6523	4931	8392
6524	4931	8772
6525	4931	9013
6526	4931	9582
6527	4932	9221
6528	4932	10008
6529	4933	7636
6530	4933	8910
6531	4933	10385
6532	4934	8158
6533	4934	9265
6534	4934	9846
6535	4934	9853
6536	4935	6838
6537	4936	3949
6538	4936	4532
6539	4936	5629
6540	4936	5666
6541	4936	6569
6542	4936	8425
6543	4936	9617
6544	4936	10074
6545	4937	4646
6546	4937	5510
6547	4937	5959
6548	4938	5748
6549	4939	3503
6550	4939	7887
6551	4939	8604
6552	4939	8875
6553	4940	4422
6554	4940	5728
6555	4940	10033
6556	4941	3406
6557	4941	4219
6558	4941	4825
6559	4941	6145
6560	4941	6364
6561	4941	6637
6562	4941	10055
6563	4942	3761
6564	4942	4297
6565	4942	4864
6566	4942	5519
6567	4942	10200
6568	4942	10801
6569	4943	4601
6570	4943	7929
6571	4943	10361
6572	4944	3443
6573	4944	3800
6574	4944	5022
6575	4944	5580
6576	4944	7985
6577	4944	9087
6578	4945	2934
6579	4945	7869
6580	4946	6268
6581	4946	6298
6582	4946	9540
6583	4946	10278
6584	4947	3128
6585	4947	4100
6586	4947	7528
6587	4947	8487
6588	4948	2778
6589	4948	3240
6590	4948	4334
6591	4948	5234
6592	4948	8564
6593	4949	2976
6594	4950	2880
6595	4950	4993
6596	4950	7017
6597	4950	8226
6598	4950	10067
6599	4951	3180
6600	4951	6022
6601	4951	8966
6602	4952	2853
6603	4952	3059
6604	4952	4484
6605	4952	10538
6606	4953	3494
6607	4953	4013
6608	4953	9767
6609	4953	10292
6610	4954	3642
6611	4954	3691
6612	4954	7673
6613	4954	7864
6614	4954	8096
6615	4955	4724
6616	4955	6595
6617	4955	7288
6618	4955	9988
6619	4955	10100
6620	4956	4153
6621	4956	5943
6622	4956	7220
6623	4956	10733
6624	4957	3891
6625	4957	3932
6626	4957	4261
6627	4957	4960
6628	4958	5469
6629	4958	10589
6630	4958	10652
6631	4959	5699
6632	4961	4058
6633	4961	4665
6634	4961	5123
6635	4961	6777
6636	4961	8377
6637	4961	8684
6638	4961	9490
6639	4961	10026
6640	4962	6723
6641	4962	9584
6642	4962	10183
6643	4963	5498
6644	4963	6178
6645	4963	6421
6646	4963	7343
6647	4963	8548
6648	4963	8894
6649	4963	10004
6650	4963	10245
6651	4964	7318
6652	4964	10756
6653	4965	3927
6654	4965	5057
6655	4965	6504
6656	4966	5088
6657	4967	6927
6658	4968	5083
6659	4968	5272
6660	4968	5339
6661	4968	7724
6662	4968	8790
6663	4968	8925
6664	4971	7474
6665	4972	3398
6666	4972	4196
6667	4972	4595
6668	4973	3023
6669	4973	3359
6670	4973	6039
6671	4973	6235
6672	4973	10611
6673	4973	10817
6674	4974	3444
6675	4974	3983
6676	4975	3963
6677	4975	8111
6678	4975	9019
6679	4975	9144
6680	4976	2953
6681	4976	3550
6682	4976	4138
6683	4976	6868
6684	4977	3774
6685	4977	7767
6686	4977	10518
6687	4978	2866
6688	4978	3597
6689	4978	3718
6690	4978	3852
6691	4978	5464
6692	4978	8642
6693	4978	9345
6694	4978	9816
6695	4979	6466
6696	4979	8026
6697	4980	5674
6698	4980	7814
6699	4980	9256
6700	4980	10123
6701	4981	2921
6702	4981	3232
6703	4981	4381
6704	4981	6524
6705	4981	8350
6706	4981	8749
6707	4982	4718
6708	4982	4901
6709	4982	5429
6710	4982	8073
6711	4982	8266
6712	4982	8425
6713	4982	9454
6714	4983	4341
6715	4983	4631
6716	4983	10175
6717	4983	10690
6718	4984	5606
6719	4985	7143
6720	4985	10752
6721	4986	5470
6722	4986	10312
6723	4987	2805
6724	4987	3743
6725	4987	5844
6726	4987	6566
6727	4987	8409
6728	4987	9549
6729	4988	4107
6730	4988	4444
6731	4988	6795
6732	4988	7490
6733	4988	7882
6734	4988	9068
6735	4989	3111
6736	4989	4179
6737	4989	4685
6738	4989	5558
6739	4989	5704
6740	4989	6346
6741	4989	6615
6742	4989	9736
6743	4989	9773
6744	4989	10070
6745	4989	10638
6746	4990	5780
6747	4990	7364
6748	4990	8919
6749	4990	10501
6750	4991	3170
6751	4991	4784
6752	4991	5627
6753	4991	5628
6754	4991	10275
6755	4992	4008
6756	4992	6900
6757	4992	7407
6758	4992	10173
6759	4992	10782
6760	4993	4246
6761	4993	6125
6762	4993	8162
6763	4994	2816
6764	4994	4498
6765	4994	4663
6766	4994	10094
6767	4995	5127
6768	4995	5396
6769	4995	9729
6770	4995	10422
6771	4996	3858
6772	4996	5001
6773	4996	5158
6774	4996	5590
6775	4996	7741
6776	4996	8017
6777	4997	6264
6778	4997	7983
6779	4997	9628
6780	4998	5985
6781	4998	10527
6782	4999	3144
6783	4999	3274
6784	4999	3716
6785	4999	5590
6786	4999	5642
6787	4999	6194
6788	4999	6684
6789	4999	8885
6790	4999	9211
6791	4999	10485
6792	5000	3015
6793	5000	5860
6794	5000	7246
6795	5000	7592
6796	5000	10016
6797	5001	4344
6798	5001	5732
6799	5001	10045
6800	5002	3475
6801	5002	3950
6802	5002	4143
6803	5003	2869
6804	5003	9143
6805	5003	10444
6806	5004	5024
6807	5004	6726
6808	5004	10397
6809	5005	6766
6810	5005	7643
6811	5005	8463
6812	5005	8535
6813	5006	4702
6814	5006	5097
6815	5006	5293
6816	5007	2990
6817	5007	6836
6818	5007	6917
6819	5008	2955
6820	5008	3039
6821	5008	3920
6822	5008	4839
6823	5008	5434
6824	5008	5457
6825	5008	5840
6826	5008	7021
6827	5009	7698
6828	5009	9777
6829	5010	3868
6830	5010	4227
6831	5010	4847
6832	5010	4889
6833	5010	5897
6834	5010	6637
6835	5010	9806
6836	5010	10474
6837	5011	4049
6838	5011	6299
6839	5012	5180
6840	5012	8784
6841	5012	9956
6842	5013	3206
6843	5013	4066
6844	5013	7313
6845	5013	7574
6846	5013	7828
6847	5013	10149
6848	5014	3060
6849	5014	3442
6850	5014	5256
6851	5014	8608
6852	5014	10591
6853	5015	8676
6854	5015	9109
6855	5015	10201
6856	5016	4269
6857	5016	5957
6858	5016	6404
6859	5016	8238
6860	5016	9766
6861	5017	5433
6862	5017	5665
6863	5017	6970
6864	5017	10213
6865	5017	10765
6866	5018	5541
6867	5018	8318
6868	5018	9831
6869	5019	6058
6870	5019	6076
6871	5019	8067
6872	5019	9733
6873	5019	10412
6874	5019	10708
6875	5020	3394
6876	5020	10183
6877	5020	10521
6878	5021	5708
6879	5021	7083
6880	5021	7788
6881	5021	8150
6882	5022	2908
6883	5022	3100
6884	5022	4189
6885	5023	8733
6886	5024	6100
6887	5024	7434
6888	5024	9441
6889	5025	7190
6890	5025	7515
6891	5025	8085
6892	5025	9610
6893	5025	10504
6894	5026	4121
6895	5026	10163
6896	5027	3625
6897	5027	5425
6898	5027	6138
6899	5027	9749
6900	5028	3252
6901	5028	3254
6902	5028	4319
6903	5028	5142
6904	5028	5576
6905	5028	6583
6906	5028	9873
6907	5029	7867
6908	5030	3252
6909	5030	4089
6910	5030	4735
6911	5030	5623
6912	5030	5761
6913	5030	6006
6914	5031	5181
6915	5031	5622
6916	5031	9911
6917	5032	3042
6918	5032	3521
6919	5032	4554
6920	5032	5197
6921	5032	7895
6922	5033	9744
6923	5034	4467
6924	5035	3116
6925	5035	9303
6926	5036	6505
6927	5036	7421
6928	5036	9956
6929	5036	10656
6930	5037	4387
6931	5037	6211
6932	5038	5887
6933	5038	7114
6934	5038	9254
6935	5038	9575
6936	5038	10119
6937	5039	5642
6938	5039	8847
6939	5039	9850
6940	5039	10044
6941	5040	5777
6942	5040	7241
6943	5041	3660
6944	5041	6154
6945	5041	6919
6946	5041	7344
6947	5041	7932
6948	5041	10005
6949	5041	10546
6950	5042	4676
6951	5042	4768
6952	5042	8427
6953	5044	2955
6954	5044	3610
6955	5044	3738
6956	5044	4428
6957	5044	5279
6958	5044	5534
6959	5044	6441
6960	5044	7958
6961	5044	9795
6962	5044	10258
6963	5044	10364
6964	5044	10452
6965	5045	4280
6966	5045	5382
6967	5045	7623
6968	5045	9326
6969	5045	10415
6970	5046	3782
6971	5046	5360
6972	5046	6723
6973	5046	6804
6974	5046	8579
6975	5047	3852
6976	5047	3888
6977	5047	4046
6978	5047	9993
6979	5048	2821
6980	5048	3508
6981	5048	4225
6982	5048	8141
6983	5048	9932
6984	5050	4077
6985	5050	4358
6986	5050	5713
6987	5050	8202
6988	5050	9383
6989	5050	10064
6990	5050	10221
6991	5050	10692
6992	5051	2842
6993	5051	8173
6994	5051	9604
6995	5052	3638
6996	5052	4716
6997	5052	4902
6998	5052	5477
6999	5053	5441
7000	5053	10477
7001	5054	7940
7002	5054	8398
7003	5054	8666
7004	5054	8970
7005	5054	10303
7006	5055	3152
7007	5055	6236
7008	5055	9041
7009	5055	10430
7010	5056	4134
7011	5056	4866
7012	5056	7814
7013	5056	9006
7014	5057	5290
7015	5057	7723
7016	5057	8720
7017	5057	8788
7018	5057	10094
7019	5057	10765
7020	5058	3043
7021	5058	6122
7022	5058	6874
7023	5058	8528
7024	5058	9769
7025	5058	10248
7026	5059	3293
7027	5059	4788
7028	5059	9534
7029	5059	9632
7030	5059	10173
7031	5060	4164
7032	5060	4996
7033	5060	8486
7034	5061	3993
7035	5061	4594
7036	5061	7063
7037	5061	9526
7038	5061	10048
7039	5062	5224
7040	5062	5359
7041	5062	10346
7042	5063	6073
7043	5063	8934
7044	5064	6741
7045	5064	7459
7046	5064	7856
7047	5064	9426
7048	5065	7284
7049	5065	7543
7050	5066	8277
7051	5067	4569
7052	5067	7795
7053	5067	7893
7054	5067	9376
7055	5068	4662
7056	5068	7874
7057	5068	10654
7058	5069	3363
7059	5069	3428
7060	5069	4507
7061	5069	5113
7062	5069	5561
7063	5069	6992
7064	5069	9916
7065	5070	4316
7066	5070	7490
7067	5070	10585
7068	5071	3319
7069	5071	8133
7070	5071	8430
7071	5072	2968
7072	5072	3664
7073	5072	4068
7074	5072	5062
7075	5072	6007
7076	5072	6383
7077	5073	3005
7078	5073	3834
7079	5073	7909
7080	5073	10429
7081	5074	2930
7082	5074	4293
7083	5074	6676
7084	5074	7862
7085	5074	9854
7086	5074	10128
7087	5075	3692
7088	5075	7965
7089	5076	5497
7090	5076	5704
7091	5076	9082
7092	5077	5740
7093	5077	7714
7094	5077	7744
7095	5077	9881
7096	5078	4538
7097	5078	4649
7098	5078	7974
7099	5079	5603
7100	5079	8168
7101	5080	3518
7102	5080	3584
7103	5080	3970
7104	5080	4272
7105	5080	6167
7106	5080	7382
7107	5080	7595
7108	5080	9826
7109	5080	9928
7110	5081	3096
7111	5081	3620
7112	5081	5011
7113	5081	5538
7114	5082	5195
7115	5082	6327
7116	5082	8031
7117	5082	8226
7118	5082	8716
7119	5082	9334
7120	5083	3030
7121	5083	3767
7122	5083	5353
7123	5083	5538
7124	5083	6951
7125	5083	7839
7126	5083	9198
7127	5083	10523
7128	5084	7855
7129	5084	10485
7130	5085	3155
7131	5085	7074
7132	5085	10320
7133	5086	3483
7134	5086	4075
7135	5086	6667
7136	5086	7641
7137	5086	9791
7138	5087	6627
7139	5087	9173
7140	5087	10144
7141	5087	10551
7142	5088	3245
7143	5088	3356
7144	5088	4314
7145	5088	5941
7146	5088	7681
7147	5088	10156
7148	5089	2863
7149	5089	3738
7150	5089	3892
7151	5089	5891
7152	5089	6280
7153	5089	7907
7154	5089	8294
7155	5089	8472
7156	5089	9643
7157	5089	10070
7158	5090	6584
7159	5090	7158
7160	5090	8984
7161	5090	10382
7162	5091	3091
7163	5091	4183
7164	5091	4429
7165	5091	7942
7166	5091	8635
7167	5091	9771
7168	5092	3307
7169	5092	4026
7170	5092	4831
7171	5092	9498
7172	5092	10729
7173	5093	7186
7174	5093	7954
7175	5093	10582
7176	5094	4142
7177	5094	9717
7178	5095	4391
7179	5095	8261
7180	5095	8842
7181	5095	10752
7182	5096	3062
7183	5096	5309
7184	5096	5816
7185	5096	5846
7186	5096	6681
7187	5096	9149
7188	5097	9258
7189	5097	9555
7190	5098	3866
7191	5098	4624
7192	5098	5616
7193	5098	6028
7194	5098	6107
7195	5098	8502
7196	5098	10092
7197	5099	8876
7198	5099	10101
7199	5099	10115
7200	5100	4166
7201	5100	4716
7202	5100	5414
7203	5100	6363
7204	5100	7753
7205	5100	7997
7206	5100	8338
7207	5101	4214
7208	5101	5523
7209	5101	5652
7210	5101	6806
7211	5101	8953
7212	5101	10285
7213	5102	8545
7214	5102	8998
7215	5103	5285
7216	5103	6495
7217	5103	7037
7218	5103	7231
7219	5103	7988
7220	5104	3690
7221	5104	4270
7222	5104	5352
7223	5104	6917
7224	5104	7797
7225	5105	2973
7226	5105	4486
7227	5105	5587
7228	5105	10224
7229	5106	8927
7230	5106	10145
7231	5106	10433
7232	5107	7866
7233	5107	8351
7234	5107	10237
7235	5108	4319
7236	5108	5206
7237	5108	5389
7238	5108	10323
7239	5108	10646
7240	5109	3227
7241	5109	3556
7242	5109	4562
7243	5109	4605
7244	5109	5280
7245	5110	3749
7246	5110	4355
7247	5110	4749
7248	5110	4872
7249	5110	5631
7250	5111	3967
7251	5111	9306
7252	5111	10277
7253	5112	5912
7254	5113	3729
7255	5113	10734
7256	5114	3263
7257	5114	3638
7258	5114	4282
7259	5114	4298
7260	5114	5153
7261	5114	5247
7262	5114	10522
7263	5115	6768
7264	5115	7932
7265	5115	8380
7266	5115	9054
7267	5115	10095
7268	5116	4099
7269	5116	5537
7270	5116	7131
7271	5116	7829
7272	5116	8577
7273	5116	8782
7274	5116	9856
7275	5116	9909
7276	5117	4060
7277	5117	4586
7278	5117	5159
7279	5117	5210
7280	5117	6854
7281	5117	7614
7282	5117	9206
7283	5117	9941
7284	5117	10765
7285	5118	2868
7286	5118	5239
7287	5119	4525
7288	5119	5774
7289	5119	6454
7290	5119	10463
7291	5119	10488
7292	5119	10673
7293	5120	3154
7294	5120	3167
7295	5120	3377
7296	5120	4544
7297	5120	4774
7298	5120	5458
7299	5120	10111
7300	5121	2899
7301	5121	9962
7302	5122	3107
7303	5122	10269
7304	5123	4690
7305	5123	6105
7306	5124	3464
7307	5124	3787
7308	5124	3934
7309	5124	6553
7310	5124	6641
7311	5124	8003
7312	5124	10396
7313	5125	3246
7314	5125	8400
7315	5125	8438
7316	5125	9490
7317	5125	9986
7318	5125	10024
7319	5126	3997
7320	5126	4447
7321	5126	5098
7322	5126	7292
7323	5126	9795
7324	5127	5132
7325	5127	8095
7326	5127	9756
7327	5128	2946
7328	5128	4958
7329	5129	4084
7330	5129	5061
7331	5129	8031
7332	5129	10312
7333	5129	10748
7334	5130	2840
7335	5130	3007
7336	5130	3084
7337	5130	6266
7338	5130	6823
7339	5130	6955
7340	5130	8690
7341	5130	9237
7342	5131	4020
7343	5131	5382
7344	5131	5674
7345	5131	6397
7346	5131	7473
7347	5131	7946
7348	5131	10357
7349	5132	5139
7350	5132	5445
7351	5133	3236
7352	5133	3591
7353	5133	3714
7354	5133	7797
7355	5134	2787
7356	5134	5038
7357	5134	6354
7358	5134	6927
7359	5134	9842
7360	5134	10421
7361	5135	3526
7362	5135	3811
7363	5135	4225
7364	5135	8866
7365	5135	9360
7366	5135	10610
7367	5136	5605
7368	5136	6023
7369	5136	7469
7370	5136	8961
7371	5136	10718
7372	5137	5559
7373	5137	8499
7374	5137	8893
7375	5137	9023
7376	5137	9392
7377	5137	9887
7378	5137	10185
7379	5138	3610
7380	5138	4261
7381	5138	9643
7382	5138	10134
7383	5139	4122
7384	5139	6194
7385	5139	6328
7386	5139	8317
7387	5139	9294
7388	5139	9420
7389	5139	9753
7390	5140	4322
7391	5140	5810
7392	5140	5852
7393	5140	6251
7394	5140	7965
7395	5140	10261
7396	5141	4150
7397	5141	4197
7398	5141	4532
7399	5141	7094
7400	5141	10218
7401	5142	5517
7402	5142	8002
7403	5142	8369
7404	5142	9132
7405	5143	4363
7406	5143	5941
7407	5143	6106
7408	5144	3885
7409	5144	7620
7410	5144	10404
7411	5145	3532
7412	5145	5385
7413	5145	9840
7414	5145	10048
7415	5146	8468
7416	5146	9817
7417	5146	10490
7418	5147	6229
7419	5147	8094
7420	5147	9855
7421	5147	10153
7422	5147	10670
7423	5148	3164
7424	5148	5565
7425	5148	10459
7426	5149	3752
7427	5149	4504
7428	5149	4716
7429	5149	4744
7430	5149	4858
7431	5149	5194
7432	5149	5344
7433	5149	7419
7434	5149	8452
7435	5149	9173
7436	5149	9720
7437	5149	9949
7438	5149	10345
7439	5150	3334
7440	5150	4225
7441	5150	5237
7442	5150	5765
7443	5151	4271
7444	5151	9106
7445	5152	3056
7446	5152	3779
7447	5152	6397
7448	5153	3955
7449	5153	5072
7450	5153	7770
7451	5153	8548
7452	5154	5011
7453	5154	5478
7454	5154	8721
7455	5154	8847
7456	5154	8915
7457	5154	10690
7458	5155	3313
7459	5155	6175
7460	5155	7064
7461	5155	7688
7462	5155	8418
7463	5155	8666
7464	5156	4382
7465	5156	5271
7466	5156	7259
7467	5156	8134
7468	5156	8397
7469	5157	3997
7470	5157	4509
7471	5157	8631
7472	5157	8800
7473	5157	9613
7474	5157	10255
7475	5158	3357
7476	5158	3438
7477	5158	3938
7478	5158	4987
7479	5158	7404
7480	5158	8602
7481	5159	3705
7482	5159	4438
7483	5159	4786
7484	5159	6833
7485	5159	10232
7486	5160	3255
7487	5160	3885
7488	5160	5078
7489	5160	6502
7490	5160	6685
7491	5160	9431
7492	5161	3919
7493	5161	4072
7494	5161	7864
7495	5161	8072
7496	5161	10048
7497	5161	10268
7498	5162	5736
7499	5162	7172
7500	5163	3816
7501	5163	4172
7502	5163	4589
7503	5163	4716
7504	5163	6910
7505	5163	9523
7506	5163	10009
7507	5163	10618
7508	5164	3830
7509	5164	5455
7510	5164	9743
7511	5164	10158
7512	5164	10168
7513	5165	5610
7514	5165	6798
7515	5165	10036
7516	5165	10111
7517	5166	5848
7518	5167	3482
7519	5167	3676
7520	5167	7134
7521	5167	9375
7522	5167	9711
7523	5168	9890
7524	5169	3738
7525	5169	4488
7526	5169	6397
7527	5169	7560
7528	5170	3784
7529	5170	4054
7530	5170	4097
7531	5170	7749
7532	5170	8005
7533	5170	8235
7534	5170	8688
7535	5170	9474
7536	5170	10076
7537	5171	4742
7538	5171	7793
7539	5172	3399
7540	5172	3815
7541	5172	6568
7542	5172	9828
7543	5173	3156
7544	5173	6993
7545	5173	8292
7546	5175	3977
7547	5175	4632
7548	5175	5512
7549	5175	7503
7550	5175	9773
7551	5175	10149
7552	5176	5338
7553	5176	5477
7554	5176	10451
7555	5177	4211
7556	5177	5127
7557	5177	6725
7558	5178	2941
7559	5178	4019
7560	5178	4983
7561	5178	6366
7562	5178	8387
7563	5179	4334
7564	5179	9192
7565	5179	10075
7566	5179	10423
7567	5180	5765
7568	5180	7590
7569	5180	8046
7570	5181	3500
7571	5181	6075
7572	5181	7659
7573	5181	8845
7574	5181	9415
7575	5182	2863
7576	5182	5408
7577	5182	10484
7578	5183	4112
7579	5183	6522
7580	5183	6767
7581	5183	9070
7582	5184	4656
7583	5184	5181
7584	5184	6110
7585	5184	7959
7586	5185	9047
7587	5185	9995
7588	5186	3179
7589	5186	4000
7590	5186	4028
7591	5186	5050
7592	5186	5460
7593	5186	8475
7594	5187	4204
7595	5187	4537
7596	5187	9007
7597	5188	3637
7598	5188	5629
7599	5188	5700
7600	5188	10127
7601	5189	3612
7602	5189	4461
7603	5189	4792
7604	5189	9638
7605	5190	2963
7606	5190	7226
7607	5190	9795
7608	5190	9854
7609	5191	3070
7610	5191	3699
7611	5191	4230
7612	5191	6218
7613	5191	7972
7614	5191	8944
7615	5191	10103
7616	5192	5067
7617	5192	5150
7618	5192	6640
7619	5192	7868
7620	5192	9920
7621	5192	10509
7622	5193	3029
7623	5193	3946
7624	5193	6855
7625	5193	7432
7626	5193	7473
7627	5194	3839
7628	5194	3856
7629	5194	4167
7630	5194	5906
7631	5194	6581
7632	5194	8007
7633	5194	10284
7634	5194	10527
7635	5195	3234
7636	5195	4445
7637	5195	4708
7638	5195	5500
7639	5195	7045
7640	5195	7089
7641	5195	8044
7642	5195	10039
7643	5196	3796
7644	5196	8149
7645	5196	10120
7646	5197	3781
7647	5197	4008
7648	5197	4596
7649	5197	5613
7650	5199	2838
7651	5199	3820
7652	5199	3948
7653	5199	5611
7654	5199	10725
7655	5200	4720
7656	5200	6545
7657	5201	3442
7658	5201	5577
7659	5201	6311
7660	5201	9133
7661	5201	9286
7662	5202	4372
7663	5202	6491
7664	5202	7192
7665	5202	8269
7666	5202	9402
7667	5203	3279
7668	5203	3991
7669	5203	4058
7670	5203	5003
7671	5203	5301
7672	5204	2819
7673	5204	2952
7674	5204	3632
7675	5204	3918
7676	5204	4125
7677	5204	4232
7678	5204	4335
7679	5204	6035
7680	5204	10403
7681	5205	8539
7682	5205	10248
7683	5206	3002
7684	5206	5669
7685	5206	7285
7686	5206	7358
7687	5206	7764
7688	5206	10174
7689	5207	3369
7690	5207	6682
7691	5207	10464
7692	5207	10678
7693	5208	2910
7694	5208	5287
7695	5208	8963
7696	5208	9736
7697	5209	3505
7698	5209	6904
7699	5209	8588
7700	5210	9580
7701	5211	3590
7702	5211	3884
7703	5211	5719
7704	5211	5809
7705	5211	6984
7706	5211	7329
7707	5211	7678
7708	5211	8788
7709	5211	8870
7710	5211	9986
7711	5212	4272
7712	5212	4346
7713	5212	4963
7714	5212	7134
7715	5212	10014
7716	5213	3115
7717	5213	5717
7718	5213	8653
7719	5213	9325
7720	5213	10596
7721	5214	2893
7722	5214	3758
7723	5214	5396
7724	5214	5987
7725	5214	6056
7726	5214	7006
7727	5214	8845
7728	5214	9202
7729	5214	9254
7730	5214	9457
7731	5215	5353
7732	5215	6853
7733	5215	9788
7734	5216	4206
7735	5216	7986
7736	5216	9677
7737	5217	2910
7738	5217	4565
7739	5217	6667
7740	5217	8429
7741	5217	9357
7742	5217	9793
7743	5217	10149
7744	5217	10339
7745	5218	4111
7746	5218	5265
7747	5218	5774
7748	5218	6358
7749	5218	6755
7750	5218	6807
7751	5218	7785
7752	5218	9807
7753	5219	3240
7754	5219	7419
7755	5219	8514
7756	5219	9943
7757	5220	3588
7758	5220	8088
7759	5221	3191
7760	5222	5229
7761	5222	6522
7762	5222	9067
7763	5223	3948
7764	5224	2816
7765	5224	6133
7766	5225	3522
7767	5225	3984
7768	5226	3789
7769	5226	3814
7770	5226	8198
7771	5226	10318
7772	5227	3544
7773	5228	9878
7774	5228	10070
7775	5229	4086
7776	5229	4802
7777	5229	6158
7778	5229	6466
7779	5229	7927
7780	5229	9536
7781	5229	9859
7782	5230	4316
7783	5230	4966
7784	5230	10043
7785	5231	3041
7786	5231	5438
7787	5231	5663
7788	5231	6120
7789	5231	6722
7790	5231	8319
7791	5232	4120
7792	5232	4149
7793	5232	9375
7794	5232	9971
7795	5233	2892
7796	5233	2958
7797	5233	3453
7798	5233	3930
7799	5233	4436
7800	5233	5096
7801	5233	7900
7802	5233	8020
7803	5233	10020
7804	5234	4297
7805	5234	4468
7806	5234	5559
7807	5234	5962
7808	5234	7519
7809	5234	8541
7810	5235	5866
7811	5235	7606
7812	5235	8988
7813	5236	4365
7814	5236	7694
7815	5236	9887
7816	5236	10406
7817	5237	3336
7818	5237	4101
7819	5237	4185
7820	5237	4414
7821	5237	5055
7822	5237	5132
7823	5237	5925
7824	5237	8692
7825	5237	10136
7826	5238	6874
7827	5238	9717
7828	5239	3701
7829	5239	4852
7830	5239	4854
7831	5239	5225
7832	5239	6810
7833	5239	6877
7834	5239	7285
7835	5239	8806
7836	5240	2797
7837	5240	9407
7838	5240	10096
7839	5240	10562
7840	5241	4599
7841	5241	10716
7842	5242	2854
7843	5242	3150
7844	5242	6349
7845	5242	10522
7846	5243	4536
7847	5243	4763
7848	5243	6564
7849	5243	7783
7850	5244	6215
7851	5244	6606
7852	5244	7571
7853	5244	7722
7854	5244	8755
7855	5244	9430
7856	5245	8592
7857	5245	10281
7858	5246	3001
7859	5246	3513
7860	5246	4675
7861	5246	6007
7862	5246	7953
7863	5246	8112
7864	5246	9745
7865	5246	9853
7866	5247	3556
7867	5247	5461
7868	5247	7884
7869	5247	10068
7870	5248	3779
7871	5248	5635
7872	5248	9234
7873	5248	9990
7874	5249	3214
7875	5249	3384
7876	5249	9829
7877	5249	10517
7878	5250	4207
7879	5250	7312
7880	5250	9929
7881	5251	4024
7882	5251	4036
7883	5251	7911
7884	5252	3663
7885	5253	3856
7886	5253	6395
7887	5253	7173
7888	5253	8017
7889	5253	9747
7890	5254	9220
7891	5254	9508
7892	5254	9818
7893	5254	9877
7894	5255	9329
7895	5256	3747
7896	5256	4134
7897	5257	3236
7898	5257	6691
7899	5257	7979
7900	5257	8480
7901	5257	9052
7902	5257	10570
7903	5258	8071
7904	5259	4422
7905	5259	7234
7906	5259	7662
7907	5259	7895
7908	5260	3888
7909	5260	6061
7910	5260	6426
7911	5260	10214
7912	5261	3060
7913	5261	4423
7914	5261	4915
7915	5261	5507
7916	5261	8501
7917	5261	10453
7918	5262	2859
7919	5262	5305
7920	5262	9786
7921	5262	9895
7922	5263	4632
7923	5263	7230
7924	5263	7358
7925	5263	8003
7926	5263	9658
7927	5264	4097
7928	5264	5405
7929	5264	5698
7930	5264	7044
7931	5264	8335
7932	5265	3818
7933	5265	8305
7934	5265	8742
7935	5265	10187
7936	5265	10362
7937	5265	10490
7938	5266	5735
7939	5266	9104
7940	5266	10649
7941	5267	3920
7942	5267	4804
7943	5267	7328
7944	5267	8030
7945	5268	3467
7946	5268	6569
7947	5268	6661
7948	5268	7839
7949	5268	9733
7950	5269	3879
7951	5269	8841
7952	5269	9302
7953	5270	6741
7954	5270	7658
7955	5270	8407
7956	5271	4191
7957	5271	8933
7958	5271	9862
7959	5271	9973
7960	5272	6899
7961	5272	8903
7962	5272	9697
7963	5272	9786
7964	5273	3805
7965	5273	5909
7966	5273	6278
7967	5273	10133
7968	5274	5136
7969	5274	5977
7970	5274	7770
7971	5274	9771
7972	5275	6117
7973	5276	2787
7974	5276	3123
7975	5276	4003
7976	5276	5095
7977	5276	9641
7978	5276	9947
7979	5277	3775
7980	5277	7306
7981	5277	9598
7982	5278	4376
7983	5278	4521
7984	5278	7495
7985	5278	10169
7986	5279	3905
7987	5279	3962
7988	5279	4003
7989	5279	4694
7990	5279	6950
7991	5279	9615
7992	5279	10645
7993	5280	3005
7994	5280	6090
7995	5280	8214
7996	5280	8670
7997	5280	9759
7998	5280	10251
7999	5280	10615
8000	5280	10699
8001	5281	5267
8002	5281	7097
8003	5281	7547
8004	5281	7718
8005	5282	3324
8006	5282	3638
8007	5282	9124
8008	5283	3858
8009	5283	4128
8010	5283	6530
8011	5283	7152
8012	5284	3107
8013	5284	3190
8014	5284	4067
8015	5284	4718
8016	5284	5015
8017	5284	6228
8018	5284	9737
8019	5285	2909
8020	5285	5345
8021	5285	9806
8022	5285	9853
8023	5286	2941
8024	5286	3953
8025	5286	4147
8026	5286	4822
8027	5286	5856
8028	5286	8548
8029	5286	10322
8030	5287	3445
8031	5287	7694
8032	5287	7869
8033	5287	9904
8034	5288	3665
8035	5288	5056
8036	5288	6692
8037	5288	7626
8038	5288	9487
8039	5288	9889
8040	5289	3603
8041	5289	5120
8042	5289	5448
8043	5289	6991
8044	5289	8461
8045	5289	9828
8046	5290	3990
8047	5290	6816
8048	5290	7071
8049	5290	8490
8050	5290	9692
8051	5291	4234
8052	5291	4327
8053	5291	4565
8054	5291	5187
8055	5291	6781
8056	5291	8080
8057	5292	7132
8058	5293	2848
8059	5293	2916
8060	5293	2917
8061	5293	4424
8062	5293	8247
8063	5293	9306
8064	5293	9748
8065	5294	3482
8066	5294	4475
8067	5294	4540
8068	5294	7376
8069	5294	7509
8070	5294	10026
8071	5295	3707
8072	5295	6645
8073	5296	4039
8074	5297	3017
8075	5297	3245
8076	5297	5136
8077	5297	7267
8078	5297	7963
8079	5297	9230
8080	5297	9597
8081	5297	10080
8082	5298	3792
8083	5298	5567
8084	5298	5794
8085	5298	7478
8086	5298	9784
8087	5299	9039
8088	5299	9869
8089	5299	10130
8090	5300	2817
8091	5300	4509
8092	5300	9170
8093	5300	10279
8094	5301	3737
8095	5301	5386
8096	5301	9057
8097	5303	9639
8098	5303	9920
8099	5303	10121
8100	5305	3132
8101	5305	4623
8102	5306	3164
8103	5306	3949
8104	5307	4067
8105	5307	4212
8106	5307	5817
8107	5307	10683
8108	5308	3927
8109	5308	6297
8110	5308	7416
8111	5308	7893
8112	5308	9203
8113	5308	9755
8114	5308	9821
8115	5308	9953
8116	5309	4750
8117	5309	4938
8118	5309	5416
8119	5309	6639
8120	5309	10204
8121	5309	10332
8122	5309	10547
8123	5310	3351
8124	5310	6730
8125	5310	8039
8126	5310	9723
8127	5311	3280
8128	5312	7209
8129	5312	9854
8130	5312	10408
8131	5313	3573
8132	5313	6394
8133	5313	8126
8134	5313	8168
8135	5313	8820
8136	5314	3077
8137	5315	6176
8138	5315	9388
8139	5315	9883
8140	5315	10034
8141	5316	3549
8142	5316	6008
8143	5316	6080
8144	5316	7942
8145	5316	9447
8146	5316	9699
8147	5317	2790
8148	5317	3008
8149	5317	6080
8150	5317	7195
8151	5317	7826
8152	5317	10642
8153	5318	5139
8154	5318	7642
8155	5318	9533
8156	5318	9597
8157	5318	9687
8158	5318	9734
8159	5319	3779
8160	5319	4362
8161	5319	9989
8162	5319	10382
8163	5320	4850
8164	5320	9302
8165	5321	9003
8166	5321	9876
8167	5321	10436
8168	5322	3057
8169	5322	3518
8170	5322	6590
8171	5322	7011
8172	5322	7589
8173	5322	8486
8174	5322	9649
8175	5322	9945
8176	5323	4468
8177	5323	8082
8178	5323	8907
8179	5324	2896
8180	5324	5088
8181	5324	5198
8182	5324	10369
8183	5325	4059
8184	5325	8301
8185	5325	9801
8186	5325	10221
8187	5325	10727
8188	5326	4314
8189	5326	4901
8190	5326	5402
8191	5326	8013
8192	5326	8343
8193	5326	8613
8194	5327	3224
8195	5327	5729
8196	5328	8959
8197	5328	10164
8198	5329	3681
8199	5329	6499
8200	5329	6939
8201	5329	7728
8202	5329	7788
8203	5329	10554
8204	5329	10609
8205	5330	3092
8206	5330	8231
8207	5330	8529
8208	5331	3876
8209	5331	7089
8210	5331	10479
8211	5332	3811
8212	5332	3845
8213	5332	3984
8214	5332	6338
8215	5332	9222
8216	5333	3186
8217	5333	3321
8218	5333	4549
8219	5333	6889
8220	5333	9899
8221	5334	2808
8222	5334	6213
8223	5334	6462
8224	5334	6970
8225	5335	6140
8226	5335	8452
8227	5335	10085
8228	5336	4253
8229	5336	5455
8230	5336	6721
8231	5337	3656
8232	5337	3905
8233	5337	5039
8234	5337	6058
8235	5337	8800
8236	5337	9028
8237	5337	9086
8238	5337	9632
8239	5337	10693
8240	5338	5596
8241	5338	5897
8242	5338	9628
8243	5339	4427
8244	5339	5946
8245	5339	9924
8246	5340	3041
8247	5340	3930
8248	5340	3948
8249	5340	5572
8250	5340	7983
8251	5340	9747
8252	5340	9837
8253	5340	10290
8254	5341	3741
8255	5341	4616
8256	5341	5649
8257	5341	7449
8258	5341	10664
8259	5342	3417
8260	5342	5524
8261	5342	5609
8262	5342	9863
8263	5342	10446
8264	5343	4169
8265	5343	4779
8266	5343	4947
8267	5343	5524
8268	5343	7526
8269	5343	9051
8270	5344	3141
8271	5344	7701
8272	5345	3270
8273	5345	3698
8274	5345	4116
8275	5345	4118
8276	5345	6747
8277	5345	8684
8278	5346	2975
8279	5346	6849
8280	5346	7138
8281	5346	7615
8282	5347	4583
8283	5347	8730
8284	5347	9697
8285	5347	9821
8286	5348	9891
8287	5348	10118
8288	5348	10340
8289	5348	10498
8290	5349	3778
8291	5349	5986
8292	5349	6789
8293	5349	8825
8294	5349	10069
8295	5350	7928
8296	5350	9345
8297	5350	9678
8298	5350	9956
8299	5351	3050
8300	5351	9115
8301	5351	10758
8302	5352	4048
8303	5352	9616
8304	5352	9656
8305	5352	10524
8306	5353	2854
8307	5353	3232
8308	5353	3302
8309	5353	5151
8310	5354	3330
8311	5354	4186
8312	5354	4635
8313	5354	5236
8314	5354	7378
8315	5354	7582
8316	5354	8649
8317	5354	10203
8318	5355	3465
8319	5355	3562
8320	5355	3986
8321	5355	4678
8322	5355	6387
8323	5355	7795
8324	5355	9038
8325	5355	9725
8326	5357	8177
8327	5358	5749
8328	5358	8118
8329	5358	10026
8330	5359	2776
8331	5359	6688
8332	5359	10376
8333	5359	10567
8334	5360	3026
8335	5360	3870
8336	5360	5302
8337	5360	6078
8338	5360	7332
8339	5361	4370
8340	5361	9974
8341	5362	2870
8342	5362	3826
8343	5362	8061
8344	5363	5363
8345	5363	6247
8346	5363	9319
8347	5364	6925
8348	5364	8231
8349	5364	9378
8350	5364	10720
8351	5365	2815
8352	5365	3485
8353	5365	10335
8354	5366	4202
8355	5366	4866
8356	5366	5112
8357	5366	5857
8358	5367	4274
8359	5367	5669
8360	5367	6884
8361	5367	9048
8362	5368	4046
8363	5368	4467
8364	5368	4716
8365	5368	8883
8366	5368	10403
8367	5369	3208
8368	5369	4498
8369	5369	6541
8370	5369	8943
8371	5369	8970
8372	5370	3091
8373	5370	10654
8374	5371	5121
8375	5371	5429
8376	5371	9540
8377	5371	9751
8378	5371	10683
8379	5372	6628
8380	5372	7656
8381	5372	9503
8382	5373	2914
8383	5373	2940
8384	5373	3174
8385	5373	5769
8386	5373	7986
8387	5373	8452
8388	5373	9571
8389	5374	6961
8390	5374	10356
8391	5375	7739
8392	5375	9709
8393	5376	2975
8394	5376	5016
8395	5376	6502
8396	5376	6600
8397	5376	7496
8398	5376	9726
8399	5376	9946
8400	5377	3803
8401	5377	4331
8402	5377	4556
8403	5377	7963
8404	5377	9913
8405	5378	6801
8406	5378	7839
8407	5378	9255
8408	5378	10084
8409	5378	10503
8410	5379	10465
8411	5380	3125
8412	5380	3710
8413	5380	4919
8414	5380	10390
8415	5380	10483
8416	5381	3864
8417	5381	3909
8418	5381	4183
8419	5381	4403
8420	5381	5217
8421	5381	7161
8422	5382	6641
8423	5382	9746
8424	5382	9783
8425	5383	3048
8426	5383	3753
8427	5383	4655
8428	5383	5217
8429	5383	6039
8430	5383	6585
8431	5383	6669
8432	5383	10269
8433	5384	3408
8434	5384	3420
8435	5384	6852
8436	5384	7188
8437	5384	7693
8438	5384	8616
8439	5385	3954
8440	5385	5081
8441	5385	7206
8442	5385	10534
8443	5385	10729
8444	5386	3877
8445	5386	8278
8446	5387	2833
8447	5387	7598
8448	5387	8015
8449	5388	3345
8450	5388	7261
8451	5388	8890
8452	5388	9286
8453	5388	10023
8454	5388	10602
8455	5389	4048
8456	5389	4143
8457	5389	4828
8458	5389	5474
8459	5389	7912
8460	5389	8394
8461	5389	8703
8462	5389	9684
8463	5390	3003
8464	5390	7484
8465	5390	10169
8466	5391	4800
8467	5391	4829
8468	5391	5515
8469	5391	8414
8470	5391	9553
8471	5391	9583
8472	5391	9691
8473	5392	7459
8474	5393	3759
8475	5393	6786
8476	5393	8364
8477	5394	6133
8478	5394	8455
8479	5394	9425
8480	5395	5769
8481	5395	7568
8482	5395	9659
8483	5395	9925
8484	5397	3285
8485	5397	3843
8486	5397	5161
8487	5397	8259
8488	5398	3316
8489	5398	9771
8490	5399	2745
8491	5399	6245
8492	5399	6402
8493	5399	8070
8494	5399	9259
8495	5399	10347
8496	5400	6760
8497	5400	9116
8498	5400	9142
8499	5400	9731
8500	5401	2797
8501	5401	3472
8502	5401	3544
8503	5401	7508
8504	5401	8565
8505	5401	9306
8506	5402	4209
8507	5402	4871
8508	5402	8817
8509	5402	9471
8510	5403	4718
8511	5403	5854
8512	5403	9867
8513	5404	2712
8514	5404	2891
8515	5404	4081
8516	5404	4115
8517	5404	4748
8518	5404	5941
8519	5404	6837
8520	5404	6944
8521	5404	7679
8522	5404	9991
8523	5404	10045
8524	5405	3107
8525	5405	3696
8526	5405	4469
8527	5405	9323
8528	5405	9330
8529	5405	9351
8530	5405	10135
8531	5405	10443
8532	5406	3427
8533	5406	6316
8534	5406	7137
8535	5406	8046
8536	5406	9179
8537	5406	9360
8538	5406	9724
8539	5407	4360
8540	5407	9622
8541	5408	4652
8542	5408	6023
8543	5408	6179
8544	5408	7454
8545	5408	7958
8546	5408	8121
8547	5408	9203
8548	5409	5305
8549	5409	8418
8550	5409	10301
8551	5409	10481
8552	5409	10593
8553	5409	10719
8554	5410	10121
8555	5411	2808
8556	5411	5581
8557	5411	5884
8558	5411	6540
8559	5411	9516
8560	5411	10534
8561	5412	5102
8562	5412	6468
8563	5412	6733
8564	5412	6887
8565	5412	7153
8566	5412	8310
8567	5412	9455
8568	5412	9801
8569	5413	3227
8570	5413	4590
8571	5413	5376
8572	5413	6706
8573	5413	7700
8574	5413	10020
8575	5414	8095
8576	5415	3928
8577	5415	7049
8578	5415	9756
8579	5416	3803
8580	5416	4783
8581	5416	9738
8582	5416	9859
8583	5417	3733
8584	5417	7575
8585	5417	8361
8586	5417	8727
8587	5417	9772
8588	5418	3246
8589	5418	3865
8590	5418	4181
8591	5418	7045
8592	5418	8239
8593	5418	9906
8594	5418	10230
8595	5419	3578
8596	5419	4428
8597	5419	9257
8598	5420	5552
8599	5420	5648
8600	5420	8682
8601	5420	9396
8602	5421	3901
8603	5421	10692
8604	5422	3364
8605	5422	8028
8606	5422	8925
8607	5423	2824
8608	5423	4315
8609	5423	5262
8610	5423	7052
8611	5423	10550
8612	5424	3420
8613	5424	4060
8614	5424	4249
8615	5424	6621
8616	5425	3506
8617	5425	9934
8618	5426	3880
8619	5426	8401
8620	5426	9963
8621	5427	3290
8622	5427	7627
8623	5427	7730
8624	5427	9521
8625	5428	6273
8626	5428	7029
8627	5428	8163
8628	5428	8530
8629	5428	8978
8630	5428	9736
8631	5429	2885
8632	5429	4502
8633	5429	4959
8634	5429	7848
8635	5429	8223
8636	5429	9501
8637	5429	10141
8638	5429	10180
8639	5430	7478
8640	5430	7555
8641	5430	9558
8642	5430	10739
8643	5431	3444
8644	5431	3943
8645	5431	5169
8646	5431	5238
8647	5431	6861
8648	5431	6909
8649	5431	9142
8650	5431	10200
8651	5431	10388
8652	5432	5211
8653	5432	8065
8654	5432	10023
8655	5432	10371
8656	5432	10630
8657	5433	3136
8658	5433	4602
8659	5433	7902
8660	5434	6571
8661	5434	7097
8662	5434	9449
8663	5435	5171
8664	5435	5393
8665	5435	7935
8666	5435	8377
8667	5435	9070
8668	5436	5890
8669	5436	7429
8670	5436	8048
8671	5436	10169
8672	5437	3611
8673	5437	4538
8674	5437	4672
8675	5437	10089
8676	5437	10497
8677	5438	5660
8678	5438	7527
8679	5438	9786
8680	5438	10693
8681	5439	5616
8682	5439	6059
8683	5439	7228
8684	5441	3008
8685	5441	3079
8686	5441	4007
8687	5441	5597
8688	5441	9459
8689	5441	9483
8690	5441	9912
8691	5441	10281
8692	5442	2794
8693	5442	4044
8694	5443	3191
8695	5443	5730
8696	5443	5992
8697	5443	6810
8698	5444	6886
8699	5444	8612
8700	5444	8794
8701	5444	9412
8702	5445	3256
8703	5445	6182
8704	5445	10473
8705	5446	3528
8706	5446	5152
8707	5446	5728
8708	5446	7712
8709	5446	7961
8710	5446	8912
8711	5447	2956
8712	5447	3967
8713	5447	4366
8714	5448	3226
8715	5448	4599
8716	5448	5265
8717	5448	5791
8718	5449	8108
8719	5449	9675
8720	5450	2711
8721	5450	4858
8722	5450	5319
8723	5450	7797
8724	5450	9840
8725	5450	9949
8726	5451	2857
8727	5451	4757
8728	5451	9313
8729	5452	3376
8730	5452	5182
8731	5452	6717
8732	5452	9759
8733	5452	9879
8734	5452	10514
8735	5453	6438
8736	5453	6959
8737	5453	8031
8738	5453	9506
8739	5453	9755
8740	5453	9981
8741	5453	10157
8742	5453	10279
8743	5453	10312
8744	5454	2837
8745	5454	3427
8746	5454	3871
8747	5454	3948
8748	5454	7986
8749	5454	9023
8750	5455	3234
8751	5455	6377
8752	5455	10370
8753	5456	3323
8754	5456	3362
8755	5456	4402
8756	5456	8077
8757	5456	9615
8758	5456	10019
8759	5457	3506
8760	5457	5854
8761	5457	7535
8762	5458	2926
8763	5458	3043
8764	5458	3181
8765	5458	5236
8766	5458	10232
8767	5458	10427
8768	5459	2688
8769	5459	4114
8770	5459	7198
8771	5459	7873
8772	5459	8002
8773	5459	9563
8774	5460	4885
8775	5460	7628
8776	5460	8360
8777	5461	3732
8778	5461	4700
8779	5461	8018
8780	5461	8845
8781	5461	9685
8782	5461	10258
8783	5462	3274
8784	5462	3785
8785	5462	5014
8786	5462	6991
8787	5462	8223
8788	5462	10203
8789	5463	5714
8790	5463	10319
8791	5464	3689
8792	5464	3923
8793	5464	3998
8794	5464	4652
8795	5464	5423
8796	5464	5487
8797	5464	5551
8798	5464	6621
8799	5464	6748
8800	5464	8657
8801	5464	9672
8802	5464	10671
8803	5465	3395
8804	5465	4133
8805	5465	4812
8806	5465	8638
8807	5465	9251
8808	5465	9892
8809	5466	6121
8810	5466	8284
8811	5466	9171
8812	5466	9367
8813	5466	10346
8814	5466	10553
8815	5466	10585
8816	5467	5965
8817	5467	6548
8818	5467	6844
8819	5467	10442
8820	5468	3873
8821	5468	4193
8822	5468	5452
8823	5468	8571
8824	5468	9059
8825	5468	10175
8826	5469	3466
8827	5469	4483
8828	5469	7155
8829	5469	7487
8830	5469	9947
8831	5469	10536
8832	5470	6310
8833	5470	6523
8834	5471	7645
8835	5471	9496
8836	5471	9873
8837	5471	10613
8838	5472	3974
8839	5472	6254
8840	5472	7035
8841	5472	8465
8842	5472	9593
8843	5473	5056
8844	5473	8084
8845	5474	3021
8846	5474	3822
8847	5474	4607
8848	5474	8757
8849	5474	9958
8850	5474	10643
8851	5475	3106
8852	5475	3576
8853	5475	5924
8854	5475	7388
8855	5475	7463
8856	5475	9033
8857	5475	10267
8858	5476	7361
8859	5476	7735
8860	5476	8026
8861	5476	8039
8862	5476	8053
8863	5476	9128
8864	5476	9546
8865	5477	2948
8866	5477	9776
8867	5477	9804
8868	5477	9820
8869	5477	10304
8870	5478	3081
8871	5478	3278
8872	5478	3387
8873	5478	3422
8874	5478	8095
8875	5479	2681
8876	5479	3871
8877	5479	3891
8878	5479	4964
8879	5479	5901
8880	5479	5997
8881	5479	6782
8882	5479	9734
8883	5479	10167
8884	5480	5330
8885	5480	5853
8886	5480	8063
8887	5481	3134
8888	5481	3651
8889	5481	3942
8890	5481	5674
8891	5481	7847
8892	5481	7983
8893	5481	7995
8894	5481	8354
8895	5481	8680
8896	5482	5276
8897	5482	8054
8898	5482	8086
8899	5482	9629
8900	5482	10009
8901	5483	2785
8902	5483	3239
8903	5483	5084
8904	5483	8038
8905	5483	8055
8906	5483	9685
8907	5483	10243
8908	5483	10470
8909	5484	3301
8910	5484	3800
8911	5484	6732
8912	5484	7920
8913	5484	9303
8914	5485	3991
8915	5485	5937
8916	5485	8001
8917	5485	10201
8918	5486	3258
8919	5486	3652
8920	5486	4287
8921	5486	6664
8922	5486	9834
8923	5487	7994
8924	5487	8011
8925	5488	2968
8926	5488	3397
8927	5488	5375
8928	5488	7614
8929	5488	10501
8930	5489	2874
8931	5489	6241
8932	5489	8052
8933	5489	9733
8934	5489	9980
8935	5489	10338
8936	5489	10395
8937	5489	10672
8938	5490	3166
8939	5490	4790
8940	5490	5139
8941	5490	6240
8942	5490	8020
8943	5490	8279
8944	5491	3766
8945	5491	7074
8946	5491	9455
8947	5491	9757
8948	5491	10600
8949	5492	7995
8950	5493	3592
8951	5493	8191
8952	5493	9573
8953	5493	10580
8954	5494	2749
8955	5494	2985
8956	5494	3886
8957	5494	4380
8958	5494	6603
8959	5495	8137
8960	5495	8988
8961	5495	9922
8962	5495	10564
8963	5496	3326
8964	5496	3358
8965	5496	7436
8966	5496	7693
8967	5496	8076
8968	5496	9156
8969	5496	10521
8970	5497	2683
8971	5497	3657
8972	5497	7595
8973	5497	8215
8974	5497	9810
8975	5498	4747
8976	5498	6347
8977	5498	9882
8978	5498	10542
8979	5499	4844
8980	5499	5166
8981	5499	5224
8982	5499	8095
8983	5499	8927
8984	5499	9221
8985	5499	10056
8986	5500	6571
8987	5500	8256
8988	5500	10283
8989	5501	3779
8990	5501	4217
8991	5501	4525
8992	5501	4584
8993	5501	7876
8994	5501	9530
8995	5502	4363
8996	5502	5440
8997	5503	3806
8998	5503	5987
8999	5503	8024
9000	5503	8028
9001	5503	9475
9002	5503	10638
9003	5504	4004
9004	5504	4436
9005	5504	6714
9006	5504	7742
9007	5504	7945
9008	5505	5755
9009	5505	6006
9010	5505	6688
9011	5505	9836
9012	5505	10672
9013	5506	2905
9014	5506	5051
9015	5507	4048
9016	5507	6312
9017	5507	9377
9018	5508	3706
9019	5508	7775
9020	5508	9562
9021	5508	9599
9022	5508	10018
9023	5509	7989
9024	5509	8007
9025	5509	8031
9026	5509	9531
9027	5510	7010
9028	5510	7964
9029	5510	8076
9030	5511	4640
9031	5511	5119
9032	5511	7558
9033	5511	9065
9034	5511	10182
9035	5512	3421
9036	5512	5811
9037	5512	6071
9038	5512	6160
9039	5512	6197
9040	5512	6495
9041	5512	7093
9042	5512	10571
9043	5513	3368
9044	5513	3387
9045	5513	7236
9046	5513	8362
9047	5513	8667
9048	5513	8813
9049	5513	9782
9050	5513	9926
9051	5514	4699
9052	5514	8191
9053	5514	9086
9054	5515	8026
9055	5515	8611
9056	5515	9641
9057	5515	9930
9058	5515	10390
9059	5517	2657
9060	5517	7628
9061	5517	7682
9062	5517	8049
9063	5517	9711
9064	5517	9754
9065	5517	10071
9066	5518	9106
9067	5518	10120
9068	5519	2837
9069	5519	3192
9070	5519	3312
9071	5519	3886
9072	5519	4888
9073	5519	4917
9074	5519	7901
9075	5519	7998
9076	5519	10548
9077	5520	3936
9078	5520	5842
9079	5520	6588
9080	5520	9864
9081	5521	3814
9082	5521	4257
9083	5521	5873
9084	5521	6287
9085	5522	7140
9086	5522	9491
9087	5523	9802
9088	5523	10659
9089	5524	6384
9090	5524	7350
9091	5524	9192
9092	5525	5154
9093	5525	8063
9094	5526	5600
9095	5526	9456
9096	5526	9849
9097	5526	9917
9098	5527	3264
9099	5527	3670
9100	5527	5414
9101	5527	7055
9102	5527	8852
9103	5527	10346
9104	5528	2780
9105	5528	4099
9106	5528	5519
9107	5528	6987
9108	5528	9236
9109	5529	3985
9110	5529	5012
9111	5529	6631
9112	5529	9418
9113	5529	9593
9114	5529	10515
9115	5530	3564
9116	5530	4347
9117	5530	7401
9118	5530	7983
9119	5530	7999
9120	5530	8007
9121	5530	9150
9122	5530	10579
9123	5531	3823
9124	5531	4674
9125	5531	5721
9126	5531	7701
9127	5531	7768
9128	5531	9323
9129	5531	9348
9130	5531	9376
9131	5531	10275
9132	5531	10317
9133	5531	10437
9134	5532	9295
9135	5532	10240
9136	5533	2889
9137	5533	4617
9138	5533	6931
9139	5533	7825
9140	5533	10158
9141	5533	10525
9142	5534	4443
9143	5534	5964
9144	5534	7985
9145	5535	5777
9146	5535	6347
9147	5535	6538
9148	5535	7654
9149	5535	7786
9150	5535	7998
9151	5535	8988
9152	5536	2751
9153	5536	6718
9154	5536	9488
9155	5537	3045
9156	5537	3526
9157	5537	6754
9158	5537	7472
9159	5538	2732
9160	5538	4948
9161	5538	7961
9162	5539	4398
9163	5539	5646
9164	5539	9063
9165	5539	9823
9166	5539	10200
9167	5540	4331
9168	5540	5075
9169	5540	6485
9170	5540	7274
9171	5541	3478
9172	5541	4859
9173	5541	6133
9174	5541	7159
9175	5541	7673
9176	5541	9775
9177	5541	10391
9178	5542	3121
9179	5542	9363
9180	5542	9985
9181	5542	10359
9182	5543	3846
9183	5543	3928
9184	5543	9348
9185	5543	10584
9186	5544	3573
9187	5544	7314
9188	5544	7733
9189	5544	9390
9190	5545	2694
9191	5545	4200
9192	5545	4767
9193	5545	5359
9194	5545	5744
9195	5545	10553
9196	5546	8117
9197	5547	3420
9198	5547	4305
9199	5547	9728
9200	5547	10051
9201	5548	3709
9202	5548	6782
9203	5548	6865
9204	5548	8077
9205	5549	5340
9206	5549	5823
9207	5549	7546
9208	5549	9444
9209	5549	10530
9210	5550	3146
9211	5550	3331
9212	5550	3623
9213	5550	3978
9214	5550	8019
9215	5551	3189
9216	5551	5081
9217	5551	5180
9218	5551	7608
9219	5551	8038
9220	5552	9338
9221	5552	9570
9222	5554	2801
9223	5554	4567
9224	5555	7012
9225	5555	8100
9226	5555	8931
9227	5555	9429
9228	5555	10123
9229	5555	10276
9230	5555	10624
9231	5556	4069
9232	5556	7814
9233	5556	9316
9234	5556	9649
9235	5556	9802
9236	5557	3258
9237	5557	4349
9238	5557	8995
9239	5557	9818
9240	5558	3728
9241	5558	3917
9242	5558	4139
9243	5558	7833
9244	5558	8756
9245	5558	9248
9246	5558	10022
9247	5559	9287
9248	5560	2993
9249	5560	4819
9250	5560	5404
9251	5560	6918
9252	5560	9476
9253	5560	9749
9254	5561	2834
9255	5561	3075
9256	5561	5892
9257	5561	6466
9258	5562	4532
9259	5562	7927
9260	5562	8006
9261	5562	8025
9262	5562	8063
9263	5562	9606
9264	5563	5569
9265	5563	6235
9266	5563	8706
9267	5563	9878
9268	5564	4981
9269	5564	5430
9270	5564	5991
9271	5564	7710
9272	5564	10606
9273	5565	4270
9274	5565	5059
9275	5565	5728
9276	5565	10195
9277	5566	6646
9278	5566	10095
9279	5566	10316
9280	5567	2758
9281	5567	3235
9282	5567	4392
9283	5567	7595
9284	5567	9361
9285	5567	10050
9286	5568	5459
9287	5568	5926
9288	5568	6736
9289	5568	9820
9290	5569	3676
9291	5570	4912
9292	5570	6447
9293	5571	3526
9294	5571	6693
9295	5572	8418
9296	5572	10030
9297	5572	10414
9298	5573	7221
9299	5573	7914
9300	5574	2704
9301	5574	3381
9302	5574	4461
9303	5574	4764
9304	5574	4872
9305	5574	5298
9306	5574	5690
9307	5575	2912
9308	5575	6509
9309	5575	7998
9310	5575	8330
9311	5575	8810
9312	5575	9453
9313	5576	3893
9314	5576	8236
9315	5576	9355
9316	5576	9390
9317	5577	3144
9318	5577	4494
9319	5577	5114
9320	5577	9578
9321	5577	10659
9322	5578	5883
9323	5578	9345
9324	5579	5026
9325	5579	5231
9326	5579	6604
9327	5579	10017
9328	5580	7697
9329	5580	8041
9330	5580	9040
9331	5580	9129
9332	5580	9692
9333	5580	9742
9334	5580	10073
9335	5581	3459
9336	5581	10447
9337	5581	10637
9338	5582	5371
9339	5582	7869
9340	5582	8090
9341	5582	8156
9342	5582	9371
9343	5582	9772
9344	5582	9991
9345	5583	3618
9346	5583	4648
9347	5583	6794
9348	5583	7988
9349	5583	8011
9350	5583	9256
9351	5584	3763
9352	5584	3998
9353	5584	4029
9354	5584	4113
9355	5584	4688
9356	5584	10207
9357	5585	2726
9358	5585	4052
9359	5585	7669
9360	5585	9894
9361	5586	4077
9362	5586	4610
9363	5586	9087
9364	5587	3189
9365	5587	3355
9366	5587	3828
9367	5587	5166
9368	5587	6952
9369	5587	9919
9370	5587	10140
9371	5588	3272
9372	5588	5271
9373	5588	7509
9374	5588	10261
9375	5588	10486
9376	5589	5848
9377	5590	3868
9378	5591	3811
9379	5591	4822
9380	5591	9536
9381	5592	2980
9382	5592	3308
9383	5592	3603
9384	5593	6037
9385	5593	9788
9386	5594	2962
9387	5594	6822
9388	5594	10543
9389	5595	4408
9390	5595	6296
9391	5595	7794
9392	5595	9144
9393	5596	3479
9394	5596	6636
9395	5596	6879
9396	5596	7352
9397	5596	9145
9398	5596	9405
9399	5597	2716
9400	5597	3073
9401	5597	3924
9402	5597	4144
9403	5597	7408
9404	5597	7608
9405	5598	3570
9406	5598	3975
9407	5598	5115
9408	5598	9461
9409	5599	2796
9410	5599	3030
9411	5599	5527
9412	5599	5600
9413	5599	10522
9414	5600	6085
9415	5600	6095
9416	5601	2883
9417	5601	7275
9418	5601	9251
9419	5601	9889
9420	5602	3860
9421	5602	7075
9422	5602	7772
9423	5602	9498
9424	5602	10536
9425	5602	10570
9426	5603	3545
9427	5603	4013
9428	5603	4723
9429	5603	4800
9430	5603	6142
9431	5603	9563
9432	5603	9601
9433	5604	5098
9434	5604	6439
9435	5604	7921
9436	5604	8756
9437	5604	10165
9438	5605	5253
9439	5605	5500
9440	5605	6367
9441	5605	6544
9442	5605	7148
9443	5605	9342
9444	5605	9684
9445	5605	10676
9446	5606	3648
9447	5606	4954
9448	5606	7109
9449	5606	10692
9450	5607	5146
9451	5607	5231
9452	5607	7997
9453	5607	9981
9454	5607	10071
9455	5608	6208
9456	5608	9430
9457	5609	3088
9458	5609	8711
9459	5609	9325
9460	5609	10036
9461	5610	5053
9462	5610	9041
9463	5610	9254
9464	5611	7829
9465	5611	8887
9466	5611	10316
9467	5612	3370
9468	5612	4387
9469	5612	5685
9470	5612	6660
9471	5612	9269
9472	5612	9290
9473	5613	4867
9474	5613	5739
9475	5613	7475
9476	5613	9235
9477	5613	10605
9478	5614	3464
9479	5614	5322
9480	5614	6854
9481	5614	7530
9482	5614	8364
9483	5614	9170
9484	5614	9380
9485	5615	3163
9486	5615	4106
9487	5615	6880
9488	5615	10636
9489	5616	3419
9490	5616	3496
9491	5616	4460
9492	5616	5929
9493	5616	8554
9494	5616	9340
9495	5617	2883
9496	5617	3233
9497	5617	4525
9498	5617	6503
9499	5617	7669
9500	5618	4236
9501	5618	4555
9502	5620	6563
9503	5620	7893
9504	5620	8015
9505	5620	8103
9506	5620	9417
9507	5620	9999
9508	5621	4040
9509	5621	5004
9510	5623	3673
9511	5623	5206
9512	5623	7058
9513	5623	9286
9514	5623	10231
9515	5623	10656
9516	5624	2771
9517	5624	4072
9518	5624	9132
9519	5624	9357
9520	5625	8179
9521	5626	2812
9522	5626	5550
9523	5626	5774
9524	5626	7788
9525	5626	9765
9526	5627	9389
9527	5627	10184
9528	5627	10519
9529	5628	5176
9530	5628	7387
9531	5628	7553
9532	5628	7655
9533	5628	8482
9534	5629	2749
9535	5629	3732
9536	5629	5198
9537	5629	5404
9538	5630	4321
9539	5630	5142
9540	5630	10528
9541	5630	10629
9542	5631	3000
9543	5631	4942
9544	5631	5288
9545	5631	6713
9546	5631	9655
9547	5632	10541
9548	5633	3951
9549	5633	6185
9550	5633	7718
9551	5633	8314
9552	5635	6932
9553	5635	6965
9554	5635	9063
9555	5635	9806
9556	5635	10292
9557	5636	5514
9558	5636	6796
9559	5636	10017
9560	5636	10476
9561	5637	4669
9562	5637	7995
9563	5638	2695
9564	5638	4149
9565	5638	6063
9566	5638	7152
9567	5638	9295
9568	5638	10427
9569	5639	5698
9570	5640	8164
9571	5640	10202
9572	5641	6304
9573	5641	10117
9574	5641	10595
9575	5642	7608
9576	5642	8847
9577	5642	9166
9578	5643	4106
9579	5643	7029
9580	5643	9100
9581	5643	9724
9582	5643	9976
9583	5644	4014
9584	5644	4370
9585	5644	6762
9586	5644	7940
9587	5645	4086
9588	5645	4509
9589	5645	6256
9590	5645	6843
9591	5645	10271
9592	5646	3803
9593	5646	3869
9594	5646	4638
9595	5646	4900
9596	5646	7539
9597	5646	9215
9598	5647	3041
9599	5647	4747
9600	5647	9379
9601	5647	9421
9602	5647	9697
9603	5647	9913
9604	5648	5805
9605	5648	6982
9606	5648	7090
9607	5648	7199
9608	5648	10043
9609	5649	4120
9610	5649	6283
9611	5649	7914
9612	5649	8510
9613	5649	10060
9614	5650	2652
9615	5650	4433
9616	5650	9169
9617	5651	3106
9618	5651	5036
9619	5651	5887
9620	5651	7780
9621	5651	8941
9622	5651	9323
9623	5651	9340
9624	5651	9547
9625	5652	4040
9626	5652	5242
9627	5652	6574
9628	5652	10088
9629	5652	10348
9630	5653	3946
9631	5653	3948
9632	5653	4183
9633	5653	4827
9634	5653	6652
9635	5653	9046
9636	5653	9150
9637	5653	9387
9638	5654	8683
9639	5654	9658
9640	5655	4808
9641	5655	6540
9642	5656	2979
9643	5656	3212
9644	5656	3417
9645	5656	4337
9646	5656	6512
9647	5656	6732
9648	5656	7841
9649	5656	8630
9650	5656	9110
9651	5656	10538
9652	5657	3246
9653	5657	7581
9654	5658	3311
9655	5658	3390
9656	5658	4411
9657	5658	5350
9658	5658	7600
9659	5659	2926
9660	5659	3773
9661	5659	7955
9662	5659	10311
9663	5660	5088
9664	5660	6684
9665	5660	9373
9666	5660	9542
9667	5660	10010
9668	5661	6424
9669	5661	7645
9670	5661	10076
9671	5661	10494
9672	5662	3524
9673	5662	5974
9674	5662	6489
9675	5662	7450
9676	5662	7891
9677	5662	8129
9678	5662	8466
9679	5662	9409
9680	5663	7348
9681	5663	8055
9682	5663	9295
9683	5663	9338
9684	5663	10138
9685	5664	3555
9686	5664	4320
9687	5664	4667
9688	5664	8382
9689	5664	9338
9690	5664	9355
9691	5664	9425
9692	5664	9600
9693	5665	5439
9694	5665	9311
9695	5665	9337
9696	5665	9625
9697	5665	9647
9698	5666	2722
9699	5666	3159
9700	5666	5506
9701	5666	8024
9702	5666	9507
9703	5667	3452
9704	5667	3497
9705	5667	4156
9706	5667	4722
9707	5667	8318
9708	5667	9853
9709	5667	10244
9710	5668	8815
9711	5668	10119
9712	5669	3062
9713	5669	4463
9714	5669	7623
9715	5669	10049
9716	5670	3363
9717	5670	4265
9718	5670	7736
9719	5670	9901
9720	5670	10031
9721	5670	10186
9722	5671	5156
9723	5671	7519
9724	5672	3000
9725	5672	3901
9726	5672	4132
9727	5672	4277
9728	5672	4552
9729	5673	2852
9730	5673	3698
9731	5673	3822
9732	5673	4780
9733	5673	6337
9734	5673	9069
9735	5673	9217
9736	5673	9232
9737	5673	9242
9738	5673	9250
9739	5673	9367
9740	5673	9385
9741	5674	9330
9742	5674	9337
9743	5674	9349
9744	5674	9660
9745	5675	3844
9746	5675	4075
9747	5675	6952
9748	5675	9946
9749	5676	6020
9750	5676	6799
9751	5676	9009
9752	5677	5838
9753	5677	7242
9754	5677	10152
9755	5678	3175
9756	5679	3766
9757	5679	4822
9758	5679	6617
9759	5679	10214
9760	5680	2751
9761	5680	4445
9762	5680	9210
9763	5681	7124
9764	5681	9227
9765	5681	9481
9766	5682	3624
9767	5682	5123
9768	5682	8624
9769	5683	3791
9770	5683	8985
9771	5683	9104
9772	5683	10074
9773	5684	7017
9774	5684	7961
9775	5684	9192
9776	5684	9458
9777	5684	9488
9778	5685	5002
9779	5685	8107
9780	5685	9335
9781	5685	9339
9782	5685	9913
9783	5685	9968
9784	5685	10019
9785	5686	3923
9786	5686	4043
9787	5686	4954
9788	5686	5550
9789	5686	5607
9790	5686	9295
9791	5686	9319
9792	5687	2893
9793	5687	5227
9794	5687	8830
9795	5687	9304
9796	5687	10291
9797	5689	9376
9798	5690	3200
9799	5690	7776
9800	5690	7842
9801	5690	8152
9802	5690	8188
9803	5690	9416
9804	5691	7283
9805	5691	7681
9806	5691	10244
9807	5692	3529
9808	5692	10048
9809	5692	10129
9810	5693	4110
9811	5693	5188
9812	5693	7640
9813	5693	9687
9814	5693	10107
9815	5694	3427
9816	5694	5752
9817	5694	9164
9818	5694	9558
9819	5695	3577
9820	5695	5362
9821	5695	10082
9822	5696	3094
9823	5696	5305
9824	5696	9831
9825	5697	2787
9826	5697	3681
9827	5697	6666
9828	5697	7570
9829	5697	9355
9830	5697	10358
9831	5698	7599
9832	5698	9340
9833	5699	2787
9834	5699	3474
9835	5699	7049
9836	5699	9377
9837	5699	9398
9838	5699	10030
9839	5699	10364
9840	5700	8466
9841	5701	4568
9842	5701	5704
9843	5701	7887
9844	5701	9060
9845	5702	3134
9846	5702	3335
9847	5702	5051
9848	5702	6572
9849	5702	8733
9850	5702	9893
9851	5703	4842
9852	5703	9996
9853	5704	3739
9854	5704	8568
9855	5704	9253
9856	5704	10204
9857	5705	2702
9858	5705	3282
9859	5705	4892
9860	5705	6322
9861	5705	7467
9862	5705	7717
9863	5705	9723
9864	5706	3878
9865	5706	4078
9866	5706	5118
9867	5706	6719
9868	5707	3603
9869	5707	4545
9870	5707	5688
9871	5707	7201
9872	5707	7703
9873	5707	9661
9874	5708	3243
9875	5708	4604
9876	5708	5139
9877	5708	6375
9878	5708	6471
9879	5708	7165
9880	5708	10017
9881	5709	2677
9882	5709	2990
9883	5709	6521
9884	5709	9391
9885	5710	6077
9886	5710	7590
9887	5710	8940
9888	5711	5175
9889	5711	6023
9890	5711	7725
9891	5711	7801
9892	5711	9805
9893	5713	3189
9894	5713	5942
9895	5713	7385
9896	5713	8518
9897	5713	9271
9898	5713	9594
9899	5715	2926
9900	5715	3396
9901	5715	4500
9902	5715	6630
9903	5715	8892
9904	5716	4366
9905	5716	5446
9906	5716	5833
9907	5716	9448
9908	5716	9458
9909	5716	9491
9910	5716	9540
9911	5717	5771
9912	5718	2815
9913	5718	8238
9914	5719	4033
9915	5719	5569
9916	5719	8339
9917	5719	9070
9918	5719	9355
9919	5719	9407
9920	5719	10184
9921	5720	7344
9922	5720	7506
9923	5720	9285
9924	5720	10088
9925	5721	5406
9926	5721	7011
9927	5722	8050
9928	5722	8707
9929	5722	9237
9930	5722	9344
9931	5723	2854
9932	5723	5081
9933	5723	6099
9934	5724	4935
9935	5724	5726
9936	5724	6997
9937	5724	8276
9938	5724	9510
9939	5724	10051
9940	5725	2992
9941	5725	3296
9942	5725	3357
9943	5725	4979
9944	5725	9211
9945	5725	9311
9946	5726	3910
9947	5726	4001
9948	5726	5196
9949	5726	9385
9950	5726	10283
9951	5727	3041
9952	5727	3233
9953	5727	6441
9954	5727	9333
9955	5727	10375
9956	5728	3563
9957	5728	7898
9958	5728	9660
9959	5729	3605
9960	5729	3698
9961	5729	4200
9962	5729	4847
9963	5729	5551
9964	5729	8740
9965	5730	3656
9966	5731	2948
9967	5731	5061
9968	5731	7759
9969	5732	2743
9970	5732	7118
9971	5732	8305
9972	5733	3738
9973	5733	7370
9974	5733	8361
9975	5733	8537
9976	5733	9382
9977	5734	3466
9978	5734	3754
9979	5734	6131
9980	5734	10311
9981	5735	3496
9982	5735	4224
9983	5736	3108
9984	5736	3777
9985	5736	5059
9986	5736	8988
9987	5736	10106
9988	5737	5305
9989	5737	6706
9990	5738	4157
9991	5738	4911
9992	5738	5154
9993	5738	5532
9994	5738	9333
9995	5738	9374
9996	5739	5492
9997	5739	6768
9998	5739	7415
9999	5739	9408
10000	5739	9448
10001	5739	10057
10002	5740	9015
10003	5740	9147
10004	5740	9964
10005	5741	2771
10006	5741	3539
10007	5741	5112
10008	5741	7780
10009	5741	9446
10010	5741	9672
10011	5741	10151
10012	5741	10196
10013	5742	3497
10014	5742	3537
10015	5742	10260
10016	5743	9560
10017	5744	6736
10018	5744	7652
10019	5744	8150
10020	5745	4552
10021	5745	7951
10022	5746	9476
10023	5746	10072
10024	5747	3572
10025	5747	8041
10026	5747	10085
10027	5749	4798
10028	5749	8230
10029	5750	5215
10030	5750	8978
10031	5750	9332
10032	5751	8586
10033	5751	9319
10034	5752	3856
10035	5752	4131
10036	5752	5599
10037	5752	9611
10038	5753	3771
10039	5753	4764
10040	5753	5240
10041	5753	5342
10042	5753	7817
10043	5753	9508
10044	5754	4061
10045	5754	9646
10046	5755	4298
10047	5755	4605
10048	5755	7042
10049	5755	10045
10050	5756	3719
10051	5757	3603
10052	5757	3809
10053	5757	5454
10054	5757	7204
10055	5757	8283
10056	5757	10283
10057	5758	4354
10058	5758	8613
10059	5759	2933
10060	5759	3372
10061	5759	5673
10062	5759	7460
10063	5759	9263
10064	5759	10327
10065	5760	2750
10066	5760	7259
10067	5760	8006
10068	5760	9129
10069	5760	9185
10070	5761	3233
10071	5761	10088
10072	5761	10320
10073	5762	8952
10074	5762	9066
10075	5762	9079
10076	5762	9296
10077	5762	9622
10078	5762	9847
10079	5763	2968
10080	5763	6602
10081	5763	7883
10082	5763	8345
10083	5764	5541
10084	5764	7367
10085	5766	2878
10086	5766	7100
10087	5767	4729
10088	5767	7135
10089	5767	10065
10090	5768	3178
10091	5768	9234
10092	5769	2667
10093	5769	4145
10094	5769	4889
10095	5769	4951
10096	5769	5013
10097	5769	5609
10098	5769	8024
10099	5769	8883
10100	5770	9892
10101	5771	3618
10102	5771	5324
10103	5771	9493
10104	5771	9823
10105	5772	5682
10106	5772	8070
10107	5772	9297
10108	5772	9328
10109	5772	9917
10110	5772	10208
10111	5773	3523
10112	5773	5273
10113	5773	9285
10114	5773	9400
10115	5773	9667
10116	5773	9717
10117	5773	10175
10118	5774	4509
10119	5774	7775
10120	5774	9357
10121	5774	9425
10122	5774	10092
10123	5775	2710
10124	5775	7545
10125	5775	7621
10126	5775	7805
10127	5775	9041
10128	5775	10225
10129	5777	8919
10130	5778	3649
10131	5778	7154
10132	5778	9738
10133	5779	5124
10134	5779	9204
10135	5779	10034
10136	5780	2821
10137	5780	6527
10138	5780	6637
10139	5780	7657
10140	5780	8211
10141	5781	8976
10142	5782	3465
10143	5782	3701
10144	5782	5252
10145	5782	7584
10146	5782	9577
10147	5783	4426
10148	5784	3038
10149	5784	4196
10150	5784	5808
10151	5784	9450
10152	5784	10249
10153	5785	3432
10154	5785	3763
10155	5785	3934
10156	5785	5703
10157	5785	6558
10158	5785	7173
10159	5786	4465
10160	5787	3834
10161	5787	8613
10162	5788	6713
10163	5788	9600
10164	5789	4587
10165	5789	7914
10166	5789	9966
10167	5789	10181
10168	5790	2777
10169	5790	5361
10170	5791	5021
10171	5791	10072
10172	5792	3514
10173	5792	3622
10174	5792	9504
10175	5792	9698
10176	5793	3564
10177	5793	4661
10178	5793	4900
10179	5793	5224
10180	5793	7792
10181	5794	7708
10182	5794	10033
10183	5795	3398
10184	5795	3780
10185	5795	5881
10186	5795	10215
10187	5796	7732
10188	5796	8682
10189	5797	7127
10190	5798	4249
10191	5798	4344
10192	5798	7279
10193	5798	9879
10194	5798	9941
10195	5798	10290
10196	5799	3265
10197	5799	3470
10198	5799	5948
10199	5799	9266
10200	5800	3363
10201	5800	3364
10202	5800	7946
10203	5800	8222
10204	5800	9095
10205	5800	9555
10206	5800	9980
10207	5801	3344
10208	5801	7615
10209	5802	2895
10210	5802	4093
10211	5802	4310
10212	5802	7202
10213	5802	8069
10214	5802	9754
10215	5803	5636
10216	5803	7152
10217	5803	9327
10218	5803	9782
10219	5804	5345
10220	5804	7990
10221	5804	9130
10222	5804	9917
10223	5805	2948
10224	5805	3310
10225	5805	4157
10226	5805	7103
10227	5805	8257
10228	5805	9217
10229	5805	9231
10230	5805	9518
10231	5806	7329
10232	5806	8037
10233	5806	10101
10234	5807	3164
10235	5807	9398
10236	5808	3205
10237	5808	7845
10238	5809	4985
10239	5809	5401
10240	5809	10150
10241	5810	3549
10242	5810	5544
10243	5810	5969
10244	5810	7492
10245	5811	2808
10246	5811	3446
10247	5811	3665
10248	5811	3749
10249	5811	9615
10250	5811	10266
10251	5812	4035
10252	5812	4865
10253	5812	5234
10254	5812	5929
10255	5812	8864
10256	5813	2750
10257	5813	3098
10258	5813	4123
10259	5813	4540
10260	5813	7236
10261	5813	7347
10262	5813	8898
10263	5814	5455
10264	5814	9721
10265	5815	5062
10266	5815	5298
10267	5815	9015
10268	5816	3513
10269	5817	5118
10270	5817	7730
10271	5817	8129
10272	5817	8843
10273	5817	9671
10274	5818	3487
10275	5818	3673
10276	5818	4365
10277	5818	6506
10278	5818	7389
10279	5818	7442
10280	5818	9855
10281	5819	2665
10282	5819	3585
10283	5819	9474
10284	5819	9819
10285	5820	3988
10286	5821	4944
10287	5821	5049
10288	5821	5498
10289	5821	6704
10290	5821	7050
10291	5822	3411
10292	5822	4790
10293	5822	9776
10294	5822	10060
10295	5823	5906
10296	5823	9688
10297	5824	9403
10298	5824	9948
10299	5824	10299
10300	5825	3286
10301	5825	9515
10302	5826	3341
10303	5826	8189
10304	5827	4230
10305	5827	5016
10306	5827	5021
10307	5828	3719
10308	5828	4070
10309	5828	5133
10310	5828	8794
10311	5828	10270
10312	5829	3386
10313	5829	3831
10314	5829	5432
10315	5829	6542
10316	5829	9736
10317	5830	3640
10318	5830	4968
10319	5830	8400
10320	5830	9293
10321	5831	7886
10322	5831	9272
10323	5831	9927
10324	5832	7886
10325	5832	9537
10326	5833	2570
10327	5833	3112
10328	5833	5739
10329	5833	7907
10330	5833	8983
10331	5833	9577
10332	5833	9791
10333	5834	7358
10334	5834	7774
10335	5834	8429
10336	5835	3764
10337	5835	3975
10338	5835	5128
10339	5835	5165
10340	5835	10100
10341	5836	4196
10342	5836	5093
10343	5836	7374
10344	5836	7556
10345	5836	9318
10346	5836	10197
10347	5836	10289
10348	5837	3049
10349	5837	6642
10350	5837	8094
10351	5838	3296
10352	5838	5719
10353	5839	2720
10354	5839	5696
10355	5839	9620
10356	5839	9970
10357	5839	10242
10358	5840	7967
10359	5840	9186
10360	5840	9892
10361	5841	3250
10362	5841	5357
10363	5841	7180
10364	5841	9387
10365	5842	5005
10366	5842	5923
10367	5842	9204
10368	5843	4565
10369	5843	5257
10370	5843	7138
10371	5843	7823
10372	5843	8305
10373	5843	8836
10374	5843	9750
10375	5843	10257
10376	5844	3623
10377	5844	4615
10378	5844	5298
10379	5844	7705
10380	5844	8716
10381	5845	3162
10382	5845	5999
10383	5846	3003
10384	5846	5396
10385	5846	5454
10386	5846	8368
10387	5846	9688
10388	5847	2763
10389	5847	3752
10390	5847	3866
10391	5847	4453
10392	5847	4643
10393	5847	9453
10394	5847	10092
10395	5848	9726
10396	5849	3247
10397	5849	3271
10398	5849	3918
10399	5849	5328
10400	5849	8003
10401	5849	9248
10402	5849	10146
10403	5850	7865
10404	5851	8329
10405	5851	9600
10406	5852	4830
10407	5852	4912
10408	5852	5235
10409	5853	4764
10410	5853	7402
10411	5854	4699
10412	5854	10056
10413	5855	5835
10414	5855	7119
10415	5855	7224
10416	5855	7756
10417	5855	10247
10418	5856	3947
10419	5856	4187
10420	5856	7685
10421	5856	9301
10422	5856	9701
10423	5857	9074
10424	5857	10288
10425	5858	3526
10426	5858	3557
10427	5858	4249
10428	5858	4499
10429	5858	8043
10430	5859	3501
10431	5859	3640
10432	5859	5735
10433	5859	8117
10434	5859	9432
10435	5859	9808
10436	5860	3213
10437	5860	5391
10438	5860	5575
10439	5860	9768
10440	5861	8419
10441	5861	9803
10442	5862	5499
10443	5862	7792
10444	5862	9847
10445	5862	9911
10446	5863	2802
10447	5863	4422
10448	5863	4622
10449	5863	8982
10450	5863	9877
10451	5864	4422
10452	5864	7310
10453	5864	9553
10454	5865	3797
10455	5865	5748
10456	5865	10196
10457	5866	3061
10458	5866	3179
10459	5866	3740
10460	5866	7940
10461	5866	8894
10462	5866	9744
10463	5867	2937
10464	5867	3855
10465	5867	5199
10466	5867	7657
10467	5867	8960
10468	5868	7713
10469	5869	3384
10470	5869	7165
10471	5870	3331
10472	5870	4149
10473	5870	8101
10474	5870	10229
10475	5871	5796
10476	5871	7899
10477	5871	8761
10478	5871	9316
10479	5871	10293
10480	5872	4054
10481	5872	5374
10482	5872	7601
10483	5872	8547
10484	5872	9463
10485	5872	10260
10486	5873	4669
10487	5873	5705
10488	5873	8292
10489	5873	9270
10490	5873	9520
10491	5874	8231
10492	5874	9101
10493	5874	9241
10494	5874	9690
10495	5874	9970
10496	5875	3424
10497	5875	5474
10498	5875	5901
10499	5875	7071
10500	5876	3634
10501	5876	4768
10502	5876	10003
10503	5876	10219
10504	5877	3416
10505	5877	5068
10506	5877	8880
10507	5877	9775
10508	5878	4801
10509	5878	9037
10510	5878	9675
10511	5878	9937
10512	5878	10286
10513	5879	5946
10514	5879	9382
10515	5880	3151
10516	5880	3168
10517	5880	3754
10518	5880	4334
10519	5881	4746
10520	5881	7148
10521	5881	8688
10522	5882	3608
10523	5882	4356
10524	5882	5240
10525	5882	5628
10526	5882	7755
10527	5882	9862
10528	5883	3230
10529	5883	4992
10530	5883	5441
10531	5883	9656
10532	5884	7233
10533	5884	7423
10534	5885	3360
10535	5885	4079
10536	5885	4948
10537	5885	5300
10538	5885	7861
10539	5885	9358
10540	5885	9711
10541	5886	2736
10542	5886	4692
10543	5886	5173
10544	5887	8939
10545	5887	9410
10546	5888	7246
10547	5888	7467
10548	5889	3823
10549	5889	4291
10550	5889	9134
10551	5889	9824
10552	5890	4884
10553	5890	5035
10554	5890	7777
10555	5890	7800
10556	5890	10088
10557	5890	10253
10558	5890	10277
10559	5891	9499
10560	5891	9598
10561	5892	3249
10562	5892	4383
10563	5892	5118
10564	5892	9322
10565	5892	9689
10566	5893	3161
10567	5893	5810
10568	5893	7716
10569	5893	7840
10570	5894	4210
10571	5894	8115
10572	5894	8201
10573	5895	4719
10574	5895	5089
10575	5895	5379
10576	5895	5784
10577	5895	7635
10578	5895	9111
10579	5896	3081
10580	5896	7952
10581	5897	4118
10582	5897	8924
10583	5898	7150
10584	5898	7655
10585	5898	7999
10586	5898	9542
10587	5900	7342
10588	5900	9036
10589	5900	9444
10590	5900	10015
10591	5901	4423
10592	5902	3540
10593	5902	9714
10594	5902	10037
10595	5903	3667
10596	5903	9753
10597	5904	2789
10598	5904	3131
10599	5904	5899
10600	5904	8636
10601	5904	9628
10602	5905	4001
10603	5905	5338
10604	5905	9002
10605	5906	10142
10606	5907	7901
10607	5907	9706
10608	5908	5748
10609	5908	7513
10610	5908	7823
10611	5908	8378
10612	5908	9256
10613	5908	10261
10614	5909	3169
10615	5909	3814
10616	5909	4999
10617	5909	5427
10618	5909	7126
10619	5909	7791
10620	5909	9727
10621	5910	2950
10622	5910	5061
10623	5911	3300
10624	5911	3767
10625	5911	4562
10626	5911	5492
10627	5911	5594
10628	5911	7182
10629	5911	7674
10630	5911	9588
10631	5911	9944
10632	5912	3913
10633	5912	9273
10634	5913	9212
10635	5914	3943
10636	5914	4135
10637	5914	4597
10638	5914	4919
10639	5914	5838
10640	5914	9188
10641	5914	9777
10642	5914	9889
10643	5915	3440
10644	5915	3476
10645	5915	4783
10646	5915	7765
10647	5915	8964
10648	5915	10295
10649	5916	3028
10650	5917	2677
10651	5917	3856
10652	5917	5784
10653	5917	7544
10654	5917	8342
10655	5918	4165
10656	5918	8878
10657	5919	5412
10658	5919	9372
10659	5920	4236
10660	5920	7396
10661	5920	9096
10662	5920	10209
10663	5922	2883
10664	5922	8199
10665	5922	8778
10666	5922	10249
10667	5923	3492
10668	5923	8142
10669	5923	9804
10670	5923	9820
10671	5923	10272
10672	5924	4837
10673	5924	8042
10674	5925	5134
10675	5925	10016
10676	5926	3105
10677	5926	5864
10678	5926	9517
10679	5927	3573
10680	5927	3648
10681	5927	4049
10682	5927	7232
10683	5927	9381
10684	5927	9893
10685	5928	2755
10686	5928	4641
10687	5928	4788
10688	5928	9524
10689	5929	2606
10690	5929	2828
10691	5929	7734
10692	5929	7795
10693	5929	8269
10694	5929	9058
10695	5929	10080
10696	5929	10162
10697	5930	2568
10698	5930	3733
10699	5930	3828
10700	5930	7656
10701	5931	4268
10702	5931	4312
10703	5931	7644
10704	5931	9405
10705	5931	9441
10706	5931	10047
10707	5933	2553
10708	5933	3327
10709	5934	5043
10710	5934	7856
10711	5934	8496
10712	5935	7713
10713	5936	3370
10714	5936	4561
10715	5936	5445
10716	5936	8829
10717	5936	9245
10718	5936	9960
10719	5937	7903
10720	5937	9358
10721	5938	5676
10722	5938	9677
10723	5939	3194
10724	5939	8926
10725	5939	9174
10726	5940	3864
10727	5940	5108
10728	5940	9002
10729	5940	9118
10730	5940	10114
10731	5941	5373
10732	5941	5615
10733	5942	4722
10734	5942	7112
10735	5943	5264
10736	5943	7671
10737	5943	10153
10738	5944	3672
10739	5944	9231
10740	5945	3135
10741	5945	3172
10742	5945	3900
10743	5945	7783
10744	5945	9274
10745	5945	9543
10746	5946	2655
10747	5946	10224
10748	5947	3619
10749	5947	7712
10750	5947	9479
10751	5948	3048
10752	5948	8759
10753	5948	9628
10754	5948	9753
10755	5949	4518
10756	5949	5243
10757	5949	8382
10758	5949	8422
10759	5949	9886
10760	5950	4686
10761	5950	7980
10762	5951	9599
10763	5952	4281
10764	5952	4414
10765	5953	3780
10766	5953	5317
10767	5953	5760
10768	5953	8691
10769	5954	2939
10770	5954	3623
10771	5954	7561
10772	5954	8570
10773	5955	3263
10774	5955	7623
10775	5955	8074
10776	5955	9862
10777	5956	2407
10778	5956	7201
10779	5956	7756
10780	5956	8036
10781	5956	9381
10782	5957	2753
10783	5957	3553
10784	5957	3951
10785	5957	7339
10786	5957	9190
10787	5958	3625
10788	5958	5896
10789	5958	9394
10790	5958	9566
10791	5959	2565
10792	5959	5330
10793	5959	7941
10794	5959	9770
10795	5960	3650
10796	5960	3896
10797	5960	4781
10798	5960	4846
10799	5961	5828
10800	5961	8950
10801	5961	9098
10802	5961	9219
10803	5961	10236
10804	5962	3232
10805	5962	9048
10806	5962	9399
10807	5962	10065
10808	5963	4051
10809	5963	5411
10810	5964	2628
10811	5964	3431
10812	5964	9793
10813	5965	2509
10814	5965	4356
10815	5965	7694
10816	5965	7780
10817	5965	7802
10818	5965	7813
10819	5965	7825
10820	5965	9519
10821	5966	2953
10822	5966	3286
10823	5966	3579
10824	5966	5742
10825	5966	7670
10826	5966	9704
10827	5967	4121
10828	5967	5128
10829	5967	5162
10830	5967	5279
10831	5968	2653
10832	5968	3101
10833	5968	3775
10834	5968	4646
10835	5968	9243
10836	5968	9945
10837	5969	3599
10838	5969	4085
10839	5969	7743
10840	5969	8704
10841	5970	2597
10842	5970	3495
10843	5970	4466
10844	5970	8272
10845	5970	8733
10846	5970	9576
10847	5971	2693
10848	5971	3871
10849	5971	5104
10850	5971	5598
10851	5971	8734
10852	5971	9752
10853	5972	3184
10854	5972	4199
10855	5972	4577
10856	5972	4901
10857	5973	2920
10858	5973	5187
10859	5973	9352
10860	5973	9445
10861	5973	9997
10862	5973	10252
10863	5974	3333
10864	5974	7751
10865	5974	9372
10866	5974	9480
10867	5975	3034
10868	5975	5217
10869	5975	5491
10870	5975	8612
10871	5975	9847
10872	5975	10191
10873	5976	5689
10874	5976	7726
10875	5976	7870
10876	5976	8007
10877	5977	2567
10878	5977	3394
10879	5977	3542
10880	5977	3914
10881	5977	7808
10882	5977	8102
10883	5977	9328
10884	5977	9598
10885	5978	9653
10886	5979	3802
10887	5979	4936
10888	5979	4957
10889	5979	10214
10890	5980	2801
10891	5980	9287
10892	5980	9528
10893	5981	4004
10894	5981	9429
10895	5982	9193
10896	5983	7187
10897	5983	7511
10898	5983	7640
10899	5983	8968
10900	5984	3451
10901	5984	4126
10902	5984	5630
10903	5984	9389
10904	5985	7704
10905	5985	8817
10906	5986	5054
10907	5986	7281
10908	5987	7613
10909	5988	5134
10910	5988	7431
10911	5988	8037
10912	5988	9625
10913	5988	10103
10914	5989	2862
10915	5989	3480
10916	5989	3515
10917	5989	5526
10918	5989	7741
10919	5989	9493
10920	5989	9679
10921	5990	4770
10922	5990	7778
10923	5990	9144
10924	5990	9317
10925	5991	9221
10926	5992	4112
10927	5992	7684
10928	5992	8336
10929	5993	4538
10930	5994	4031
10931	5994	4256
10932	5994	9908
10933	5995	2963
10934	5995	4301
10935	5995	5284
10936	5996	4173
10937	5996	8886
10938	5997	10173
10939	5998	7398
10940	5998	9407
10941	5998	9469
10942	5998	9697
10943	5999	7957
10944	5999	8656
10945	5999	9159
10946	6000	3208
10947	6000	5697
10948	6000	9191
10949	6001	3157
10950	6001	3675
10951	6001	4208
10952	6001	4813
10953	6002	3942
10954	6002	8544
10955	6003	5680
10956	6004	7784
10957	6004	8184
10958	6004	9436
10959	6005	9054
10960	6005	9809
10961	6005	10110
10962	6006	2830
10963	6006	3606
10964	6006	9715
10965	6007	3504
10966	6007	7713
10967	6007	8468
10968	6008	3782
10969	6008	5725
10970	6008	8035
10971	6008	9300
10972	6008	9520
10973	6008	9563
10974	6009	2946
10975	6009	3176
10976	6009	3593
10977	6009	7879
10978	6010	3552
10979	6010	3580
10980	6010	3703
10981	6010	7921
10982	6011	3914
10983	6011	9369
10984	6011	9497
10985	6012	4401
10986	6013	3470
10987	6013	3834
10988	6014	3378
10989	6014	3438
10990	6014	5787
10991	6014	8977
10992	6015	3004
10993	6015	3055
10994	6015	9640
10995	6015	10032
10996	6016	2789
10997	6016	3139
10998	6016	5235
10999	6016	8388
11000	6016	8785
11001	6016	9177
11002	6016	9313
11003	6016	9655
11004	6017	5357
11005	6017	7205
11006	6018	9335
11007	6018	9632
11008	6018	10076
11009	6019	2924
11010	6019	3515
11011	6019	4312
11012	6019	4463
11013	6019	7569
11014	6020	8841
11015	6020	9104
11016	6020	9593
11017	6021	5761
11018	6021	7813
11019	6021	10206
11020	6022	9048
11021	6023	3649
11022	6023	5381
11023	6023	7506
11024	6023	9380
11025	6023	9905
11026	6024	4671
11027	6024	5422
11028	6024	7658
11029	6024	9525
11030	6025	5562
11031	6026	3417
11032	6026	4105
11033	6026	4142
11034	6026	5286
11035	6027	3699
11036	6027	4612
11037	6027	5312
11038	6027	8098
11039	6027	8644
11040	6028	7161
11041	6029	4837
11042	6029	9729
11043	6030	3386
11044	6030	5067
11045	6030	8733
11046	6030	9212
11047	6031	2618
11048	6031	3892
11049	6031	4551
11050	6031	4998
11051	6031	5794
11052	6031	7975
11053	6031	9235
11054	6032	9136
11055	6032	9614
11056	6032	9853
11057	6033	2872
11058	6033	8230
11059	6033	8948
11060	6034	2975
11061	6034	3297
11062	6034	4740
11063	6034	7958
11064	6034	9500
11065	6034	9562
11066	6035	3723
11067	6035	9281
11068	6035	9412
11069	6035	10168
11070	6036	3346
11071	6036	4008
11072	6036	4441
11073	6036	8026
11074	6036	9146
11075	6036	9311
11076	6036	9467
11077	6037	4948
11078	6037	9256
11079	6038	5524
11080	6038	9693
11081	6038	10161
11082	6039	5410
11083	6039	9341
11084	6039	9371
11085	6040	7853
11086	6040	8276
11087	6041	2613
11088	6041	4214
11089	6041	7910
11090	6041	8079
11091	6042	3109
11092	6042	3318
11093	6042	3647
11094	6042	8198
11095	6042	9431
11096	6042	9549
11097	6042	9664
11098	6043	8516
11099	6043	9463
11100	6043	10223
11101	6044	3854
11102	6044	5722
11103	6044	7601
11104	6044	9445
11105	6046	5794
11106	6046	9154
11107	6047	8983
11108	6048	7294
11109	6048	8589
11110	6048	9784
11111	6049	8154
11112	6049	8690
11113	6049	9086
11114	6050	9300
11115	6051	2909
11116	6051	5402
11117	6052	4105
11118	6052	7797
11119	6052	8043
11120	6052	8756
11121	6053	9191
11122	6053	10123
11123	6054	7674
11124	6055	3801
11125	6056	3882
11126	6056	8997
11127	6056	9549
11128	6056	9589
11129	6057	2626
11130	6057	3370
11131	6057	4091
11132	6057	4658
11133	6057	5019
11134	6057	7642
11135	6057	9994
11136	6058	3053
11137	6058	3225
11138	6058	3920
11139	6058	8620
11140	6058	8816
11141	6059	3218
11142	6059	5137
11143	6059	5507
11144	6059	9112
11145	6060	2586
11146	6060	3963
11147	6060	4322
11148	6060	7501
11149	6061	2725
11150	6061	3686
11151	6061	7395
11152	6061	8968
11153	6062	5108
11154	6063	7981
11155	6063	9794
11156	6064	4009
11157	6064	4391
11158	6064	4780
11159	6065	3263
11160	6065	9489
11161	6066	3610
11162	6066	4247
11163	6066	7696
11164	6066	8377
11165	6067	2996
11166	6067	7936
11167	6067	8700
11168	6067	9380
11169	6068	9161
11170	6068	10120
11171	6070	3639
11172	6070	4685
11173	6070	9468
11174	6070	9631
11175	6070	9932
11176	6071	3154
11177	6071	4863
11178	6071	5757
11179	6071	7726
11180	6071	7751
11181	6071	7865
11182	6071	9216
11183	6072	3542
11184	6072	7563
11185	6072	9233
11186	6072	9263
11187	6073	8101
11188	6073	8469
11189	6073	8876
11190	6073	9299
11191	6073	9357
11192	6073	9418
11193	6074	3652
11194	6074	3730
11195	6074	4385
11196	6074	9511
11197	6075	2660
11198	6075	4197
11199	6075	7167
11200	6075	7483
11201	6075	8781
11202	6075	9568
11203	6076	3193
11204	6076	3462
11205	6076	3514
11206	6076	4065
11207	6076	4500
11208	6076	5220
11209	6076	9533
11210	6077	9319
11211	6078	2967
11212	6078	4427
11213	6078	5367
11214	6078	8470
11215	6078	8735
11216	6079	2765
11217	6079	3999
11218	6079	5264
11219	6079	5427
11220	6079	9403
11221	6080	4611
11222	6081	4150
11223	6081	4458
11224	6081	9600
11225	6082	3300
11226	6082	7885
11227	6082	8430
11228	6083	4346
11229	6083	8077
11230	6084	7836
11231	6084	9015
11232	6084	9719
11233	6084	10194
11234	6085	5628
11235	6086	8302
11236	6086	9372
11237	6088	3105
11238	6088	9547
11239	6089	4537
11240	6089	5158
11241	6089	7695
11242	6089	7940
11243	6090	3973
11244	6090	5474
11245	6091	4929
11246	6091	5542
11247	6091	7738
11248	6091	9882
11249	6091	10073
11250	6092	8222
11251	6093	3480
11252	6093	4112
11253	6093	4961
11254	6093	9352
11255	6093	9840
11256	6094	3125
11257	6094	8949
11258	6094	9283
11259	6094	10157
11260	6095	3358
11261	6095	7808
11262	6095	9691
11263	6096	5687
11264	6097	3829
11265	6097	7207
11266	6097	9422
11267	6098	3720
11268	6098	4198
11269	6098	4722
11270	6098	9121
11271	6098	9582
11272	6099	3312
11273	6099	4238
11274	6099	4661
11275	6099	8089
11276	6100	9900
11277	6101	2921
11278	6101	3683
11279	6101	3895
11280	6101	8538
11281	6101	9473
11282	6102	3285
11283	6102	3812
11284	6102	7652
11285	6102	8323
11286	6102	9509
11287	6103	4338
11288	6103	4768
11289	6103	7779
11290	6104	3003
11291	6104	7684
11292	6104	8650
11293	6105	8186
11294	6105	8837
11295	6106	3595
11296	6106	5600
11297	6106	9266
11298	6107	8989
11299	6108	5385
11300	6108	9697
11301	6110	3436
11302	6110	4974
11303	6110	8165
11304	6110	9680
11305	6112	3219
11306	6112	4080
11307	6112	8896
11308	6113	4901
11309	6113	5658
11310	6113	7313
11311	6113	9370
11312	6114	3860
11313	6114	7970
11314	6114	8030
11315	6114	9427
11316	6115	4813
11317	6115	9332
11318	6115	9555
11319	6115	9752
11320	6116	3188
11321	6116	5287
11322	6116	9081
11323	6117	8604
11324	6118	3334
11325	6118	5541
11326	6118	7856
11327	6119	9488
11328	6120	5747
11329	6120	9521
11330	6121	3169
11331	6121	7157
11332	6122	7763
11333	6123	8334
11334	6123	9629
11335	6123	9833
11336	6123	9929
11337	6124	8518
11338	6124	8704
11339	6124	8753
11340	6124	10026
11341	6125	4142
11342	6125	5059
11343	6126	4378
11344	6126	5137
11345	6126	5482
11346	6127	3650
11347	6128	2914
11348	6129	7894
11349	6129	7944
11350	6129	9326
11351	6130	2749
11352	6130	3354
11353	6130	4037
11354	6131	3071
11355	6131	3738
11356	6131	4455
11357	6131	7212
11358	6132	9497
11359	6133	3493
11360	6133	5014
11361	6133	8545
11362	6134	9127
11363	6135	2841
11364	6135	3831
11365	6136	3929
11366	6137	3885
11367	6138	5264
11368	6138	7987
11369	6138	8872
11370	6139	4239
11371	6139	4344
11372	6139	5379
11373	6139	9511
11374	6139	9786
11375	6140	5459
11376	6141	7810
11377	6141	8140
11378	6141	8799
11379	6141	9484
11380	6141	9566
11381	6142	3969
11382	6142	5404
11383	6143	9866
11384	6145	3029
11385	6145	3420
11386	6145	9524
11387	6145	10054
11388	6145	10135
11389	6146	3786
11390	6146	4617
11391	6146	9590
11392	6146	9754
11393	6147	3131
11394	6147	8081
11395	6147	10146
11396	6148	5200
11397	6148	7745
11398	6148	9909
11399	6149	2964
11400	6149	3303
11401	6149	4127
11402	6150	7862
11403	6150	8374
11404	6151	4726
11405	6151	9547
11406	6152	4750
11407	6152	7920
11408	6152	8464
11409	6153	4990
11410	6153	7693
11411	6153	8211
11412	6153	8506
11413	6153	10186
11414	6154	3107
11415	6154	4789
11416	6154	7244
11417	6154	7772
11418	6154	8063
11419	6154	9288
11420	6154	9621
11421	6155	3848
11422	6155	5095
11423	6155	9918
11424	6156	7847
11425	6156	9048
11426	6157	2785
11427	6157	9419
11428	6158	4544
11429	6158	8835
11430	6158	9320
11431	6159	8229
11432	6159	8673
11433	6159	9467
11434	6159	9511
11435	6160	3281
11436	6160	4284
11437	6160	9394
11438	6161	4002
11439	6161	4924
11440	6161	5627
11441	6163	4030
11442	6163	8171
11443	6164	8012
11444	6164	9023
11445	6165	5261
11446	6165	7724
11447	6165	8133
11448	6165	8950
11449	6167	4325
11450	6167	5058
11451	6167	5123
11452	6167	8959
11453	6168	4069
11454	6168	5314
11455	6168	7829
11456	6168	7844
11457	6168	8083
11458	6168	9522
11459	6168	9843
11460	6169	2719
11461	6169	3583
11462	6169	7885
11463	6169	8898
11464	6171	2860
11465	6173	3531
11466	6173	5472
11467	6174	2704
11468	6174	4187
11469	6174	8543
11470	6174	9344
11471	6175	3686
11472	6175	8430
11473	6175	8716
11474	6176	3067
11475	6176	3213
11476	6176	4229
11477	6176	4943
11478	6177	4867
11479	6177	8762
11480	6178	4968
11481	6179	3239
11482	6179	3322
11483	6179	9528
11484	6180	3556
11485	6180	4372
11486	6180	9433
11487	6181	3420
11488	6181	4442
11489	6182	2890
11490	6182	3614
11491	6182	3655
11492	6182	5551
11493	6182	9964
11494	6183	4161
11495	6183	4677
11496	6184	3707
11497	6184	8147
11498	6184	9725
11499	6185	4292
11500	6186	3364
11501	6186	8590
11502	6187	4108
11503	6187	5613
11504	6188	5246
11505	6188	5564
11506	6189	3173
11507	6189	4133
11508	6189	5047
11509	6189	8650
11510	6190	2966
11511	6190	4236
11512	6190	9002
11513	6190	9531
11514	6191	3871
11515	6191	4791
11516	6191	10118
11517	6192	5055
11518	6193	3966
11519	6193	7694
11520	6193	8057
11521	6193	9764
11522	6194	3736
11523	6194	8172
11524	6194	8809
11525	6194	9994
11526	6195	4831
11527	6196	3463
11528	6196	7943
11529	6197	9505
11530	6198	4503
11531	6200	4627
11532	6201	5376
11533	6202	9423
11534	6203	9027
11535	6204	7815
11536	6204	9390
11537	6205	5364
11538	6206	2835
11539	6206	4074
11540	6206	4604
11541	6206	8201
11542	6207	2735
11543	6207	3092
11544	6207	5495
11545	6207	7731
11546	6207	9464
11547	6208	4477
11548	6209	2787
11549	6209	5304
11550	6210	3760
11551	6210	7693
11552	6211	3037
11553	6211	4214
11554	6211	8010
11555	6211	8910
11556	6212	3137
11557	6212	8253
11558	6213	2924
11559	6213	3789
11560	6213	8927
11561	6214	3568
11562	6214	5236
11563	6214	7781
11564	6215	3897
11565	6215	8089
11566	6216	3437
11567	6216	4063
11568	6216	4287
11569	6216	8967
11570	6218	8349
11571	6219	3521
11572	6219	5415
11573	6219	8794
11574	6220	3372
11575	6220	9944
11576	6221	3237
11577	6221	4985
11578	6222	5158
11579	6222	8397
11580	6223	9811
11581	6224	3073
11582	6224	3403
11583	6224	8196
11584	6225	2962
11585	6226	3494
11586	6226	4727
11587	6226	10050
11588	6227	3958
11589	6227	4593
11590	6227	5586
11591	6227	8680
11592	6228	2739
11593	6228	2981
11594	6228	3287
11595	6228	3681
11596	6228	5292
11597	6228	8312
11598	6228	10171
11599	6229	8577
11600	6230	10092
11601	6231	5445
11602	6231	9996
11603	6232	3120
11604	6232	4996
11605	6234	2697
11606	6234	3715
11607	6235	3918
11608	6235	4252
11609	6235	4681
11610	6235	8615
11611	6235	9423
11612	6236	5364
11613	6237	5119
11614	6237	7962
11615	6238	3318
11616	6238	5243
11617	6238	5280
11618	6240	4512
11619	6240	7900
11620	6241	4047
11621	6241	5267
11622	6241	9376
11623	6242	5031
11624	6243	3796
11625	6243	4821
11626	6243	4898
11627	6243	5023
11628	6243	5559
11629	6243	10118
11630	6244	3096
11631	6244	4160
11632	6245	2932
11633	6246	3050
11634	6246	9499
11635	6247	3216
11636	6247	3610
11637	6248	4451
11638	6248	7707
11639	6248	8917
11640	6249	10065
11641	6250	3169
11642	6250	3574
11643	6250	5398
11644	6250	7992
11645	6251	3240
11646	6251	4351
11647	6251	5105
11648	6252	4087
11649	6252	5207
11650	6252	8229
11651	6252	9381
11652	6253	3761
11653	6254	4196
11654	6254	10087
11655	6255	4456
11656	6255	8120
11657	6256	3377
11658	6256	8955
11659	6257	4537
11660	6257	8889
11661	6257	10216
11662	6258	3451
11663	6258	3554
11664	6258	3930
11665	6258	4215
11666	6258	4913
11667	6258	5335
11668	6258	5611
11669	6259	8990
11670	6260	8739
11671	6261	3660
11672	6261	8057
11673	6262	4012
11674	6262	10167
11675	6263	4145
11676	6263	8342
11677	6264	8810
11678	6265	3818
11679	6266	2734
11680	6267	5777
11681	6267	8771
11682	6268	3846
11683	6268	9474
11684	6269	2882
11685	6269	4260
11686	6269	7775
11687	6270	5376
11688	6272	3135
11689	6272	3646
11690	6272	4630
11691	6272	8264
11692	6272	8279
11693	6273	8612
11694	6274	4305
11695	6274	5314
11696	6274	7704
11697	6276	5063
11698	6277	3352
11699	6277	4457
11700	6278	3311
11701	6278	8696
11702	6278	10017
11703	6280	2692
11704	6280	5125
11705	6280	5254
11706	6281	3100
11707	6281	8163
11708	6282	3050
11709	6282	5368
11710	6282	5507
11711	6282	8215
11712	6283	3684
11713	6283	4881
11714	6283	7740
11715	6284	4410
11716	6284	5741
11717	6285	3541
11718	6285	3866
11719	6285	7839
11720	6285	10103
11721	6285	10263
11722	6286	2745
11723	6286	3174
11724	6286	3715
11725	6288	3965
11726	6288	4806
11727	6288	5469
11728	6289	2787
11729	6290	3215
11730	6290	4942
11731	6290	8942
11732	6291	3828
11733	6291	4477
11734	6292	2985
11735	6292	4211
11736	6292	5434
11737	6294	4100
11738	6295	3275
11739	6296	3767
11740	6297	4833
11741	6298	4737
11742	6300	4596
11743	6301	5643
11744	6301	7716
11745	6302	3110
11746	6302	4285
11747	6302	7876
11748	6303	3038
11749	6303	4662
11750	6304	5068
11751	6304	5325
11752	6304	7901
11753	6304	7951
11754	6304	8095
11755	6305	3592
11756	6306	3973
11757	6306	8039
11758	6307	4178
11759	6307	5583
11760	6307	10185
11761	6308	2704
11762	6308	3373
11763	6308	4346
11764	6308	5818
11765	6309	5417
11766	6310	3333
11767	6310	4519
11768	6310	7851
11769	6310	8584
11770	6311	2923
11771	6311	5140
11772	6311	8882
11773	6311	10210
11774	6312	3050
11775	6312	3074
11776	6312	3404
11777	6312	5302
11778	6313	2684
11779	6313	3623
11780	6313	7762
11781	6313	7825
11782	6314	8663
11783	6315	5606
11784	6315	8732
11785	6316	3080
11786	6317	4976
11787	6318	8076
11788	6318	8614
11789	6319	3568
11790	6320	7723
11791	6321	4147
11792	6322	3791
11793	6322	4028
11794	6322	4250
11795	6322	5249
11796	6322	8118
11797	6323	3203
11798	6324	3425
11799	6324	4316
11800	6325	4927
11801	6326	3169
11802	6326	3479
11803	6326	3839
11804	6326	4868
11805	6326	5062
11806	6326	7835
11807	6327	3905
11808	6327	5156
11809	6328	4553
11810	6328	5385
11811	6328	7923
11812	6328	10106
11813	6329	5541
11814	6330	3273
11815	6332	5484
11816	6333	3853
11817	6333	4497
11818	6333	10346
11819	6334	2969
11820	6334	3976
11821	6335	2882
11822	6335	3447
11823	6335	3933
11824	6337	7998
11825	6339	5682
11826	6339	8766
11827	6340	3752
11828	6340	10384
11829	6341	4043
11830	6341	4406
11831	6341	4752
11832	6341	4796
11833	6341	5789
11834	6341	7895
11835	6342	7799
11836	6343	5192
11837	6344	3354
11838	6344	3653
11839	6344	3804
11840	6344	10062
11841	6345	3338
11842	6345	5344
11843	6345	5534
11844	6346	8836
11845	6347	2842
11846	6347	3679
11847	6347	5016
11848	6347	7779
11849	6348	4871
11850	6348	5316
11851	6349	4293
11852	6350	3258
11853	6350	3634
11854	6351	4381
11855	6351	4499
11856	6352	2814
11857	6352	3307
11858	6352	3837
11859	6352	5414
11860	6352	10399
11861	6353	3386
11862	6353	4155
11863	6353	4185
11864	6353	5365
11865	6354	3595
11866	6354	4986
11867	6354	5280
11868	6354	7931
11869	6354	10266
11870	6355	3618
11871	6355	3813
11872	6355	5755
11873	6357	5568
11874	6357	5693
11875	6358	3472
11876	6358	5547
11877	6359	2750
11878	6359	4828
11879	6359	5615
11880	6360	4855
11881	6360	10097
11882	6361	3196
11883	6362	3352
11884	6362	4109
11885	6362	4341
11886	6362	4918
11887	6363	2929
11888	6363	4607
11889	6363	8054
11890	6364	5081
11891	6365	3099
11892	6365	3150
11893	6365	3565
11894	6367	3417
11895	6367	3581
11896	6368	2766
11897	6368	4685
11898	6368	4727
11899	6369	3120
11900	6369	3764
11901	6369	5657
11902	6370	2990
11903	6370	3522
11904	6370	3721
11905	6370	3784
11906	6370	5716
11907	6370	5821
11908	6370	8906
11909	6371	4663
11910	6372	4214
11911	6372	4530
11912	6374	2980
11913	6374	4446
11914	6374	7877
11915	6375	2778
11916	6375	4758
11917	6375	7817
11918	6375	7967
11919	6375	8672
11920	6376	3918
11921	6377	3842
11922	6378	3077
11923	6378	3438
11924	6378	4983
11925	6378	8657
11926	6378	8858
11927	6379	5328
11928	6379	8018
11929	6381	3695
11930	6381	4264
11931	6381	7814
11932	6383	4774
11933	6383	4876
11934	6384	3961
11935	6384	5211
11936	6384	5418
11937	6384	8746
11938	6385	5578
11939	6386	3549
11940	6386	3998
11941	6387	4941
11942	6387	8712
11943	6387	8819
11944	6390	3646
11945	6390	5033
11946	6390	7785
11947	6391	5662
11948	6392	5596
11949	6392	10353
11950	6393	4830
11951	6393	8783
11952	6395	2842
11953	6397	3275
11954	6397	5047
11955	6398	3230
11956	6398	4450
11957	6399	3469
11958	6399	4054
11959	6399	4238
11960	6400	3869
11961	6400	5689
11962	6401	2978
11963	6401	5473
11964	6402	5140
11965	6403	5766
11966	6404	4481
11967	6404	5325
11968	6404	8849
11969	6405	3588
11970	6405	4987
11971	6406	4592
11972	6406	4710
11973	6408	8690
11974	6409	5616
11975	6411	3361
11976	6411	3801
11977	6411	5655
11978	6412	3942
11979	6413	4169
11980	6413	4418
11981	6414	5228
11982	6415	5114
11983	6416	4223
11984	6418	3285
11985	6418	3518
11986	6418	4779
11987	6419	3007
11988	6419	4919
11989	6419	5644
11990	6420	4663
11991	6420	4757
11992	6421	2965
11993	6421	3179
11994	6421	8892
11995	6422	5719
11996	6423	3978
11997	6424	3133
11998	6424	10338
11999	6425	2820
12000	6425	8655
12001	6426	4613
12002	6426	8730
12003	6427	3751
12004	6427	4857
12005	6427	5075
12006	6428	4118
12007	6428	5133
12008	6428	5548
12009	6429	4251
12010	6429	4557
12011	6430	3039
12012	6430	3717
12013	6431	4001
12014	6431	5196
12015	6431	10411
12016	6432	3203
12017	6432	3305
12018	6432	3666
12019	6432	4960
12020	6432	5514
12021	6433	3402
12022	6434	3121
12023	6434	3260
12024	6435	4044
12025	6436	3228
12026	6436	5439
12027	6436	8800
12028	6436	8844
12029	6437	3856
12030	6437	4356
12031	6437	5607
12032	6437	10375
12033	6438	3903
12034	6439	5058
12035	6440	3090
12036	6440	4323
12037	6440	4820
12038	6442	2948
12039	6443	5303
12040	6443	5655
12041	6444	3059
12042	6445	4407
12043	6446	3744
12044	6446	5000
12045	6447	5725
12046	6448	4092
12047	6448	4216
12048	6448	5175
12049	6448	8704
12050	6449	4951
12051	6449	5780
12052	6452	2845
12053	6454	3129
12054	6456	4985
12055	6457	3413
12056	6457	4170
12057	6457	8891
12058	6458	3171
12059	6459	3631
12060	6459	5374
12061	6461	3146
12062	6461	5182
12063	6461	8741
12064	6462	2597
12065	6462	3931
12066	6462	5489
12067	6463	3612
12068	6463	4747
12069	6464	3686
12070	6465	4359
12071	6466	4059
12072	6466	5021
12073	6466	5531
12074	6467	4864
12075	6467	5058
12076	6467	5709
12077	6468	4498
12078	6468	8639
12079	6469	3799
12080	6469	4901
12081	6469	5731
12082	6470	4146
12083	6470	4656
12084	6470	8859
12085	6471	2698
12086	6471	3070
12087	6471	3299
12088	6471	3344
12089	6471	3382
12090	6471	3572
12091	6471	8834
12092	6472	3187
12093	6472	3470
12094	6473	3450
12095	6474	2879
12096	6474	4626
12097	6474	5087
12098	6475	3506
12099	6475	4536
12100	6475	10317
12101	6476	5566
12102	6477	3871
12103	6477	4271
12104	6478	5648
12105	6482	5148
12106	6482	5706
12107	6483	3957
12108	6483	4005
12109	6483	4458
12110	6483	4950
12111	6483	5092
12112	6483	5586
12113	6484	3684
12114	6484	5262
12115	6485	3252
12116	6485	4700
12117	6486	4969
12118	6486	5415
12119	6487	4869
12120	6488	3418
12121	6489	3549
12122	6490	3158
12123	6490	3741
12124	6490	8687
12125	6490	8803
12126	6491	2906
12127	6491	4977
12128	6492	4212
12129	6492	5031
12130	6494	4556
12131	6494	4588
12132	6494	4681
12133	6494	5004
12134	6495	5050
12135	6496	2835
12136	6496	3745
12137	6497	4253
12138	6497	4325
12139	6497	8651
12140	6498	2575
12141	6499	5348
12142	6499	5379
12143	6500	3202
12144	6500	4176
12145	6500	4378
12146	6501	4956
12147	6502	3360
12148	6504	3125
12149	6507	2956
12150	6507	3275
12151	6507	4793
12152	6508	3317
12153	6508	3832
12154	6509	4018
12155	6509	5586
12156	6510	3930
12157	6510	4421
12158	6510	5025
12159	6510	8855
12160	6511	3779
12161	6511	4625
12162	6512	5767
12163	6513	3039
12164	6514	4524
12165	6514	5060
12166	6516	3607
12167	6518	3008
12168	6518	3253
12169	6518	3501
12170	6518	3524
12171	6518	3674
12172	6519	2810
12173	6520	4150
12174	6520	8772
12175	6521	3561
12176	6522	3628
12177	6522	4566
12178	6522	5189
12179	6522	5441
12180	6524	2751
12181	6524	4009
12182	6524	5128
12183	6525	2595
12184	6525	5074
12185	6525	5653
12186	6528	5631
12187	6530	3649
12188	6530	4954
12189	6531	3723
12190	6532	4089
12191	6532	5520
12192	6533	3441
12193	6533	8644
12194	6535	4314
12195	6537	4500
12196	6537	4998
12197	6537	5085
12198	6538	5713
12199	6539	2808
12200	6539	4974
12201	6540	5303
12202	6542	3829
12203	6542	4185
12204	6543	4374
12205	6543	4624
12206	6543	4912
12207	6544	4652
12208	6544	5109
12209	6544	8816
12210	6545	5052
12211	6546	3553
12212	6547	3352
12213	6550	3890
12214	6550	4069
12215	6551	3948
12216	6551	5592
12217	6552	4440
12218	6553	2730
12219	6553	3259
12220	6554	3465
12221	6554	3982
12222	6554	5571
12223	6555	2961
12224	6555	3300
12225	6555	3399
12226	6555	4309
12227	6555	5345
12228	6556	3208
12229	6556	8738
12230	6558	3174
12231	6558	4346
12232	6558	4685
12233	6558	4954
12234	6559	2862
12235	6559	5255
12236	6559	5586
12237	6560	3240
12238	6561	3749
12239	6561	8643
12240	6562	4534
12241	6562	4891
12242	6563	3162
12243	6563	4175
12244	6565	5084
12245	6565	5637
12246	6565	8697
12247	6566	5040
12248	6566	5135
12249	6567	5610
12250	6572	3704
12251	6572	3917
12252	6573	3123
12253	6573	3383
12254	6574	3271
12255	6574	3426
12256	6574	3693
12257	6574	5161
12258	6574	5602
12259	6574	5680
12260	6575	3084
12261	6575	5208
12262	6575	5406
12263	6576	2702
12264	6576	4686
12265	6577	4211
12266	6578	4744
12267	6579	4097
12268	6579	4936
12269	6580	3548
12270	6580	8797
12271	6583	2617
12272	6585	3945
12273	6585	4118
12274	6585	4358
12275	6585	4468
12276	6585	8642
12277	6586	3366
12278	6586	3577
12279	6586	4155
12280	6587	5453
12281	6587	5639
12282	6588	3314
12283	6588	3865
12284	6588	4007
12285	6588	5399
12286	6590	4760
12287	6590	4828
12288	6591	4608
12289	6592	3660
12290	6593	4656
12291	6593	4816
12292	6596	2658
12293	6596	5303
12294	6597	2933
12295	6597	2970
12296	6598	4503
12297	6598	5194
12298	6599	3602
12299	6600	4175
12300	6600	4236
12301	6601	3268
12302	6601	5275
12303	6602	3001
12304	6602	3451
12305	6602	3629
12306	6602	4267
12307	6602	5926
12308	6603	5209
12309	6604	3511
12310	6604	5412
12311	6605	3412
12312	6605	3497
12313	6605	5500
12314	6606	3825
12315	6607	2692
12316	6607	3315
12317	6607	3994
12318	6607	4012
12319	6607	4709
12320	6608	3102
12321	6608	5544
12322	6609	5560
12323	6611	2748
12324	6611	4984
12325	6611	5729
12326	6611	8822
12327	6612	2865
12328	6612	3901
12329	6613	3730
12330	6613	8704
12331	6614	3039
12332	6614	3363
12333	6614	4201
12334	6614	4438
12335	6617	4234
12336	6617	4288
12337	6618	2925
12338	6621	4391
12339	6621	4831
12340	6622	4842
12341	6622	5751
12342	6623	2956
12343	6623	3177
12344	6623	4944
12345	6623	5009
12346	6624	4311
12347	6625	3076
12348	6626	3787
12349	6626	5619
12350	6626	5876
12351	6628	3629
12352	6628	4573
12353	6628	4687
12354	6628	4994
12355	6628	5074
12356	6628	5186
12357	6629	4115
12358	6630	3218
12359	6630	3528
12360	6630	5147
12361	6631	3150
12362	6631	3919
12363	6632	3855
12364	6632	4249
12365	6632	8806
12366	6633	5728
12367	6635	2883
12368	6635	4069
12369	6638	3252
12370	6640	2838
12371	6640	4055
12372	6641	3336
12373	6641	3934
12374	6642	4138
12375	6643	5789
12376	6644	4518
12377	6645	2732
12378	6645	5336
12379	6646	3218
12380	6647	2873
12381	6648	3974
12382	6649	2957
12383	6649	5811
12384	6650	4863
12385	6650	5378
12386	6651	8775
12387	6652	2821
12388	6652	5105
12389	6653	3593
12390	6653	3889
12391	6654	3222
12392	6656	3550
12393	6656	3736
12394	6657	4337
12395	6657	5674
12396	6658	3516
12397	6659	4807
12398	6659	5544
12399	6660	4169
12400	6660	4462
12401	6661	5493
12402	6662	3699
12403	6662	4027
12404	6663	4625
12405	6665	2888
12406	6667	3614
12407	6670	5841
12408	6671	2987
12409	6671	3806
12410	6673	3265
12411	6673	4220
12412	6673	4796
12413	6674	5029
12414	6675	2846
12415	6675	4727
12416	6675	5630
12417	6677	2775
12418	6677	5278
12419	6677	5891
12420	6678	3167
12421	6678	3421
12422	6678	3859
12423	6679	3506
12424	6679	4879
12425	6681	5707
12426	6682	3482
12427	6683	3942
12428	6683	4690
12429	6683	4996
12430	6684	3265
12431	6684	3382
12432	6684	3813
12433	6684	4078
12434	6684	4285
12435	6684	5152
12436	6684	5448
12437	6685	4197
12438	6686	5237
12439	6687	3125
12440	6687	3452
12441	6687	5754
12442	6689	3579
12443	6690	4961
12444	6692	5853
12445	6693	4659
12446	6694	3382
12447	6694	4918
12448	6694	5069
12449	6695	5948
12450	6696	4516
12451	6696	4863
12452	6697	3183
12453	6697	3634
12454	6697	3775
12455	6699	5520
12456	6700	3884
12457	6700	5687
12458	6700	8769
12459	6701	4803
12460	6703	4095
12461	6704	2563
12462	6704	3083
12463	6704	3312
12464	6704	4128
12465	6704	4590
12466	6704	5600
12467	6705	3657
12468	6706	3482
12469	6706	3981
12470	6706	4155
12471	6707	3553
12472	6707	5689
12473	6708	3716
12474	6708	4049
12475	6708	4251
12476	6710	2881
12477	6710	3340
12478	6710	4383
12479	6710	4725
12480	6712	4643
12481	6712	5436
12482	6713	3124
12483	6714	3034
12484	6714	5881
12485	6716	3407
12486	6718	2633
12487	6718	5497
12488	6719	2651
12489	6719	4483
12490	6720	4348
12491	6720	5807
12492	6721	3147
12493	6721	4867
12494	6721	8790
12495	6722	2989
12496	6722	4210
12497	6723	4440
12498	6723	5390
12499	6724	3827
12500	6724	5070
12501	6725	4022
12502	6725	5344
12503	6726	3526
12504	6727	3375
12505	6727	5108
12506	6727	5780
12507	6728	2825
12508	6728	3967
12509	6729	3257
12510	6729	3693
12511	6730	2906
12512	6730	3186
12513	6730	4288
12514	6731	4657
12515	6733	4850
12516	6736	5155
12517	6737	3775
12518	6737	4142
12519	6738	3419
12520	6739	2930
12521	6739	3437
12522	6739	3559
12523	6739	4082
12524	6739	4979
12525	6739	5262
12526	6740	2728
12527	6740	2804
12528	6740	4822
12529	6741	3610
12530	6741	3663
12531	6742	5851
12532	6743	4215
12533	6743	5057
12534	6744	3080
12535	6744	4298
12536	6745	3181
12537	6745	3734
12538	6746	3352
12539	6746	3522
12540	6746	4577
12541	6746	5237
12542	6747	4052
12543	6749	4793
12544	6751	2878
12545	6752	3922
12546	6753	4916
12547	6753	5738
12548	6755	3470
12549	6755	4242
12550	6756	5199
12551	6756	5534
12552	6757	3845
12553	6757	5634
12554	6758	3149
12555	6758	3335
12556	6758	4622
12557	6758	5288
12558	6758	5449
12559	6759	4515
12560	6761	4701
12561	6761	5710
12562	6762	3458
12563	6762	4865
12564	6763	3322
12565	6763	3401
12566	6763	4346
12567	6766	4081
12568	6767	3585
12569	6769	5314
12570	6770	3544
12571	6771	3264
12572	6771	3978
12573	6771	4408
12574	6771	4606
12575	6771	5488
12576	6772	4102
12577	6772	4171
12578	6773	2760
12579	6773	4667
12580	6778	2805
12581	6778	3471
12582	6778	3756
12583	6778	5107
12584	6782	2910
12585	6782	5025
12586	6783	3938
12587	6783	4070
12588	6783	4486
12589	6784	4038
12590	6786	4703
12591	6787	5827
12592	6788	3610
12593	6788	3670
12594	6789	4950
12595	6790	4605
12596	6790	5592
12597	6792	3383
12598	6792	3887
12599	6792	4847
12600	6793	3199
12601	6793	5429
12602	6794	4376
12603	6795	3819
12604	6795	4554
12605	6797	3027
12606	6797	3364
12607	6797	4761
12608	6797	5333
12609	6799	4795
12610	6799	5395
12611	6800	3303
12612	6801	5291
12613	6801	5339
12614	6802	4223
12615	6802	5314
12616	6804	3355
12617	6804	4141
12618	6805	4085
12619	6805	4920
12620	6807	2996
12621	6807	3321
12622	6807	3478
12623	6807	3980
12624	6808	3091
12625	6808	4103
12626	6808	4339
12627	6808	5514
12628	6808	5561
12629	6809	3302
12630	6809	3395
12631	6810	2861
12632	6810	2876
12633	6813	4267
12634	6814	3746
12635	6814	3871
12636	6814	4981
12637	6815	3943
12638	6816	5374
12639	6817	3137
12640	6817	3920
12641	6817	4235
12642	6819	3673
12643	6819	4859
12644	6820	3933
12645	6821	4657
12646	6822	3593
12647	6822	5300
12648	6822	5666
12649	6823	3551
12650	6823	4693
12651	6823	4962
12652	6823	5221
12653	6827	3643
12654	6827	5489
12655	6828	4049
12656	6829	2749
12657	6830	3351
12658	6830	3404
12659	6830	4314
12660	6831	3511
12661	6831	5555
12662	6832	3369
12663	6832	5585
12664	6834	2698
12665	6834	3176
12666	6834	4918
12667	6835	3291
12668	6836	3436
12669	6836	3986
12670	6836	4429
12671	6836	5143
12672	6837	4089
12673	6839	4366
12674	6839	5444
12675	6840	5268
12676	6841	2907
12677	6841	4502
12678	6841	4853
12679	6842	3314
12680	6842	5000
12681	6842	5568
12682	6843	3294
12683	6843	3626
12684	6844	3385
12685	6844	4778
12686	6844	5128
12687	6845	5828
12688	6846	3284
12689	6846	3528
12690	6847	3054
12691	6848	3731
12692	6848	5787
12693	6849	3574
12694	6849	3746
12695	6849	5519
12696	6850	3778
12697	6850	4549
12698	6850	5349
12699	6850	5641
12700	6851	3329
12701	6851	3900
12702	6852	4298
12703	6854	3708
12704	6854	5025
12705	6855	3213
12706	6856	3029
12707	6856	3286
12708	6856	3417
12709	6856	4815
12710	6857	2985
12711	6857	3322
12712	6857	3329
12713	6857	5422
12714	6857	5483
12715	6858	3346
12716	6858	3367
12717	6859	5204
12718	6861	4858
12719	6862	4650
12720	6863	4040
12721	6864	3312
12722	6864	3601
12723	6864	4684
12724	6865	3289
12725	6865	5085
12726	6865	5533
12727	6866	3138
12728	6867	3659
12729	6867	4390
12730	6868	5732
12731	6869	5680
12732	6871	3066
12733	6871	5309
12734	6872	5153
12735	6873	3249
12736	6873	4887
12737	6873	5393
12738	6874	3105
12739	6876	3192
12740	6879	4238
12741	6879	4592
12742	6880	3415
12743	6880	4626
12744	6880	5822
12745	6881	5603
12746	6882	3235
12747	6883	3392
12748	6884	3299
12749	6884	3324
12750	6885	3316
12751	6885	3325
12752	6885	3414
12753	6885	3428
12754	6888	3343
12755	6888	3366
12756	6888	4903
12757	6889	3871
12758	6889	5242
12759	6890	4713
12760	6892	3541
12761	6892	4001
12762	6892	4341
12763	6894	3717
12764	6895	3353
12765	6895	5636
12766	6896	3337
12767	6896	3581
12768	6896	3891
12769	6897	3259
12770	6897	4511
12771	6898	5073
12772	6899	5294
12773	6899	5521
12774	6900	3473
12775	6901	3395
12776	6902	3306
12777	6902	3416
12778	6903	3429
12779	6903	4113
12780	6903	4891
12781	6903	4978
12782	6903	5842
12783	6905	2711
12784	6905	3498
12785	6906	3422
12786	6907	4662
12787	6908	4163
12788	6911	2895
12789	6911	3350
12790	6911	4062
12791	6911	5316
12792	6912	3343
12793	6913	3292
12794	6913	4191
12795	6913	4486
12796	6914	3343
12797	6914	3345
12798	6914	3364
12799	6914	3396
12800	6914	3410
12801	6914	3806
12802	6914	4395
12803	6914	4567
12804	6914	5163
12805	6915	4763
12806	6915	5470
12807	6917	4428
12808	6917	5812
12809	6919	2922
12810	6919	3357
12811	6919	3369
12812	6921	3323
12813	6922	3327
12814	6922	3951
12815	6922	4252
12816	6923	5659
12817	6924	3127
12818	6924	3753
12819	6924	4047
12820	6925	5577
12821	6926	4299
12822	6926	5428
12823	6927	3669
12824	6927	5382
12825	6928	5783
12826	6929	2968
12827	6929	3548
12828	6930	3312
12829	6932	5231
12830	6933	2840
12831	6934	2816
12832	6934	2909
12833	6936	3072
12834	6936	3222
12835	6936	3331
12836	6936	3466
12837	6936	5835
12838	6937	3028
12839	6937	3640
12840	6938	3861
12841	6938	5684
12842	6939	3291
12843	6939	3357
12844	6939	4137
12845	6941	4190
12846	6943	3522
12847	6945	4563
12848	6946	3408
12849	6946	4716
12850	6946	4803
12851	6948	4400
12852	6948	5298
12853	6949	4946
12854	6953	3258
12855	6954	3239
12856	6954	3579
12857	6954	4678
12858	6954	5728
12859	6955	5352
12860	6956	2928
12861	6957	3384
12862	6957	5768
12863	6959	5524
12864	6960	3701
12865	6962	3362
12866	6962	3369
12867	6962	3769
12868	6962	5138
12869	6963	3884
12870	6965	3408
12871	6966	3914
12872	6967	3361
12873	6967	5874
12874	6968	3469
12875	6968	4264
12876	6969	5197
12877	6970	3335
12878	6970	3383
12879	6970	4111
12880	6972	3544
12881	6972	5220
12882	6975	2933
12883	6975	4091
12884	6975	4143
12885	6977	3298
12886	6977	4041
12887	6977	5571
12888	6977	5835
12889	6980	2978
12890	6980	4296
12891	6981	3162
12892	6981	3265
12893	6981	3316
12894	6982	4483
12895	6984	3505
12896	6985	3443
12897	6986	3301
12898	6987	3341
12899	6989	3343
12900	6990	4174
12901	6991	3291
12902	6991	4435
12903	6992	5631
12904	6993	5272
12905	6993	5410
12906	6993	5743
12907	6994	3547
12908	6995	3964
12909	6995	5203
12910	6996	3349
12911	6997	5686
12912	6998	4857
12913	6999	3091
12914	6999	4254
12915	7000	3271
12916	7000	3311
12917	7000	3347
12918	7000	4698
12919	7000	4796
12920	7001	3705
12921	7001	3897
12922	7001	4752
12923	7002	3200
12924	7002	3727
12925	7002	5332
12926	7003	2941
12927	7004	5477
12928	7006	4540
12929	7007	4943
12930	7009	4391
12931	7009	4479
12932	7011	2964
12933	7014	3247
12934	7014	4125
12935	7016	3175
12936	7016	5568
12937	7019	3059
12938	7021	3384
12939	7022	3214
12940	7023	3280
12941	7026	3815
12942	7027	4901
12943	7027	4988
12944	7028	3841
12945	7028	5720
12946	7028	5789
12947	7029	3317
12948	7030	4095
12949	7030	5182
12950	7032	4835
12951	7032	5600
12952	7033	3359
12953	7033	3562
12954	7033	4365
12955	7034	3641
12956	7034	4148
12957	7035	3219
12958	7035	4635
12959	7035	5627
12960	7037	3007
12961	7038	3759
12962	7038	5146
12963	7040	5227
12964	7041	2879
12965	7041	3697
12966	7041	3851
12967	7041	4113
12968	7043	5853
12969	7044	3283
12970	7044	4234
12971	7044	5424
12972	7048	3392
12973	7048	5393
12974	7048	5657
12975	7049	4416
12976	7050	2927
12977	7052	3909
12978	7053	2917
12979	7055	3945
12980	7055	4512
12981	7056	3616
12982	7056	4058
12983	7059	2775
12984	7060	4305
12985	7060	4660
12986	7061	2800
12987	7061	5322
12988	7063	5534
12989	7064	3967
12990	7064	4802
12991	7064	5200
12992	7066	4862
12993	7066	5824
12994	7068	3652
12995	7068	4130
12996	7068	4764
12997	7069	2873
12998	7070	3073
12999	7071	3505
13000	7072	3792
13001	7072	4187
13002	7074	3353
13003	7074	4535
13004	7075	3163
13005	7075	3304
13006	7076	5773
13007	7076	5881
13008	7078	5278
13009	7079	2852
13010	7080	3416
13011	7080	4472
13012	7080	4907
13013	7081	3323
13014	7081	5305
13015	7082	4009
13016	7084	5200
13017	7084	5234
13018	7085	3134
13019	7085	3199
13020	7086	3978
13021	7086	5378
13022	7087	4772
13023	7087	4951
13024	7089	5825
13025	7090	4102
13026	7090	5715
13027	7093	3039
13028	7093	3708
13029	7093	5670
13030	7094	4036
13031	7094	5399
13032	7095	5110
13033	7096	3386
13034	7096	3921
13035	7096	4242
13036	7097	5007
13037	7099	3219
13038	7099	4075
13039	7100	3439
13040	7100	5735
13041	7102	3574
13042	7102	5828
13043	7103	3291
13044	7104	4219
13045	7106	3016
13046	7106	5591
13047	7109	3555
13048	7109	4383
13049	7109	5368
13050	7110	3474
13051	7110	3684
13052	7111	4128
13053	7112	3536
13054	7112	5442
13055	7113	3507
13056	7113	5167
13057	7116	3947
13058	7117	3091
13059	7117	3808
13060	7117	4416
13061	7118	3864
13062	7121	5271
13063	7122	2961
13064	7122	3365
13065	7123	5734
13066	7125	4351
13067	7125	5039
13068	7126	4608
13069	7127	5518
13070	7128	2919
13071	7131	4917
13072	7131	5352
13073	7132	3411
13074	7132	4094
13075	7133	4690
13076	7134	4056
13077	7135	4216
13078	7135	4746
13079	7136	4575
13080	7137	4012
13081	7138	4161
13082	7138	4517
13083	7138	5068
13084	7139	3184
13085	7140	3437
13086	7140	4672
13087	7140	5567
13088	7141	3597
13089	7141	3773
13090	7141	4432
13091	7142	5214
13092	7143	3235
13093	7146	2958
13094	7147	2903
13095	7150	4202
13096	7151	5347
13097	7153	3279
13098	7154	3471
13099	7154	4492
13100	7155	3540
13101	7156	4342
13102	7157	5119
13103	7158	4845
13104	7158	5774
13105	7160	2866
13106	7160	4394
13107	7161	4173
13108	7164	3385
13109	7164	4101
13110	7167	3103
13111	7167	3981
13112	7167	5466
13113	7168	3222
13114	7169	3626
13115	7170	3721
13116	7170	3750
13117	7170	3850
13118	7170	3878
13119	7171	3153
13120	7173	4432
13121	7175	2771
13122	7175	3814
13123	7176	5448
13124	7178	3067
13125	7181	4348
13126	7181	4922
13127	7182	3939
13128	7182	5700
13129	7184	3016
13130	7184	4055
13131	7188	3422
13132	7188	4258
13133	7190	5759
13134	7193	4478
13135	7194	4970
13136	7198	3675
13137	7200	4378
13138	7201	3048
13139	7203	5504
13140	7206	2930
13141	7206	3563
13142	7206	5243
13143	7208	3175
13144	7208	5037
13145	7209	3287
13146	7209	3488
13147	7209	4156
13148	7211	3252
13149	7211	3783
13150	7211	4694
13151	7211	5398
13152	7212	3650
13153	7212	4195
13154	7213	3405
13155	7214	2890
13156	7214	3550
13157	7215	4663
13158	7216	3610
13159	7216	4769
13160	7221	5642
13161	7222	5014
13162	7225	3441
13163	7225	4302
13164	7225	5535
13165	7226	5126
13166	7227	2975
13167	7227	3376
13168	7227	5424
13169	7231	3121
13170	7231	3983
13171	7232	3857
13172	7232	4240
13173	7232	4542
13174	7233	3041
13175	7237	5542
13176	7238	4392
13177	7238	4637
13178	7239	3068
13179	7239	3194
13180	7239	5174
13181	7240	2952
13182	7240	4604
13183	7241	5227
13184	7243	3701
13185	7243	4115
13186	7243	4291
13187	7244	4440
13188	7244	5445
13189	7245	2840
13190	7245	5293
13191	7246	3869
13192	7246	5013
13193	7247	3054
13194	7248	3128
13195	7248	5727
13196	7251	4779
13197	7251	5505
13198	7255	3298
13199	7255	4557
13200	7255	5610
13201	7256	3651
13202	7257	4077
13203	7257	5246
13204	7259	3761
13205	7261	4534
13206	7261	5676
13207	7262	3486
13208	7264	4367
13209	7264	5634
13210	7267	4674
13211	7268	3243
13212	7268	4328
13213	7268	5440
13214	7269	3436
13215	7272	5338
13216	7274	4611
13217	7275	4394
13218	7276	3192
13219	7277	3384
13220	7277	3825
13221	7278	3972
13222	7279	3224
13223	7279	3585
13224	7279	3615
13225	7279	3931
13226	7279	4455
13227	7279	4688
13228	7281	5010
13229	7285	3034
13230	7285	4778
13231	7286	4742
13232	7286	5199
13233	7287	4030
13234	7287	5388
13235	7288	4447
13236	7288	4956
13237	7289	3608
13238	7290	3758
13239	7291	5110
13240	7292	3794
13241	7292	4004
13242	7292	4075
13243	7292	5062
13244	7293	4223
13245	7294	3512
13246	7296	2938
13247	7296	3816
13248	7297	3078
13249	7297	3696
13250	7297	4908
13251	7297	5320
13252	7298	5014
13253	7298	5032
13254	7298	5483
13255	7299	3365
13256	7300	5121
13257	7301	3935
13258	7303	4300
13259	7307	3011
13260	7308	4128
13261	7313	3260
13262	7313	4857
13263	7314	2912
13264	7315	4811
13265	7316	3754
13266	7316	4511
13267	7317	4212
13268	7317	4654
13269	7318	3229
13270	7318	3625
13271	7319	3291
13272	7319	3580
13273	7319	3853
13274	7319	4095
13275	7321	4476
13276	7322	2969
13277	7322	4616
13278	7323	4270
13279	7323	4757
13280	7323	5526
13281	7325	5123
13282	7327	3443
13283	7327	3797
13284	7327	4333
13285	7327	5431
13286	7327	5508
13287	7329	4723
13288	7330	2889
13289	7330	3132
13290	7330	3179
13291	7333	5261
13292	7334	3761
13293	7335	3038
13294	7335	3322
13295	7336	3501
13296	7340	4072
13297	7340	4392
13298	7341	3837
13299	7341	4999
13300	7341	5074
13301	7342	2947
13302	7342	3217
13303	7343	4295
13304	7343	5146
13305	7343	5364
13306	7344	3548
13307	7344	3697
13308	7344	4022
13309	7346	4238
13310	7346	4311
13311	7347	3556
13312	7347	4123
13313	7348	3335
13314	7349	4013
13315	7351	3514
13316	7352	4218
13317	7352	4762
13318	7353	4340
13319	7354	2909
13320	7354	4191
13321	7354	5587
13322	7355	3260
13323	7355	3967
13324	7355	4874
13325	7357	4756
13326	7358	3896
13327	7359	3875
13328	7360	3965
13329	7360	4972
13330	7362	2805
13331	7363	3373
13332	7364	3223
13333	7366	2971
13334	7366	3191
13335	7368	3828
13336	7368	4183
13337	7369	4148
13338	7371	3138
13339	7371	4492
13340	7372	2769
13341	7372	3658
13342	7374	4885
13343	7375	3390
13344	7375	3875
13345	7375	5110
13346	7375	5357
13347	7377	3036
13348	7377	3702
13349	7377	4256
13350	7378	3631
13351	7378	4409
13352	7382	5201
13353	7383	3483
13354	7384	3262
13355	7385	3318
13356	7385	5422
13357	7386	4807
13358	7387	3079
13359	7391	4756
13360	7393	3019
13361	7393	4053
13362	7394	3823
13363	7394	4527
13364	7396	5176
13365	7398	2952
13366	7398	3579
13367	7398	5365
13368	7400	3216
13369	7403	3263
13370	7405	4013
13371	7407	3740
13372	7407	3942
13373	7408	3118
13374	7408	3722
13375	7409	3601
13376	7409	3802
13377	7409	4102
13378	7409	4974
13379	7410	3245
13380	7412	4164
13381	7412	4605
13382	7412	4857
13383	7413	5280
13384	7415	3176
13385	7415	3497
13386	7415	3877
13387	7416	5051
13388	7417	3351
13389	7418	4134
13390	7418	4583
13391	7418	4895
13392	7418	4910
13393	7421	4408
13394	7423	4328
13395	7425	3208
13396	7425	3386
13397	7425	4707
13398	7427	3541
13399	7427	4994
13400	7427	5119
13401	7429	3977
13402	7430	2851
13403	7430	3487
13404	7432	3286
13405	7432	3568
13406	7434	3364
13407	7437	3434
13408	7438	4125
13409	7440	4077
13410	7441	3413
13411	7441	3644
13412	7442	3141
13413	7442	4463
13414	7447	3861
13415	7449	5457
13416	7450	4510
13417	7451	3914
13418	7451	4569
13419	7453	2975
13420	7457	4209
13421	7457	4802
13422	7458	3461
13423	7461	3090
13424	7462	3886
13425	7462	4115
13426	7462	4838
13427	7463	3222
13428	7464	4170
13429	7465	3183
13430	7467	4127
13431	7468	4338
13432	7471	4687
13433	7471	5026
13434	7472	3573
13435	7472	4202
13436	7473	3909
13437	7473	4224
13438	7473	5298
13439	7475	4507
13440	7475	5021
13441	7476	4958
13442	7478	4311
13443	7479	2948
13444	7479	3325
13445	7479	4185
13446	7479	4705
13447	7480	3802
13448	7480	5082
13449	7481	3058
13450	7481	3692
13451	7481	4125
13452	7481	4264
13453	7481	5203
13454	7482	3141
13455	7483	3501
13456	7484	3922
13457	7484	4633
13458	7484	5390
13459	7487	3412
13460	7487	4446
13461	7488	4763
13462	7489	4381
13463	7489	4814
13464	7492	3620
13465	7493	4304
13466	7495	3671
13467	7496	3280
13468	7496	3873
13469	7496	4109
13470	7497	3032
13471	7498	4460
13472	7501	3362
13473	7501	4041
13474	7502	3618
13475	7504	3824
13476	7507	3466
13477	7509	3271
13478	7509	5212
13479	7510	4625
13480	7511	3530
13481	7512	3380
13482	7515	4135
13483	7516	3656
13484	7516	4213
13485	7519	2982
13486	7520	3729
13487	7522	3111
13488	7524	3223
13489	7525	3423
13490	7525	3746
13491	7526	3165
13492	7526	3734
13493	7529	4139
13494	7529	4271
13495	7529	4722
13496	7531	2879
13497	7531	3880
13498	7531	4378
13499	7533	3754
13500	7535	3991
13501	7535	4774
13502	7535	4911
13503	7537	3049
13504	7537	3474
13505	7538	3067
13506	7538	3191
13507	7538	5014
13508	7539	5456
13509	7541	3500
13510	7541	4461
13511	7542	5014
13512	7544	3961
13513	7545	3413
13514	7545	3499
13515	7545	3740
13516	7545	4645
13517	7546	4095
13518	7546	4236
13519	7547	3346
13520	7547	3392
13521	7547	4197
13522	7547	4530
13523	7547	5310
13524	7549	3565
13525	7549	3593
13526	7549	3838
13527	7550	3536
13528	7552	3062
13529	7555	3628
13530	7555	4412
13531	7556	3308
13532	7556	4570
13533	7557	3640
13534	7557	4947
13535	7558	3551
13536	7559	3690
13537	7560	4076
13538	7561	3774
13539	7562	3266
13540	7562	4185
13541	7564	4365
13542	7567	3663
13543	7568	3353
13544	7569	4518
13545	7570	5380
13546	7571	3484
13547	7572	4943
13548	7573	4680
13549	7576	2942
13550	7576	4600
13551	7577	3803
13552	7577	3940
13553	7578	3228
13554	7579	2896
13555	7579	3160
13556	7579	4865
13557	7580	3887
13558	7582	3678
13559	7584	2916
13560	7585	4020
13561	7585	4046
13562	7587	2831
13563	7587	3251
13564	7590	4245
13565	7593	4345
13566	7593	4552
13567	7594	4120
13568	7595	4084
13569	7597	4247
13570	7597	4835
13571	7598	3536
13572	7598	3589
13573	7599	3191
13574	7600	2940
13575	7600	2991
13576	7600	4436
13577	7600	5377
13578	7602	5235
13579	7603	5193
13580	7604	3794
13581	7604	4564
13582	7605	3006
13583	7605	3295
13584	7607	3898
13585	7607	5312
13586	7608	3944
13587	7610	3720
13588	7611	4784
13589	7614	3269
13590	7614	3381
13591	7615	3485
13592	7616	3455
13593	7619	3140
13594	7621	4289
13595	7624	3803
13596	7624	4991
13597	7625	4089
13598	7625	4167
13599	7627	4475
13600	7627	4920
13601	7628	4690
13602	7628	4862
13603	7629	3553
13604	7631	4266
13605	7632	3428
13606	7633	4768
13607	7634	3191
13608	7635	3317
13609	7635	4304
13610	7636	3672
13611	7637	3686
13612	7637	4592
13613	7637	5094
13614	7640	3068
13615	7640	3717
13616	7640	5288
13617	7641	3173
13618	7642	3424
13619	7645	3015
13620	7645	4205
13621	7645	4753
13622	7645	4875
13623	7646	4247
13624	7647	3217
13625	7652	3495
13626	7656	3275
13627	7657	3911
13628	7657	4257
13629	7661	4126
13630	7662	3335
13631	7665	4294
13632	7666	3528
13633	7666	4481
13634	7669	3974
13635	7670	3469
13636	7670	3622
13637	7671	4269
13638	7672	4167
13639	7674	3422
13640	7675	4586
13641	7675	5265
13642	7676	3275
13643	7676	4391
13644	7676	4831
13645	7677	3144
13646	7678	4353
13647	7678	4538
13648	7679	3819
13649	7680	4070
13650	7680	4570
13651	7681	2973
13652	7681	4324
13653	7682	3438
13654	7683	3048
13655	7684	3082
13656	7685	3726
13657	7686	4112
13658	7688	3239
13659	7688	4013
13660	7689	3965
13661	7689	4218
13662	7692	3371
13663	7693	3011
13664	7694	4288
13665	7695	3329
13666	7699	4530
13667	7700	3853
13668	7700	4265
13669	7700	4716
13670	7707	3480
13671	7708	3702
13672	7708	4298
13673	7709	4558
13674	7710	3187
13675	7711	3615
13676	7712	4194
13677	7713	3282
13678	7715	3348
13679	7715	3561
13680	7716	3755
13681	7716	3923
13682	7718	3355
13683	7718	4383
13684	7719	4374
13685	7720	2921
13686	7722	2989
13687	7723	3930
13688	7723	3962
13689	7723	4321
13690	7724	3040
13691	7724	3704
13692	7724	4468
13693	7727	4726
13694	7729	4646
13695	7730	3435
13696	7732	3248
13697	7733	3324
13698	7733	4230
13699	7737	4106
13700	7738	4513
13701	7739	3227
13702	7739	3450
13703	7743	3401
13704	7747	4391
13705	7748	4584
13706	7749	4227
13707	7750	4533
13708	7751	3754
13709	7753	4025
13710	7755	4469
13711	7756	4119
13712	7758	3938
13713	7758	4266
13714	7760	4002
13715	7760	4634
13716	7761	3697
13717	7761	3812
13718	7764	3506
13719	7765	2962
13720	7767	3572
13721	7767	3774
13722	7768	3030
13723	7772	3367
13724	7774	3076
13725	7779	3141
13726	7784	4478
13727	7785	3630
13728	7785	3981
13729	7785	4597
13730	7786	3108
13731	7788	3375
13732	7789	4236
13733	7790	3176
13734	7790	4166
13735	7791	4132
13736	7792	3292
13737	7793	4090
13738	7794	4635
13739	7795	3477
13740	7796	2997
13741	7798	2917
13742	7798	3404
13743	7799	4197
13744	7801	4099
13745	7801	4294
13746	7802	4659
13747	7803	3858
13748	7803	4399
13749	7805	3221
13750	7805	3575
13751	7806	3189
13752	7806	3251
13753	7807	4025
13754	7808	3523
13755	7810	3379
13756	7812	2873
13757	7815	3328
13758	7817	3804
13759	7818	3963
13760	7819	3345
13761	7819	4487
13762	7821	4762
13763	7828	4346
13764	7829	3633
13765	7830	3018
13766	7831	4199
13767	7831	4253
13768	7833	4163
13769	7834	3227
13770	7834	3866
13771	7834	4055
13772	7834	4516
13773	7837	2837
13774	7837	4543
13775	7839	4139
13776	7840	3721
13777	7841	4323
13778	7844	3884
13779	7845	3083
13780	7847	3369
13781	7847	4045
13782	7847	4381
13783	7850	3514
13784	7851	3179
13785	7851	4203
13786	7852	2824
13787	7853	3460
13788	7854	3015
13789	7857	4624
13790	7861	3127
13791	7861	3942
13792	7868	8139
13793	7870	8083
13794	7874	2872
13795	7874	4517
13796	7876	4095
13797	7877	4132
13798	7880	2961
13799	7880	4617
13800	7881	3997
13801	7883	3459
13802	7884	3531
13803	7885	4005
13804	7885	4258
13805	7889	3417
13806	7889	3644
13807	7890	2942
13808	7890	8157
13809	7892	3955
13810	7893	2745
13811	7893	2874
13812	7894	3026
13813	7894	8221
13814	7898	4576
13815	7907	3729
13816	7909	3842
13817	7909	4247
13818	7911	3821
13819	7913	4105
13820	7914	2874
13821	7915	3659
13822	7915	3772
13823	7915	4340
13824	7916	4013
13825	7917	8294
13826	7919	4173
13827	7919	4503
13828	7920	2923
13829	7922	4305
13830	7923	3907
13831	7924	3524
13832	7924	3739
13833	7924	4270
13834	7925	3587
13835	7925	4332
13836	7925	4433
13837	7933	4252
13838	7935	3033
13839	7936	3112
13840	7936	4129
13841	7937	3465
13842	7939	4408
13843	7943	4454
13844	7944	2971
13845	7944	8101
13846	7949	4064
13847	7952	8261
13848	7954	3448
13849	7955	2791
13850	7956	3544
13851	7957	3045
13852	7958	4352
13853	7959	8118
13854	7960	4508
13855	7961	8340
13856	7962	4028
13857	7963	3606
13858	7964	4158
13859	7965	3957
13860	7966	3616
13861	7967	8211
13862	7972	2742
13863	7973	3002
13864	7974	8195
13865	7975	2716
13866	7978	3998
13867	7979	8163
13868	7981	3873
13869	7981	4036
13870	7983	4261
13871	7983	8269
13872	7986	2771
13873	7986	8127
13874	7989	3473
13875	7991	4477
13876	7991	8078
13877	7992	4117
13878	7993	8205
13879	7996	3982
13880	7996	4195
13881	7999	3765
13882	7999	8158
13883	8002	3727
13884	8006	4361
13885	8006	8227
13886	8006	8238
13887	8007	3918
13888	8010	3800
13889	8013	3571
13890	8013	3839
13891	8015	4068
13892	8016	3830
13893	8018	3670
13894	8018	3806
13895	8020	2840
13896	8023	3519
13897	8025	3658
13898	8027	4252
13899	8028	3947
13900	8029	3669
13901	8029	8132
13902	8029	8166
13903	8032	3555
13904	8033	3883
13905	8035	3929
13906	8038	3786
13907	8041	3909
13908	8041	4299
13909	8043	4114
13910	8049	3875
13911	8049	3983
13912	8049	4225
13913	8050	3842
13914	8050	4518
13915	8051	8089
13916	8054	3586
13917	8056	4066
13918	8056	8052
13919	8058	3624
13920	8062	4565
13921	8062	8152
13922	8065	3745
13923	8065	4270
13924	8066	3732
13925	8067	3628
13926	8068	3851
13927	8069	4176
13928	8070	4109
13929	8072	3704
13930	8074	4419
13931	8076	4014
13932	8080	3505
13933	8080	4230
13934	8089	3875
13935	8090	4005
13936	8091	3897
13937	8095	3980
13938	8095	4189
13939	8096	3849
13940	8098	3541
13941	8101	4301
13942	8103	3678
13943	8104	3946
13944	8104	8072
13945	8105	3524
13946	8108	4108
13947	8113	3574
13948	8115	3870
13949	8116	3678
13950	8117	4325
13951	8119	3780
13952	8123	4180
13953	8131	4185
13954	8133	4053
13955	8137	3764
13956	8141	3642
13957	8142	4120
13958	8145	3620
13959	8148	3965
13960	8152	3848
13961	8152	4272
13962	8153	3822
13963	8154	3792
13964	8155	3738
13965	8159	3937
13966	8159	4162
13967	8160	3666
13968	8163	3557
13969	8163	3920
13970	8164	3639
13971	8170	4153
13972	8175	4023
13973	8182	3759
13974	8188	4106
13975	8189	3753
13976	8190	3972
13977	8192	3619
13978	8193	3515
13979	8194	3568
13980	8195	3707
13981	8196	3905
13982	8197	4349
13983	8203	4188
13984	8205	4031
13985	8210	3660
13986	8218	3841
13987	8225	3977
13988	8226	3866
13989	8233	3935
13990	8233	4124
13991	8235	3536
13992	8239	3725
13993	8245	3858
13994	8248	4341
13995	8249	3965
13996	8251	3618
13997	8251	3892
13998	8253	3896
13999	8254	4160
14000	8261	3843
14001	8262	3563
14002	8263	3789
14003	8264	4317
14004	8267	4035
14005	8272	3700
14006	8274	4165
14007	8275	3681
14008	8280	4077
14009	8283	3742
14010	8285	3971
14011	8289	4072
14012	8290	4150
14013	8291	3732
14014	8296	3806
14015	8296	3915
14016	8297	3683
14017	8301	4112
14018	8308	3850
14019	8309	4062
14020	8324	3909
14021	8332	3989
14022	8344	4064
14023	8348	3850
14024	8356	4134
14025	8364	4152
14026	8383	4081
14027	8390	3977
14028	8392	4028
14029	8407	4126
14030	8408	3891
14031	8410	3964
14032	8416	3820
14033	8422	4052
14034	8427	3782
14035	8436	4131
14036	8444	4201
14037	8445	4017
14038	8448	3805
14039	8456	3978
14040	8479	4015
14041	8480	3928
14042	8487	4088
14043	8497	3999
14044	8511	4086
14045	8525	3742
14046	8531	3949
14047	8532	3835
14048	8549	3758
14049	8553	4020
14050	8555	3811
14051	8555	4116
14052	5639	6909
14053	5652	6142
14054	5654	6101
14055	5659	6910
14056	5659	6920
14057	5661	6182
14058	5663	6830
14059	5669	6213
14060	5670	6425
14061	5671	6870
14062	5673	6132
14063	5682	6840
14064	5690	6891
14065	5694	6801
14066	5698	6265
14067	5698	6952
14068	5701	6184
14069	5701	6407
14070	5712	6154
14071	5716	6296
14072	5720	6438
14073	5722	6397
14074	5722	6873
14075	5730	6458
14076	5731	6893
14077	5736	6317
14078	5737	6064
14079	5738	6034
14080	5738	6267
14081	5740	5984
14082	5741	6206
14083	5741	6418
14084	5744	6368
14085	5744	6823
14086	5746	6783
14087	5748	6490
14088	5748	6965
14089	5749	6944
14090	5750	6227
14091	5756	6308
14092	5758	6733
14093	5761	6440
14094	5762	6187
14095	5763	6389
14096	5774	6127
14097	5776	6319
14098	5776	6774
14099	5777	6289
14100	5779	6026
14101	5780	6916
14102	5783	6168
14103	5784	6137
14104	5788	6744
14105	5789	6249
14106	5790	5996
14107	5797	6077
14108	5799	6482
14109	5799	6957
14110	5800	6472
14111	5802	6411
14112	5804	6836
14113	5805	6350
14114	5806	6563
14115	5808	6047
14116	5810	6229
14117	5813	6159
14118	5817	6311
14119	5818	6988
14120	5820	6472
14121	5822	6200
14122	5822	6432
14123	5822	6877
14124	5825	6594
14125	5827	6089
14126	5829	6726
14127	5833	6392
14128	5833	6635
14129	5838	6281
14130	5840	6948
14131	5841	6686
14132	5842	6665
14133	5844	6160
14134	5846	6807
14135	5847	6544
14136	5847	6999
14137	5848	6049
14138	5850	6251
14139	5851	6919
14140	5853	6413
14141	5855	6120
14142	5859	6272
14143	5860	6009
14144	5860	6484
14145	5861	6687
14146	5863	6869
14147	5864	6616
14148	5867	6090
14149	5867	7010
14150	5872	6909
14151	5873	6171
14152	5874	6151
14153	5876	6333
14154	5878	6768
14155	5879	6738
14156	5879	6970
14157	5884	6394
14158	5890	6253
14159	5890	6718
14160	5891	6000
14161	5892	6668
14162	5893	6880
14163	5895	6840
14164	5896	6122
14165	5897	6324
14166	5898	6304
14167	5900	6496
14168	5902	5971
14169	5902	6911
14170	5905	6365
14171	5905	6618
14172	5906	7042
14173	5908	6759
14174	5908	7002
14175	5909	6042
14176	5910	6264
14177	5911	6941
14178	5912	6456
14179	5913	6891
14180	5914	6163
14181	5917	6568
14182	5920	6022
14183	5928	6083
14184	5932	6225
14185	5939	6983
14186	5940	6275
14187	5940	6953
14188	5941	6245
14189	5944	6185
14190	5945	5922
14191	5945	6144
14192	5946	6367
14193	5947	7034
14194	5949	6296
14195	5949	6529
14196	5953	6195
14197	5956	6832
14198	5957	6114
14199	5959	6064
14200	5961	6479
14201	5961	6944
14202	5962	6923
14203	5963	6438
14204	5963	6671
14205	5964	6418
14206	5964	6651
14207	5965	7095
14208	5966	6610
14209	5968	7025
14210	5973	6894
14211	5975	6388
14212	5975	6398
14213	5977	5873
14214	5977	6803
14215	5978	6783
14216	5980	6742
14217	5981	6712
14218	5981	6945
14219	5982	6004
14220	5984	5964
14221	5984	7117
14222	5986	6844
14223	5986	7076
14224	5989	5833
14225	5990	6975
14226	5991	6247
14227	5997	5884
14228	5997	7036
14229	5998	6096
14230	6004	5965
14231	6009	6996
14232	6010	6289
14233	6011	6723
14234	6012	6926
14235	6015	6178
14236	6016	6147
14237	6017	6360
14238	6019	5854
14239	6019	6552
14240	6019	7007
14241	6020	6977
14242	6023	6906
14243	6024	6663
14244	6025	5935
14245	6026	6603
14246	6028	6107
14247	6029	6785
14248	6031	6047
14249	6031	6259
14250	6033	6229
14251	6034	6209
14252	6035	6168
14253	6036	7078
14254	6041	5805
14255	6041	6502
14256	6041	6735
14257	6042	6017
14258	6042	6472
14259	6045	6179
14260	6046	5916
14261	6046	6856
14262	6052	6938
14263	6054	6200
14264	6055	6422
14265	6058	6351
14266	6060	6058
14267	6060	6523
14268	6062	6483
14269	6063	6453
14270	6065	5957
14271	6065	6645
14272	6068	6817
14273	6070	6999
14274	6071	6736
14275	6074	6666
14276	6076	6403
14277	6076	6615
14278	6076	7090
14279	6077	6372
14280	6077	9153
14281	6078	5887
14282	6078	6110
14283	6080	5847
14284	6081	5817
14285	6081	6969
14286	6082	5796
14287	6085	6423
14288	6086	6868
14289	6087	6150
14290	6088	6130
14291	6089	6322
14292	6090	6777
14293	6093	6474
14294	6094	5989
14295	6097	7071
14296	6098	6808
14297	6102	6950
14298	6105	6424
14299	6106	6394
14300	6106	7102
14301	6108	5899
14302	6109	6091
14303	6110	7011
14304	6111	6050
14305	6111	6293
14306	6114	5767
14307	6114	5990
14308	6115	6667
14309	6116	6637
14310	6116	9195
14311	6117	6607
14312	6118	9144
14313	6120	5859
14314	6120	6536
14315	6121	6759
14316	6122	6506
14317	6123	6253
14318	6123	6708
14319	6124	7608
14320	6126	5940
14321	6126	6172
14322	6127	6850
14323	6128	7527
14324	6131	6991
14325	6133	6951
14326	6134	5758
14327	6135	6901
14328	6135	9206
14329	6136	7103
14330	6139	6335
14331	6141	6072
14332	6141	6304
14333	6141	9064
14334	6142	6042
14335	6142	7659
14336	6143	6476
14337	6143	7639
14338	6145	9671
14339	6146	5708
14340	6146	7579
14341	6147	5931
14342	6147	6628
14343	6147	7073
14344	6148	6841
14345	6149	7498
14346	6150	6325
14347	6150	6548
14348	6151	5840
14349	6153	5800
14350	6154	6689
14351	6154	7144
14352	6155	5982
14353	6156	7346
14354	6158	5901
14355	6158	9601
14356	6159	5648
14357	6159	6113
14358	6160	6791
14359	6161	6295
14360	6161	7468
14361	6162	6508
14362	6164	6457
14363	6166	6892
14364	6166	7114
14365	6167	7327
14366	6169	7034
14367	6172	6053
14368	6172	6973
14369	6173	9258
14370	6174	6458
14371	6174	7165
14372	6176	5730
14373	6176	5962
14374	6176	7580
14375	6176	9662
14376	6177	6862
14377	6177	7550
14378	6177	9167
14379	6180	6802
14380	6181	5841
14381	6181	7459
14382	6182	6519
14383	6182	6751
14384	6183	9046
14385	6184	5781
14386	6185	6903
14387	6185	8520
14388	6186	6428
14389	6187	6397
14390	6189	6590
14391	6189	7277
14392	6190	5862
14393	6190	6327
14394	6190	6559
14395	6190	9562
14396	6191	7237
14397	6193	6964
14398	6193	7661
14399	6196	6651
14400	6196	9198
14401	6199	5670
14402	6199	7055
14403	6200	7500
14404	6201	6782
14405	6201	9320
14406	6202	7450
14407	6204	6247
14408	6204	7409
14409	6204	9724
14410	6206	9674
14411	6207	6166
14412	6208	6853
14413	6209	8441
14414	6209	9361
14415	6210	5863
14416	6210	9108
14417	6211	7005
14418	6212	6297
14419	6213	5802
14420	6213	6955
14421	6215	5984
14422	6215	6692
14423	6215	7602
14424	6217	5701
14425	6217	5944
14426	6217	7329
14427	6217	7571
14428	6218	6621
14429	6218	7531
14430	6219	5903
14431	6219	9604
14432	6223	6490
14433	6224	7643
14434	6225	8532
14435	6225	9230
14436	6227	7107
14437	6228	9159
14438	6232	9068
14439	6233	5803
14440	6233	7431
14441	6234	5793
14442	6234	6723
14443	6234	6935
14444	6235	6460
14445	6236	6430
14446	6236	7138
14447	6238	6390
14448	6239	6834
14449	6239	7057
14450	6239	7522
14451	6240	9807
14452	6241	5854
14453	6241	6774
14454	6241	9089
14455	6245	6218
14456	6245	8553
14457	6245	8998
14458	6246	7360
14459	6247	9190
14460	6248	8483
14461	6249	5672
14462	6249	6137
14463	6249	6380
14464	6250	6582
14465	6250	9362
14466	6250	9595
14467	6251	6552
14468	6251	7017
14469	6252	8392
14470	6253	6047
14471	6253	6279
14472	6254	6249
14473	6256	5966
14474	6256	6663
14475	6256	9686
14476	6257	6411
14477	6258	6623
14478	6258	7563
14479	6259	5915
14480	6259	8463
14481	6262	6997
14482	6262	9535
14483	6262	9545
14484	6263	6057
14485	6263	9050
14486	6266	6219
14487	6266	7604
14488	6267	5946
14489	6269	9838
14490	6270	7038
14491	6270	7513
14492	6270	9596
14493	6272	5835
14494	6272	9768
14495	6273	8363
14496	6273	9293
14497	6274	6715
14498	6275	5997
14499	6276	6907
14500	6277	6199
14501	6277	7119
14502	6277	7342
14503	6277	8979
14504	6277	9424
14505	6278	5694
14506	6278	9182
14507	6280	6584
14508	6280	7271
14509	6280	9141
14510	6281	6341
14511	6282	7463
14512	6282	8393
14513	6283	7433
14514	6283	9061
14515	6285	8565
14516	6285	9010
14517	6285	9253
14518	6286	6675
14519	6287	8515
14520	6287	9667
14521	6288	6169
14522	6288	7099
14523	6289	5684
14524	6289	6382
14525	6289	8464
14526	6291	6786
14527	6292	6089
14528	6292	6999
14529	6293	7666
14530	6294	6038
14531	6295	6483
14532	6295	8323
14533	6295	9476
14534	6296	7605
14535	6298	9415
14536	6299	6150
14537	6299	7535
14538	6300	5887
14539	6300	6817
14540	6302	6534
14541	6302	7242
14542	6306	6443
14543	6306	8991
14544	6311	7040
14545	6312	9325
14546	6313	6757
14547	6313	9527
14548	6314	9284
14549	6315	8567
14550	6317	5968
14551	6317	6191
14552	6317	6888
14553	6317	7353
14554	6317	9436
14555	6318	7556
14556	6318	8263
14557	6319	6383
14558	6320	5898
14559	6320	6595
14560	6320	8445
14561	6320	9143
14562	6320	9841
14563	6321	6333
14564	6322	7485
14565	6322	9093
14566	6323	6757
14567	6323	6980
14568	6323	8152
14569	6324	6262
14570	6324	8587
14571	6325	6717
14572	6326	6222
14573	6326	7607
14574	6327	8294
14575	6328	7334
14576	6329	6626
14577	6329	7091
14578	6331	6576
14579	6331	9346
14580	6332	7010
14581	6332	9801
14582	6333	9770
14583	6334	8133
14584	6334	8355
14585	6335	9497
14586	6338	5949
14587	6338	6404
14588	6339	5919
14589	6339	6151
14590	6339	9872
14591	6340	7536
14592	6340	9619
14593	6341	9589
14594	6342	5868
14595	6342	6556
14596	6342	6778
14597	6343	8143
14598	6344	7193
14599	6344	7668
14600	6346	5990
14601	6346	9478
14602	6348	6415
14603	6349	8952
14604	6350	7072
14605	6351	6819
14606	6352	6324
14607	6352	8416
14608	6353	5829
14609	6353	8609
14610	6353	9316
14611	6354	6041
14612	6355	6961
14613	6356	6688
14614	6356	7386
14615	6357	7143
14616	6357	7375
14617	6357	7608
14618	6357	8518
14619	6357	8528
14620	6358	8265
14621	6358	9205
14622	6359	8023
14623	6359	9165
14624	6360	5900
14625	6360	8922
14626	6361	9357
14627	6362	7264
14628	6362	8184
14629	6362	9114
14630	6364	7669
14631	6365	6254
14632	6367	8983
14633	6367	9216
14634	6368	6891
14635	6368	9438
14636	6369	6628
14637	6370	6365
14638	6370	7063
14639	6370	7770
14640	6371	8427
14641	6373	7235
14642	6373	7467
14643	6373	9075
14644	6375	9044
14645	6376	8327
14646	6376	9712
14647	6377	6921
14648	6377	7376
14649	6378	6183
14650	6380	6153
14651	6380	7993
14652	6380	8458
14653	6380	9398
14654	6380	9621
14655	6381	5900
14656	6381	6345
14657	6381	6598
14658	6382	7720
14659	6382	7963
14660	6383	7013
14661	6384	9540
14662	6385	8115
14663	6386	7852
14664	6389	8944
14665	6392	6093
14666	6392	6113
14667	6392	6326
14668	6392	6791
14669	6393	5850
14670	6393	9328
14671	6393	9793
14672	6395	6275
14673	6395	7650
14674	6395	9055
14675	6396	8338
14676	6396	8570
14677	6396	9480
14678	6397	6912
14679	6397	8540
14680	6398	7124
14681	6399	8479
14682	6399	9652
14683	6400	6609
14684	6400	9167
14685	6401	7276
14686	6401	9834
14687	6402	6569
14688	6402	9126
14689	6404	6053
14690	6404	6993
14691	6404	7913
14692	6406	6478
14693	6406	6720
14694	6407	6225
14695	6407	7620
14696	6407	8065
14697	6407	9005
14698	6408	5972
14699	6408	7357
14700	6408	7833
14701	6408	8288
14702	6409	7095
14703	6410	7772
14704	6411	6822
14705	6411	7519
14706	6412	8429
14707	6414	6751
14708	6414	7226
14709	6415	5811
14710	6415	7196
14711	6415	7418
14712	6416	8096
14713	6416	9491
14714	6418	8510
14715	6419	6175
14716	6420	9855
14717	6423	7712
14718	6424	6307
14719	6424	8389
14720	6425	7894
14721	6426	9714
14722	6427	6236
14723	6427	9229
14724	6429	7803
14725	6431	6135
14726	6431	9370
14727	6431	9613
14728	6432	5882
14729	6432	6802
14730	6433	6095
14731	6433	7025
14732	6434	9320
14733	6437	7146
14734	6438	6914
14735	6438	7369
14736	6438	8066
14737	6438	9674
14738	6439	5954
14739	6439	6419
14740	6439	8279
14741	6439	8966
14742	6440	8006
14743	6441	6368
14744	6441	6611
14745	6441	9846
14746	6442	7743
14747	6442	7966
14748	6442	8208
14749	6442	9128
14750	6443	5863
14751	6443	8168
14752	6443	9108
14753	6446	8582
14754	6447	6004
14755	6448	7127
14756	6448	8532
14757	6448	8997
14758	6450	7561
14759	6450	8239
14760	6450	9401
14761	6452	6813
14762	6453	7026
14763	6453	7491
14764	6454	6308
14765	6454	8623
14766	6455	6520
14767	6456	6035
14768	6456	6268
14769	6456	8340
14770	6457	6692
14771	6457	7855
14772	6457	8553
14773	6458	6450
14774	6458	7612
14775	6459	6885
14776	6459	8280
14777	6460	5924
14778	6460	7329
14779	6461	7067
14780	6464	9321
14781	6465	5823
14782	6465	6986
14783	6466	6733
14784	6466	7188
14785	6466	9513
14786	6467	6470
14787	6469	8502
14788	6470	6622
14789	6471	6137
14790	6471	6835
14791	6472	7744
14792	6472	9605
14793	6473	6562
14794	6475	9534
14795	6477	6936
14796	6477	7168
14797	6477	7401
14798	6477	8088
14799	6479	6188
14800	6479	7118
14801	6479	7826
14802	6480	7330
14803	6481	6855
14804	6481	8240
14805	6482	8432
14806	6482	8897
14807	6483	8190
14808	6484	5844
14809	6484	6309
14810	6484	7229
14811	6484	7694
14812	6485	6512
14813	6485	9302
14814	6486	8119
14815	6488	6906
14816	6488	7614
14817	6488	8999
14818	6488	9241
14819	6488	9454
14820	6491	6380
14821	6492	7513
14822	6493	6108
14823	6493	9575
14824	6494	9788
14825	6496	6037
14826	6496	6047
14827	6496	8585
14828	6497	6472
14829	6498	6684
14830	6498	8544
14831	6499	5976
14832	6499	8514
14833	6500	7341
14834	6500	7806
14835	6500	8029
14836	6501	9394
14837	6503	5886
14838	6503	9343
14839	6504	6775
14840	6506	9050
14841	6506	9283
14842	6507	7645
14843	6507	9717
14844	6510	6169
14845	6510	6422
14846	6510	9192
14847	6511	5936
14848	6511	6846
14849	6511	8464
14850	6512	6129
14851	6512	7069
14852	6513	7028
14853	6513	8424
14854	6514	6088
14855	6514	6553
14856	6514	7008
14857	6514	7948
14858	6514	9101
14859	6515	6523
14860	6515	7453
14861	6516	7898
14862	6516	8585
14863	6517	5795
14864	6517	8565
14865	6518	6928
14866	6518	8313
14867	6519	6442
14868	6519	9667
14869	6520	5957
14870	6521	8929
14871	6522	7757
14872	6523	6109
14873	6525	6291
14874	6525	7686
14875	6526	9526
14876	6527	6716
14877	6527	7181
14878	6528	5998
14879	6528	6240
14880	6528	7626
14881	6528	7848
14882	6529	5735
14883	6529	5755
14884	6529	6898
14885	6529	8980
14886	6530	7575
14887	6530	9648
14888	6531	9860
14889	6532	5907
14890	6532	6827
14891	6532	8212
14892	6533	9132
14893	6533	9597
14894	6535	6989
14895	6535	8384
14896	6536	5806
14897	6538	8091
14898	6540	6656
14899	6540	7808
14900	6541	6393
14901	6541	7090
14902	6541	7323
14903	6542	6605
14904	6543	6352
14905	6544	7485
14906	6545	9557
14907	6546	8142
14908	6546	9759
14909	6548	6009
14910	6548	9244
14911	6549	5979
14912	6550	8051
14913	6551	5928
14914	6551	9173
14915	6552	8456
14916	6553	6575
14917	6553	7980
14918	6554	8173
14919	6554	8880
14920	6555	5847
14921	6555	6070
14922	6555	9325
14923	6556	9052
14924	6558	6464
14925	6559	5757
14926	6559	6687
14927	6559	6899
14928	6560	6191
14929	6561	9871
14930	6561	9881
14931	6562	7758
14932	6563	6808
14933	6565	7465
14934	6565	7708
14935	6565	8395
14936	6565	8618
14937	6566	6525
14938	6566	6748
14939	6566	6980
14940	6566	9528
14941	6567	6252
14942	6567	8578
14943	6567	8820
14944	6568	6930
14945	6568	8315
14946	6569	7152
14947	6569	9457
14948	6570	6434
14949	6572	7082
14950	6572	7314
14951	6572	8012
14952	6573	5889
14953	6573	7041
14954	6573	7516
14955	6573	9134
14956	6573	9609
14957	6574	7253
14958	6574	9569
14959	6575	9316
14960	6576	7921
14961	6577	6960
14962	6577	7203
14963	6577	7880
14964	6578	6020
14965	6578	7638
14966	6578	9255
14967	6579	6212
14968	6580	7345
14969	6580	8285
14970	6581	5950
14971	6581	7790
14972	6581	9640
14973	6582	6162
14974	6583	6354
14975	6583	9144
14976	6583	9842
14977	6584	6566
14978	6584	8417
14979	6585	7001
14980	6587	6728
14981	6587	8589
14982	6588	7396
14983	6589	5758
14984	6589	9003
14985	6590	7578
14986	6590	7820
14987	6590	9205
14988	6591	6405
14989	6591	6880
14990	6591	8023
14991	6596	6304
14992	6596	8619
14993	6596	8832
14994	6596	9297
14995	6597	5809
14996	6597	7659
14997	6597	9752
14998	6599	6456
14999	6599	6678
15000	6599	7851
15001	6599	9701
15002	6600	6436
15003	6600	6901
15004	6600	8518
15005	6601	6638
15006	6602	6153
15007	6602	7093
15008	6602	8235
15009	6604	7740
15010	6605	8640
15011	6605	8872
15012	6605	9792
15013	6606	8377
15014	6607	6497
15015	6607	8134
15016	6608	6244
15017	6608	7417
15018	6608	8104
15019	6609	5991
15020	6609	8317
15021	6611	7336
15022	6612	7781
15023	6612	9621
15024	6613	6598
15025	6613	7983
15026	6614	7730
15027	6615	6083
15028	6615	6548
15029	6616	7458
15030	6616	7923
15031	6617	6275
15032	6617	6730
15033	6617	7892
15034	6617	9520
15035	6618	6012
15036	6619	8539
15037	6620	6912
15038	6620	7144
15039	6620	7367
15040	6620	7832
15041	6621	6881
15042	6621	8954
15043	6622	6164
15044	6622	7549
15045	6622	8469
15046	6622	9864
15047	6623	6841
15048	6623	7064
15049	6624	9369
15050	6625	7256
15051	6625	8631
15052	6626	9075
15053	6626	9308
15054	6627	9278
15055	6628	7873
15056	6630	6205
15057	6631	8277
15058	6631	9197
15059	6632	9632
15060	6634	8429
15061	6635	6326
15062	6635	9116
15063	6635	9571
15064	6636	6306
15065	6636	8854
15066	6637	6043
15067	6637	8358
15068	6638	6963
15069	6638	7408
15070	6638	9966
15071	6639	9713
15072	6640	7600
15073	6640	8308
15074	6640	8995
15075	6642	6852
15076	6643	7994
15077	6644	6124
15078	6644	6357
15079	6644	6812
15080	6644	7044
15081	6645	6326
15082	6646	6761
15083	6647	9531
15084	6649	7631
15085	6651	6428
15086	6651	7125
15087	6653	7773
15088	6653	8470
15089	6654	7510
15090	6654	7752
15091	6654	8895
15092	6655	8652
15093	6657	6742
15094	6657	7682
15095	6657	8612
15096	6659	6711
15097	6660	9916
15098	6661	6651
15099	6661	8511
15100	6663	6610
15101	6663	6843
15102	6663	7308
15103	6663	9633
15104	6664	7278
15105	6664	8430
15106	6664	9370
15107	6665	7712
15108	6666	9775
15109	6667	6995
15110	6667	8147
15111	6667	9997
15112	6668	6489
15113	6669	6004
15114	6669	8562
15115	6669	9259
15116	6670	6216
15117	6670	6459
15118	6670	7146
15119	6670	9472
15120	6670	9684
15121	6671	7581
15122	6672	8956
15123	6673	8238
15124	6674	7046
15125	6674	7521
15126	6674	9826
15127	6675	6793
15128	6676	8623
15129	6677	6065
15130	6677	7440
15131	6677	7905
15132	6678	6035
15133	6678	6732
15134	6678	9058
15135	6680	7834
15136	6681	6894
15137	6682	6176
15138	6683	9169
15139	6684	7299
15140	6685	6581
15141	6685	8886
15142	6688	6278
15143	6688	8825
15144	6689	6005
15145	6689	7178
15146	6689	9725
15147	6690	7845
15148	6691	7370
15149	6691	8512
15150	6691	9442
15151	6692	7794
15152	6692	8967
15153	6693	8239
15154	6693	8694
15155	6694	7511
15156	6695	6804
15157	6696	8856
15158	6697	7916
15159	6700	6683
15160	6700	8310
15161	6701	7593
15162	6704	6137
15163	6704	7765
15164	6704	8442
15165	6704	8917
15166	6705	6107
15167	6705	7047
15168	6706	6087
15169	6706	10019
15170	6707	8624
15171	6708	9049
15172	6709	7866
15173	6710	8543
15174	6711	7138
15175	6711	9918
15176	6712	6410
15177	6712	7108
15178	6713	5935
15179	6713	9635
15180	6715	6117
15181	6715	9595
15182	6716	6562
15183	6716	7017
15184	6716	9342
15185	6717	6754
15186	6717	8382
15187	6718	6037
15188	6718	7209
15189	6718	8827
15190	6720	6229
15191	6720	6471
15192	6720	7169
15193	6720	8786
15194	6720	9484
15195	6721	8999
15196	6722	8736
15197	6723	7088
15198	6723	9403
15199	6724	7078
15200	6725	5895
15201	6725	6350
15202	6726	7948
15203	6727	6300
15204	6727	7240
15205	6727	7685
15206	6727	9788
15207	6729	7644
15208	6729	7887
15209	6730	8554
15210	6731	6452
15211	6731	6906
15212	6732	5956
15213	6733	6158
15214	6733	7331
15215	6733	9171
15216	6734	6138
15217	6734	7058
15218	6734	9151
15219	6734	9838
15220	6736	7261
15221	6737	6543
15222	6737	7473
15223	6738	6058
15224	6738	6967
15225	6738	9283
15226	6739	6502
15227	6739	9727
15228	6740	6705
15229	6740	6937
15230	6740	7857
15231	6742	6199
15232	6742	7817
15233	6743	8252
15234	6744	8009
15235	6745	7504
15236	6746	6786
15237	6746	7018
15238	6746	9101
15239	6746	10041
15240	6748	8363
15241	6748	9061
15242	6749	7190
15243	6749	7645
15244	6749	9040
15245	6750	6250
15246	6751	7140
15247	6751	8535
15248	6752	6655
15249	6752	7110
15250	6752	7585
15251	6752	9425
15252	6753	6857
15253	6753	9647
15254	6754	9859
15255	6755	5886
15256	6756	7959
15257	6756	8889
15258	6756	9354
15259	6757	6999
15260	6757	7696
15261	6757	9779
15262	6758	6756
15263	6759	8121
15264	6760	6473
15265	6760	8778
15266	6760	9253
15267	6762	9213
15268	6764	5927
15269	6764	6837
15270	6764	7080
15271	6764	8930
15272	6764	9627
15273	6765	7282
15274	6766	9577
15275	6767	7929
15276	6769	6271
15277	6769	7191
15278	6769	7434
15279	6770	6939
15280	6770	7869
15281	6770	8324
15282	6773	8728
15283	6774	6160
15284	6774	9395
15285	6776	7960
15286	6777	6322
15287	6777	7020
15288	6777	7485
15289	6777	8860
15290	6778	5837
15291	6779	8354
15292	6780	9962
15293	6781	8779
15294	6782	9669
15295	6783	7343
15296	6783	7798
15297	6783	8274
15298	6783	8486
15299	6784	7556
15300	6785	6595
15301	6785	9153
15302	6786	8658
15303	6786	9345
15304	6786	9810
15305	6787	7708
15306	6788	6060
15307	6788	9072
15308	6789	6040
15309	6790	6009
15310	6790	7415
15311	6790	8567
15312	6791	6697
15313	6791	7162
15314	6791	8547
15315	6792	5979
15316	6792	9912
15317	6794	7324
15318	6795	6141
15319	6797	6545
15320	6797	8396
15321	6798	7920
15322	6799	7435
15323	6799	8588
15324	6800	7648
15325	6800	8113
15326	6800	8790
15327	6800	9720
15328	6801	9467
15329	6802	6434
15330	6802	6899
15331	6803	6657
15332	6804	5939
15333	6804	6617
15334	6805	6131
15335	6805	7991
15336	6805	8922
15337	6806	7051
15338	6806	7274
15339	6807	9114
15340	6807	10034
15341	6808	6303
15342	6808	7223
15343	6809	7203
15344	6809	9296
15345	6810	6718
15346	6810	8345
15347	6810	9023
15348	6812	7132
15349	6813	6182
15350	6815	5899
15351	6815	6152
15352	6815	6364
15353	6817	7476
15354	6819	9761
15355	6819	9984
15356	6821	7618
15357	6822	8750
15358	6822	8983
15359	6824	5940
15360	6824	9873
15361	6825	8690
15362	6826	7962
15363	6826	9135
15364	6827	5859
15365	6827	6557
15366	6827	7032
15367	6827	8174
15368	6828	6769
15369	6828	7012
15370	6828	8629
15371	6829	6294
15372	6829	7902
15373	6829	8124
15374	6829	8377
15375	6829	8832
15376	6830	7416
15377	6830	8801
15378	6831	6466
15379	6833	7588
15380	6833	8053
15381	6833	9661
15382	6834	7548
15383	6835	7305
15384	6835	9610
15385	6835	9843
15386	6836	6123
15387	6836	8215
15388	6836	8893
15389	6838	9085
15390	6838	9560
15391	6839	6527
15392	6840	6254
15393	6840	9044
15394	6841	9934
15395	6842	8771
15396	6843	7356
15397	6843	8276
15398	6843	8519
15399	6843	9904
15400	6844	8013
15401	6844	8478
15402	6845	5921
15403	6845	6143
15404	6845	9388
15405	6846	7751
15406	6846	8216
15407	6846	8681
15408	6847	6093
15409	6847	7953
15410	6848	7013
15411	6848	7710
15412	6848	10015
15413	6849	6052
15414	6849	8378
15415	6850	6487
15416	6850	8570
15417	6851	6002
15418	6852	6689
15419	6852	7599
15420	6852	7619
15421	6852	7842
15422	6853	8752
15423	6854	5951
15424	6854	9874
15425	6855	7316
15426	6855	8934
15427	6856	6831
15428	6856	7064
15429	6856	7519
15430	6857	6336
15431	6857	6801
15432	6857	9338
15433	6858	6305
15434	6858	7478
15435	6859	6528
15436	6860	6740
15437	6862	9237
15438	6863	6205
15439	6863	6670
15440	6864	8257
15441	6864	8499
15442	6864	8712
15443	6866	9834
15444	6867	6579
15445	6867	7034
15446	6867	7266
15447	6868	9784
15448	6870	7671
15449	6872	7155
15450	6873	6903
15451	6875	6397
15452	6875	7085
15453	6877	5882
15454	6877	8419
15455	6879	7216
15456	6879	8146
15457	6880	7894
15458	6881	6246
15459	6881	7408
15460	6882	6448
15461	6882	9471
15462	6883	7590
15463	6883	8743
15464	6884	6408
15465	6884	7803
15466	6885	5922
15467	6885	6610
15468	6886	7762
15469	6887	7035
15470	6888	5862
15471	6888	7237
15472	6889	6539
15473	6889	6762
15474	6889	8834
15475	6890	6277
15476	6890	9512
15477	6891	6954
15478	6891	9026
15479	6892	6469
15480	6892	7166
15481	6892	8541
15482	6893	6216
15483	6893	8056
15484	6893	8986
15485	6894	6418
15486	6894	7348
15487	6894	8278
15488	6894	8956
15489	6895	7540
15490	6896	6135
15491	6896	9158
15492	6896	10078
15493	6897	8885
15494	6897	9583
15495	6898	5862
15496	6898	7470
15497	6899	6985
15498	6899	7915
15499	6900	8127
15500	6900	8370
15501	6900	8592
15502	6900	9987
15503	6901	6722
15504	6902	9694
15505	6903	5974
15506	6904	8259
15507	6904	9421
15508	6904	9664
15509	6906	7056
15510	6906	9603
15511	6907	6338
15512	6907	6358
15513	6907	7268
15514	6908	7713
15515	6908	8410
15516	6909	6065
15517	6909	10018
15518	6910	6520
15519	6912	8097
15520	6913	6449
15521	6913	6914
15522	6913	7137
15523	6914	9189
15524	6915	6389
15525	6915	6621
15526	6915	6854
15527	6916	8451
15528	6917	6591
15529	6917	7966
15530	6917	9119
15531	6917	9826
15532	6918	7026
15533	6918	8178
15534	6918	9331
15535	6920	7208
15536	6920	7430
15537	6920	8825
15538	6920	9513
15539	6921	7885
15540	6921	9260
15541	6922	6005
15542	6922	6227
15543	6922	6692
15544	6922	8330
15545	6923	7380
15546	6923	7845
15547	6924	9897
15548	6925	8027
15549	6927	7744
15550	6927	10069
15551	6929	9776
15552	6929	10009
15553	6930	7673
15554	6931	7178
15555	6931	9726
15556	6934	7340
15557	6935	5945
15558	6935	6410
15559	6935	7107
15560	6935	8260
15561	6936	7077
15562	6936	8462
15563	6937	5905
15564	6937	6127
15565	6937	7057
15566	6939	7472
15567	6939	9554
15568	6940	8381
15569	6941	6491
15570	6941	7644
15571	6942	6926
15572	6942	8088
15573	6943	8523
15574	6945	6178
15575	6945	8948
15576	6946	6855
15577	6947	7280
15578	6948	6330
15579	6948	6572
15580	6948	9110
15581	6949	7229
15582	6950	6289
15583	6950	8604
15584	6951	6259
15585	6951	7654
15586	6953	6229
15587	6953	6674
15588	6953	8989
15589	6954	7361
15590	6955	6633
15591	6955	8493
15592	6955	9888
15593	6956	8231
15594	6956	8706
15595	6957	6370
15596	6959	7695
15597	6960	6057
15598	6960	8837
15599	6961	6957
15600	6962	6482
15601	6962	7867
15602	6962	9960
15603	6964	9212
15604	6966	6846
15605	6967	6128
15606	6967	7513
15607	6967	7978
15608	6967	9849
15609	6968	8201
15610	6968	8666
15611	6969	8393
15612	6972	7412
15613	6973	5987
15614	6973	7625
15615	6973	8070
15616	6974	7129
15617	6975	7342
15618	6975	9414
15619	6976	7787
15620	6976	8929
15621	6976	9172
15622	6977	7291
15623	6980	6988
15624	6980	8151
15625	6980	9778
15626	6981	8131
15627	6981	9283
15628	6982	6948
15629	6983	9708
15630	6984	8282
15631	6984	8990
15632	6986	7555
15633	6987	7059
15634	6988	6584
15635	6988	7039
15636	6988	8192
15637	6989	6776
15638	6989	7019
15639	6989	8646
15640	6989	9334
15641	6990	6524
15642	6990	8606
15643	6992	7191
15644	6992	9041
15645	6993	6241
15646	6993	8778
15647	6993	9698
15648	6994	5968
15649	6994	6433
15650	6994	8060
15651	6995	6413
15652	6995	9900
15653	6997	5907
15654	6997	9142
15655	6998	5887
15656	6998	7747
15657	6999	7242
15658	6999	7939
15659	7000	7697
15660	7001	8829
15661	7002	7646
15662	7002	8566
15663	7003	8091
15664	7004	7141
15665	7005	7818
15666	7006	6170
15667	7007	6373
15668	7007	9395
15669	7008	7505
15670	7008	9830
15671	7009	7727
15672	7009	8415
15673	7009	8870
15674	7010	6535
15675	7010	7455
15676	7010	8152
15677	7010	10002
15678	7011	7899
15679	7011	8132
15680	7012	6494
15681	7012	6949
15682	7012	8344
15683	7013	6696
15684	7013	7616
15685	7013	9942
15686	7014	6666
15687	7014	9466
15688	7015	6878
15689	7015	9436
15690	7016	6626
15691	7016	7566
15692	7016	8021
15693	7017	6141
15694	7017	6373
15695	7017	7303
15696	7018	8446
15697	7019	7960
15698	7020	9083
15699	7021	7667
15700	7021	9538
15701	7022	8587
15702	7022	8800
15703	7023	7172
15704	7024	8759
15705	7025	6202
15706	7025	6889
15707	7025	8274
15708	7026	7789
15709	7026	8476
15710	7026	8709
15711	7027	5908
15712	7027	7526
15713	7027	8224
15714	7030	7243
15715	7031	6060
15716	7031	6748
15717	7031	7223
15718	7032	6263
15719	7032	6970
15720	7033	8315
15721	7034	5990
15722	7034	6455
15723	7034	8537
15724	7034	9225
15725	7035	7132
15726	7037	8932
15727	7037	9852
15728	7038	6586
15729	7039	6111
15730	7039	9346
15731	7040	6313
15732	7040	6778
15733	7041	9771
15734	7042	8113
15735	7042	8346
15736	7042	9276
15737	7042	9731
15738	7043	6020
15739	7043	6485
15740	7045	7365
15741	7046	7325
15742	7046	7800
15743	7046	9417
15744	7046	9882
15745	7048	7062
15746	7048	7982
15747	7048	8679
15748	7049	6334
15749	7049	9579
15750	7049	10034
15751	7050	7931
15752	7052	8589
15753	7052	9519
15754	7053	6931
15755	7053	7638
15756	7053	7861
15757	7054	6223
15758	7054	8993
15759	7055	5970
15760	7055	8508
15761	7055	9913
15762	7057	6617
15763	7057	8245
15764	7058	6132
15765	7058	8437
15766	7059	7275
15767	7059	8195
15768	7060	8407
15769	7061	6072
15770	7061	6294
15771	7061	6517
15772	7061	6759
15773	7062	6264
15774	7063	7396
15775	7063	9256
15776	7064	7609
15777	7065	6891
15778	7065	8063
15779	7065	8741
15780	7065	9681
15781	7066	5951
15782	7067	8013
15783	7067	9398
15784	7068	7750
15785	7069	9813
15786	7070	7700
15787	7070	8872
15788	7071	6062
15789	7071	7225
15790	7072	8812
15791	7072	9752
15792	7073	6012
15793	7073	9024
15794	7073	10187
15795	7074	9924
15796	7075	6669
15797	7075	8761
15798	7077	6153
15799	7077	6386
15800	7077	6861
15801	7077	7538
15802	7077	10106
15803	7078	5901
15804	7078	6831
15805	7078	9843
15806	7079	9126
15807	7080	6548
15808	7080	9095
15809	7081	6993
15810	7082	7427
15811	7082	9065
15812	7082	9298
15813	7084	5992
15814	7084	6467
15815	7084	7154
15816	7085	5972
15817	7085	6679
15818	7085	7377
15819	7085	8287
15820	7086	7802
15821	7086	8499
15822	7086	9187
15823	7088	9379
15824	7089	6578
15825	7089	9581
15826	7090	6083
15827	7090	7013
15828	7090	7488
15829	7092	6740
15830	7092	9996
15831	7094	6235
15832	7094	8550
15833	7094	9945
15834	7096	6660
15835	7097	8934
15836	7097	9642
15837	7098	8227
15838	7099	8904
15839	7099	10057
15840	7100	6791
15841	7100	9329
15842	7101	5841
15843	7101	6306
15844	7102	6983
15845	7102	7913
15846	7102	9753
15847	7103	7428
15848	7104	6013
15849	7104	7165
15850	7104	9005
15851	7106	6185
15852	7107	6862
15853	7107	7317
15854	7108	6610
15855	7109	8672
15856	7110	8652
15857	7111	5841
15858	7111	6761
15859	7111	10017
15860	7112	8136
15861	7112	8824
15862	7113	9511
15863	7114	6933
15864	7114	7631
15865	7114	7853
15866	7115	6671
15867	7115	8066
15868	7116	10138
15869	7117	6640
15870	7117	8480
15871	7117	8945
15872	7118	7530
15873	7119	6125
15874	7119	7287
15875	7121	6549
15876	7121	7702
15877	7121	9795
15878	7122	6064
15879	7123	6044
15880	7123	7197
15881	7124	6711
15882	7124	7156
15883	7125	9471
15884	7126	5963
15885	7126	9198
15886	7127	6863
15887	7129	6813
15888	7129	7278
15889	7130	5883
15890	7130	9118
15891	7131	8157
15892	7132	6297
15893	7132	6985
15894	7132	9290
15895	7132	9522
15896	7134	6944
15897	7134	8562
15898	7134	9714
15899	7135	6216
15900	7135	8542
15901	7136	7116
15902	7136	8279
15903	7137	5933
15904	7137	6631
15905	7138	7773
15906	7138	8006
15907	7138	8926
15908	7138	9159
15909	7138	9391
15910	7139	6601
15911	7140	6328
15912	7140	7025
15913	7140	8643
15914	7142	6753
15915	7142	7905
15916	7142	8613
15917	7143	6045
15918	7143	6500
15919	7143	8805
15920	7146	6894
15921	7146	8987
15922	7147	6399
15923	7147	6642
15924	7149	6834
15925	7149	7531
15926	7149	8219
15927	7151	5853
15928	7151	7238
15929	7152	7926
15930	7152	8158
15931	7152	10241
15932	7154	6248
15933	7154	7643
15934	7154	10180
15935	7155	7380
15936	7156	7592
15937	7156	8522
15938	7156	8745
15939	7157	6187
15940	7158	7077
15941	7158	8472
15942	7158	8694
15943	7159	6592
15944	7159	8907
15945	7160	7724
15946	7160	8432
15947	7161	6551
15948	7161	9786
15949	7163	5813
15950	7163	7198
15951	7163	7906
15952	7164	6723
15953	7164	8341
15954	7164	9261
15955	7169	9837
15956	7170	7269
15957	7171	6319
15958	7172	9999
15959	7173	9059
15960	7174	8806
15961	7174	9736
15962	7175	6228
15963	7175	6936
15964	7175	9484
15965	7176	6451
15966	7176	7128
15967	7177	6886
15968	7177	7351
15969	7177	7795
15970	7177	9898
15971	7180	8432
15972	7180	10293
15973	7181	6785
15974	7185	9929
15975	7186	8069
15976	7186	9211
15977	7187	8261
15978	7187	9656
15979	7188	6168
15980	7188	8473
15981	7190	9363
15982	7191	9808
15983	7194	8110
15984	7195	5997
15985	7195	9009
15986	7197	6664
15987	7197	7351
15988	7197	9424
15989	7198	7321
15990	7198	7554
15991	7198	8494
15992	7198	10334
15993	7199	9859
15994	7199	10081
15995	7200	7978
15996	7200	8201
15997	7201	8413
15998	7201	9101
15999	7202	5855
16000	7202	7705
16001	7202	9556
16002	7202	10021
16003	7204	5805
16004	7204	8353
16005	7205	6462
16006	7205	6937
16007	7205	8787
16008	7205	9707
16009	7205	10182
16010	7206	6209
16011	7206	6675
16012	7207	6877
16013	7207	8969
16014	7208	8939
16015	7209	7069
16016	7209	7766
16017	7210	6119
16018	7210	8676
16019	7210	9131
16020	7210	9839
16021	7211	6796
16022	7211	8869
16023	7212	7473
16024	7212	8626
16025	7212	10243
16026	7213	6058
16027	7213	6988
16028	7213	7211
16029	7214	6270
16030	7214	8575
16031	7215	7160
16032	7215	7868
16033	7216	6685
16034	7216	8313
16035	7217	7595
16036	7217	8515
16037	7218	6402
16038	7218	6645
16039	7218	8727
16040	7219	5917
16041	7221	7039
16042	7224	6493
16043	7224	7656
16044	7225	6706
16045	7226	6231
16046	7226	6443
16047	7226	9688
16048	7227	6665
16049	7227	7353
16050	7227	9213
16051	7228	8263
16052	7229	7545
16053	7230	7282
16054	7231	6332
16055	7233	7687
16056	7234	6736
16057	7234	10194
16058	7235	6939
16059	7235	8799
16060	7236	6908
16061	7236	8303
16062	7236	9244
16063	7237	8506
16064	7238	6170
16065	7239	6838
16066	7239	8000
16067	7239	9385
16068	7240	8688
16069	7240	8900
16070	7241	6120
16071	7241	8425
16072	7242	6545
16073	7242	7717
16074	7242	8162
16075	7242	9790
16076	7242	10255
16077	7243	9315
16078	7244	6282
16079	7245	8092
16080	7246	7839
16081	7246	8536
16082	7246	9477
16083	7247	5969
16084	7247	7121
16085	7247	8284
16086	7249	7323
16087	7250	7071
16088	7250	7283
16089	7250	7758
16090	7250	9133
16091	7250	9366
16092	7250	9608
16093	7251	6353
16094	7251	6585
16095	7252	7243
16096	7252	7930
16097	7252	9558
16098	7254	6980
16099	7254	8365
16100	7254	9052
16101	7254	9982
16102	7255	6009
16103	7255	6717
16104	7255	8557
16105	7256	8769
16106	7258	7344
16107	7258	8264
16108	7259	9871
16109	7260	7981
16110	7260	8214
16111	7261	9811
16112	7262	10033
16113	7263	7233
16114	7264	6273
16115	7265	6242
16116	7265	6495
16117	7265	6950
16118	7265	8103
16119	7266	7395
16120	7266	7627
16121	7266	10175
16122	7268	6424
16123	7269	7314
16124	7269	8719
16125	7269	10337
16126	7270	6607
16127	7270	8002
16128	7271	6121
16129	7271	7264
16130	7271	10276
16131	7272	6091
16132	7272	7021
16133	7273	6303
16134	7273	8851
16135	7273	9073
16136	7274	7446
16137	7274	8588
16138	7275	6030
16139	7275	8801
16140	7275	9255
16141	7277	8053
16142	7278	6192
16143	7279	5930
16144	7280	6132
16145	7280	6597
16146	7280	8214
16147	7282	6799
16148	7282	8417
16149	7283	7224
16150	7283	8629
16151	7284	9519
16152	7284	9761
16153	7285	7416
16154	7285	7871
16155	7286	9711
16156	7287	5758
16157	7287	5970
16158	7287	7598
16159	7287	8993
16160	7288	6415
16161	7288	8508
16162	7288	8740
16163	7288	9195
16164	7288	9671
16165	7289	8023
16166	7289	9640
16167	7290	9165
16168	7290	10085
16169	7291	9125
16170	7292	5859
16171	7293	6537
16172	7293	6992
16173	7293	7244
16174	7293	8154
16175	7294	5829
16176	7295	5809
16177	7295	7659
16178	7296	7639
16179	7296	9954
16180	7296	10399
16181	7297	7133
16182	7297	9449
16183	7298	6193
16184	7298	6658
16185	7298	9206
16186	7298	10369
16187	7299	7801
16188	7299	8953
16189	7300	9853
16190	7301	5890
16191	7301	8448
16192	7302	8175
16193	7302	10268
16194	7303	8852
16195	7304	8610
16196	7304	9297
16197	7306	6709
16198	7306	10177
16199	7307	7376
16200	7310	6143
16201	7310	7083
16202	7310	7306
16203	7311	7508
16204	7311	7741
16205	7312	6335
16206	7312	8661
16207	7312	9105
16208	7313	7690
16209	7313	7943
16210	7314	6052
16211	7314	6750
16212	7316	8570
16213	7317	5759
16214	7318	9904
16215	7319	6861
16216	7320	5931
16217	7320	6619
16218	7321	6831
16219	7321	9601
16220	7322	6811
16221	7323	6781
16222	7323	8388
16223	7323	8408
16224	7323	10248
16225	7324	6285
16226	7324	6993
16227	7326	6943
16228	7326	9713
16229	7326	10188
16230	7327	9935
16231	7328	6660
16232	7328	7600
16233	7329	5952
16234	7330	8004
16235	7330	8227
16236	7330	8247
16237	7332	6569
16238	7332	7044
16239	7332	7276
16240	7336	6488
16241	7336	8328
16242	7336	8793
16243	7337	6225
16244	7338	6438
16245	7339	8500
16246	7339	8965
16247	7339	9663
16248	7340	8692
16249	7340	10320
16250	7341	5892
16251	7342	9127
16252	7343	6771
16253	7344	7449
16254	7344	7681
16255	7345	5801
16256	7345	7894
16257	7346	6256
16258	7346	9269
16259	7346	9966
16260	7348	7823
16261	7349	6175
16262	7349	7348
16263	7349	7813
16264	7349	8733
16265	7349	10118
16266	7350	5700
16267	7350	7318
16268	7350	7773
16269	7350	9178
16270	7352	5650
16271	7352	7500
16272	7352	7965
16273	7352	8662
16274	7353	6084
16275	7353	7247
16276	7353	10037
16277	7354	6297
16278	7354	8855
16279	7354	9774
16280	7355	6034
16281	7355	8359
16282	7355	8602
16283	7356	6721
16284	7357	7389
16285	7357	8309
16286	7358	5751
16287	7358	5973
16288	7359	5943
16289	7359	9431
16290	7360	6863
16291	7360	7096
16292	7363	6317
16293	7363	9563
16294	7364	7005
16295	7365	10210
16296	7366	6267
16297	7367	6469
16298	7367	6924
16299	7367	9017
16300	7367	9947
16301	7367	10159
16302	7368	6682
16303	7369	9199
16304	7369	10351
16305	7370	7551
16306	7370	10331
16307	7372	6358
16308	7372	6591
16309	7372	9593
16310	7372	10281
16311	7374	9088
16312	7374	9320
16313	7375	9533
16314	7376	6722
16315	7377	5995
16316	7377	6015
16317	7377	6237
16318	7377	6702
16319	7377	10392
16320	7378	7369
16321	7379	6197
16322	7379	6652
16323	7379	6894
16324	7379	7127
16325	7380	6632
16326	7380	6864
16327	7380	8259
16328	7380	8937
16329	7380	9412
16330	7381	7066
16331	7381	7299
16332	7382	8209
16333	7383	9119
16334	7383	9806
16335	7384	6763
16336	7384	8158
16337	7385	6045
16338	7386	5803
16339	7386	9968
16340	7387	6480
16341	7387	7168
16342	7390	7087
16343	7390	8725
16344	7390	10100
16345	7391	5914
16346	7391	6612
16347	7392	7744
16348	7392	8897
16349	7393	8411
16350	7393	8644
16351	7394	6541
16352	7395	7208
16353	7397	6925
16354	7397	7856
16355	7397	9008
16356	7398	5975
16357	7398	6218
16358	7398	8311
16359	7398	10150
16360	7399	6430
16361	7399	8978
16362	7399	9665
16363	7400	6400
16364	7400	6632
16365	7401	7765
16366	7401	8230
16367	7401	10312
16368	7402	6127
16369	7403	10272
16370	7404	7462
16371	7404	9089
16372	7404	10242
16373	7405	6976
16374	7406	6501
16375	7406	7431
16376	7409	8503
16377	7409	9201
16378	7410	6168
16379	7410	7806
16380	7410	9878
16381	7411	6855
16382	7411	8463
16383	7412	7280
16384	7412	9373
16385	7413	6097
16386	7413	6572
16387	7413	9575
16388	7414	7240
16389	7416	8129
16390	7416	9049
16391	7416	9514
16392	7416	10212
16393	7417	6006
16394	7418	6694
16395	7419	7129
16396	7421	6391
16397	7421	7543
16398	7421	9636
16399	7423	6340
16400	7423	6795
16401	7423	7038
16402	7423	7958
16403	7423	8433
16404	7424	7705
16405	7424	10020
16406	7425	6522
16407	7426	6037
16408	7426	8362
16409	7426	8595
16410	7427	6714
16411	7427	7634
16412	7427	8787
16413	7428	7392
16414	7429	6664
16415	7430	5936
16416	7431	7999
16417	7431	8019
16418	7432	9151
16419	7433	8656
16420	7434	6310
16421	7434	9798
16422	7435	7463
16423	7436	6958
16424	7436	9738
16425	7437	6937
16426	7438	7847
16427	7438	8312
16428	7438	8767
16429	7438	10172
16430	7439	7584
16431	7439	9910
16432	7440	6644
16433	7441	7312
16434	7442	6594
16435	7442	7534
16436	7443	7726
16437	7444	5856
16438	7444	8181
16439	7445	6078
16440	7445	7908
16441	7446	6736
16442	7447	6250
16443	7447	6483
16444	7448	8080
16445	7449	5967
16446	7449	9445
16447	7450	8262
16448	7451	8717
16449	7451	9172
16450	7452	5897
16451	7452	10072
16452	7454	7029
16453	7454	7484
16454	7455	9081
16455	7456	6049
16456	7456	10214
16457	7459	6210
16458	7462	6615
16459	7462	6837
16460	7462	8455
16461	7464	7252
16462	7465	8617
16463	7466	6504
16464	7466	8364
16465	7467	6949
16466	7467	7181
16467	7468	8789
16468	7469	6433
16469	7471	6858
16470	7472	6140
16471	7472	9618
16472	7473	7980
16473	7474	8405
16474	7475	6080
16475	7475	6777
16476	7475	7697
16477	7475	9325
16478	7476	7212
16479	7476	7444
16480	7477	6039
16481	7477	9962
16482	7478	6009
16483	7478	6474
16484	7478	7627
16485	7478	8082
16486	7478	9012
16487	7478	9709
16488	7479	6211
16489	7479	6686
16490	7479	7596
16491	7480	6889
16492	7480	9436
16493	7481	8719
16494	7482	9851
16495	7483	6353
16496	7483	6575
16497	7483	7040
16498	7483	9356
16499	7483	10296
16500	7484	7263
16501	7485	6545
16502	7485	7000
16503	7485	8153
16504	7486	6292
16505	7487	8567
16506	7487	9507
16507	7489	6919
16508	7489	7142
16509	7489	9912
16510	7490	6667
16511	7490	7112
16512	7490	8962
16513	7490	9669
16514	7493	6818
16515	7493	8679
16516	7494	9578
16517	7494	10033
16518	7498	6232
16519	7498	7870
16520	7499	8315
16521	7499	9225
16522	7500	10125
16523	7501	6394
16524	7501	8254
16525	7502	6839
16526	7502	9397
16527	7503	7062
16528	7503	7739
16529	7503	8214
16530	7503	8912
16531	7504	6576
16532	7504	7961
16533	7504	8426
16534	7506	6061
16535	7506	8831
16536	7507	6263
16537	7507	7416
16538	7507	9983
16539	7508	6708
16540	7508	6951
16541	7508	9033
16542	7508	9953
16543	7509	8538
16544	7510	10145
16545	7511	7790
16546	7511	9650
16547	7512	6607
16548	7512	7537
16549	7512	8932
16550	7514	6344
16551	7514	9114
16552	7514	9802
16553	7515	7466
16554	7515	8164
16555	7515	9084
16556	7517	9519
16557	7518	6243
16558	7518	8336
16559	7519	6001
16560	7519	6911
16561	7519	7153
16562	7519	7851
16563	7519	9468
16564	7520	8043
16565	7522	9863
16566	7522	10318
16567	7523	7760
16568	7524	6810
16569	7524	7265
16570	7524	9357
16571	7525	7942
16572	7526	6992
16573	7527	7194
16574	7528	8094
16575	7529	10389
16576	7530	8286
16577	7530	8529
16578	7531	6183
16579	7531	6416
16580	7531	6638
16581	7532	5931
16582	7532	8013
16583	7533	7073
16584	7535	6315
16585	7535	9570
16586	7535	10258
16587	7537	7670
16588	7539	6224
16589	7539	9004
16590	7542	8701
16591	7542	10096
16592	7543	8226
16593	7544	7033
16594	7544	7731
16595	7545	6780
16596	7545	8186
16597	7546	6760
16598	7546	8145
16599	7546	9995
16600	7547	6285
16601	7547	9753
16602	7549	9935
16603	7550	8984
16604	7550	9682
16605	7550	10147
16606	7551	5952
16607	7551	6872
16608	7552	8024
16609	7552	8469
16610	7552	10339
16611	7553	6376
16612	7553	10309
16613	7554	8894
16614	7554	9834
16615	7555	6103
16616	7555	7488
16617	7555	8631
16618	7556	6083
16619	7556	7236
16620	7556	8611
16621	7557	6518
16622	7557	8833
16623	7558	6710
16624	7561	6660
16625	7561	7357
16626	7562	9642
16627	7563	6609
16628	7563	9157
16629	7564	6811
16630	7565	7711
16631	7565	9116
16632	7565	9582
16633	7566	8379
16634	7566	10249
16635	7567	7903
16636	7568	7196
16637	7568	9491
16638	7569	6003
16639	7569	7155
16640	7569	8096
16641	7569	9248
16642	7569	9703
16643	7569	10168
16644	7570	6448
16645	7572	6175
16646	7572	7782
16647	7572	8955
16648	7572	9420
16649	7572	9875
16650	7573	8460
16651	7573	8682
16652	7574	7520
16653	7574	8197
16654	7575	9804
16655	7576	9087
16656	7577	6276
16657	7577	9531
16658	7578	7641
16659	7579	7853
16660	7579	8551
16661	7580	6913
16662	7580	8763
16663	7581	8278
16664	7582	7318
16665	7582	8723
16666	7583	9380
16667	7584	6135
16668	7585	6570
16669	7585	8420
16670	7587	6762
16671	7587	7439
16672	7588	6044
16673	7588	6964
16674	7589	6479
16675	7589	7389
16676	7590	6904
16677	7590	9006
16678	7592	6873
16679	7592	7561
16680	7592	9178
16681	7593	8006
16682	7594	7045
16683	7595	6105
16684	7595	8653
16685	7595	8885
16686	7596	8633
16687	7597	7682
16688	7597	8612
16689	7598	6257
16690	7598	9270
16691	7598	9502
16692	7600	8077
16693	7600	9462
16694	7600	9704
16695	7601	7581
16696	7601	10372
16697	7602	7106
16698	7602	8259
16699	7604	8218
16700	7604	9846
16701	7605	6338
16702	7606	9331
16703	7607	6288
16704	7607	6985
16705	7607	7460
16706	7607	8835
16707	7607	9533
16708	7611	7814
16709	7611	8522
16710	7613	5924
16711	7613	6621
16712	7613	6854
16713	7614	7056
16714	7615	6793
16715	7615	7724
16716	7615	10049
16717	7616	6318
16718	7617	6763
16719	7617	7228
16720	7618	6510
16721	7618	8118
16722	7618	9978
16723	7619	8330
16724	7620	7845
16725	7620	10160
16726	7624	6137
16727	7625	7269
16728	7625	8654
16729	7626	7936
16730	7626	8169
16731	7626	9099
16732	7627	6076
16733	7628	6268
16734	7628	8361
16735	7629	6248
16736	7629	9038
16737	7630	6450
16738	7630	6693
16739	7630	6915
16740	7632	7350
16741	7632	10130
16742	7633	6400
16743	7633	8007
16744	7633	9170
16745	7633	9413
16746	7634	9382
16747	7634	10312
16748	7635	6339
16749	7635	9817
16750	7635	10505
16751	7636	6087
16752	7636	9564
16753	7636	9797
16754	7637	7007
16755	7638	7896
16756	7639	6016
16757	7639	7654
16758	7639	7886
16759	7639	8099
16760	7640	6704
16761	7640	7148
16762	7640	9939
16763	7642	7118
16764	7642	9656
16765	7642	10576
16766	7644	6370
16767	7644	6603
16768	7644	10545
16769	7646	7482
16770	7646	8170
16771	7646	10262
16772	7648	6522
16773	7648	7432
16774	7649	8807
16775	7650	7614
16776	7650	9019
16777	7650	10182
16778	7651	5976
16779	7652	6886
16780	7653	6168
16781	7653	7786
16782	7653	8241
16783	7653	8473
16784	7654	7523
16785	7654	8453
16786	7654	9151
16787	7654	9393
16788	7655	10061
16789	7656	9333
16790	7657	7240
16791	7658	6057
16792	7658	9302
16793	7659	8120
16794	7659	8342
16795	7659	9505
16796	7659	9727
16797	7660	6229
16798	7660	6462
16799	7660	6937
16800	7661	8302
16801	7662	6432
16802	7663	8716
16803	7663	9879
16804	7664	8221
16805	7665	6351
16806	7665	6816
16807	7665	8676
16808	7665	10294
16809	7667	6078
16810	7667	6765
16811	7667	9081
16812	7668	7453
16813	7669	7180
16814	7669	8585
16815	7671	6907
16816	7672	8747
16817	7672	9677
16818	7675	7291
16819	7676	7029
16820	7676	8879
16821	7677	6088
16822	7677	6998
16823	7677	7928
16824	7678	8151
16825	7680	7858
16826	7680	8100
16827	7680	9030
16828	7681	5977
16829	7682	9202
16830	7684	6149
16831	7684	6847
16832	7685	7059
16833	7685	8212
16834	7686	6574
16835	7686	9567
16836	7687	6786
16837	7688	6301
16838	7689	6726
16839	7690	6018
16840	7690	9486
16841	7691	6463
16842	7691	6686
16843	7691	9466
16844	7692	8273
16845	7692	9900
16846	7693	7333
16847	7693	8495
16848	7693	8718
16849	7693	8728
16850	7693	8950
16851	7693	9415
16852	7694	7545
16853	7695	8910
16854	7695	9365
16855	7696	7262
16856	7696	7505
16857	7696	8415
16858	7696	9122
16859	7696	10032
16860	7696	10497
16861	7698	7909
16862	7698	9992
16863	7699	6039
16864	7699	8354
16865	7699	8587
16866	7699	10437
16867	7700	7181
16868	7700	7626
16869	7700	10194
16870	7700	10406
16871	7701	8769
16872	7702	6191
16873	7702	8293
16874	7704	7768
16875	7704	9163
16876	7704	9861
16877	7705	6595
16878	7706	7738
16879	7706	9810
16880	7707	7697
16881	7707	7950
16882	7708	6525
16883	7708	6757
16884	7708	9295
16885	7709	6959
16886	7709	8830
16887	7710	10407
16888	7711	6221
16889	7712	7121
16890	7713	6424
16891	7713	6636
16892	7714	10326
16893	7715	8213
16894	7715	8678
16895	7716	8426
16896	7717	6090
16897	7718	6303
16898	7719	6737
16899	7719	6980
16900	7719	7425
16901	7720	6485
16902	7720	8577
16903	7720	9265
16904	7720	9952
16905	7721	8537
16906	7721	9002
16907	7721	10154
16908	7721	10620
16909	7723	6869
16910	7723	8042
16911	7725	7061
16912	7725	7294
16913	7725	10084
16914	7726	6808
16915	7727	10266
16916	7730	7183
16917	7731	6242
16918	7731	7395
16919	7732	7365
16920	7732	7840
16921	7736	8194
16922	7737	6779
16923	7737	8406
16924	7737	8871
16925	7739	6748
16926	7739	7213
16927	7739	7446
16928	7740	9508
16929	7740	9731
16930	7741	6708
16931	7741	6930
16932	7741	10165
16933	7744	8942
16934	7745	6607
16935	7745	9145
16936	7745	9610
16937	7747	6567
16938	7747	7709
16939	7747	10024
16940	7747	10499
16941	7748	9539
16942	7749	6294
16943	7749	7669
16944	7749	8144
16945	7749	9296
16946	7750	10429
16947	7752	6446
16948	7752	8761
16949	7752	10621
16950	7753	7800
16951	7753	7821
16952	7753	8053
16953	7753	8508
16954	7754	8023
16955	7754	8720
16956	7754	9650
16957	7754	9883
16958	7755	6142
16959	7755	6375
16960	7756	7052
16961	7758	7002
16962	7758	9084
16963	7759	6527
16964	7759	9064
16965	7760	6264
16966	7760	8801
16967	7762	6668
16968	7762	8296
16969	7762	9004
16970	7762	9226
16971	7765	9843
16972	7766	7275
16973	7766	7973
16974	7766	9823
16975	7767	10268
16976	7769	6972
16977	7770	6022
16978	7770	7184
16979	7770	7649
16980	7770	7882
16981	7770	10197
16982	7771	8084
16983	7771	9014
16984	7772	6922
16985	7772	9924
16986	7773	6194
16987	7773	7114
16988	7774	7336
16989	7775	10329
16990	7778	6538
16991	7779	9763
16992	7779	9985
16993	7779	10450
16994	7780	6487
16995	7780	8590
16996	7781	8327
16997	7781	8802
16998	7782	7610
16999	7782	10380
17000	7784	8267
17001	7784	9874
17002	7785	8236
17003	7785	10562
17004	7786	6124
17005	7786	7519
17006	7787	7721
17007	7787	9116
17008	7787	9338
17009	7788	6073
17010	7789	7458
17011	7789	9076
17012	7789	9531
17013	7790	6265
17014	7790	7650
17015	7791	6943
17016	7791	9258
17017	7792	6457
17018	7792	8065
17019	7792	10633
17020	7794	6872
17021	7794	7802
17022	7794	10107
17023	7795	6164
17024	7795	6619
17025	7796	6832
17026	7796	8682
17027	7796	10542
17028	7797	8884
17029	7797	9592
17030	7798	7236
17031	7799	6761
17032	7799	8389
17033	7799	8834
17034	7801	6246
17035	7802	5993
17036	7802	7378
17037	7803	9208
17038	7803	10613
17039	7804	6650
17040	7805	5922
17041	7806	8450
17042	7807	7975
17043	7807	8429
17044	7808	8642
17045	7808	9794
17046	7809	7681
17047	7809	10229
17048	7810	6741
17049	7810	7206
17050	7810	9279
17051	7810	10431
17052	7810	10674
17053	7811	6024
17054	7812	7853
17055	7812	9006
17056	7813	7126
17057	7813	8531
17058	7814	8025
17059	7814	9431
17060	7816	8693
17061	7817	6105
17062	7817	7045
17063	7817	10290
17064	7818	9330
17065	7819	6529
17066	7819	9542
17067	7819	10240
17068	7820	6044
17069	7820	6964
17070	7820	10209
17071	7823	7591
17072	7824	6408
17073	7824	8734
17074	7824	8956
17075	7824	9653
17076	7826	6135
17077	7826	6378
17078	7826	6611
17079	7826	10068
17080	7828	7723
17081	7828	7935
17082	7830	7197
17083	7831	9957
17084	7832	6459
17085	7832	6924
17086	7833	6207
17087	7834	5954
17088	7834	10351
17089	7835	6864
17090	7835	8471
17091	7835	9866
17092	7836	7521
17093	7836	8916
17094	7836	9856
17095	7837	7036
17096	7837	7966
17097	7837	8663
17098	7837	10048
17099	7838	9806
17100	7838	10503
17101	7839	6298
17102	7839	8855
17103	7840	8603
17104	7840	9300
17105	7840	10675
17106	7841	8118
17107	7841	9280
17108	7843	6905
17109	7843	8057
17110	7844	8512
17111	7847	9371
17112	7848	8421
17113	7849	6066
17114	7851	6733
17115	7851	7643
17116	7851	8805
17117	7851	9503
17118	7851	9736
17119	7852	6238
17120	7852	6703
17121	7853	7845
17122	7854	7582
17123	7854	9200
17124	7854	9675
17125	7855	7795
17126	7855	8027
17127	7856	6147
17128	7856	7067
17129	7856	7764
17130	7856	10322
17131	7857	7279
17132	7857	9604
17133	7859	6996
17134	7859	8866
17135	7860	6289
17136	7860	7441
17137	7860	8149
17138	7861	8573
17139	7861	9049
17140	7862	7158
17141	7862	8098
17142	7862	9251
17143	7862	10403
17144	7863	6683
17145	7864	6188
17146	7865	6410
17147	7865	6643
17148	7865	7108
17149	7865	8725
17150	7866	9625
17151	7867	6370
17152	7867	6592
17153	7868	8877
17154	7869	7229
17155	7869	7927
17156	7869	8169
17157	7870	7684
17158	7871	8816
17159	7872	9494
17160	7872	9939
17161	7873	8533
17162	7873	8766
17163	7874	9211
17164	7874	9443
17165	7875	9878
17166	7875	10576
17167	7876	7998
17168	7877	6582
17169	7877	7513
17170	7877	9140
17171	7878	6795
17172	7878	7957
17173	7878	9575
17174	7878	9818
17175	7879	9332
17176	7880	6532
17177	7881	6027
17178	7881	8584
17179	7884	7826
17180	7884	8524
17181	7885	8039
17182	7886	8706
17183	7887	6361
17184	7887	9373
17185	7889	6310
17186	7889	7928
17187	7890	6067
17188	7890	7463
17189	7890	7907
17190	7891	6725
17191	7892	6472
17192	7892	7402
17193	7892	10415
17194	7893	6927
17195	7894	6209
17196	7896	8474
17197	7896	10334
17198	7897	6604
17199	7897	7069
17200	7897	8454
17201	7899	6098
17202	7900	8150
17203	7900	10011
17204	7902	8787
17205	7902	9718
17206	7902	9960
17207	7903	7625
17208	7904	7837
17209	7905	6644
17210	7906	6159
17211	7906	6624
17212	7906	10324
17213	7907	7767
17214	7907	10072
17215	7909	9111
17216	7909	9566
17217	7910	6291
17218	7911	8121
17219	7911	9758
17220	7912	6493
17221	7912	8565
17222	7913	7393
17223	7913	10395
17224	7914	7373
17225	7914	9910
17226	7915	8040
17227	7915	8970
17228	7915	10345
17229	7917	6827
17230	7918	6584
17231	7918	7979
17232	7918	8424
17233	7918	9819
17234	7919	7484
17235	7919	9334
17236	7920	6311
17237	7920	10477
17238	7921	7444
17239	7921	9294
17240	7923	6928
17241	7923	8081
17242	7924	9456
17243	7924	9688
17244	7925	7353
17245	7925	7808
17246	7925	9890
17247	7926	8940
17248	7926	9405
17249	7926	9648
17250	7927	7060
17251	7928	8677
17252	7929	10032
17253	7930	6079
17254	7930	6544
17255	7930	8849
17256	7931	6969
17257	7931	7667
17258	7932	6716
17259	7932	8799
17260	7932	9507
17261	7934	7131
17262	7934	9234
17263	7935	6191
17264	7935	6423
17265	7935	9193
17266	7936	7566
17267	7937	9153
17268	7937	9851
17269	7938	6353
17270	7938	7283
17271	7938	7970
17272	7938	10528
17273	7940	6777
17274	7940	7232
17275	7940	9790
17276	7944	6221
17277	7945	6879
17278	7946	8021
17279	7947	7526
17280	7947	10073
17281	7949	6323
17282	7951	6990
17283	7952	6262
17284	7952	6505
17285	7952	8577
17286	7952	9730
17287	7953	6464
17288	7953	9012
17289	7954	9932
17290	7955	9204
17291	7958	9134
17292	7959	8426
17293	7959	8891
17294	7959	10509
17295	7961	6050
17296	7961	7456
17297	7961	9538
17298	7962	7890
17299	7963	9255
17300	7963	9710
17301	7964	6687
17302	7964	8527
17303	7965	8052
17304	7965	10590
17305	7966	6859
17306	7966	7800
17307	7966	9174
17308	7966	9872
17309	7967	6384
17310	7967	7769
17311	7967	8002
17312	7967	9387
17313	7971	6526
17314	7971	6758
17315	7971	7689
17316	7971	8133
17317	7972	7416
17318	7973	6253
17319	7973	7183
17320	7974	6920
17321	7975	8295
17322	7975	9448
17323	7976	7578
17324	7978	6354
17325	7978	9145
17326	7979	6809
17327	7982	7659
17328	7983	7163
17329	7983	7396
17330	7983	7871
17331	7983	8104
17332	7984	6466
17333	7984	10398
17334	7985	6193
17335	7986	6648
17336	7986	7103
17337	7986	7335
17338	7986	10105
17339	7988	8690
17340	7989	6122
17341	7989	6567
17342	7990	7245
17343	7990	7932
17344	7991	9064
17345	7992	9287
17346	7993	6941
17347	7994	9014
17348	7995	8529
17349	7996	8043
17350	7996	8721
17351	7996	8953
17352	7996	10348
17353	7998	6608
17354	7998	7285
17355	7998	10531
17356	7999	9348
17357	7999	9580
17358	8000	6315
17359	8000	6547
17360	8001	7700
17361	8001	8842
17362	8002	6729
17363	8002	6962
17364	8002	8822
17365	8004	8094
17366	8004	9924
17367	8005	8762
17368	8006	6881
17369	8006	7569
17370	8007	8004
17371	8007	8479
17372	8007	9176
17373	8008	6831
17374	8008	8448
17375	8009	9116
17376	8010	6336
17377	8010	7256
17378	8010	8175
17379	8011	7933
17380	8012	6275
17381	8012	7893
17382	8013	6497
17383	8013	9490
17384	8015	6437
17385	8016	7812
17386	8016	9429
17387	8016	10349
17388	8017	9874
17389	8017	10572
17390	8019	9834
17391	8020	6781
17392	8020	9349
17393	8021	8146
17394	8022	8125
17395	8022	8601
17396	8022	9763
17397	8024	7155
17398	8026	6650
17399	8026	7347
17400	8026	8035
17401	8026	9197
17402	8027	6407
17403	8027	9400
17404	8027	10330
17405	8028	7074
17406	8028	7297
17407	8029	7519
17408	8029	10299
17409	8030	7954
17410	8030	9561
17411	8031	6316
17412	8031	7004
17413	8031	10016
17414	8032	9056
17415	8033	6721
17416	8033	7196
17417	8033	7661
17418	8033	8813
17419	8034	6923
17420	8034	6943
17421	8034	7398
17422	8034	9016
17423	8035	6438
17424	8036	6883
17425	8036	10118
17426	8036	10350
17427	8036	10370
17428	8037	7782
17429	8038	6145
17430	8039	6357
17431	8039	8662
17432	8039	10067
17433	8040	6569
17434	8040	6802
17435	8040	7722
17436	8041	9087
17437	8042	7904
17438	8043	6499
17439	8044	7166
17440	8044	9481
17441	8044	9956
17442	8045	6216
17443	8045	7601
17444	8045	9451
17445	8045	9683
17446	8047	7571
17447	8047	8015
17448	8047	8723
17449	8049	6600
17450	8049	9128
17451	8049	9593
17452	8050	10270
17453	8051	8167
17454	8054	6701
17455	8055	7136
17456	8056	6883
17457	8056	9199
17458	8058	6621
17459	8058	6843
17460	8061	7480
17461	8061	8400
17462	8062	6297
17463	8063	7652
17464	8065	9462
17465	8066	6439
17466	8066	7116
17467	8067	6651
17468	8067	8481
17469	8068	9391
17470	8068	10089
17471	8068	10331
17472	8069	8684
17473	8070	8421
17474	8071	7248
17475	8071	8633
17476	8071	9321
17477	8071	9563
17478	8071	9796
17479	8072	9988
17480	8073	6733
17481	8073	9523
17482	8074	6490
17483	8076	8057
17484	8077	6187
17485	8077	7329
17486	8077	8037
17487	8077	9887
17488	8079	8451
17489	8080	6339
17490	8080	6814
17491	8081	8876
17492	8081	9099
17493	8082	8138
17494	8084	8573
17495	8084	9260
17496	8085	6450
17497	8085	9008
17498	8085	9705
17499	8085	9928
17500	8087	10110
17501	8088	7775
17502	8089	7057
17503	8089	9139
17504	8089	9847
17505	8090	8654
17506	8091	6319
17507	8091	6551
17508	8091	6774
17509	8091	7714
17510	8091	10019
17511	8092	6521
17512	8092	6541
17513	8092	7451
17514	8092	9069
17515	8095	6936
17516	8096	8513
17517	8096	9453
17518	8098	8007
17519	8098	8948
17520	8098	9170
17521	8100	7967
17522	8103	6269
17523	8103	8129
17524	8103	8351
17525	8103	8372
17526	8104	6481
17527	8104	7421
17528	8104	9029
17529	8105	6239
17530	8107	9201
17531	8108	8483
17532	8108	9636
17533	8109	6380
17534	8109	6603
17535	8112	9777
17536	8113	7209
17537	8113	9070
17538	8114	9727
17539	8115	7392
17540	8117	6876
17541	8117	8049
17542	8118	7796
17543	8118	8716
17544	8119	7068
17545	8119	8928
17546	8119	10081
17547	8120	6815
17548	8121	7260
17549	8121	7958
17550	8121	8403
17551	8122	7928
17552	8123	6987
17553	8124	8575
17554	8125	9940
17555	8126	7139
17556	8126	8069
17557	8126	8534
17558	8127	7352
17559	8128	9404
17560	8129	7756
17561	8129	9161
17562	8129	9849
17563	8131	6331
17564	8132	8151
17565	8133	7685
17566	8133	8130
17567	8134	6735
17568	8134	8343
17569	8135	6240
17570	8135	6927
17571	8135	8090
17572	8136	6210
17573	8136	8292
17574	8136	9697
17575	8137	6432
17576	8137	8050
17577	8138	7099
17578	8138	7554
17579	8139	8009
17580	8141	7039
17581	8141	9111
17582	8142	6543
17583	8142	8859
17584	8142	10011
17585	8145	8101
17586	8145	9243
17587	8145	9496
17588	8147	9668
17589	8148	6877
17590	8148	7322
17591	8149	6160
17592	8150	8667
17593	8151	8889
17594	8152	6311
17595	8153	7221
17596	8153	9304
17597	8154	6493
17598	8154	7879
17599	8154	9516
17600	8155	7626
17601	8155	9264
17602	8156	9011
17603	8157	6655
17604	8157	9901
17605	8158	9415
17606	8159	6393
17607	8159	6837
17608	8159	7778
17609	8160	7292
17610	8161	8425
17611	8162	6787
17612	8164	9982
17613	8165	6716
17614	8166	7151
17615	8166	8304
17616	8167	8061
17617	8168	8728
17618	8169	6626
17619	8169	8466
17620	8169	8931
17621	8170	7990
17622	8171	6575
17623	8171	7040
17624	8172	7697
17625	8172	8395
17626	8172	9335
17627	8173	7232
17628	8174	6282
17629	8174	6504
17630	8174	6747
17631	8174	6969
17632	8174	8587
17633	8174	9507
17634	8176	6454
17635	8176	6929
17636	8176	8072
17637	8178	8264
17638	8179	9629
17639	8180	7516
17640	8181	9366
17641	8181	10043
17642	8182	8648
17643	8183	7910
17644	8183	8143
17645	8184	7213
17646	8185	8800
17647	8186	8547
17648	8187	7354
17649	8187	8517
17650	8188	9437
17651	8189	7557
17652	8190	6374
17653	8190	8679
17654	8191	6586
17655	8192	8173
17656	8192	9103
17657	8192	9791
17658	8193	6526
17659	8193	8851
17660	8195	9255
17661	8196	9943
17662	8198	7112
17663	8198	8972
17664	8199	6637
17665	8199	8012
17666	8200	6829
17667	8200	7304
17668	8201	8437
17669	8201	8892
17670	8202	6334
17671	8202	7021
17672	8202	9559
17673	8203	6304
17674	8203	7466
17675	8204	7668
17676	8204	8366
17677	8206	9013
17678	8207	6900
17679	8207	7598
17680	8209	6405
17681	8209	8487
17682	8209	9650
17683	8210	9145
17684	8210	9387
17685	8211	7739
17686	8211	9124
17687	8212	7497
17688	8212	8174
17689	8212	9579
17690	8212	10034
17691	8213	9074
17692	8214	6516
17693	8215	7184
17694	8216	6941
17695	8216	7851
17696	8216	9711
17697	8217	6688
17698	8217	7376
17699	8218	8053
17700	8219	6870
17701	8219	7335
17702	8219	9185
17703	8220	6618
17704	8220	8235
17705	8221	8205
17706	8221	9822
17707	8223	8397
17708	8223	8852
17709	8224	6749
17710	8224	6972
17711	8225	6497
17712	8225	8357
17713	8227	8306
17714	8228	8974
17715	8229	8266
17716	8229	8711
17717	8230	7771
17718	8231	6578
17719	8231	6820
17720	8238	6891
17721	8238	7589
17722	8238	7811
17723	8238	9894
17724	8241	8438
17725	8242	6558
17726	8242	7023
17727	8243	6780
17728	8243	8641
17729	8243	9561
17730	8243	9793
17731	8243	10016
17732	8244	7225
17733	8244	7458
17734	8244	9075
17735	8245	6720
17736	8245	6740
17737	8245	7185
17738	8245	9268
17739	8246	6467
17740	8246	9035
17741	8247	8075
17742	8248	7367
17743	8249	6407
17744	8249	7559
17745	8250	6609
17746	8250	9632
17747	8251	7984
17748	8253	6326
17749	8253	9328
17750	8254	6518
17751	8256	6943
17752	8256	9015
17753	8256	9490
17754	8257	7610
17755	8257	7853
17756	8257	8318
17757	8257	9703
17758	8259	8025
17759	8260	7307
17760	8260	8015
17761	8260	9400
17762	8261	6832
17763	8261	8217
17764	8262	9814
17765	8264	6539
17766	8264	7691
17767	8264	8834
17768	8265	6731
17769	8265	7428
17770	8265	8591
17771	8266	7166
17772	8266	8338
17773	8267	6448
17774	8267	8551
17775	8269	8500
17776	8269	8955
17777	8270	8702
17778	8271	9137
17779	8272	6812
17780	8272	7045
17781	8272	7277
17782	8273	8642
17783	8273	9107
17784	8274	8854
17785	8275	6974
17786	8275	8126
17787	8275	9976
17788	8276	6479
17789	8278	9451
17790	8279	8036
17791	8279	8278
17792	8279	9188
17793	8281	6378
17794	8281	7075
17795	8282	9360
17796	8283	7712
17797	8284	8147
17798	8284	9077
17799	8285	9512
17800	8287	6924
17801	8287	8541
17802	8287	8784
17803	8288	8299
17804	8289	6418
17805	8289	7116
17806	8290	9401
17807	8292	6590
17808	8293	6560
17809	8293	7955
17810	8293	8410
17811	8295	7662
17812	8295	9300
17813	8296	7420
17814	8296	8582
17815	8297	7157
17816	8297	9239
17817	8298	9694
17818	8298	9927
17819	8299	8047
17820	8299	8512
17821	8303	7016
17822	8303	8886
17823	8304	6298
17824	8304	9553
17825	8305	6975
17826	8305	7895
17827	8305	8128
17828	8308	6672
17829	8308	7602
17830	8308	8755
17831	8309	9675
17832	8310	9644
17833	8311	7774
17834	8311	8927
17835	8313	6804
17836	8313	7259
17837	8313	9331
17838	8314	8634
17839	8315	8371
17840	8317	9018
17841	8318	6915
17842	8318	8310
17843	8318	9463
17844	8319	7117
17845	8319	9887
17846	8320	6865
17847	8320	8250
17848	8321	9160
17849	8322	9129
17850	8323	7027
17851	8323	7947
17852	8323	8654
17853	8324	6531
17854	8324	6764
17855	8324	7694
17856	8325	9069
17857	8326	8816
17858	8328	6451
17859	8329	8523
17860	8329	8735
17861	8331	6390
17862	8331	8705
17863	8332	7280
17864	8333	7502
17865	8333	8190
17866	8333	9352
17867	8334	6784
17868	8334	8867
17869	8336	9271
17870	8337	6481
17871	8340	8958
17872	8342	6815
17873	8342	8685
17874	8342	9605
17875	8343	6340
17876	8344	9100
17877	8345	6300
17878	8345	6997
17879	8345	8847
17880	8346	8807
17881	8347	7179
17882	8347	8322
17883	8348	7614
17884	8348	9929
17885	8349	7816
17886	8350	8029
17887	8350	9424
17888	8351	7553
17889	8352	9838
17890	8353	7958
17891	8355	7918
17892	8355	8140
17893	8356	6745
17894	8357	7402
17895	8357	8110
17896	8357	9040
17897	8358	8777
17898	8359	7139
17899	8359	9919
17900	8361	8241
17901	8362	7766
17902	8363	8888
17903	8364	7251
17904	8365	8373
17905	8366	7655
17906	8367	6472
17907	8369	9222
17908	8371	6382
17909	8371	7312
17910	8371	8484
17911	8372	6372
17912	8372	7069
17913	8372	8444
17914	8374	6331
17915	8374	8646
17916	8378	7393
17917	8379	7595
17918	8379	8070
17919	8379	8758
17920	8380	6877
17921	8380	7110
17922	8380	9900
17923	8381	9162
17924	8382	9375
17925	8385	6756
17926	8386	9284
17927	8387	7868
17928	8388	9243
17929	8388	9486
17930	8389	6898
17931	8390	8040
17932	8392	6848
17933	8393	6362
17934	8393	6575
17935	8393	7050
17936	8393	8657
17937	8393	8890
17938	8395	6544
17939	8395	7009
17940	8395	7222
17941	8395	7454
17942	8395	9314
17943	8396	7202
17944	8396	8597
17945	8397	8122
17946	8398	7171
17947	8399	6454
17948	8399	6666
17949	8399	7131
17950	8400	8283
17951	8400	8516
17952	8400	9669
17953	8401	6636
17954	8401	7798
17955	8401	8718
17956	8401	9648
17957	8403	7273
17958	8403	9830
17959	8405	9315
17960	8406	6525
17961	8407	6727
17962	8408	6697
17963	8408	6929
17964	8409	8992
17965	8409	9224
17966	8410	7344
17967	8412	8223
17968	8413	9598
17969	8414	8881
17970	8415	8385
17971	8416	7445
17972	8420	7577
17973	8420	8052
17974	8421	6414
17975	8421	7102
17976	8421	8264
17977	8422	7769
17978	8422	8931
17979	8423	6829
17980	8423	7061
17981	8424	7718
17982	8424	8659
17983	8424	9124
17984	8426	7921
17985	8426	9073
17986	8427	7183
17987	8427	8588
17988	8427	8810
17989	8427	9275
17990	8429	8072
17991	8429	8760
17992	8431	7800
17993	8431	9427
17994	8432	6607
17995	8432	9164
17996	8434	7496
17997	8435	6769
17998	8436	8376
17999	8436	9306
18000	8437	6971
18001	8437	7668
18002	8437	8133
18003	8437	8346
18004	8438	7871
18005	8440	8053
18006	8441	6648
18007	8441	6880
18008	8442	7547
18009	8442	8002
18010	8443	8680
18011	8444	6567
18012	8444	9357
18013	8445	7002
18014	8445	7244
18015	8445	8629
18016	8446	7457
18017	8446	7689
18018	8446	8842
18019	8448	6486
18020	8448	9024
18021	8449	6921
18022	8450	8508
18023	8452	6850
18024	8452	8710
18025	8454	8882
18026	8455	6547
18027	8455	7932
18028	8457	9509
18029	8458	7639
18030	8458	8114
18031	8460	7821
18032	8461	7346
18033	8461	8276
18034	8462	8478
18035	8462	9408
18036	8462	9631
18037	8463	7983
18038	8463	8216
18039	8463	8448
18040	8464	7043
18041	8464	9115
18042	8465	8418
18043	8465	9560
18044	8467	8600
18045	8467	9045
18046	8468	7174
18047	8468	7872
18048	8469	6457
18049	8469	8539
18050	8471	6649
18051	8472	7084
18052	8472	8944
18053	8472	9176
18054	8474	6811
18055	8474	7741
18056	8475	7711
18057	8476	7468
18058	8476	9308
18059	8477	6973
18060	8478	6497
18061	8478	6710
18062	8480	7377
18063	8481	6872
18064	8481	8034
18065	8484	7266
18066	8484	9126
18067	8485	7034
18068	8486	6761
18069	8487	6518
18070	8487	8591
18071	8488	9278
18072	8489	6700
18073	8490	6670
18074	8490	6913
18075	8490	8308
18076	8490	9460
18077	8491	6417
18078	8491	7337
18079	8491	7812
18080	8491	9197
18081	8492	6640
18082	8492	8490
18083	8494	6589
18084	8494	8197
18085	8495	6802
18086	8496	7924
18087	8496	8621
18088	8496	8854
18089	8498	7661
18090	8499	7408
18091	8499	7863
18092	8500	9006
18093	8501	8045
18094	8501	9430
18095	8502	6863
18096	8506	7004
18097	8506	7227
18098	8507	8379
18099	8507	9057
18100	8507	9077
18101	8510	8541
18102	8513	9158
18103	8514	9370
18104	8515	6560
18105	8515	6570
18106	8515	7025
18107	8515	7500
18108	8515	7955
18109	8515	8177
18110	8516	6782
18111	8517	6530
18112	8518	8592
18113	8519	7167
18114	8519	7409
18115	8521	7126
18116	8521	7814
18117	8522	7339
18118	8524	8441
18119	8524	8916
18120	8526	9320
18121	8527	7915
18122	8528	6965
18123	8530	6924
18124	8531	6672
18125	8532	8259
18126	8532	8957
18127	8533	8016
18128	8533	8481
18129	8539	6470
18130	8539	7643
18131	8540	8320
18132	8540	9230
18133	8541	7835
18134	8543	6622
18135	8543	7309
18136	8544	7987
18137	8545	8189
18138	8546	7006
18139	8546	8411
18140	8547	6763
18141	8547	8381
18142	8548	6733
18143	8548	7886
18144	8549	6956
18145	8549	8573
18146	8550	7380
18147	8550	8078
18148	8551	6430
18149	8551	6905
18150	8552	7795
18151	8553	6865
18152	8553	7552
18153	8553	9160
18154	8554	8230
18155	8555	6572
18156	8555	9362
18157	8556	7471
18158	8558	6511
18159	8558	7664
18160	8559	9271
18161	8560	6693
18162	8560	9241
18163	8561	7138
18164	8564	6592
18165	8565	8200
18166	8565	8442
18167	8566	6784
18168	8567	7239
18169	8569	7866
18170	8569	8341
18171	8571	6663
18172	8571	7604
18173	8572	9201
18174	8575	6815
18175	8576	7947
18176	8578	8140
18177	8579	6724
18178	8581	7836
18179	8581	8059
18180	8581	8302
18181	8581	8534
18182	8582	7806
18183	8583	7786
18184	8584	7533
18185	8584	7988
18186	8585	7291
18187	8586	7018
18188	8586	7725
18189	8587	7463
18190	8587	9090
18191	8589	6482
18192	8591	6917
18193	8594	6604
18194	8596	7261
18195	8596	7493
18196	8597	6533
18197	8597	6766
18198	8600	6938
18199	8600	7868
18200	8602	6887
18201	8602	7120
18202	8604	8242
18203	8605	9142
18204	8607	8404
18205	8608	6523
18206	8610	8333
18207	8612	6655
18208	8614	6837
18209	8615	7980
18210	8615	8212
18211	8617	8172
18212	8618	6514
18213	8618	6979
18214	8622	7353
18215	8622	8283
18216	8624	8475
18217	8625	6605
18218	8627	7929
18219	8627	8395
18220	8628	6757
18221	8628	7232
18222	8628	8142
18223	8629	7202
18224	8630	6939
18225	8632	6888
18226	8632	8061
18227	8633	6646
18228	8634	7556
18229	8635	7050
18230	8635	7980
18231	8636	6585
18232	8637	6788
18233	8637	7475
18234	8639	6494
18235	8639	6737
18236	8640	8112
18237	8641	6687
18238	8643	7111
18239	8643	7334
18240	8646	7738
18241	8649	8355
18242	8651	7395
18243	8651	8537
18244	8652	6899
18245	8655	8214
18246	8659	8143
18247	8661	7860
18248	8661	8315
18249	8662	8073
18250	8663	6657
18251	8666	7517
18252	8667	6556
18253	8668	8386
18254	8669	6506
18255	8669	7203
18256	8670	7891
18257	8671	7628
18258	8673	8043
18259	8673	8265
18260	8674	6860
18261	8676	7750
18262	8676	7982
18263	8678	7932
18264	8683	8508
18265	8684	8488
18266	8685	7073
18267	8686	6587
18268	8686	6830
18269	8687	7032
18270	8688	6780
18271	8688	7477
18272	8688	7922
18273	8690	7427
18274	8691	6931
18275	8694	7326
18276	8695	7548
18277	8696	8448
18278	8698	7013
18279	8700	6740
18280	8700	6972
18281	8702	7599
18282	8703	6902
18283	8705	7781
18284	8705	8226
18285	8707	8186
18286	8709	7215
18287	8710	7428
18288	8711	6720
18289	8711	8338
18290	8712	7387
18291	8713	7812
18292	8718	8409
18293	8722	6700
18294	8722	7155
18295	8722	7843
18296	8723	8287
18297	8725	7539
18298	8726	7984
18299	8727	6802
18300	8728	6559
18301	8728	7014
18302	8728	7257
18303	8732	6933
18304	8733	7600
18305	8734	6873
18306	8736	8450
18307	8737	6812
18308	8738	7489
18309	8740	7196
18310	8743	6903
18311	8743	7368
18312	8744	7803
18313	8745	7096
18314	8745	8248
18315	8746	7065
18316	8746	7308
18317	8748	6550
18318	8748	6792
18319	8750	6742
18320	8750	6964
18321	8750	7439
18322	8750	8359
18323	8752	7389
18324	8752	8309
18325	8755	7551
18326	8758	8410
18327	8759	8168
18328	8759	8390
18329	8762	8097
18330	8763	7359
18331	8764	8037
18332	8766	6844
18333	8766	7986
18334	8769	6773
18335	8770	6743
18336	8771	6723
18337	8771	6945
18338	8771	7643
18339	8773	6682
18340	8776	7299
18341	8779	7936
18342	8781	6966
18343	8781	7431
18344	8781	8341
18345	8782	6925
18346	8782	7178
18347	8783	8068
18348	8787	8432
18349	8791	6734
18350	8792	7401
18351	8792	7866
18352	8795	8038
18353	8797	7280
18354	8797	7745
18355	8797	7977
18356	8799	8402
18357	8800	7452
18358	8803	7614
18359	8805	7563
18360	8806	7321
18361	8807	7523
18362	8811	7654
18363	8812	7412
18364	8813	6694
18365	8814	7826
18366	8818	7048
18367	8819	7018
18368	8820	7230
18369	8820	7918
18370	8821	6967
18371	8822	6715
18372	8824	6907
18373	8824	7352
18374	8826	8009
18375	8829	6796
18376	8829	7706
18377	8836	7777
18378	8839	7251
18379	8840	6756
18380	8843	6685
18381	8849	7949
18382	8851	7899
18383	8852	6726
18384	8853	6938
18385	8858	7980
18386	8862	7879
18387	8864	7606
18388	8865	7819
18389	8866	6858
18390	8866	7091
18391	8867	7313
18392	8868	6818
18393	8868	7748
18394	8869	7253
18395	8870	7697
18396	8874	6677
18397	8874	7364
18398	8874	8062
18399	8875	6899
18400	8876	7789
18401	8877	7546
18402	8879	7031
18403	8879	7728
18404	8883	6940
18405	8885	7132
18406	8885	7809
18407	8886	7334
18408	8891	6748
18409	8895	6667
18410	8898	6829
18411	8898	7294
18412	8900	6779
18413	8900	7001
18414	8902	7426
18415	8903	6708
18416	8903	7648
18417	8903	7861
18418	8907	6860
18419	8910	7487
18420	8911	7214
18421	8913	6941
18422	8917	6628
18423	8919	6577
18424	8922	6729
18425	8922	6982
18426	8925	6901
18427	8925	7376
18428	8926	6871
18429	8926	7811
18430	8928	7073
18431	8930	7720
18432	8931	6760
18433	8934	7862
18434	8936	6649
18435	8939	7033
18436	8939	7286
18437	8940	6801
18438	8943	6710
18439	8948	6609
18440	8951	7003
18441	8952	6741
18442	8953	7428
18443	8954	6690
18444	8957	7337
18445	8961	6539
18446	8962	6509
18447	8969	6590
18448	8969	6822
18449	8970	6802
18450	8970	7267
18451	8971	7227
18452	8972	7207
18453	8973	6954
18454	8974	7409
18455	8977	6873
18456	8983	6742
18457	8985	6691
18458	8986	6651
18459	8988	6621
18460	8994	6490
18461	8994	6935
18462	8996	6904
18463	9002	6996
18464	9005	6682
18465	9007	7097
18466	9009	6602
18467	9011	6784
18468	9012	6531
18469	9019	7057
18470	9020	6814
18471	9022	6541
18472	9024	6481
18473	9025	6936
18474	9030	6572
18475	9033	6734
18476	9037	6653
18477	9038	7088
18478	9043	6512
18479	9043	6987
18480	9045	6462
18481	9046	6684
18482	9054	6715
18483	9056	6917
18484	9060	6594
18485	9060	7059
18486	9064	7190
18487	9070	6817
18488	9072	6766
18489	9076	6928
18490	9078	6867
18491	9082	6544
18492	9083	6989
18493	9087	6676
18494	9090	6595
18495	9094	6737
18496	9098	6646
18497	9101	6798
18498	9102	6778
18499	9108	6889
18500	9110	6606
18501	9120	7061
18502	9126	7163
18503	9127	6677
18504	9128	7122
18505	9129	7082
18506	9131	7042
18507	9134	6738
18508	9140	6830
18509	9143	6779
18510	9158	6901
18511	9166	6932
18512	9176	6953
ITEMS SECTION	(INDEX, PROFIT, WEIGHT, ASSIGNED NODE NUMBER): 
1	101	1	2
2	202	2	3
3	404	4	4
4	202	2	5
5	996	896	6
6	1992	1792	7
7	3984	3584	8
8	467	367	9
9	934	734	10
10	1868	1468	11
11	790	690	12
12	790	690	13
13	713	613	14
14	1426	1226	15
15	2852	2452	16
16	974	874	17
17	974	874	18
18	222	122	19
19	444	244	20
20	888	488	21
21	666	366	22
22	586	486	23
23	1172	972	24
24	1172	972	25
25	923	823	26
26	923	823	27
27	563	463	28
28	1126	926	29
29	563	463	30
30	689	589	31
31	1378	1178	32
32	1378	1178	33
33	425	325	34
34	850	650	35
35	1700	1300	36
36	1275	975	37
37	1100	1000	38
38	2200	2000	39
39	4400	4000	40
40	876	776	41
41	1752	1552	42
42	2628	2328	43
43	223	123	44
44	456	356	45
45	405	305	46
46	810	610	47
47	1620	1220	48
48	405	305	49
49	147	47	50
50	294	94	51
51	588	188	52
52	745	645	53
53	1490	1290	54
54	2980	2580	55
55	1490	1290	56
56	239	139	57
57	347	247	58
58	694	494	59
59	1388	988	60
60	1041	741	61
61	311	211	62
62	622	422	63
63	1244	844	64
64	933	633	65
65	200	100	66
66	400	200	67
67	800	400	68
68	200	100	69
69	727	627	70
70	1454	1254	71
71	1454	1254	72
72	860	760	73
73	1720	1520	74
74	876	776	75
75	1752	1552	76
76	3504	3104	77
77	575	475	78
78	1150	950	79
79	2300	1900	80
80	1037	937	81
81	2074	1874	82
82	4148	3748	83
83	1037	937	84
84	201	101	85
85	402	202	86
86	804	404	87
87	402	202	88
88	381	281	89
89	762	562	90
90	1524	1124	91
91	762	562	92
92	851	751	93
93	1702	1502	94
94	3404	3004	95
95	1702	1502	96
96	630	530	97
97	1260	1060	98
98	2520	2120	99
99	340	240	100
100	680	480	101
101	680	480	102
102	348	248	103
103	696	496	104
104	1044	744	105
105	868	768	106
106	131	31	107
107	262	62	108
108	131	31	109
109	713	613	110
110	1426	1226	111
111	2852	2452	112
112	713	613	113
113	981	881	114
114	1962	1762	115
115	1962	1762	116
116	467	367	117
117	934	734	118
118	1868	1468	119
119	467	367	120
120	812	712	121
121	510	410	122
122	1020	820	123
123	2040	1640	124
124	510	410	125
125	257	157	126
126	514	314	127
127	1028	628	128
128	771	471	129
129	924	824	130
130	342	242	131
131	572	472	132
132	1144	944	133
133	1716	1416	134
134	822	722	135
135	1644	1444	136
136	3288	2888	137
137	875	775	138
138	875	775	139
139	471	371	140
140	942	742	141
141	1884	1484	142
142	437	337	143
143	874	674	144
144	437	337	145
145	985	885	146
146	1970	1770	147
147	3940	3540	148
148	1970	1770	149
149	304	204	150
150	608	408	151
151	1216	816	152
152	608	408	153
153	694	594	154
154	1388	1188	155
155	2776	2376	156
156	1388	1188	157
157	326	226	158
158	652	452	159
159	1304	904	160
160	326	226	161
161	652	452	162
162	1021	921	163
163	637	537	164
164	1274	1074	165
165	2548	2148	166
166	212	112	167
167	212	112	168
168	1059	959	169
169	2118	1918	170
170	3177	2877	171
171	492	392	172
172	492	392	173
173	809	709	174
174	1618	1418	175
175	3236	2836	176
176	1040	940	177
177	2080	1880	178
178	1043	943	179
179	2086	1886	180
180	4172	3772	181
181	179	79	182
182	179	79	183
183	1022	922	184
184	2044	1844	185
185	2044	1844	186
186	461	361	187
187	1047	947	188
188	2094	1894	189
189	1047	947	190
190	961	861	191
191	1922	1722	192
192	3844	3444	193
193	2883	2583	194
194	1037	937	195
195	2074	1874	196
196	4148	3748	197
197	3111	2811	198
198	854	754	199
199	1708	1508	200
200	2562	2262	201
201	972	872	202
202	736	636	203
203	736	636	204
204	559	459	205
205	1118	918	206
206	2236	1836	207
207	1677	1377	208
208	490	390	209
209	490	390	210
210	241	141	211
211	482	282	212
212	723	423	213
213	211	111	214
214	422	222	215
215	844	444	216
216	633	333	217
217	688	588	218
218	1376	1176	219
219	688	588	220
220	106	6	221
221	106	6	222
222	255	155	223
223	510	310	224
224	1020	620	225
225	765	465	226
226	823	723	227
227	1646	1446	228
228	3292	2892	229
229	1646	1446	230
230	823	723	231
231	1646	1446	232
232	3292	2892	233
233	2469	2169	234
234	767	667	235
235	1534	1334	236
236	1534	1334	237
237	929	829	238
238	1858	1658	239
239	3716	3316	240
240	929	829	241
241	587	487	242
242	1174	974	243
243	1174	974	244
244	690	590	245
245	1380	1180	246
246	2760	2360	247
247	1380	1180	248
248	470	370	249
249	940	740	250
250	1880	1480	251
251	923	823	252
252	1846	1646	253
253	3692	3292	254
254	923	823	255
255	273	173	256
256	546	346	257
257	156	56	258
258	1077	977	259
259	2154	1954	260
260	3231	2931	261
261	781	681	262
262	1562	1362	263
263	2343	2043	264
264	789	689	265
265	1578	1378	266
266	3156	2756	267
267	789	689	268
268	1033	933	269
269	2066	1866	270
270	3099	2799	271
271	909	809	272
272	1818	1618	273
273	687	587	274
274	1374	1174	275
275	786	686	276
276	1572	1372	277
277	786	686	278
278	566	466	279
279	456	356	280
280	912	712	281
281	912	712	282
282	884	784	283
283	884	784	284
284	962	862	285
285	1924	1724	286
286	3848	3448	287
287	2886	2586	288
288	323	223	289
289	646	446	290
290	1292	892	291
291	969	669	292
292	641	541	293
293	1282	1082	294
294	2564	2164	295
295	161	61	296
296	322	122	297
297	516	416	298
298	516	416	299
299	162	62	300
300	162	62	301
301	305	205	302
302	610	410	303
303	252	152	304
304	504	304	305
305	1008	608	306
306	504	304	307
307	1013	913	308
308	2026	1826	309
309	4052	3652	310
310	3039	2739	311
311	367	267	312
312	734	534	313
313	1468	1068	314
314	349	249	315
315	698	498	316
316	349	249	317
317	287	187	318
318	574	374	319
319	1148	748	320
320	861	561	321
321	274	174	322
322	548	348	323
323	274	174	324
324	1039	939	325
325	1039	939	326
326	619	519	327
327	1238	1038	328
328	1238	1038	329
329	156	56	330
330	312	112	331
331	624	224	332
332	312	112	333
333	481	381	334
334	962	762	335
335	1924	1524	336
336	962	762	337
337	651	551	338
338	1302	1102	339
339	1302	1102	340
340	228	128	341
341	456	256	342
342	912	512	343
343	912	812	344
344	1824	1624	345
345	3648	3248	346
346	2736	2436	347
347	853	753	348
348	1706	1506	349
349	3412	3012	350
350	1706	1506	351
351	644	544	352
352	1288	1088	353
353	644	544	354
354	784	684	355
355	1568	1368	356
356	2352	2052	357
357	930	830	358
358	1860	1660	359
359	1860	1660	360
360	825	725	361
361	1650	1450	362
362	3300	2900	363
363	2475	2175	364
364	430	330	365
365	860	660	366
366	430	330	367
367	215	115	368
368	138	38	369
369	276	76	370
370	545	445	371
371	1090	890	372
372	1635	1335	373
373	719	619	374
374	1438	1238	375
375	2876	2476	376
376	2157	1857	377
377	748	648	378
378	996	896	379
379	1992	1792	380
380	2988	2688	381
381	758	658	382
382	1516	1316	383
383	3032	2632	384
384	406	306	385
385	812	612	386
386	1218	918	387
387	906	806	388
388	1812	1612	389
389	3624	3224	390
390	1812	1612	391
391	900	800	392
392	1800	1600	393
393	712	612	394
394	1424	1224	395
395	454	354	396
396	400	300	397
397	800	600	398
398	1600	1200	399
399	800	600	400
400	274	174	401
401	548	348	402
402	1096	696	403
403	548	348	404
404	851	751	405
405	1702	1502	406
406	226	126	407
407	226	126	408
408	703	603	409
409	703	603	410
410	765	665	411
411	309	209	412
412	618	418	413
413	1236	836	414
414	408	308	415
415	408	308	416
416	816	616	417
417	1632	1232	418
418	1224	924	419
419	777	677	420
420	1554	1354	421
421	3108	2708	422
422	2331	2031	423
423	963	863	424
424	1926	1726	425
425	2889	2589	426
426	392	292	427
427	392	292	428
428	544	444	429
429	1088	888	430
430	2176	1776	431
431	544	444	432
432	395	295	433
433	513	413	434
434	172	72	435
435	344	144	436
436	688	288	437
437	172	72	438
438	421	321	439
439	842	642	440
440	421	321	441
441	1081	981	442
442	2162	1962	443
443	1081	981	444
444	897	797	445
445	1794	1594	446
446	1794	1594	447
447	607	507	448
448	1214	1014	449
449	2428	2028	450
450	1214	1014	451
451	815	715	452
452	815	715	453
453	612	512	454
454	1224	1024	455
455	2448	2048	456
456	612	512	457
457	992	892	458
458	1984	1784	459
459	1984	1784	460
460	176	76	461
461	352	152	462
462	352	152	463
463	122	22	464
464	244	44	465
465	488	88	466
466	244	44	467
467	743	643	468
468	1486	1286	469
469	743	643	470
470	966	866	471
471	1932	1732	472
472	1932	1732	473
473	174	74	474
474	348	148	475
475	348	148	476
476	608	508	477
477	1216	1016	478
478	1824	1524	479
479	343	243	480
480	876	776	481
481	1752	1552	482
482	3504	3104	483
483	426	326	484
484	852	652	485
485	1704	1304	486
486	852	652	487
487	794	694	488
488	1588	1388	489
489	2382	2082	490
490	762	662	491
491	1524	1324	492
492	3048	2648	493
493	1524	1324	494
494	117	17	495
495	234	34	496
496	468	68	497
497	234	34	498
498	754	654	499
499	1508	1308	500
500	3016	2616	501
501	754	654	502
502	229	129	503
503	458	258	504
504	916	516	505
505	762	662	506
506	223	123	507
507	446	246	508
508	892	492	509
509	223	123	510
510	282	182	511
511	564	364	512
512	1128	728	513
513	564	364	514
514	654	554	515
515	1308	1108	516
516	521	421	517
517	1042	842	518
518	785	685	519
519	1570	1370	520
520	3140	2740	521
521	2355	2055	522
522	570	470	523
523	1140	940	524
524	2280	1880	525
525	1710	1410	526
526	177	77	527
527	354	154	528
528	708	308	529
529	364	264	530
530	364	264	531
531	724	624	532
532	1448	1248	533
533	2896	2496	534
534	1061	961	535
535	2122	1922	536
536	2122	1922	537
537	155	55	538
538	155	55	539
539	354	254	540
540	354	254	541
541	980	880	542
542	1960	1760	543
543	3920	3520	544
544	2940	2640	545
545	1021	921	546
546	2042	1842	547
547	4084	3684	548
548	3063	2763	549
549	909	809	550
550	1818	1618	551
551	3636	3236	552
552	2727	2427	553
553	780	680	554
554	1560	1360	555
555	3120	2720	556
556	780	680	557
557	654	554	558
558	1308	1108	559
559	2616	2216	560
560	1308	1108	561
561	162	62	562
562	324	124	563
563	648	248	564
564	673	573	565
565	673	573	566
566	668	568	567
567	1336	1136	568
568	668	568	569
569	137	37	570
570	274	74	571
571	274	74	572
572	1010	910	573
573	2020	1820	574
574	732	632	575
575	1464	1264	576
576	2928	2528	577
577	732	632	578
578	311	211	579
579	167	67	580
580	334	134	581
581	501	201	582
582	863	763	583
583	1726	1526	584
584	863	763	585
585	668	568	586
586	1336	1136	587
587	2672	2272	588
588	668	568	589
589	781	681	590
590	781	681	591
591	914	814	592
592	1828	1628	593
593	3656	3256	594
594	914	814	595
595	614	514	596
596	1228	1028	597
597	2456	2056	598
598	426	326	599
599	426	326	600
600	141	41	601
601	282	82	602
602	564	164	603
603	141	41	604
604	1009	909	605
605	1009	909	606
606	292	192	607
607	584	384	608
608	876	576	609
609	159	59	610
610	159	59	611
611	452	352	612
612	452	352	613
613	778	678	614
614	1556	1356	615
615	3112	2712	616
616	985	885	617
617	1970	1770	618
618	3940	3540	619
619	696	596	620
620	1392	1192	621
621	2784	2384	622
622	696	596	623
623	500	400	624
624	500	400	625
625	511	411	626
626	1022	822	627
627	511	411	628
628	846	746	629
629	1692	1492	630
630	2538	2238	631
631	635	535	632
632	1270	1070	633
633	2540	2140	634
634	182	82	635
635	364	164	636
636	728	328	637
637	546	246	638
638	499	399	639
639	998	798	640
640	1996	1596	641
641	998	798	642
642	512	412	643
643	1024	824	644
644	2048	1648	645
645	1536	1236	646
646	736	636	647
647	1472	1272	648
648	1083	983	649
649	2166	1966	650
650	2166	1966	651
651	460	360	652
652	220	120	653
653	440	240	654
654	660	360	655
655	970	870	656
656	1940	1740	657
657	3880	3480	658
658	970	870	659
659	908	808	660
660	908	808	661
661	104	4	662
662	104	4	663
663	491	391	664
664	982	782	665
665	1964	1564	666
666	491	391	667
667	910	810	668
668	1820	1620	669
669	2730	2430	670
670	919	819	671
671	1838	1638	672
672	1058	958	673
673	2116	1916	674
674	4232	3832	675
675	309	209	676
676	618	418	677
677	1236	836	678
678	817	717	679
679	459	359	680
680	918	718	681
681	995	895	682
682	1990	1790	683
683	3980	3580	684
684	519	419	685
685	1038	838	686
686	2076	1676	687
687	604	504	688
688	1208	1008	689
689	604	504	690
690	688	588	691
691	1376	1176	692
692	2752	2352	693
693	688	588	694
694	819	719	695
695	1638	1438	696
696	3276	2876	697
697	1638	1438	698
698	423	323	699
699	441	341	700
700	882	682	701
701	1764	1364	702
702	1065	965	703
703	959	859	704
704	1918	1718	705
705	3836	3436	706
706	1918	1718	707
707	556	456	708
708	860	760	709
709	860	760	710
710	235	135	711
711	470	270	712
712	490	390	713
713	980	780	714
714	1960	1560	715
715	1470	1170	716
716	880	780	717
717	1760	1560	718
718	3520	3120	719
719	1760	1560	720
720	596	496	721
721	1192	992	722
722	1788	1488	723
723	101	1	724
724	202	2	725
725	303	3	726
726	1006	906	727
727	271	171	728
728	542	342	729
729	813	513	730
730	537	437	731
731	1074	874	732
732	1074	874	733
733	264	164	734
734	528	328	735
735	264	164	736
736	242	142	737
737	484	284	738
738	968	568	739
739	242	142	740
740	976	876	741
741	365	265	742
742	730	530	743
743	1460	1060	744
744	730	530	745
745	862	762	746
746	862	762	747
747	419	319	748
748	838	638	749
749	1257	957	750
750	880	780	751
751	1760	1560	752
752	141	41	753
753	141	41	754
754	133	33	755
755	266	66	756
756	532	132	757
757	820	720	758
758	820	720	759
759	987	887	760
760	1974	1774	761
761	987	887	762
762	1007	907	763
763	2014	1814	764
764	3021	2721	765
765	651	551	766
766	1302	1102	767
767	651	551	768
768	832	732	769
769	1664	1464	770
770	3328	2928	771
771	2496	2196	772
772	1069	969	773
773	2138	1938	774
774	4276	3876	775
775	2138	1938	776
776	779	679	777
777	1558	1358	778
778	1558	1358	779
779	328	228	780
780	328	228	781
781	268	168	782
782	268	168	783
783	754	654	784
784	1508	1308	785
785	3016	2616	786
786	2262	1962	787
787	148	48	788
788	296	96	789
789	592	192	790
790	444	144	791
791	649	549	792
792	360	260	793
793	212	112	794
794	424	224	795
795	636	336	796
796	550	450	797
797	1025	925	798
798	2050	1850	799
799	3075	2775	800
800	340	240	801
801	475	375	802
802	950	750	803
803	1900	1500	804
804	1425	1125	805
805	975	875	806
806	1950	1750	807
807	1950	1750	808
808	399	299	809
809	798	598	810
810	1596	1196	811
811	1069	969	812
812	2138	1938	813
813	4276	3876	814
814	3207	2907	815
815	315	215	816
816	630	430	817
817	945	645	818
818	535	435	819
819	748	648	820
820	1496	1296	821
821	615	515	822
822	1230	1030	823
823	1230	1030	824
824	451	351	825
825	451	351	826
826	682	582	827
827	682	582	828
828	132	32	829
829	1001	901	830
830	1001	901	831
831	1002	902	832
832	2004	1804	833
833	4008	3608	834
834	1002	902	835
835	594	494	836
836	594	494	837
837	866	766	838
838	1732	1532	839
839	3464	3064	840
840	2598	2298	841
841	702	602	842
842	1404	1204	843
843	2808	2408	844
844	594	494	845
845	1188	988	846
846	2376	1976	847
847	1188	988	848
848	247	147	849
849	518	418	850
850	728	628	851
851	1456	1256	852
852	2912	2512	853
853	319	219	854
854	638	438	855
855	1276	876	856
856	937	837	857
857	937	837	858
858	440	340	859
859	880	680	860
860	1320	1020	861
861	541	441	862
862	1082	882	863
863	415	315	864
864	830	630	865
865	1660	1260	866
866	209	109	867
867	443	343	868
868	886	686	869
869	1772	1372	870
870	443	343	871
871	716	616	872
872	1432	1232	873
873	1432	1232	874
874	632	532	875
875	1264	1064	876
876	2528	2128	877
877	1264	1064	878
878	622	522	879
879	1244	1044	880
880	2488	2088	881
881	622	522	882
882	997	897	883
883	1994	1794	884
884	997	897	885
885	614	514	886
886	1228	1028	887
887	2456	2056	888
888	1228	1028	889
889	1086	986	890
890	2172	1972	891
891	988	888	892
892	988	888	893
893	859	759	894
894	1718	1518	895
895	2577	2277	896
896	423	323	897
897	276	176	898
898	276	176	899
899	1019	919	900
900	2038	1838	901
901	167	67	902
902	334	134	903
903	668	268	904
904	167	67	905
905	603	503	906
906	1206	1006	907
907	2412	2012	908
908	1809	1509	909
909	656	556	910
910	1312	1112	911
911	2624	2224	912
912	1968	1668	913
913	816	716	914
914	1632	1432	915
915	1632	1432	916
916	419	319	917
917	838	638	918
918	571	471	919
919	1142	942	920
920	2284	1884	921
921	1713	1413	922
922	617	517	923
923	1234	1034	924
924	2468	2068	925
925	1234	1034	926
926	205	105	927
927	410	210	928
928	820	420	929
929	410	210	930
930	253	153	931
931	506	306	932
932	1012	612	933
933	253	153	934
934	240	140	935
935	240	140	936
936	986	886	937
937	1972	1772	938
938	1972	1772	939
939	792	692	940
940	1584	1384	941
941	792	692	942
942	419	319	943
943	838	638	944
944	1676	1276	945
945	1257	957	946
946	660	560	947
947	742	642	948
948	796	696	949
949	1592	1392	950
950	796	696	951
951	358	258	952
952	716	516	953
953	1432	1032	954
954	358	258	955
955	350	250	956
956	700	500	957
957	1400	1000	958
958	700	500	959
959	739	639	960
960	1478	1278	961
961	2956	2556	962
962	1478	1278	963
963	472	372	964
964	944	744	965
965	944	744	966
966	232	132	967
967	232	132	968
968	956	856	969
969	1912	1712	970
970	553	453	971
971	1106	906	972
972	2212	1812	973
973	553	453	974
974	603	503	975
975	1206	1006	976
976	2412	2012	977
977	1206	1006	978
978	639	539	979
979	1278	1078	980
980	1917	1617	981
981	919	819	982
982	1838	1638	983
983	919	819	984
984	226	126	985
985	452	252	986
986	530	430	987
987	1060	860	988
988	2120	1720	989
989	698	598	990
990	698	598	991
991	796	696	992
992	1592	1392	993
993	796	696	994
994	697	597	995
995	1394	1194	996
996	2788	2388	997
997	697	597	998
998	797	697	999
999	1594	1394	1000
1000	3188	2788	1001
1001	152	52	1002
1002	304	104	1003
1003	608	208	1004
1004	304	104	1005
1005	752	652	1006
1006	1504	1304	1007
1007	3008	2608	1008
1008	2256	1956	1009
1009	725	625	1010
1010	1450	1250	1011
1011	1450	1250	1012
1012	191	91	1013
1013	382	182	1014
1014	764	364	1015
1015	191	91	1016
1016	646	546	1017
1017	1292	1092	1018
1018	1938	1638	1019
1019	417	317	1020
1020	834	634	1021
1021	417	317	1022
1022	413	313	1023
1023	826	626	1024
1024	1239	939	1025
1025	189	89	1026
1026	383	283	1027
1027	766	566	1028
1028	1532	1132	1029
1029	1017	917	1030
1030	906	806	1031
1031	1812	1612	1032
1032	3624	3224	1033
1033	2718	2418	1034
1034	1012	912	1035
1035	1012	912	1036
1036	611	511	1037
1037	1222	1022	1038
1038	268	168	1039
1039	536	336	1040
1040	268	168	1041
1041	858	758	1042
1042	492	392	1043
1043	984	784	1044
1044	492	392	1045
1045	746	646	1046
1046	1492	1292	1047
1047	2984	2584	1048
1048	746	646	1049
1049	214	114	1050
1050	428	228	1051
1051	856	456	1052
1052	428	228	1053
1053	105	5	1054
1054	210	10	1055
1055	420	20	1056
1056	105	5	1057
1057	1089	989	1058
1058	2178	1978	1059
1059	3267	2967	1060
1060	328	228	1061
1061	328	228	1062
1062	231	131	1063
1063	462	262	1064
1064	924	524	1065
1065	462	262	1066
1066	799	699	1067
1067	1598	1398	1068
1068	3196	2796	1069
1069	799	699	1070
1070	486	386	1071
1071	329	229	1072
1072	658	458	1073
1073	1316	916	1074
1074	658	458	1075
1075	721	621	1076
1076	721	621	1077
1077	471	371	1078
1078	942	742	1079
1079	1884	1484	1080
1080	1413	1113	1081
1081	674	574	1082
1082	1348	1148	1083
1083	2696	2296	1084
1084	595	495	1085
1085	1190	990	1086
1086	2380	1980	1087
1087	595	495	1088
1088	774	674	1089
1089	1548	1348	1090
1090	1548	1348	1091
1091	355	255	1092
1092	355	255	1093
1093	452	352	1094
1094	452	352	1095
1095	688	588	1096
1096	1376	1176	1097
1097	2752	2352	1098
1098	688	588	1099
1099	276	176	1100
1100	552	352	1101
1101	1104	704	1102
1102	552	352	1103
1103	1035	935	1104
1104	2070	1870	1105
1105	4140	3740	1106
1106	425	325	1107
1107	850	650	1108
1108	850	650	1109
1109	267	167	1110
1110	534	334	1111
1111	650	550	1112
1112	1300	1100	1113
1113	2600	2200	1114
1114	650	550	1115
1115	557	457	1116
1116	1114	914	1117
1117	2228	1828	1118
1118	578	478	1119
1119	1156	956	1120
1120	1734	1434	1121
1121	992	892	1122
1122	1984	1784	1123
1123	2976	2676	1124
1124	1042	942	1125
1125	2084	1884	1126
1126	4168	3768	1127
1127	2084	1884	1128
1128	1091	991	1129
1129	2182	1982	1130
1130	4364	3964	1131
1131	1091	991	1132
1132	1088	988	1133
1133	2176	1976	1134
1134	4352	3952	1135
1135	966	866	1136
1136	1932	1732	1137
1137	3864	3464	1138
1138	2898	2598	1139
1139	223	123	1140
1140	446	246	1141
1141	669	369	1142
1142	186	86	1143
1143	372	172	1144
1144	744	344	1145
1145	372	172	1146
1146	170	70	1147
1147	286	186	1148
1148	572	372	1149
1149	1144	744	1150
1150	414	314	1151
1151	828	628	1152
1152	1242	942	1153
1153	263	163	1154
1154	526	326	1155
1155	1052	652	1156
1156	263	163	1157
1157	219	119	1158
1158	438	238	1159
1159	874	774	1160
1160	1748	1548	1161
1161	2622	2322	1162
1162	174	74	1163
1163	348	148	1164
1164	761	661	1165
1165	1522	1322	1166
1166	1522	1322	1167
1167	486	386	1168
1168	972	772	1169
1169	841	741	1170
1170	1682	1482	1171
1171	641	541	1172
1172	1282	1082	1173
1173	2564	2164	1174
1174	641	541	1175
1175	252	152	1176
1176	504	304	1177
1177	1008	608	1178
1178	756	456	1179
1179	243	143	1180
1180	486	286	1181
1181	972	572	1182
1182	231	131	1183
1183	462	262	1184
1184	924	524	1185
1185	693	393	1186
1186	147	47	1187
1187	294	94	1188
1188	588	188	1189
1189	147	47	1190
1190	674	574	1191
1191	1348	1148	1192
1192	1348	1148	1193
1193	329	229	1194
1194	658	458	1195
1195	987	687	1196
1196	375	275	1197
1197	750	550	1198
1198	1125	825	1199
1199	887	787	1200
1200	1774	1574	1201
1201	2661	2361	1202
1202	761	661	1203
1203	1522	1322	1204
1204	3044	2644	1205
1205	761	661	1206
1206	420	320	1207
1207	420	320	1208
1208	915	815	1209
1209	915	815	1210
1210	799	699	1211
1211	1598	1398	1212
1212	809	709	1213
1213	1618	1418	1214
1214	3236	2836	1215
1215	558	458	1216
1216	1116	916	1217
1217	558	458	1218
1218	423	323	1219
1219	846	646	1220
1220	846	646	1221
1221	386	286	1222
1222	772	572	1223
1223	1544	1144	1224
1224	1158	858	1225
1225	821	721	1226
1226	1007	907	1227
1227	2014	1814	1228
1228	2014	1814	1229
1229	843	743	1230
1230	1686	1486	1231
1231	3372	2972	1232
1232	843	743	1233
1233	285	185	1234
1234	570	370	1235
1235	570	370	1236
1236	943	843	1237
1237	1886	1686	1238
1238	3772	3372	1239
1239	943	843	1240
1240	894	794	1241
1241	894	794	1242
1242	624	524	1243
1243	1248	1048	1244
1244	333	233	1245
1245	666	466	1246
1246	999	699	1247
1247	941	841	1248
1248	1882	1682	1249
1249	3764	3364	1250
1250	941	841	1251
1251	591	491	1252
1252	1182	982	1253
1253	2364	1964	1254
1254	1773	1473	1255
1255	527	427	1256
1256	1054	854	1257
1257	2108	1708	1258
1258	1581	1281	1259
1259	993	893	1260
1260	993	893	1261
1261	496	396	1262
1262	496	396	1263
1263	125	25	1264
1264	250	50	1265
1265	125	25	1266
1266	647	547	1267
1267	1294	1094	1268
1268	2588	2188	1269
1269	738	638	1270
1270	1476	1276	1271
1271	2952	2552	1272
1272	2214	1914	1273
1273	690	590	1274
1274	1380	1180	1275
1275	690	590	1276
1276	190	90	1277
1277	380	180	1278
1278	760	360	1279
1279	380	180	1280
1280	606	506	1281
1281	1212	1012	1282
1282	715	615	1283
1283	1430	1230	1284
1284	165	65	1285
1285	330	130	1286
1286	660	260	1287
1287	330	130	1288
1288	1020	920	1289
1289	2040	1840	1290
1290	2040	1840	1291
1291	1068	968	1292
1292	2136	1936	1293
1293	4272	3872	1294
1294	2136	1936	1295
1295	939	839	1296
1296	1878	1678	1297
1297	3756	3356	1298
1298	928	828	1299
1299	1856	1656	1300
1300	928	828	1301
1301	152	52	1302
1302	304	104	1303
1303	152	52	1304
1304	245	145	1305
1305	591	491	1306
1306	1182	982	1307
1307	1773	1473	1308
1308	363	263	1309
1309	363	263	1310
1310	823	723	1311
1311	1646	1446	1312
1312	1093	993	1313
1313	2186	1986	1314
1314	4372	3972	1315
1315	3279	2979	1316
1316	1035	935	1317
1317	2070	1870	1318
1318	4140	3740	1319
1319	1035	935	1320
1320	959	859	1321
1321	1918	1718	1322
1322	3836	3436	1323
1323	318	218	1324
1324	318	218	1325
1325	635	535	1326
1326	1270	1070	1327
1327	2540	2140	1328
1328	635	535	1329
1329	256	156	1330
1330	512	312	1331
1331	1024	624	1332
1332	256	156	1333
1333	464	364	1334
1334	928	728	1335
1335	1392	1092	1336
1336	415	315	1337
1337	830	630	1338
1338	830	630	1339
1339	480	380	1340
1340	480	380	1341
1341	180	80	1342
1342	360	160	1343
1343	720	320	1344
1344	360	160	1345
1345	117	17	1346
1346	234	34	1347
1347	234	34	1348
1348	1084	984	1349
1349	2168	1968	1350
1350	1084	984	1351
1351	527	427	1352
1352	1054	854	1353
1353	2108	1708	1354
1354	527	427	1355
1355	775	675	1356
1356	1550	1350	1357
1357	3100	2700	1358
1358	2325	2025	1359
1359	436	336	1360
1360	872	672	1361
1361	1308	1008	1362
1362	344	244	1363
1363	688	488	1364
1364	1376	976	1365
1365	1032	732	1366
1366	772	672	1367
1367	1544	1344	1368
1368	1544	1344	1369
1369	682	582	1370
1370	1364	1164	1371
1371	2046	1746	1372
1372	152	52	1373
1373	304	104	1374
1374	456	156	1375
1375	587	487	1376
1376	1174	974	1377
1377	2348	1948	1378
1378	455	355	1379
1379	910	710	1380
1380	1820	1420	1381
1381	455	355	1382
1382	647	547	1383
1383	1294	1094	1384
1384	836	736	1385
1385	836	736	1386
1386	356	256	1387
1387	712	512	1388
1388	1424	1024	1389
1389	208	108	1390
1390	253	153	1391
1391	253	153	1392
1392	791	691	1393
1393	1582	1382	1394
1394	2373	2073	1395
1395	886	786	1396
1396	1772	1572	1397
1397	1772	1572	1398
1398	754	654	1399
1399	1508	1308	1400
1400	3016	2616	1401
1401	754	654	1402
1402	1075	975	1403
1403	2150	1950	1404
1404	1075	975	1405
1405	1072	972	1406
1406	2144	1944	1407
1407	1072	972	1408
1408	685	585	1409
1409	1370	1170	1410
1410	685	585	1411
1411	329	229	1412
1412	754	654	1413
1413	1508	1308	1414
1414	2262	1962	1415
1415	569	469	1416
1416	1138	938	1417
1417	2276	1876	1418
1418	1138	938	1419
1419	120	20	1420
1420	240	40	1421
1421	360	60	1422
1422	870	770	1423
1423	1740	1540	1424
1424	3480	3080	1425
1425	1740	1540	1426
1426	262	162	1427
1427	190	90	1428
1428	380	180	1429
1429	760	360	1430
1430	380	180	1431
1431	854	754	1432
1432	1708	1508	1433
1433	3416	3016	1434
1434	2562	2262	1435
1435	367	267	1436
1436	734	534	1437
1437	1468	1068	1438
1438	734	534	1439
1439	323	223	1440
1440	646	446	1441
1441	1292	892	1442
1442	646	446	1443
1443	1028	928	1444
1444	2056	1856	1445
1445	4112	3712	1446
1446	115	15	1447
1447	230	30	1448
1448	345	45	1449
1449	737	637	1450
1450	1474	1274	1451
1451	737	637	1452
1452	593	493	1453
1453	1186	986	1454
1454	2372	1972	1455
1455	1779	1479	1456
1456	308	208	1457
1457	616	416	1458
1458	924	624	1459
1459	178	78	1460
1460	356	156	1461
1461	712	312	1462
1462	392	292	1463
1463	784	584	1464
1464	1176	876	1465
1465	449	349	1466
1466	898	698	1467
1467	1796	1396	1468
1468	898	698	1469
1469	319	219	1470
1470	638	438	1471
1471	1276	876	1472
1472	319	219	1473
1473	881	781	1474
1474	1762	1562	1475
1475	2643	2343	1476
1476	691	591	1477
1477	1382	1182	1478
1478	2764	2364	1479
1479	863	763	1480
1480	1726	1526	1481
1481	2589	2289	1482
1482	345	245	1483
1483	690	490	1484
1484	1380	980	1485
1485	345	245	1486
1486	482	382	1487
1487	964	764	1488
1488	482	382	1489
1489	634	534	1490
1490	1268	1068	1491
1491	208	108	1492
1492	952	852	1493
1493	1904	1704	1494
1494	3808	3408	1495
1495	2856	2556	1496
1496	246	146	1497
1497	492	292	1498
1498	1041	941	1499
1499	115	15	1500
1500	115	15	1501
1501	307	207	1502
1502	307	207	1503
1503	370	270	1504
1504	740	540	1505
1505	740	540	1506
1506	956	856	1507
1507	1912	1712	1508
1508	362	262	1509
1509	724	524	1510
1510	362	262	1511
1511	781	681	1512
1512	531	431	1513
1513	1062	862	1514
1514	531	431	1515
1515	171	71	1516
1516	342	142	1517
1517	311	211	1518
1518	622	422	1519
1519	933	633	1520
1520	153	53	1521
1521	153	53	1522
1522	995	895	1523
1523	1990	1790	1524
1524	3980	3580	1525
1525	995	895	1526
1526	389	289	1527
1527	778	578	1528
1528	1556	1156	1529
1529	1167	867	1530
1530	721	621	1531
1531	1442	1242	1532
1532	2163	1863	1533
1533	981	881	1534
1534	1962	1762	1535
1535	981	881	1536
1536	1044	944	1537
1537	1062	962	1538
1538	2124	1924	1539
1539	4248	3848	1540
1540	3186	2886	1541
1541	982	882	1542
1542	1964	1764	1543
1543	3928	3528	1544
1544	982	882	1545
1545	969	869	1546
1546	1938	1738	1547
1547	969	869	1548
1548	745	645	1549
1549	1490	1290	1550
1550	2980	2580	1551
1551	1490	1290	1552
1552	923	823	1553
1553	1846	1646	1554
1554	3692	3292	1555
1555	2769	2469	1556
1556	1088	988	1557
1557	2176	1976	1558
1558	2176	1976	1559
1559	567	467	1560
1560	1134	934	1561
1561	2268	1868	1562
1562	1701	1401	1563
1563	121	21	1564
1564	121	21	1565
1565	585	485	1566
1566	1170	970	1567
1567	2340	1940	1568
1568	585	485	1569
1569	979	879	1570
1570	979	879	1571
1571	578	478	1572
1572	1156	956	1573
1573	374	274	1574
1574	748	548	1575
1575	1496	1096	1576
1576	748	548	1577
1577	1091	991	1578
1578	386	286	1579
1579	386	286	1580
1580	376	276	1581
1581	752	552	1582
1582	1128	828	1583
1583	439	339	1584
1584	878	678	1585
1585	878	678	1586
1586	915	815	1587
1587	1830	1630	1588
1588	150	50	1589
1589	300	100	1590
1590	600	200	1591
1591	450	150	1592
1592	578	478	1593
1593	1156	956	1594
1594	1734	1434	1595
1595	940	840	1596
1596	940	840	1597
1597	1014	914	1598
1598	2028	1828	1599
1599	4056	3656	1600
1600	3042	2742	1601
1601	473	373	1602
1602	473	373	1603
1603	393	293	1604
1604	552	452	1605
1605	1104	904	1606
1606	1104	904	1607
1607	595	495	1608
1608	1190	990	1609
1609	333	233	1610
1610	666	466	1611
1611	488	388	1612
1612	141	41	1613
1613	673	573	1614
1614	1346	1146	1615
1615	2692	2292	1616
1616	1346	1146	1617
1617	383	283	1618
1618	766	566	1619
1619	1149	849	1620
1620	534	434	1621
1621	534	434	1622
1622	1030	930	1623
1623	2060	1860	1624
1624	254	154	1625
1625	223	123	1626
1626	446	246	1627
1627	892	492	1628
1628	223	123	1629
1629	962	862	1630
1630	1924	1724	1631
1631	2886	2586	1632
1632	630	530	1633
1633	1260	1060	1634
1634	630	530	1635
1635	204	104	1636
1636	879	779	1637
1637	1758	1558	1638
1638	879	779	1639
1639	559	459	1640
1640	1118	918	1641
1641	2236	1836	1642
1642	559	459	1643
1643	923	823	1644
1644	1846	1646	1645
1645	443	343	1646
1646	886	686	1647
1647	1772	1372	1648
1648	886	686	1649
1649	346	246	1650
1650	983	883	1651
1651	1966	1766	1652
1652	3932	3532	1653
1653	2949	2649	1654
1654	327	227	1655
1655	327	227	1656
1656	923	823	1657
1657	1846	1646	1658
1658	1846	1646	1659
1659	132	32	1660
1660	264	64	1661
1661	528	128	1662
1662	396	96	1663
1663	226	126	1664
1664	452	252	1665
1665	678	378	1666
1666	266	166	1667
1667	424	324	1668
1668	848	648	1669
1669	1696	1296	1670
1670	461	361	1671
1671	922	722	1672
1672	1844	1444	1673
1673	806	706	1674
1674	1612	1412	1675
1675	806	706	1676
1676	603	503	1677
1677	1206	1006	1678
1678	2412	2012	1679
1679	603	503	1680
1680	519	419	1681
1681	519	419	1682
1682	295	195	1683
1683	295	195	1684
1684	1045	945	1685
1685	2090	1890	1686
1686	4180	3780	1687
1687	1045	945	1688
1688	1070	970	1689
1689	2140	1940	1690
1690	4280	3880	1691
1691	3210	2910	1692
1692	357	257	1693
1693	714	514	1694
1694	1428	1028	1695
1695	714	514	1696
1696	141	41	1697
1697	282	82	1698
1698	564	164	1699
1699	423	123	1700
1700	452	352	1701
1701	452	352	1702
1702	237	137	1703
1703	474	274	1704
1704	948	548	1705
1705	474	274	1706
1706	292	192	1707
1707	584	384	1708
1708	292	192	1709
1709	141	41	1710
1710	282	82	1711
1711	564	164	1712
1712	423	123	1713
1713	480	380	1714
1714	480	380	1715
1715	322	222	1716
1716	644	444	1717
1717	966	666	1718
1718	152	52	1719
1719	304	104	1720
1720	456	156	1721
1721	756	656	1722
1722	1512	1312	1723
1723	3024	2624	1724
1724	756	656	1725
1725	712	612	1726
1726	1424	1224	1727
1727	2848	2448	1728
1728	2136	1836	1729
1729	464	364	1730
1730	928	728	1731
1731	1856	1456	1732
1732	1392	1092	1733
1733	299	199	1734
1734	598	398	1735
1735	598	398	1736
1736	926	826	1737
1737	1852	1652	1738
1738	926	826	1739
1739	752	652	1740
1740	752	652	1741
1741	574	474	1742
1742	958	858	1743
1743	1916	1716	1744
1744	2874	2574	1745
1745	580	480	1746
1746	1160	960	1747
1747	2320	1920	1748
1748	580	480	1749
1749	682	582	1750
1750	469	369	1751
1751	938	738	1752
1752	1876	1476	1753
1753	938	738	1754
1754	697	597	1755
1755	1394	1194	1756
1756	2788	2388	1757
1757	733	633	1758
1758	1466	1266	1759
1759	460	360	1760
1760	920	720	1761
1761	1840	1440	1762
1762	920	720	1763
1763	815	715	1764
1764	1630	1430	1765
1765	3260	2860	1766
1766	815	715	1767
1767	1080	980	1768
1768	2160	1960	1769
1769	3240	2940	1770
1770	752	652	1771
1771	1504	1304	1772
1772	3008	2608	1773
1773	752	652	1774
1774	366	266	1775
1775	732	532	1776
1776	1464	1064	1777
1777	1098	798	1778
1778	336	236	1779
1779	246	146	1780
1780	492	292	1781
1781	984	584	1782
1782	246	146	1783
1783	150	50	1784
1784	300	100	1785
1785	600	200	1786
1786	150	50	1787
1787	410	310	1788
1788	820	620	1789
1789	1640	1240	1790
1790	410	310	1791
1791	487	387	1792
1792	974	774	1793
1793	1948	1548	1794
1794	1050	950	1795
1795	1050	950	1796
1796	194	94	1797
1797	388	188	1798
1798	776	376	1799
1799	582	282	1800
1800	1053	953	1801
1801	2106	1906	1802
1802	4212	3812	1803
1803	899	799	1804
1804	1798	1598	1805
1805	2697	2397	1806
1806	630	530	1807
1807	1260	1060	1808
1808	1260	1060	1809
1809	522	422	1810
1810	1044	844	1811
1811	2088	1688	1812
1812	1566	1266	1813
1813	802	702	1814
1814	1604	1404	1815
1815	1604	1404	1816
1816	935	835	1817
1817	935	835	1818
1818	1020	920	1819
1819	2040	1840	1820
1820	3060	2760	1821
1821	173	73	1822
1822	346	146	1823
1823	692	292	1824
1824	173	73	1825
1825	555	455	1826
1826	1110	910	1827
1827	2220	1820	1828
1828	1665	1365	1829
1829	1072	972	1830
1830	2144	1944	1831
1831	4288	3888	1832
1832	1072	972	1833
1833	562	462	1834
1834	1124	924	1835
1835	1686	1386	1836
1836	492	392	1837
1837	492	392	1838
1838	105	5	1839
1839	210	10	1840
1840	420	20	1841
1841	210	10	1842
1842	587	487	1843
1843	1174	974	1844
1844	2348	1948	1845
1845	1069	969	1846
1846	2138	1938	1847
1847	835	735	1848
1848	969	869	1849
1849	554	454	1850
1850	1108	908	1851
1851	2216	1816	1852
1852	670	570	1853
1853	1340	1140	1854
1854	2680	2280	1855
1855	2010	1710	1856
1856	390	290	1857
1857	780	580	1858
1858	1560	1160	1859
1859	783	683	1860
1860	293	193	1861
1861	586	386	1862
1862	586	386	1863
1863	474	374	1864
1864	948	748	1865
1865	1896	1496	1866
1866	474	374	1867
1867	942	842	1868
1868	1884	1684	1869
1869	3768	3368	1870
1870	291	191	1871
1871	582	382	1872
1872	291	191	1873
1873	1011	911	1874
1874	2022	1822	1875
1875	2022	1822	1876
1876	131	31	1877
1877	262	62	1878
1878	262	62	1879
1879	140	40	1880
1880	280	80	1881
1881	888	788	1882
1882	1776	1576	1883
1883	952	852	1884
1884	1904	1704	1885
1885	3808	3408	1886
1886	842	742	1887
1887	1684	1484	1888
1888	2526	2226	1889
1889	546	446	1890
1890	1092	892	1891
1891	242	142	1892
1892	484	284	1893
1893	242	142	1894
1894	1006	906	1895
1895	1006	906	1896
1896	1070	970	1897
1897	2140	1940	1898
1898	4280	3880	1899
1899	3210	2910	1900
1900	943	843	1901
1901	1886	1686	1902
1902	2829	2529	1903
1903	237	137	1904
1904	474	274	1905
1905	474	274	1906
1906	766	666	1907
1907	1532	1332	1908
1908	1532	1332	1909
1909	556	456	1910
1910	1112	912	1911
1911	2224	1824	1912
1912	809	709	1913
1913	1618	1418	1914
1914	3236	2836	1915
1915	1618	1418	1916
1916	626	526	1917
1917	1252	1052	1918
1918	1878	1578	1919
1919	989	889	1920
1920	1978	1778	1921
1921	3956	3556	1922
1922	959	859	1923
1923	769	669	1924
1924	1538	1338	1925
1925	3076	2676	1926
1926	769	669	1927
1927	523	423	1928
1928	1046	846	1929
1929	1046	846	1930
1930	162	62	1931
1931	1078	978	1932
1932	2156	1956	1933
1933	388	288	1934
1934	776	576	1935
1935	1164	864	1936
1936	196	96	1937
1937	196	96	1938
1938	404	304	1939
1939	808	608	1940
1940	1616	1216	1941
1941	404	304	1942
1942	106	6	1943
1943	212	12	1944
1944	318	18	1945
1945	687	587	1946
1946	1374	1174	1947
1947	426	326	1948
1948	426	326	1949
1949	661	561	1950
1950	1322	1122	1951
1951	326	226	1952
1952	652	452	1953
1953	1304	904	1954
1954	326	226	1955
1955	224	124	1956
1956	448	248	1957
1957	896	496	1958
1958	448	248	1959
1959	437	337	1960
1960	874	674	1961
1961	1311	1011	1962
1962	1027	927	1963
1963	2054	1854	1964
1964	1027	927	1965
1965	823	723	1966
1966	1646	1446	1967
1967	3292	2892	1968
1968	1646	1446	1969
1969	793	693	1970
1970	1586	1386	1971
1971	1586	1386	1972
1972	919	819	1973
1973	764	664	1974
1974	1528	1328	1975
1975	3056	2656	1976
1976	2292	1992	1977
1977	220	120	1978
1978	440	240	1979
1979	440	240	1980
1980	430	330	1981
1981	860	660	1982
1982	860	660	1983
1983	779	679	1984
1984	1558	1358	1985
1985	2337	2037	1986
1986	967	867	1987
1987	1934	1734	1988
1988	3868	3468	1989
1989	2901	2601	1990
1990	893	793	1991
1991	1786	1586	1992
1992	3572	3172	1993
1993	893	793	1994
1994	515	415	1995
1995	705	605	1996
1996	1410	1210	1997
1997	705	605	1998
1998	743	643	1999
1999	1486	1286	2000
2000	1486	1286	2001
2001	454	354	2002
2002	454	354	2003
2003	320	220	2004
2004	640	440	2005
2005	1280	880	2006
2006	640	440	2007
2007	846	746	2008
2008	1692	1492	2009
2009	3384	2984	2010
2010	1025	925	2011
2011	2050	1850	2012
2012	4100	3700	2013
2013	1025	925	2014
2014	610	510	2015
2015	1220	1020	2016
2016	610	510	2017
2017	391	291	2018
2018	782	582	2019
2019	391	291	2020
2020	1038	938	2021
2021	2076	1876	2022
2022	4152	3752	2023
2023	3114	2814	2024
2024	970	870	2025
2025	1940	1740	2026
2026	1940	1740	2027
2027	385	285	2028
2028	385	285	2029
2029	154	54	2030
2030	308	108	2031
2031	616	216	2032
2032	154	54	2033
2033	156	56	2034
2034	312	112	2035
2035	468	168	2036
2036	235	135	2037
2037	470	270	2038
2038	940	540	2039
2039	235	135	2040
2040	396	296	2041
2041	679	579	2042
2042	1358	1158	2043
2043	2716	2316	2044
2044	974	874	2045
2045	1948	1748	2046
2046	1948	1748	2047
2047	415	315	2048
2048	830	630	2049
2049	415	315	2050
2050	870	770	2051
2051	870	770	2052
2052	381	281	2053
2053	762	562	2054
2054	762	562	2055
2055	211	111	2056
2056	377	277	2057
2057	754	554	2058
2058	1508	1108	2059
2059	1131	831	2060
2060	554	454	2061
2061	554	454	2062
2062	966	866	2063
2063	1932	1732	2064
2064	3864	3464	2065
2065	2898	2598	2066
2066	206	106	2067
2067	412	212	2068
2068	824	424	2069
2069	618	318	2070
2070	129	29	2071
2071	258	58	2072
2072	387	87	2073
2073	721	621	2074
2074	1442	1242	2075
2075	1442	1242	2076
2076	277	177	2077
2077	554	354	2078
2078	194	94	2079
2079	388	188	2080
2080	388	188	2081
2081	373	273	2082
2082	746	546	2083
2083	1492	1092	2084
2084	1119	819	2085
2085	491	391	2086
2086	982	782	2087
2087	1964	1564	2088
2088	491	391	2089
2089	711	611	2090
2090	1422	1222	2091
2091	2844	2444	2092
2092	989	889	2093
2093	1978	1778	2094
2094	3956	3556	2095
2095	1978	1778	2096
2096	113	13	2097
2097	226	26	2098
2098	594	494	2099
2099	1188	988	2100
2100	594	494	2101
2101	636	536	2102
2102	1272	1072	2103
2103	1908	1608	2104
2104	1095	995	2105
2105	2190	1990	2106
2106	953	853	2107
2107	1906	1706	2108
2108	644	544	2109
2109	260	160	2110
2110	520	320	2111
2111	520	320	2112
2112	722	622	2113
2113	1444	1244	2114
2114	1444	1244	2115
2115	852	752	2116
2116	1704	1504	2117
2117	2556	2256	2118
2118	792	692	2119
2119	1584	1384	2120
2120	2376	2076	2121
2121	1035	935	2122
2122	2070	1870	2123
2123	4140	3740	2124
2124	2070	1870	2125
2125	785	685	2126
2126	520	420	2127
2127	1040	840	2128
2128	853	753	2129
2129	1706	1506	2130
2130	839	739	2131
2131	210	110	2132
2132	210	110	2133
2133	210	110	2134
2134	420	220	2135
2135	210	110	2136
2136	424	324	2137
2137	424	324	2138
2138	1022	922	2139
2139	2044	1844	2140
2140	1022	922	2141
2141	214	114	2142
2142	428	228	2143
2143	214	114	2144
2144	453	353	2145
2145	906	706	2146
2146	1812	1412	2147
2147	1359	1059	2148
2148	220	120	2149
2149	440	240	2150
2150	220	120	2151
2151	955	855	2152
2152	1910	1710	2153
2153	3820	3420	2154
2154	502	402	2155
2155	1004	804	2156
2156	2008	1608	2157
2157	1004	804	2158
2158	439	339	2159
2159	878	678	2160
2160	1756	1356	2161
2161	439	339	2162
2162	385	285	2163
2163	770	570	2164
2164	1540	1140	2165
2165	1155	855	2166
2166	824	724	2167
2167	1648	1448	2168
2168	765	665	2169
2169	1530	1330	2170
2170	201	101	2171
2171	402	202	2172
2172	804	404	2173
2173	603	303	2174
2174	679	579	2175
2175	1358	1158	2176
2176	2716	2316	2177
2177	1358	1158	2178
2178	995	895	2179
2179	1990	1790	2180
2180	2985	2685	2181
2181	402	302	2182
2182	804	604	2183
2183	1608	1208	2184
2184	402	302	2185
2185	181	81	2186
2186	377	277	2187
2187	754	554	2188
2188	578	478	2189
2189	1156	956	2190
2190	2312	1912	2191
2191	578	478	2192
2192	372	272	2193
2193	744	544	2194
2194	372	272	2195
2195	960	860	2196
2196	1920	1720	2197
2197	853	753	2198
2198	1706	1506	2199
2199	1706	1506	2200
2200	1056	956	2201
2201	2112	1912	2202
2202	4224	3824	2203
2203	2112	1912	2204
2204	398	298	2205
2205	398	298	2206
2206	311	211	2207
2207	622	422	2208
2208	1244	844	2209
2209	933	633	2210
2210	344	244	2211
2211	344	244	2212
2212	664	564	2213
2213	1328	1128	2214
2214	2656	2256	2215
2215	1018	918	2216
2216	891	791	2217
2217	173	73	2218
2218	346	146	2219
2219	519	219	2220
2220	966	866	2221
2221	1932	1732	2222
2222	880	780	2223
2223	1760	1560	2224
2224	879	779	2225
2225	1758	1558	2226
2226	1758	1558	2227
2227	1012	912	2228
2228	2024	1824	2229
2229	2024	1824	2230
2230	667	567	2231
2231	1334	1134	2232
2232	1334	1134	2233
2233	494	394	2234
2234	988	788	2235
2235	1482	1182	2236
2236	934	834	2237
2237	1868	1668	2238
2238	3736	3336	2239
2239	2802	2502	2240
2240	428	328	2241
2241	856	656	2242
2242	1284	984	2243
2243	519	419	2244
2244	1038	838	2245
2245	2076	1676	2246
2246	519	419	2247
2247	358	258	2248
2248	358	258	2249
2249	159	59	2250
2250	318	118	2251
2251	636	236	2252
2252	159	59	2253
2253	475	375	2254
2254	950	750	2255
2255	1900	1500	2256
2256	950	750	2257
2257	1071	971	2258
2258	2142	1942	2259
2259	4284	3884	2260
2260	773	673	2261
2261	1546	1346	2262
2262	3092	2692	2263
2263	587	487	2264
2264	1174	974	2265
2265	2348	1948	2266
2266	794	694	2267
2267	1588	1388	2268
2268	3176	2776	2269
2269	310	210	2270
2270	620	420	2271
2271	1240	840	2272
2272	930	630	2273
2273	287	187	2274
2274	574	374	2275
2275	1148	748	2276
2276	1011	911	2277
2277	2022	1822	2278
2278	4044	3644	2279
2279	139	39	2280
2280	278	78	2281
2281	139	39	2282
2282	421	321	2283
2283	842	642	2284
2284	334	234	2285
2285	668	468	2286
2286	1336	936	2287
2287	1100	1000	2288
2288	2200	2000	2289
2289	1100	1000	2290
2290	372	272	2291
2291	744	544	2292
2292	372	272	2293
2293	837	737	2294
2294	1674	1474	2295
2295	3348	2948	2296
2296	837	737	2297
2297	322	222	2298
2298	644	444	2299
2299	1092	992	2300
2300	2184	1984	2301
2301	4368	3968	2302
2302	2184	1984	2303
2303	876	776	2304
2304	876	776	2305
2305	288	188	2306
2306	576	376	2307
2307	288	188	2308
2308	1080	980	2309
2309	2160	1960	2310
2310	4320	3920	2311
2311	2160	1960	2312
2312	772	672	2313
2313	772	672	2314
2314	995	895	2315
2315	718	618	2316
2316	1436	1236	2317
2317	2872	2472	2318
2318	301	201	2319
2319	602	402	2320
2320	1204	804	2321
2321	301	201	2322
2322	653	553	2323
2323	1306	1106	2324
2324	2612	2212	2325
2325	1059	959	2326
2326	2118	1918	2327
2327	4236	3836	2328
2328	2118	1918	2329
2329	212	112	2330
2330	424	224	2331
2331	636	336	2332
2332	306	206	2333
2333	612	412	2334
2334	1224	824	2335
2335	773	673	2336
2336	1546	1346	2337
2337	773	673	2338
2338	107	7	2339
2339	214	14	2340
2340	428	28	2341
2341	580	480	2342
2342	1160	960	2343
2343	2320	1920	2344
2344	1087	987	2345
2345	2174	1974	2346
2346	4348	3948	2347
2347	921	821	2348
2348	1842	1642	2349
2349	2763	2463	2350
2350	648	548	2351
2351	1296	1096	2352
2352	648	548	2353
2353	1097	997	2354
2354	2194	1994	2355
2355	4388	3988	2356
2356	1097	997	2357
2357	601	501	2358
2358	1202	1002	2359
2359	1202	1002	2360
2360	498	398	2361
2361	996	796	2362
2362	1992	1592	2363
2363	883	783	2364
2364	1766	1566	2365
2365	1766	1566	2366
2366	241	141	2367
2367	241	141	2368
2368	805	705	2369
2369	1610	1410	2370
2370	3220	2820	2371
2371	2415	2115	2372
2372	986	886	2373
2373	1972	1772	2374
2374	2958	2658	2375
2375	960	860	2376
2376	1920	1720	2377
2377	3840	3440	2378
2378	2880	2580	2379
2379	795	695	2380
2380	1590	1390	2381
2381	795	695	2382
2382	796	696	2383
2383	796	696	2384
2384	973	873	2385
2385	1946	1746	2386
2386	923	823	2387
2387	1846	1646	2388
2388	2769	2469	2389
2389	952	852	2390
2390	1904	1704	2391
2391	2856	2556	2392
2392	480	380	2393
2393	480	380	2394
2394	555	455	2395
2395	1110	910	2396
2396	2220	1820	2397
2397	1110	910	2398
2398	970	870	2399
2399	1940	1740	2400
2400	2910	2610	2401
2401	220	120	2402
2402	440	240	2403
2403	880	480	2404
2404	220	120	2405
2405	107	7	2406
2406	214	14	2407
2407	162	62	2408
2408	324	124	2409
2409	648	248	2410
2410	1079	979	2411
2411	2158	1958	2412
2412	3237	2937	2413
2413	284	184	2414
2414	568	368	2415
2415	1136	736	2416
2416	852	552	2417
2417	364	264	2418
2418	728	528	2419
2419	525	425	2420
2420	1050	850	2421
2421	2100	1700	2422
2422	773	673	2423
2423	1546	1346	2424
2424	3092	2692	2425
2425	2319	2019	2426
2426	839	739	2427
2427	1678	1478	2428
2428	839	739	2429
2429	250	150	2430
2430	250	150	2431
2431	145	45	2432
2432	290	90	2433
2433	580	180	2434
2434	290	90	2435
2435	968	868	2436
2436	303	203	2437
2437	606	406	2438
2438	1212	812	2439
2439	633	533	2440
2440	1266	1066	2441
2441	237	137	2442
2442	237	137	2443
2443	551	451	2444
2444	1102	902	2445
2445	255	155	2446
2446	510	310	2447
2447	510	310	2448
2448	402	302	2449
2449	804	604	2450
2450	1608	1208	2451
2451	804	604	2452
2452	743	643	2453
2453	1486	1286	2454
2454	2229	1929	2455
2455	571	471	2456
2456	1142	942	2457
2457	2284	1884	2458
2458	324	224	2459
2459	648	448	2460
2460	1296	896	2461
2461	972	672	2462
2462	260	160	2463
2463	520	320	2464
2464	520	320	2465
2465	339	239	2466
2466	678	478	2467
2467	1017	717	2468
2468	199	99	2469
2469	398	198	2470
2470	796	396	2471
2471	773	673	2472
2472	773	673	2473
2473	1040	940	2474
2474	2080	1880	2475
2475	2080	1880	2476
2476	253	153	2477
2477	506	306	2478
2478	1012	612	2479
2479	759	459	2480
2480	255	155	2481
2481	510	310	2482
2482	588	488	2483
2483	1176	976	2484
2484	2352	1952	2485
2485	734	634	2486
2486	1468	1268	2487
2487	734	634	2488
2488	723	623	2489
2489	1446	1246	2490
2490	2169	1869	2491
2491	971	871	2492
2492	1942	1742	2493
2493	2913	2613	2494
2494	308	208	2495
2495	616	416	2496
2496	202	102	2497
2497	389	289	2498
2498	778	578	2499
2499	803	703	2500
2500	395	295	2501
2501	790	590	2502
2502	1185	885	2503
2503	907	807	2504
2504	647	547	2505
2505	1294	1094	2506
2506	1294	1094	2507
2507	425	325	2508
2508	959	859	2509
2509	1918	1718	2510
2510	3836	3436	2511
2511	959	859	2512
2512	856	756	2513
2513	1712	1512	2514
2514	2568	2268	2515
2515	428	328	2516
2516	856	656	2517
2517	644	544	2518
2518	1288	1088	2519
2519	644	544	2520
2520	1090	990	2521
2521	2180	1980	2522
2522	4360	3960	2523
2523	2180	1980	2524
2524	411	311	2525
2525	822	622	2526
2526	1233	933	2527
2527	826	726	2528
2528	1652	1452	2529
2529	3304	2904	2530
2530	2478	2178	2531
2531	169	69	2532
2532	338	138	2533
2533	676	276	2534
2534	507	207	2535
2535	104	4	2536
2536	208	8	2537
2537	416	16	2538
2538	312	12	2539
2539	487	387	2540
2540	974	774	2541
2541	974	774	2542
2542	409	309	2543
2543	818	618	2544
2544	409	309	2545
2545	778	678	2546
2546	1556	1356	2547
2547	778	678	2548
2548	734	634	2549
2549	1468	1268	2550
2550	734	634	2551
2551	172	72	2552
2552	349	249	2553
2553	698	498	2554
2554	1396	996	2555
2555	698	498	2556
2556	889	789	2557
2557	1778	1578	2558
2558	194	94	2559
2559	388	188	2560
2560	194	94	2561
2561	1079	979	2562
2562	2158	1958	2563
2563	4316	3916	2564
2564	3237	2937	2565
2565	346	246	2566
2566	692	492	2567
2567	346	246	2568
2568	922	822	2569
2569	1844	1644	2570
2570	3688	3288	2571
2571	207	107	2572
2572	414	214	2573
2573	828	428	2574
2574	414	214	2575
2575	596	496	2576
2576	781	681	2577
2577	534	434	2578
2578	1068	868	2579
2579	2136	1736	2580
2580	1602	1302	2581
2581	855	755	2582
2582	1710	1510	2583
2583	855	755	2584
2584	406	306	2585
2585	812	612	2586
2586	812	612	2587
2587	1071	971	2588
2588	2142	1942	2589
2589	2142	1942	2590
2590	213	113	2591
2591	426	226	2592
2592	873	773	2593
2593	1746	1546	2594
2594	3492	3092	2595
2595	891	791	2596
2596	1782	1582	2597
2597	3564	3164	2598
2598	2673	2373	2599
2599	402	302	2600
2600	912	812	2601
2601	1824	1624	2602
2602	1824	1624	2603
2603	642	542	2604
2604	642	542	2605
2605	834	734	2606
2606	1668	1468	2607
2607	3336	2936	2608
2608	267	167	2609
2609	534	334	2610
2610	801	501	2611
2611	383	283	2612
2612	766	566	2613
2613	1532	1132	2614
2614	766	566	2615
2615	781	681	2616
2616	1562	1362	2617
2617	3124	2724	2618
2618	950	850	2619
2619	1900	1700	2620
2620	2850	2550	2621
2621	1096	996	2622
2622	2192	1992	2623
2623	2192	1992	2624
2624	894	794	2625
2625	894	794	2626
2626	133	33	2627
2627	266	66	2628
2628	133	33	2629
2629	762	662	2630
2630	1524	1324	2631
2631	3048	2648	2632
2632	762	662	2633
2633	754	654	2634
2634	1508	1308	2635
2635	3016	2616	2636
2636	754	654	2637
2637	1055	955	2638
2638	2110	1910	2639
2639	3165	2865	2640
2640	1016	916	2641
2641	2032	1832	2642
2642	4064	3664	2643
2643	1016	916	2644
2644	668	568	2645
2645	668	568	2646
2646	529	429	2647
2647	1058	858	2648
2648	741	641	2649
2649	1482	1282	2650
2650	1482	1282	2651
2651	979	879	2652
2652	1958	1758	2653
2653	2937	2637	2654
2654	556	456	2655
2655	1112	912	2656
2656	2224	1824	2657
2657	1668	1368	2658
2658	988	888	2659
2659	1976	1776	2660
2660	3952	3552	2661
2661	988	888	2662
2662	844	744	2663
2663	1688	1488	2664
2664	3376	2976	2665
2665	802	702	2666
2666	1604	1404	2667
2667	3208	2808	2668
2668	1604	1404	2669
2669	611	511	2670
2670	352	252	2671
2671	704	504	2672
2672	1408	1008	2673
2673	352	252	2674
2674	756	656	2675
2675	974	874	2676
2676	974	874	2677
2677	406	306	2678
2678	812	612	2679
2679	1624	1224	2680
2680	406	306	2681
2681	446	346	2682
2682	892	692	2683
2683	1784	1384	2684
2684	892	692	2685
2685	941	841	2686
2686	1882	1682	2687
2687	3764	3364	2688
2688	941	841	2689
2689	166	66	2690
2690	332	132	2691
2691	664	264	2692
2692	955	855	2693
2693	1910	1710	2694
2694	955	855	2695
2695	447	347	2696
2696	894	694	2697
2697	447	347	2698
2698	450	350	2699
2699	900	700	2700
2700	450	350	2701
2701	681	581	2702
2702	1362	1162	2703
2703	1362	1162	2704
2704	952	852	2705
2705	1904	1704	2706
2706	2856	2556	2707
2707	921	821	2708
2708	1842	1642	2709
2709	3684	3284	2710
2710	921	821	2711
2711	656	556	2712
2712	656	556	2713
2713	352	252	2714
2714	704	504	2715
2715	1408	1008	2716
2716	352	252	2717
2717	961	861	2718
2718	1922	1722	2719
2719	1922	1722	2720
2720	353	253	2721
2721	706	506	2722
2722	706	506	2723
2723	397	297	2724
2724	794	594	2725
2725	926	826	2726
2726	1852	1652	2727
2727	3704	3304	2728
2728	2778	2478	2729
2729	640	540	2730
2730	640	540	2731
2731	463	363	2732
2732	463	363	2733
2733	835	735	2734
2734	1670	1470	2735
2735	3340	2940	2736
2736	1670	1470	2737
2737	649	549	2738
2738	1298	1098	2739
2739	1947	1647	2740
2740	380	280	2741
2741	760	560	2742
2742	1520	1120	2743
2743	380	280	2744
2744	1055	955	2745
2745	2110	1910	2746
2746	4220	3820	2747
2747	2110	1910	2748
2748	660	560	2749
2749	1320	1120	2750
2750	872	772	2751
2751	1744	1544	2752
2752	3488	3088	2753
2753	829	729	2754
2754	676	576	2755
2755	1352	1152	2756
2756	2704	2304	2757
2757	605	505	2758
2758	1210	1010	2759
2759	2420	2020	2760
2760	1210	1010	2761
2761	220	120	2762
2762	440	240	2763
2763	880	480	2764
2764	220	120	2765
2765	891	791	2766
2766	821	721	2767
2767	1642	1442	2768
2768	197	97	2769
2769	394	194	2770
2770	329	229	2771
2771	658	458	2772
2772	329	229	2773
2773	443	343	2774
2774	443	343	2775
2775	402	302	2776
2776	804	604	2777
2777	402	302	2778
2778	788	688	2779
2779	1576	1376	2780
2780	788	688	2781
2781	1028	928	2782
2782	2056	1856	2783
2783	4112	3712	2784
2784	116	16	2785
2785	232	32	2786
2786	464	64	2787
2787	142	42	2788
2788	284	84	2789
2789	568	168	2790
2790	142	42	2791
2791	718	618	2792
2792	1436	1236	2793
2793	2872	2472	2794
2794	612	512	2795
2795	1224	1024	2796
2796	2448	2048	2797
2797	1836	1536	2798
2798	652	552	2799
2799	1304	1104	2800
2800	2608	2208	2801
2801	1956	1656	2802
2802	372	272	2803
2803	744	544	2804
2804	744	544	2805
2805	920	820	2806
2806	1840	1640	2807
2807	818	718	2808
2808	1636	1436	2809
2809	1636	1436	2810
2810	213	113	2811
2811	426	226	2812
2812	852	452	2813
2813	1099	999	2814
2814	2198	1998	2815
2815	3297	2997	2816
2816	879	779	2817
2817	594	494	2818
2818	1188	988	2819
2819	2376	1976	2820
2820	594	494	2821
2821	308	208	2822
2822	616	416	2823
2823	1232	832	2824
2824	371	271	2825
2825	742	542	2826
2826	371	271	2827
2827	941	841	2828
2828	1882	1682	2829
2829	3764	3364	2830
2830	658	558	2831
2831	1316	1116	2832
2832	2632	2232	2833
2833	1013	913	2834
2834	2026	1826	2835
2835	3039	2739	2836
2836	535	435	2837
2837	1070	870	2838
2838	982	882	2839
2839	392	292	2840
2840	784	584	2841
2841	1568	1168	2842
2842	784	584	2843
2843	282	182	2844
2844	564	364	2845
2845	1128	728	2846
2846	564	364	2847
2847	602	502	2848
2848	1204	1004	2849
2849	1204	1004	2850
2850	604	504	2851
2851	1208	1008	2852
2852	350	250	2853
2853	700	500	2854
2854	1400	1000	2855
2855	700	500	2856
2856	971	871	2857
2857	1942	1742	2858
2858	3884	3484	2859
2859	1942	1742	2860
2860	380	280	2861
2861	760	560	2862
2862	1520	1120	2863
2863	1140	840	2864
2864	592	492	2865
2865	1184	984	2866
2866	592	492	2867
2867	903	803	2868
2868	1806	1606	2869
2869	2709	2409	2870
2870	197	97	2871
2871	394	194	2872
2872	989	889	2873
2873	1978	1778	2874
2874	2967	2667	2875
2875	106	6	2876
2876	212	12	2877
2877	160	60	2878
2878	501	401	2879
2879	1002	802	2880
2880	1002	802	2881
2881	174	74	2882
2882	348	148	2883
2883	696	296	2884
2884	348	148	2885
2885	677	577	2886
2886	1354	1154	2887
2887	2708	2308	2888
2888	1354	1154	2889
2889	538	438	2890
2890	1076	876	2891
2891	2152	1752	2892
2892	538	438	2893
2893	444	344	2894
2894	444	344	2895
2895	380	280	2896
2896	760	560	2897
2897	1520	1120	2898
2898	380	280	2899
2899	566	466	2900
2900	1132	932	2901
2901	2264	1864	2902
2902	1698	1398	2903
2903	348	248	2904
2904	696	496	2905
2905	1044	744	2906
2906	906	806	2907
2907	662	562	2908
2908	1324	1124	2909
2909	356	256	2910
2910	712	512	2911
2911	1424	1024	2912
2912	356	256	2913
2913	122	22	2914
2914	756	656	2915
2915	1512	1312	2916
2916	1512	1312	2917
2917	188	88	2918
2918	376	176	2919
2919	752	352	2920
2920	188	88	2921
2921	663	563	2922
2922	1326	1126	2923
2923	1989	1689	2924
2924	947	847	2925
2925	471	371	2926
2926	942	742	2927
2927	1413	1113	2928
2928	1095	995	2929
2929	2190	1990	2930
2930	2190	1990	2931
2931	458	358	2932
2932	916	716	2933
2933	1832	1432	2934
2934	1374	1074	2935
2935	292	192	2936
2936	584	384	2937
2937	356	256	2938
2938	712	512	2939
2939	1068	768	2940
2940	1094	994	2941
2941	1094	994	2942
2942	1010	910	2943
2943	2020	1820	2944
2944	4040	3640	2945
2945	1010	910	2946
2946	456	356	2947
2947	912	712	2948
2948	1824	1424	2949
2949	1368	1068	2950
2950	284	184	2951
2951	284	184	2952
2952	580	480	2953
2953	1160	960	2954
2954	590	490	2955
2955	1180	980	2956
2956	1180	980	2957
2957	329	229	2958
2958	658	458	2959
2959	1316	916	2960
2960	658	458	2961
2961	1052	952	2962
2962	2104	1904	2963
2963	3156	2856	2964
2964	668	568	2965
2965	1336	1136	2966
2966	2672	2272	2967
2967	2004	1704	2968
2968	911	811	2969
2969	1822	1622	2970
2970	189	89	2971
2971	378	178	2972
2972	464	364	2973
2973	520	420	2974
2974	1040	840	2975
2975	239	139	2976
2976	239	139	2977
2977	627	527	2978
2978	627	527	2979
2979	464	364	2980
2980	928	728	2981
2981	1856	1456	2982
2982	722	622	2983
2983	1444	1244	2984
2984	2888	2488	2985
2985	1043	943	2986
2986	2086	1886	2987
2987	4172	3772	2988
2988	1043	943	2989
2989	581	481	2990
2990	1162	962	2991
2991	1743	1443	2992
2992	831	731	2993
2993	1662	1462	2994
2994	1662	1462	2995
2995	139	39	2996
2996	139	39	2997
2997	195	95	2998
2998	390	190	2999
2999	585	285	3000
3000	438	338	3001
3001	876	676	3002
3002	1752	1352	3003
3003	1314	1014	3004
3004	272	172	3005
3005	544	344	3006
3006	272	172	3007
3007	450	350	3008
3008	900	700	3009
3009	1800	1400	3010
3010	1350	1050	3011
3011	734	634	3012
3012	1468	1268	3013
3013	2936	2536	3014
3014	787	687	3015
3015	1574	1374	3016
3016	3148	2748	3017
3017	1574	1374	3018
3018	546	446	3019
3019	1092	892	3020
3020	1638	1338	3021
3021	498	398	3022
3022	996	796	3023
3023	321	221	3024
3024	642	442	3025
3025	1284	884	3026
3026	321	221	3027
3027	1035	935	3028
3028	2070	1870	3029
3029	2070	1870	3030
3030	323	223	3031
3031	646	446	3032
3032	1292	892	3033
3033	323	223	3034
3034	783	683	3035
3035	1566	1366	3036
3036	783	683	3037
3037	198	98	3038
3038	396	196	3039
3039	198	98	3040
3040	593	493	3041
3041	1186	986	3042
3042	2372	1972	3043
3043	1779	1479	3044
3044	134	34	3045
3045	268	68	3046
3046	536	136	3047
3047	206	106	3048
3048	1047	947	3049
3049	1047	947	3050
3050	774	674	3051
3051	1031	931	3052
3052	250	150	3053
3053	500	300	3054
3054	750	450	3055
3055	498	398	3056
3056	721	621	3057
3057	1442	1242	3058
3058	2884	2484	3059
3059	2163	1863	3060
3060	546	446	3061
3061	1092	892	3062
3062	546	446	3063
3063	483	383	3064
3064	966	766	3065
3065	1449	1149	3066
3066	555	455	3067
3067	555	455	3068
3068	225	125	3069
3069	450	250	3070
3070	675	375	3071
3071	585	485	3072
3072	1170	970	3073
3073	2340	1940	3074
3074	878	778	3075
3075	1756	1556	3076
3076	878	778	3077
3077	983	883	3078
3078	382	282	3079
3079	764	564	3080
3080	1528	1128	3081
3081	1146	846	3082
3082	981	881	3083
3083	1962	1762	3084
3084	786	686	3085
3085	1572	1372	3086
3086	173	73	3087
3087	173	73	3088
3088	821	721	3089
3089	821	721	3090
3090	602	502	3091
3091	1204	1004	3092
3092	2408	2008	3093
3093	1204	1004	3094
3094	1079	979	3095
3095	2158	1958	3096
3096	4316	3916	3097
3097	589	489	3098
3098	589	489	3099
3099	923	823	3100
3100	1846	1646	3101
3101	1846	1646	3102
3102	869	769	3103
3103	1738	1538	3104
3104	3476	3076	3105
3105	2607	2307	3106
3106	638	538	3107
3107	1276	1076	3108
3108	2552	2152	3109
3109	1090	990	3110
3110	2180	1980	3111
3111	4360	3960	3112
3112	431	331	3113
3113	862	662	3114
3114	431	331	3115
3115	439	339	3116
3116	878	678	3117
3117	439	339	3118
3118	573	473	3119
3119	1146	946	3120
3120	2292	1892	3121
3121	1146	946	3122
3122	585	485	3123
3123	1170	970	3124
3124	2340	1940	3125
3125	530	430	3126
3126	1060	860	3127
3127	1060	860	3128
3128	640	540	3129
3129	1280	1080	3130
3130	2560	2160	3131
3131	1002	902	3132
3132	2004	1804	3133
3133	1002	902	3134
3134	290	190	3135
3135	855	755	3136
3136	1710	1510	3137
3137	1070	970	3138
3138	2140	1940	3139
3139	3210	2910	3140
3140	1077	977	3141
3141	2154	1954	3142
3142	3231	2931	3143
3143	915	815	3144
3144	1830	1630	3145
3145	845	745	3146
3146	1690	1490	3147
3147	3380	2980	3148
3148	2535	2235	3149
3149	422	322	3150
3150	844	644	3151
3151	1688	1288	3152
3152	1266	966	3153
3153	536	436	3154
3154	1072	872	3155
3155	866	766	3156
3156	1732	1532	3157
3157	1058	958	3158
3158	2116	1916	3159
3159	2116	1916	3160
3160	199	99	3161
3161	336	236	3162
3162	672	472	3163
3163	1344	944	3164
3164	336	236	3165
3165	961	861	3166
3166	1922	1722	3167
3167	279	179	3168
3168	558	358	3169
3169	558	358	3170
3170	1068	968	3171
3171	2136	1936	3172
3172	3204	2904	3173
3173	379	279	3174
3174	758	558	3175
3175	1137	837	3176
3176	129	29	3177
3177	258	58	3178
3178	516	116	3179
3179	129	29	3180
3180	392	292	3181
3181	784	584	3182
3182	1568	1168	3183
3183	784	584	3184
3184	720	620	3185
3185	720	620	3186
3186	385	285	3187
3187	770	570	3188
3188	1540	1140	3189
3189	770	570	3190
3190	866	766	3191
3191	1732	1532	3192
3192	290	190	3193
3193	580	380	3194
3194	1160	760	3195
3195	290	190	3196
3196	425	325	3197
3197	850	650	3198
3198	132	32	3199
3199	264	64	3200
3200	528	128	3201
3201	396	96	3202
3202	518	418	3203
3203	1036	836	3204
3204	1036	836	3205
3205	637	537	3206
3206	1274	1074	3207
3207	1274	1074	3208
3208	303	203	3209
3209	606	406	3210
3210	1212	812	3211
3211	909	609	3212
3212	282	182	3213
3213	779	679	3214
3214	522	422	3215
3215	522	422	3216
3216	243	143	3217
3217	486	286	3218
3218	972	572	3219
3219	486	286	3220
3220	663	563	3221
3221	1326	1126	3222
3222	2652	2252	3223
3223	831	731	3224
3224	831	731	3225
3225	588	488	3226
3226	1176	976	3227
3227	2352	1952	3228
3228	778	678	3229
3229	1556	1356	3230
3230	3112	2712	3231
3231	1556	1356	3232
3232	374	274	3233
3233	748	548	3234
3234	1496	1096	3235
3235	374	274	3236
3236	164	64	3237
3237	328	128	3238
3238	656	256	3239
3239	492	192	3240
3240	368	268	3241
3241	736	536	3242
3242	330	230	3243
3243	330	230	3244
3244	183	83	3245
3245	366	166	3246
3246	183	83	3247
3247	963	863	3248
3248	1926	1726	3249
3249	3852	3452	3250
3250	1926	1726	3251
3251	526	426	3252
3252	1052	852	3253
3253	1578	1278	3254
3254	153	53	3255
3255	306	106	3256
3256	612	212	3257
3257	807	707	3258
3258	1614	1414	3259
3259	1614	1414	3260
3260	282	182	3261
3261	564	364	3262
3262	846	546	3263
3263	983	883	3264
3264	1966	1766	3265
3265	2949	2649	3266
3266	363	263	3267
3267	726	526	3268
3268	363	263	3269
3269	949	849	3270
3270	1898	1698	3271
3271	3796	3396	3272
3272	1898	1698	3273
3273	664	564	3274
3274	1328	1128	3275
3275	2656	2256	3276
3276	1328	1128	3277
3277	511	411	3278
3278	1022	822	3279
3279	2044	1644	3280
3280	946	846	3281
3281	1892	1692	3282
3282	3784	3384	3283
3283	1892	1692	3284
3284	920	820	3285
3285	1840	1640	3286
3286	1840	1640	3287
3287	837	737	3288
3288	1674	1474	3289
3289	837	737	3290
3290	298	198	3291
3291	596	396	3292
3292	1192	792	3293
3293	596	396	3294
3294	1029	929	3295
3295	2058	1858	3296
3296	4116	3716	3297
3297	700	600	3298
3298	1400	1200	3299
3299	2800	2400	3300
3300	700	600	3301
3301	869	769	3302
3302	1738	1538	3303
3303	3476	3076	3304
3304	2607	2307	3305
3305	272	172	3306
3306	544	344	3307
3307	1088	688	3308
3308	1075	975	3309
3309	2150	1950	3310
3310	4300	3900	3311
3311	724	624	3312
3312	1448	1248	3313
3313	2896	2496	3314
3314	587	487	3315
3315	1174	974	3316
3316	587	487	3317
3317	466	366	3318
3318	932	732	3319
3319	932	732	3320
3320	823	723	3321
3321	1646	1446	3322
3322	3292	2892	3323
3323	823	723	3324
3324	446	346	3325
3325	892	692	3326
3326	1784	1384	3327
3327	1338	1038	3328
3328	160	60	3329
3329	476	376	3330
3330	699	599	3331
3331	1398	1198	3332
3332	2796	2396	3333
3333	2097	1797	3334
3334	908	808	3335
3335	908	808	3336
3336	843	743	3337
3337	1686	1486	3338
3338	3372	2972	3339
3339	843	743	3340
3340	379	279	3341
3341	599	499	3342
3342	1198	998	3343
3343	2396	1996	3344
3344	327	227	3345
3345	654	454	3346
3346	863	763	3347
3347	1726	1526	3348
3348	198	98	3349
3349	396	196	3350
3350	792	392	3351
3351	360	260	3352
3352	720	520	3353
3353	1080	780	3354
3354	708	608	3355
3355	1416	1216	3356
3356	2832	2432	3357
3357	1416	1216	3358
3358	322	222	3359
3359	322	222	3360
3360	1063	963	3361
3361	2126	1926	3362
3362	395	295	3363
3363	790	590	3364
3364	1580	1180	3365
3365	790	590	3366
3366	504	404	3367
3367	1098	998	3368
3368	2196	1996	3369
3369	4392	3992	3370
3370	2196	1996	3371
3371	737	637	3372
3372	1474	1274	3373
3373	2211	1911	3374
3374	361	261	3375
3375	722	522	3376
3376	1444	1044	3377
3377	722	522	3378
3378	957	857	3379
3379	1914	1714	3380
3380	3828	3428	3381
3381	1914	1714	3382
3382	1040	940	3383
3383	2080	1880	3384
3384	4160	3760	3385
3385	3120	2820	3386
3386	664	564	3387
3387	1328	1128	3388
3388	2656	2256	3389
3389	1328	1128	3390
3390	1018	918	3391
3391	2036	1836	3392
3392	3054	2754	3393
3393	573	473	3394
3394	573	473	3395
3395	334	234	3396
3396	886	786	3397
3397	1772	1572	3398
3398	886	786	3399
3399	421	321	3400
3400	883	783	3401
3401	1766	1566	3402
3402	3532	3132	3403
3403	883	783	3404
3404	106	6	3405
3405	212	12	3406
3406	202	102	3407
3407	404	204	3408
3408	808	408	3409
3409	323	223	3410
3410	646	446	3411
3411	1292	892	3412
3412	969	669	3413
3413	631	531	3414
3414	1262	1062	3415
3415	2524	2124	3416
3416	1262	1062	3417
3417	331	231	3418
3418	662	462	3419
3419	752	652	3420
3420	1504	1304	3421
3421	3008	2608	3422
3422	1504	1304	3423
3423	433	333	3424
3424	866	666	3425
3425	1732	1332	3426
3426	866	666	3427
3427	976	876	3428
3428	1952	1752	3429
3429	1952	1752	3430
3430	176	76	3431
3431	352	152	3432
3432	704	304	3433
3433	176	76	3434
3434	126	26	3435
3435	126	26	3436
3436	852	752	3437
3437	1704	1504	3438
3438	3408	3008	3439
3439	257	157	3440
3440	514	314	3441
3441	798	698	3442
3442	1596	1396	3443
3443	3192	2792	3444
3444	1596	1396	3445
3445	106	6	3446
3446	212	12	3447
3447	424	24	3448
3448	212	12	3449
3449	204	104	3450
3450	204	104	3451
3451	198	98	3452
3452	396	196	3453
3453	792	392	3454
3454	594	294	3455
3455	488	388	3456
3456	976	776	3457
3457	1464	1164	3458
3458	935	835	3459
3459	1870	1670	3460
3460	963	863	3461
3461	1926	1726	3462
3462	3852	3452	3463
3463	294	194	3464
3464	294	194	3465
3465	214	114	3466
3466	428	228	3467
3467	856	456	3468
3468	214	114	3469
3469	998	898	3470
3470	998	898	3471
3471	797	697	3472
3472	1594	1394	3473
3473	797	697	3474
3474	456	356	3475
3475	456	356	3476
3476	873	773	3477
3477	1746	1546	3478
3478	3492	3092	3479
3479	1746	1546	3480
3480	823	723	3481
3481	1646	1446	3482
3482	3292	2892	3483
3483	823	723	3484
3484	200	100	3485
3485	400	200	3486
3486	800	400	3487
3487	600	300	3488
3488	759	659	3489
3489	1518	1318	3490
3490	759	659	3491
3491	194	94	3492
3492	388	188	3493
3493	582	282	3494
3494	951	851	3495
3495	951	851	3496
3496	547	447	3497
3497	1094	894	3498
3498	2188	1788	3499
3499	1094	894	3500
3500	584	484	3501
3501	1168	968	3502
3502	2336	1936	3503
3503	848	748	3504
3504	1696	1496	3505
3505	3392	2992	3506
3506	2544	2244	3507
3507	137	37	3508
3508	274	74	3509
3509	274	74	3510
3510	752	652	3511
3511	1504	1304	3512
3512	3008	2608	3513
3513	1504	1304	3514
3514	305	205	3515
3515	610	410	3516
3516	915	615	3517
3517	232	132	3518
3518	464	264	3519
3519	928	528	3520
3520	232	132	3521
3521	120	20	3522
3522	240	40	3523
3523	480	80	3524
3524	240	40	3525
3525	1075	975	3526
3526	2150	1950	3527
3527	129	29	3528
3528	258	58	3529
3529	516	116	3530
3530	781	681	3531
3531	1562	1362	3532
3532	1562	1362	3533
3533	400	300	3534
3534	800	600	3535
3535	1600	1200	3536
3536	594	494	3537
3537	1188	988	3538
3538	1782	1482	3539
3539	892	792	3540
3540	1784	1584	3541
3541	3568	3168	3542
3542	892	792	3543
3543	359	259	3544
3544	718	518	3545
3545	1436	1036	3546
3546	826	726	3547
3547	1652	1452	3548
3548	1652	1452	3549
3549	380	280	3550
3550	760	560	3551
3551	760	560	3552
3552	134	34	3553
3553	268	68	3554
3554	536	136	3555
3555	402	102	3556
3556	685	585	3557
3557	1370	1170	3558
3558	2740	2340	3559
3559	685	585	3560
3560	414	314	3561
3561	660	560	3562
3562	1320	1120	3563
3563	2640	2240	3564
3564	1980	1680	3565
3565	757	657	3566
3566	581	481	3567
3567	1162	962	3568
3568	581	481	3569
3569	672	572	3570
3570	1344	1144	3571
3571	910	810	3572
3572	1820	1620	3573
3573	910	810	3574
3574	424	324	3575
3575	848	648	3576
3576	1696	1296	3577
3577	848	648	3578
3578	112	12	3579
3579	224	24	3580
3580	448	48	3581
3581	224	24	3582
3582	397	297	3583
3583	794	594	3584
3584	397	297	3585
3585	1070	970	3586
3586	2140	1940	3587
3587	868	768	3588
3588	1736	1536	3589
3589	2604	2304	3590
3590	353	253	3591
3591	706	506	3592
3592	706	506	3593
3593	517	417	3594
3594	213	113	3595
3595	426	226	3596
3596	213	113	3597
3597	1075	975	3598
3598	2150	1950	3599
3599	1075	975	3600
3600	596	496	3601
3601	1192	992	3602
3602	1192	992	3603
3603	672	572	3604
3604	1344	1144	3605
3605	2688	2288	3606
3606	2016	1716	3607
3607	981	881	3608
3608	1962	1762	3609
3609	3924	3524	3610
3610	981	881	3611
3611	653	553	3612
3612	1306	1106	3613
3613	2612	2212	3614
3614	945	845	3615
3615	1890	1690	3616
3616	945	845	3617
3617	283	183	3618
3618	283	183	3619
3619	514	414	3620
3620	1028	828	3621
3621	1542	1242	3622
3622	281	181	3623
3623	562	362	3624
3624	281	181	3625
3625	215	115	3626
3626	430	230	3627
3627	860	460	3628
3628	215	115	3629
3629	482	382	3630
3630	964	764	3631
3631	1446	1146	3632
3632	464	364	3633
3633	928	728	3634
3634	890	790	3635
3635	1780	1580	3636
3636	3560	3160	3637
3637	2670	2370	3638
3638	611	511	3639
3639	301	201	3640
3640	777	677	3641
3641	1554	1354	3642
3642	1554	1354	3643
3643	636	536	3644
3644	1272	1072	3645
3645	2544	2144	3646
3646	636	536	3647
3647	801	701	3648
3648	1602	1402	3649
3649	3204	2804	3650
3650	1602	1402	3651
3651	829	729	3652
3652	1658	1458	3653
3653	3316	2916	3654
3654	1658	1458	3655
3655	302	202	3656
3656	604	404	3657
3657	604	404	3658
3658	501	401	3659
3659	1002	802	3660
3660	2004	1604	3661
3661	1503	1203	3662
3662	767	667	3663
3663	1534	1334	3664
3664	3068	2668	3665
3665	389	289	3666
3666	778	578	3667
3667	1167	867	3668
3668	219	119	3669
3669	438	238	3670
3670	358	258	3671
3671	716	516	3672
3672	716	516	3673
3673	574	474	3674
3674	315	215	3675
3675	630	430	3676
3676	1260	860	3677
3677	630	430	3678
3678	885	785	3679
3679	1770	1570	3680
3680	2655	2355	3681
3681	194	94	3682
3682	194	94	3683
3683	1082	982	3684
3684	1082	982	3685
3685	310	210	3686
3686	620	420	3687
3687	1240	840	3688
3688	764	664	3689
3689	1528	1328	3690
3690	3056	2656	3691
3691	1528	1328	3692
3692	820	720	3693
3693	1640	1440	3694
3694	3280	2880	3695
3695	820	720	3696
3696	767	667	3697
3697	407	307	3698
3698	814	614	3699
3699	1628	1228	3700
3700	407	307	3701
3701	163	63	3702
3702	970	870	3703
3703	1940	1740	3704
3704	3880	3480	3705
3705	1940	1740	3706
3706	236	136	3707
3707	472	272	3708
3708	944	544	3709
3709	236	136	3710
3710	866	766	3711
3711	866	766	3712
3712	805	705	3713
3713	1610	1410	3714
3714	805	705	3715
3715	718	618	3716
3716	1436	1236	3717
3717	2154	1854	3718
3718	985	885	3719
3719	1970	1770	3720
3720	3940	3540	3721
3721	985	885	3722
3722	755	655	3723
3723	240	140	3724
3724	480	280	3725
3725	720	420	3726
3726	1064	964	3727
3727	2128	1928	3728
3728	2128	1928	3729
3729	818	718	3730
3730	1636	1436	3731
3731	3272	2872	3732
3732	1636	1436	3733
3733	339	239	3734
3734	678	478	3735
3735	1356	956	3736
3736	678	478	3737
3737	435	335	3738
3738	870	670	3739
3739	1740	1340	3740
3740	1305	1005	3741
3741	623	523	3742
3742	1246	1046	3743
3743	623	523	3744
3744	755	655	3745
3745	1510	1310	3746
3746	3020	2620	3747
3747	1510	1310	3748
3748	747	647	3749
3749	1494	1294	3750
3750	2988	2588	3751
3751	2241	1941	3752
3752	736	636	3753
3753	736	636	3754
3754	543	443	3755
3755	543	443	3756
3756	651	551	3757
3757	1302	1102	3758
3758	2604	2204	3759
3759	651	551	3760
3760	589	489	3761
3761	1178	978	3762
3762	2356	1956	3763
3763	1178	978	3764
3764	188	88	3765
3765	376	176	3766
3766	752	352	3767
3767	376	176	3768
3768	482	382	3769
3769	482	382	3770
3770	915	815	3771
3771	168	68	3772
3772	756	656	3773
3773	833	733	3774
3774	1666	1466	3775
3775	833	733	3776
3776	326	226	3777
3777	652	452	3778
3778	1304	904	3779
3779	978	678	3780
3780	218	118	3781
3781	436	236	3782
3782	872	472	3783
3783	654	354	3784
3784	904	804	3785
3785	1808	1608	3786
3786	3616	3216	3787
3787	2712	2412	3788
3788	666	566	3789
3789	1332	1132	3790
3790	1332	1132	3791
3791	1088	988	3792
3792	2176	1976	3793
3793	3264	2964	3794
3794	685	585	3795
3795	1370	1170	3796
3796	2740	2340	3797
3797	466	366	3798
3798	932	732	3799
3799	466	366	3800
3800	369	269	3801
3801	738	538	3802
3802	1476	1076	3803
3803	369	269	3804
3804	153	53	3805
3805	306	106	3806
3806	612	212	3807
3807	459	159	3808
3808	652	552	3809
3809	1304	1104	3810
3810	2608	2208	3811
3811	1304	1104	3812
3812	477	377	3813
3813	954	754	3814
3814	1431	1131	3815
3815	976	876	3816
3816	1952	1752	3817
3817	2928	2628	3818
3818	153	53	3819
3819	476	376	3820
3820	952	752	3821
3821	151	51	3822
3822	302	102	3823
3823	302	102	3824
3824	1025	925	3825
3825	2050	1850	3826
3826	2050	1850	3827
3827	379	279	3828
3828	758	558	3829
3829	1516	1116	3830
3830	1137	837	3831
3831	670	570	3832
3832	1340	1140	3833
3833	2010	1710	3834
3834	1009	909	3835
3835	2018	1818	3836
3836	2018	1818	3837
3837	1040	940	3838
3838	2080	1880	3839
3839	4160	3760	3840
3840	1040	940	3841
3841	644	544	3842
3842	1288	1088	3843
3843	2576	2176	3844
3844	1288	1088	3845
3845	265	165	3846
3846	451	351	3847
3847	902	702	3848
3848	1804	1404	3849
3849	403	303	3850
3850	806	606	3851
3851	1209	909	3852
3852	650	550	3853
3853	1300	1100	3854
3854	1300	1100	3855
3855	1042	942	3856
3856	2084	1884	3857
3857	4168	3768	3858
3858	1042	942	3859
3859	1091	991	3860
3860	2182	1982	3861
3861	4364	3964	3862
3862	2182	1982	3863
3863	251	151	3864
3864	502	302	3865
3865	753	453	3866
3866	118	18	3867
3867	236	36	3868
3868	472	72	3869
3869	205	105	3870
3870	410	210	3871
3871	615	315	3872
3872	844	744	3873
3873	1688	1488	3874
3874	844	744	3875
3875	483	383	3876
3876	966	766	3877
3877	966	766	3878
3878	860	760	3879
3879	1720	1520	3880
3880	1720	1520	3881
3881	626	526	3882
3882	145	45	3883
3883	290	90	3884
3884	580	180	3885
3885	290	90	3886
3886	165	65	3887
3887	330	130	3888
3888	660	260	3889
3889	165	65	3890
3890	488	388	3891
3891	976	776	3892
3892	976	776	3893
3893	627	527	3894
3894	1254	1054	3895
3895	2508	2108	3896
3896	961	861	3897
3897	1922	1722	3898
3898	3844	3444	3899
3899	914	814	3900
3900	914	814	3901
3901	881	781	3902
3902	1762	1562	3903
3903	2643	2343	3904
3904	794	694	3905
3905	842	742	3906
3906	842	742	3907
3907	680	580	3908
3908	1360	1160	3909
3909	2040	1740	3910
3910	224	124	3911
3911	448	248	3912
3912	896	496	3913
3913	224	124	3914
3914	565	465	3915
3915	1130	930	3916
3916	2260	1860	3917
3917	1695	1395	3918
3918	472	372	3919
3919	771	671	3920
3920	1542	1342	3921
3921	1542	1342	3922
3922	1031	931	3923
3923	2062	1862	3924
3924	3093	2793	3925
3925	556	456	3926
3926	1112	912	3927
3927	2224	1824	3928
3928	1668	1368	3929
3929	796	696	3930
3930	1592	1392	3931
3931	796	696	3932
3932	326	226	3933
3933	652	452	3934
3934	371	271	3935
3935	742	542	3936
3936	1484	1084	3937
3937	1113	813	3938
3938	855	755	3939
3939	1710	1510	3940
3940	1039	939	3941
3941	2078	1878	3942
3942	4156	3756	3943
3943	817	717	3944
3944	1634	1434	3945
3945	1634	1434	3946
3946	259	159	3947
3947	518	318	3948
3948	1036	636	3949
3949	259	159	3950
3950	385	285	3951
3951	770	570	3952
3952	1540	1140	3953
3953	385	285	3954
3954	782	682	3955
3955	234	134	3956
3956	468	268	3957
3957	936	536	3958
3958	657	557	3959
3959	1314	1114	3960
3960	1314	1114	3961
3961	697	597	3962
3962	1394	1194	3963
3963	2788	2388	3964
3964	1394	1194	3965
3965	685	585	3966
3966	1370	1170	3967
3967	2055	1755	3968
3968	429	329	3969
3969	858	658	3970
3970	1716	1316	3971
3971	858	658	3972
3972	294	194	3973
3973	588	388	3974
3974	1176	776	3975
3975	588	388	3976
3976	1014	914	3977
3977	2028	1828	3978
3978	3042	2742	3979
3979	518	418	3980
3980	1036	836	3981
3981	2072	1672	3982
3982	518	418	3983
3983	159	59	3984
3984	543	443	3985
3985	1086	886	3986
3986	2172	1772	3987
3987	1086	886	3988
3988	256	156	3989
3989	512	312	3990
3990	1024	624	3991
3991	256	156	3992
3992	129	29	3993
3993	258	58	3994
3994	1020	920	3995
3995	2040	1840	3996
3996	4080	3680	3997
3997	2040	1840	3998
3998	268	168	3999
3999	536	336	4000
4000	268	168	4001
4001	172	72	4002
4002	344	144	4003
4003	688	288	4004
4004	344	144	4005
4005	123	23	4006
4006	246	46	4007
4007	492	92	4008
4008	123	23	4009
4009	942	842	4010
4010	1884	1684	4011
4011	942	842	4012
4012	285	185	4013
4013	285	185	4014
4014	198	98	4015
4015	198	98	4016
4016	713	613	4017
4017	713	613	4018
4018	798	698	4019
4019	1596	1396	4020
4020	3192	2792	4021
4021	901	801	4022
4022	1802	1602	4023
4023	3604	3204	4024
4024	733	633	4025
4025	1466	1266	4026
4026	779	679	4027
4027	1558	1358	4028
4028	3116	2716	4029
4029	874	774	4030
4030	1748	1548	4031
4031	3496	3096	4032
4032	377	277	4033
4033	754	554	4034
4034	1508	1108	4035
4035	754	554	4036
4036	884	784	4037
4037	1768	1568	4038
4038	3536	3136	4039
4039	1768	1568	4040
4040	499	399	4041
4041	998	798	4042
4042	1996	1596	4043
4043	499	399	4044
4044	712	612	4045
4045	712	612	4046
4046	807	707	4047
4047	1614	1414	4048
4048	3228	2828	4049
4049	365	265	4050
4050	730	530	4051
4051	1460	1060	4052
4052	730	530	4053
4053	165	65	4054
4054	330	130	4055
4055	660	260	4056
4056	327	227	4057
4057	617	517	4058
4058	982	882	4059
4059	1964	1764	4060
4060	3928	3528	4061
4061	982	882	4062
4062	855	755	4063
4063	1710	1510	4064
4064	586	486	4065
4065	1172	972	4066
4066	2344	1944	4067
4067	1758	1458	4068
4068	585	485	4069
4069	1170	970	4070
4070	2340	1940	4071
4071	1170	970	4072
4072	821	721	4073
4073	847	747	4074
4074	621	521	4075
4075	540	440	4076
4076	1080	880	4077
4077	189	89	4078
4078	378	178	4079
4079	682	582	4080
4080	682	582	4081
4081	600	500	4082
4082	1200	1000	4083
4083	2400	2000	4084
4084	600	500	4085
4085	449	349	4086
4086	898	698	4087
4087	1796	1396	4088
4088	1347	1047	4089
4089	129	29	4090
4090	185	85	4091
4091	673	573	4092
4092	1346	1146	4093
4093	1009	909	4094
4094	422	322	4095
4095	844	644	4096
4096	844	644	4097
4097	331	231	4098
4098	662	462	4099
4099	662	462	4100
4100	820	720	4101
4101	1640	1440	4102
4102	1640	1440	4103
4103	942	842	4104
4104	1884	1684	4105
4105	3768	3368	4106
4106	2826	2526	4107
4107	850	750	4108
4108	1700	1500	4109
4109	2550	2250	4110
4110	183	83	4111
4111	366	166	4112
4112	366	166	4113
4113	804	704	4114
4114	1608	1408	4115
4115	3216	2816	4116
4116	804	704	4117
4117	685	585	4118
4118	1370	1170	4119
4119	2740	2340	4120
4120	685	585	4121
4121	993	893	4122
4122	1986	1786	4123
4123	3972	3572	4124
4124	1986	1786	4125
4125	824	724	4126
4126	1648	1448	4127
4127	3296	2896	4128
4128	2472	2172	4129
4129	1040	940	4130
4130	118	18	4131
4131	236	36	4132
4132	472	72	4133
4133	900	800	4134
4134	1800	1600	4135
4135	3600	3200	4136
4136	553	453	4137
4137	1106	906	4138
4138	2212	1812	4139
4139	1659	1359	4140
4140	865	765	4141
4141	1730	1530	4142
4142	3460	3060	4143
4143	2595	2295	4144
4144	984	884	4145
4145	1968	1768	4146
4146	1968	1768	4147
4147	537	437	4148
4148	1074	874	4149
4149	2148	1748	4150
4150	417	317	4151
4151	136	36	4152
4152	272	72	4153
4153	544	144	4154
4154	408	108	4155
4155	928	828	4156
4156	1856	1656	4157
4157	3712	3312	4158
4158	1856	1656	4159
4159	168	68	4160
4160	336	136	4161
4161	286	186	4162
4162	286	186	4163
4163	1074	974	4164
4164	2148	1948	4165
4165	2148	1948	4166
4166	512	412	4167
4167	1024	824	4168
4168	2048	1648	4169
4169	458	358	4170
4170	916	716	4171
4171	1832	1432	4172
4172	1374	1074	4173
4173	835	735	4174
4174	835	735	4175
4175	933	833	4176
4176	1866	1666	4177
4177	1866	1666	4178
4178	905	805	4179
4179	1810	1610	4180
4180	1810	1610	4181
4181	306	206	4182
4182	612	412	4183
4183	651	551	4184
4184	866	766	4185
4185	1732	1532	4186
4186	3464	3064	4187
4187	1732	1532	4188
4188	268	168	4189
4189	268	168	4190
4190	277	177	4191
4191	554	354	4192
4192	554	354	4193
4193	693	593	4194
4194	1386	1186	4195
4195	2772	2372	4196
4196	1099	999	4197
4197	2198	1998	4198
4198	1099	999	4199
4199	866	766	4200
4200	1732	1532	4201
4201	3464	3064	4202
4202	227	127	4203
4203	454	254	4204
4204	908	508	4205
4205	454	254	4206
4206	936	836	4207
4207	1872	1672	4208
4208	3744	3344	4209
4209	2808	2508	4210
4210	819	719	4211
4211	819	719	4212
4212	753	653	4213
4213	677	577	4214
4214	1354	1154	4215
4215	677	577	4216
4216	662	562	4217
4217	1324	1124	4218
4218	2648	2248	4219
4219	635	535	4220
4220	1270	1070	4221
4221	2540	2140	4222
4222	1270	1070	4223
4223	791	691	4224
4224	1582	1382	4225
4225	2373	2073	4226
4226	903	803	4227
4227	1806	1606	4228
4228	2709	2409	4229
4229	1066	966	4230
4230	1066	966	4231
4231	1017	917	4232
4232	294	194	4233
4233	588	388	4234
4234	882	582	4235
4235	149	49	4236
4236	298	98	4237
4237	596	196	4238
4238	298	98	4239
4239	467	367	4240
4240	912	812	4241
4241	1824	1624	4242
4242	3648	3248	4243
4243	1824	1624	4244
4244	737	637	4245
4245	1474	1274	4246
4246	599	499	4247
4247	1198	998	4248
4248	599	499	4249
4249	353	253	4250
4250	353	253	4251
4251	604	504	4252
4252	1208	1008	4253
4253	2416	2016	4254
4254	604	504	4255
4255	363	263	4256
4256	262	162	4257
4257	524	324	4258
4258	1048	648	4259
4259	524	324	4260
4260	252	152	4261
4261	504	304	4262
4262	1008	608	4263
4263	252	152	4264
4264	452	352	4265
4265	904	704	4266
4266	1808	1408	4267
4267	1356	1056	4268
4268	964	864	4269
4269	790	690	4270
4270	1580	1380	4271
4271	2370	2070	4272
4272	642	542	4273
4273	1025	925	4274
4274	2050	1850	4275
4275	1025	925	4276
4276	1069	969	4277
4277	1069	969	4278
4278	532	432	4279
4279	1064	864	4280
4280	532	432	4281
4281	368	268	4282
4282	736	536	4283
4283	1472	1072	4284
4284	1051	951	4285
4285	1051	951	4286
4286	640	540	4287
4287	1280	1080	4288
4288	640	540	4289
4289	416	316	4290
4290	416	316	4291
4291	693	593	4292
4292	1386	1186	4293
4293	2079	1779	4294
4294	344	244	4295
4295	688	488	4296
4296	395	295	4297
4297	790	590	4298
4298	1580	1180	4299
4299	1185	885	4300
4300	841	741	4301
4301	1682	1482	4302
4302	948	848	4303
4303	1896	1696	4304
4304	511	411	4305
4305	987	887	4306
4306	1974	1774	4307
4307	987	887	4308
4308	413	313	4309
4309	826	626	4310
4310	1652	1252	4311
4311	1239	939	4312
4312	999	899	4313
4313	1998	1798	4314
4314	662	562	4315
4315	1324	1124	4316
4316	2648	2248	4317
4317	1986	1686	4318
4318	1035	935	4319
4319	2070	1870	4320
4320	2070	1870	4321
4321	216	116	4322
4322	432	232	4323
4323	216	116	4324
4324	758	658	4325
4325	1516	1316	4326
4326	3032	2632	4327
4327	758	658	4328
4328	161	61	4329
4329	322	122	4330
4330	483	183	4331
4331	708	608	4332
4332	1416	1216	4333
4333	977	877	4334
4334	977	877	4335
4335	704	604	4336
4336	1408	1208	4337
4337	2816	2416	4338
4338	860	760	4339
4339	1720	1520	4340
4340	3440	3040	4341
4341	860	760	4342
4342	428	328	4343
4343	266	166	4344
4344	532	332	4345
4345	266	166	4346
4346	959	859	4347
4347	1918	1718	4348
4348	3836	3436	4349
4349	1918	1718	4350
4350	1029	929	4351
4351	1029	929	4352
4352	921	821	4353
4353	1842	1642	4354
4354	3684	3284	4355
4355	921	821	4356
4356	647	547	4357
4357	647	547	4358
4358	126	26	4359
4359	252	52	4360
4360	126	26	4361
4361	269	169	4362
4362	538	338	4363
4363	1076	676	4364
4364	807	507	4365
4365	941	841	4366
4366	941	841	4367
4367	1035	935	4368
4368	619	519	4369
4369	645	545	4370
4370	1290	1090	4371
4371	2580	2180	4372
4372	953	853	4373
4373	1906	1706	4374
4374	3812	3412	4375
4375	840	740	4376
4376	1680	1480	4377
4377	3360	2960	4378
4378	1680	1480	4379
4379	887	787	4380
4380	1774	1574	4381
4381	3548	3148	4382
4382	1774	1574	4383
4383	851	751	4384
4384	1702	1502	4385
4385	851	751	4386
4386	923	823	4387
4387	669	569	4388
4388	1338	1138	4389
4389	669	569	4390
4390	282	182	4391
4391	564	364	4392
4392	1128	728	4393
4393	564	364	4394
4394	196	96	4395
4395	586	486	4396
4396	1172	972	4397
4397	1758	1458	4398
4398	591	491	4399
4399	1182	982	4400
4400	2364	1964	4401
4401	1773	1473	4402
4402	162	62	4403
4403	324	124	4404
4404	324	124	4405
4405	665	565	4406
4406	1330	1130	4407
4407	1330	1130	4408
4408	126	26	4409
4409	252	52	4410
4410	499	399	4411
4411	998	798	4412
4412	1996	1596	4413
4413	499	399	4414
4414	1066	966	4415
4415	2132	1932	4416
4416	4264	3864	4417
4417	3198	2898	4418
4418	340	240	4419
4419	680	480	4420
4420	680	480	4421
4421	394	294	4422
4422	788	588	4423
4423	1576	1176	4424
4424	647	547	4425
4425	1294	1094	4426
4426	2588	2188	4427
4427	701	601	4428
4428	1402	1202	4429
4429	2804	2404	4430
4430	1081	981	4431
4431	2162	1962	4432
4432	540	440	4433
4433	1080	880	4434
4434	1080	880	4435
4435	286	186	4436
4436	572	372	4437
4437	572	372	4438
4438	994	894	4439
4439	1988	1788	4440
4440	1988	1788	4441
4441	936	836	4442
4442	129	29	4443
4443	778	678	4444
4444	1556	1356	4445
4445	830	730	4446
4446	351	251	4447
4447	702	502	4448
4448	1404	1004	4449
4449	702	502	4450
4450	691	591	4451
4451	1382	1182	4452
4452	2764	2364	4453
4453	2073	1773	4454
4454	570	470	4455
4455	1140	940	4456
4456	112	12	4457
4457	224	24	4458
4458	448	48	4459
4459	177	77	4460
4460	354	154	4461
4461	354	154	4462
4462	884	784	4463
4463	939	839	4464
4464	1878	1678	4465
4465	3756	3356	4466
4466	939	839	4467
4467	629	529	4468
4468	1258	1058	4469
4469	1258	1058	4470
4470	283	183	4471
4471	378	278	4472
4472	756	556	4473
4473	1134	834	4474
4474	889	789	4475
4475	1778	1578	4476
4476	3556	3156	4477
4477	889	789	4478
4478	682	582	4479
4479	971	871	4480
4480	1942	1742	4481
4481	3884	3484	4482
4482	2913	2613	4483
4483	147	47	4484
4484	1085	985	4485
4485	2170	1970	4486
4486	4340	3940	4487
4487	3255	2955	4488
4488	1008	908	4489
4489	2016	1816	4490
4490	3024	2724	4491
4491	930	830	4492
4492	904	804	4493
4493	1808	1608	4494
4494	3616	3216	4495
4495	2712	2412	4496
4496	437	337	4497
4497	874	674	4498
4498	1748	1348	4499
4499	583	483	4500
4500	1166	966	4501
4501	1749	1449	4502
4502	169	69	4503
4503	338	138	4504
4504	676	276	4505
4505	169	69	4506
4506	563	463	4507
4507	563	463	4508
4508	561	461	4509
4509	1122	922	4510
4510	2244	1844	4511
4511	561	461	4512
4512	293	193	4513
4513	324	224	4514
4514	648	448	4515
4515	1296	896	4516
4516	890	790	4517
4517	890	790	4518
4518	353	253	4519
4519	706	506	4520
4520	706	506	4521
4521	206	106	4522
4522	412	212	4523
4523	824	424	4524
4524	618	318	4525
4525	604	504	4526
4526	940	840	4527
4527	1880	1680	4528
4528	3760	3360	4529
4529	940	840	4530
4530	226	126	4531
4531	452	252	4532
4532	904	504	4533
4533	452	252	4534
4534	123	23	4535
4535	246	46	4536
4536	369	69	4537
4537	174	74	4538
4538	348	148	4539
4539	696	296	4540
4540	174	74	4541
4541	672	572	4542
4542	1344	1144	4543
4543	2688	2288	4544
4544	672	572	4545
4545	680	580	4546
4546	580	480	4547
4547	1160	960	4548
4548	2320	1920	4549
4549	1160	960	4550
4550	551	451	4551
4551	551	451	4552
4552	899	799	4553
4553	899	799	4554
4554	819	719	4555
4555	1638	1438	4556
4556	819	719	4557
4557	769	669	4558
4558	1538	1338	4559
4559	801	701	4560
4560	1602	1402	4561
4561	3204	2804	4562
4562	801	701	4563
4563	896	796	4564
4564	1792	1592	4565
4565	2688	2388	4566
4566	820	720	4567
4567	1640	1440	4568
4568	3280	2880	4569
4569	820	720	4570
4570	594	494	4571
4571	1188	988	4572
4572	260	160	4573
4573	520	320	4574
4574	520	320	4575
4575	191	91	4576
4576	382	182	4577
4577	382	182	4578
4578	494	394	4579
4579	988	788	4580
4580	494	394	4581
4581	860	760	4582
4582	1720	1520	4583
4583	496	396	4584
4584	992	792	4585
4585	1984	1584	4586
4586	496	396	4587
4587	1016	916	4588
4588	2032	1832	4589
4589	4064	3664	4590
4590	2032	1832	4591
4591	127	27	4592
4592	254	54	4593
4593	508	108	4594
4594	127	27	4595
4595	924	824	4596
4596	1848	1648	4597
4597	839	739	4598
4598	839	739	4599
4599	471	371	4600
4600	942	742	4601
4601	1884	1484	4602
4602	471	371	4603
4603	1022	922	4604
4604	2044	1844	4605
4605	4088	3688	4606
4606	2044	1844	4607
4607	715	615	4608
4608	1430	1230	4609
4609	429	329	4610
4610	858	658	4611
4611	1716	1316	4612
4612	429	329	4613
4613	735	635	4614
4614	1470	1270	4615
4615	2940	2540	4616
4616	735	635	4617
4617	228	128	4618
4618	228	128	4619
4619	730	630	4620
4620	1460	1260	4621
4621	2920	2520	4622
4622	730	630	4623
4623	465	365	4624
4624	930	730	4625
4625	1860	1460	4626
4626	465	365	4627
4627	617	517	4628
4628	1234	1034	4629
4629	2468	2068	4630
4630	1234	1034	4631
4631	373	273	4632
4632	746	546	4633
4633	1119	819	4634
4634	341	241	4635
4635	682	482	4636
4636	1364	964	4637
4637	682	482	4638
4638	283	183	4639
4639	566	366	4640
4640	566	366	4641
4641	956	856	4642
4642	956	856	4643
4643	462	362	4644
4644	924	724	4645
4645	1066	966	4646
4646	934	834	4647
4647	1868	1668	4648
4648	2802	2502	4649
4649	987	887	4650
4650	1974	1774	4651
4651	2961	2661	4652
4652	566	466	4653
4653	432	332	4654
4654	864	664	4655
4655	1029	929	4656
4656	1029	929	4657
4657	524	424	4658
4658	1048	848	4659
4659	926	826	4660
4660	1852	1652	4661
4661	1852	1652	4662
4662	362	262	4663
4663	724	524	4664
4664	1448	1048	4665
4665	724	524	4666
4666	695	595	4667
4667	1390	1190	4668
4668	1390	1190	4669
4669	389	289	4670
4670	778	578	4671
4671	1556	1156	4672
4672	1167	867	4673
4673	211	111	4674
4674	422	222	4675
4675	844	444	4676
4676	422	222	4677
4677	211	111	4678
4678	422	222	4679
4679	844	444	4680
4680	633	333	4681
4681	716	616	4682
4682	1432	1232	4683
4683	2864	2464	4684
4684	716	616	4685
4685	287	187	4686
4686	574	374	4687
4687	287	187	4688
4688	520	420	4689
4689	1040	840	4690
4690	1040	840	4691
4691	882	782	4692
4692	1764	1564	4693
4693	3528	3128	4694
4694	1764	1564	4695
4695	599	499	4696
4696	989	889	4697
4697	119	19	4698
4698	119	19	4699
4699	301	201	4700
4700	602	402	4701
4701	251	151	4702
4702	502	302	4703
4703	251	151	4704
4704	435	335	4705
4705	870	670	4706
4706	286	186	4707
4707	572	372	4708
4708	607	507	4709
4709	1214	1014	4710
4710	607	507	4711
4711	888	788	4712
4712	888	788	4713
4713	1048	948	4714
4714	2096	1896	4715
4715	4192	3792	4716
4716	3144	2844	4717
4717	604	504	4718
4718	1208	1008	4719
4719	1208	1008	4720
4720	547	447	4721
4721	1094	894	4722
4722	2188	1788	4723
4723	1641	1341	4724
4724	318	218	4725
4725	636	436	4726
4726	954	654	4727
4727	182	82	4728
4728	364	164	4729
4729	728	328	4730
4730	182	82	4731
4731	747	647	4732
4732	747	647	4733
4733	464	364	4734
4734	928	728	4735
4735	1856	1456	4736
4736	1392	1092	4737
4737	750	650	4738
4738	1500	1300	4739
4739	3000	2600	4740
4740	750	650	4741
4741	487	387	4742
4742	596	496	4743
4743	501	401	4744
4744	1002	802	4745
4745	2004	1604	4746
4746	1002	802	4747
4747	1030	930	4748
4748	2060	1860	4749
4749	303	203	4750
4750	606	406	4751
4751	1212	812	4752
4752	606	406	4753
4753	521	421	4754
4754	1042	842	4755
4755	2084	1684	4756
4756	1042	842	4757
4757	475	375	4758
4758	950	750	4759
4759	1900	1500	4760
4760	1425	1125	4761
4761	795	695	4762
4762	795	695	4763
4763	262	162	4764
4764	524	324	4765
4765	786	486	4766
4766	707	607	4767
4767	1414	1214	4768
4768	720	620	4769
4769	1440	1240	4770
4770	2880	2480	4771
4771	1440	1240	4772
4772	285	185	4773
4773	1085	985	4774
4774	2170	1970	4775
4775	4340	3940	4776
4776	3255	2955	4777
4777	170	70	4778
4778	170	70	4779
4779	312	212	4780
4780	624	424	4781
4781	624	424	4782
4782	488	388	4783
4783	976	776	4784
4784	998	898	4785
4785	1996	1796	4786
4786	998	898	4787
4787	107	7	4788
4788	214	14	4789
4789	321	21	4790
4790	300	200	4791
4791	600	400	4792
4792	1200	800	4793
4793	511	411	4794
4794	1022	822	4795
4795	1533	1233	4796
4796	925	825	4797
4797	1850	1650	4798
4798	925	825	4799
4799	265	165	4800
4800	530	330	4801
4801	795	495	4802
4802	844	744	4803
4803	1688	1488	4804
4804	1688	1488	4805
4805	785	685	4806
4806	243	143	4807
4807	486	286	4808
4808	486	286	4809
4809	1038	938	4810
4810	2076	1876	4811
4811	4152	3752	4812
4812	1038	938	4813
4813	742	642	4814
4814	1484	1284	4815
4815	2968	2568	4816
4816	1484	1284	4817
4817	678	578	4818
4818	1356	1156	4819
4819	2712	2312	4820
4820	2034	1734	4821
4821	911	811	4822
4822	1822	1622	4823
4823	3644	3244	4824
4824	911	811	4825
4825	536	436	4826
4826	1072	872	4827
4827	1072	872	4828
4828	175	75	4829
4829	350	150	4830
4830	175	75	4831
4831	865	765	4832
4832	101	1	4833
4833	202	2	4834
4834	404	4	4835
4835	202	2	4836
4836	630	530	4837
4837	1260	1060	4838
4838	2520	2120	4839
4839	326	226	4840
4840	652	452	4841
4841	1028	928	4842
4842	665	565	4843
4843	1330	1130	4844
4844	2660	2260	4845
4845	602	502	4846
4846	1204	1004	4847
4847	1204	1004	4848
4848	853	753	4849
4849	1706	1506	4850
4850	3412	3012	4851
4851	2559	2259	4852
4852	744	644	4853
4853	1488	1288	4854
4854	744	644	4855
4855	250	150	4856
4856	500	300	4857
4857	1000	600	4858
4858	250	150	4859
4859	255	155	4860
4860	510	310	4861
4861	1020	620	4862
4862	765	465	4863
4863	449	349	4864
4864	898	698	4865
4865	898	698	4866
4866	780	680	4867
4867	1560	1360	4868
4868	1560	1360	4869
4869	1009	909	4870
4870	2018	1818	4871
4871	4036	3636	4872
4872	602	502	4873
4873	1204	1004	4874
4874	2408	2008	4875
4875	1204	1004	4876
4876	471	371	4877
4877	942	742	4878
4878	471	371	4879
4879	339	239	4880
4880	678	478	4881
4881	1356	956	4882
4882	1017	717	4883
4883	745	645	4884
4884	745	645	4885
4885	315	215	4886
4886	815	715	4887
4887	815	715	4888
4888	961	861	4889
4889	286	186	4890
4890	572	372	4891
4891	1144	744	4892
4892	266	166	4893
4893	532	332	4894
4894	1042	942	4895
4895	2084	1884	4896
4896	4168	3768	4897
4897	2084	1884	4898
4898	428	328	4899
4899	856	656	4900
4900	1712	1312	4901
4901	1284	984	4902
4902	864	764	4903
4903	364	264	4904
4904	728	528	4905
4905	1456	1056	4906
4906	728	528	4907
4907	685	585	4908
4908	1370	1170	4909
4909	988	888	4910
4910	1976	1776	4911
4911	3952	3552	4912
4912	183	83	4913
4913	366	166	4914
4914	366	166	4915
4915	949	849	4916
4916	1898	1698	4917
4917	949	849	4918
4918	830	730	4919
4919	860	760	4920
4920	1720	1520	4921
4921	860	760	4922
4922	486	386	4923
4923	972	772	4924
4924	972	772	4925
4925	508	408	4926
4926	1016	816	4927
4927	787	687	4928
4928	787	687	4929
4929	153	53	4930
4930	306	106	4931
4931	612	212	4932
4932	153	53	4933
4933	337	237	4934
4934	674	474	4935
4935	674	474	4936
4936	1036	936	4937
4937	2072	1872	4938
4938	1036	936	4939
4939	216	116	4940
4940	432	232	4941
4941	864	464	4942
4942	600	500	4943
4943	936	836	4944
4944	1095	995	4945
4945	2190	1990	4946
4946	4380	3980	4947
4947	3285	2985	4948
4948	567	467	4949
4949	1134	934	4950
4950	567	467	4951
4951	977	877	4952
4952	1954	1754	4953
4953	3908	3508	4954
4954	1954	1754	4955
4955	844	744	4956
4956	1688	1488	4957
4957	1688	1488	4958
4958	947	847	4959
4959	1894	1694	4960
4960	2841	2541	4961
4961	911	811	4962
4962	1822	1622	4963
4963	3644	3244	4964
4964	1822	1622	4965
4965	1096	996	4966
4966	2192	1992	4967
4967	359	259	4968
4968	359	259	4969
4969	999	899	4970
4970	1998	1798	4971
4971	1998	1798	4972
4972	199	99	4973
4973	398	198	4974
4974	199	99	4975
4975	648	548	4976
4976	1296	1096	4977
4977	2592	2192	4978
4978	1944	1644	4979
4979	982	882	4980
4980	1964	1764	4981
4981	3928	3528	4982
4982	2946	2646	4983
4983	1036	936	4984
4984	2072	1872	4985
4985	4144	3744	4986
4986	3108	2808	4987
4987	745	645	4988
4988	1490	1290	4989
4989	2980	2580	4990
4990	2235	1935	4991
4991	232	132	4992
4992	464	264	4993
4993	928	528	4994
4994	232	132	4995
4995	552	452	4996
4996	552	452	4997
4997	749	649	4998
4998	1498	1298	4999
4999	749	649	5000
5000	690	590	5001
5001	1380	1180	5002
5002	2070	1770	5003
5003	400	300	5004
5004	800	600	5005
5005	1600	1200	5006
5006	800	600	5007
5007	509	409	5008
5008	1018	818	5009
5009	1018	818	5010
5010	425	325	5011
5011	850	650	5012
5012	425	325	5013
5013	174	74	5014
5014	348	148	5015
5015	174	74	5016
5016	586	486	5017
5017	449	349	5018
5018	806	706	5019
5019	1612	1412	5020
5020	3224	2824	5021
5021	1078	978	5022
5022	2156	1956	5023
5023	3234	2934	5024
5024	1091	991	5025
5025	2182	1982	5026
5026	4364	3964	5027
5027	3273	2973	5028
5028	864	764	5029
5029	1728	1528	5030
5030	3456	3056	5031
5031	1728	1528	5032
5032	861	761	5033
5033	1722	1522	5034
5034	3444	3044	5035
5035	1722	1522	5036
5036	603	503	5037
5037	1206	1006	5038
5038	1809	1509	5039
5039	945	845	5040
5040	1890	1690	5041
5041	3780	3380	5042
5042	889	789	5043
5043	1778	1578	5044
5044	3556	3156	5045
5045	162	62	5046
5046	324	124	5047
5047	648	248	5048
5048	162	62	5049
5049	177	77	5050
5050	354	154	5051
5051	708	308	5052
5052	531	231	5053
5053	212	112	5054
5054	310	210	5055
5055	310	210	5056
5056	427	327	5057
5057	854	654	5058
5058	1708	1308	5059
5059	427	327	5060
5060	103	3	5061
5061	206	6	5062
5062	309	9	5063
5063	990	890	5064
5064	1980	1780	5065
5065	3960	3560	5066
5066	990	890	5067
5067	1031	931	5068
5068	2062	1862	5069
5069	478	378	5070
5070	956	756	5071
5071	478	378	5072
5072	467	367	5073
5073	934	734	5074
5074	501	401	5075
5075	1002	802	5076
5076	2004	1604	5077
5077	420	320	5078
5078	840	640	5079
5079	1680	1280	5080
5080	840	640	5081
5081	1085	985	5082
5082	2170	1970	5083
5083	4340	3940	5084
5084	185	85	5085
5085	370	170	5086
5086	740	340	5087
5087	370	170	5088
5088	1046	946	5089
5089	1046	946	5090
5090	930	830	5091
5091	1860	1660	5092
5092	930	830	5093
5093	906	806	5094
5094	1812	1612	5095
5095	3624	3224	5096
5096	914	814	5097
5097	1828	1628	5098
5098	3656	3256	5099
5099	914	814	5100
5100	529	429	5101
5101	529	429	5102
5102	554	454	5103
5103	554	454	5104
5104	965	865	5105
5105	1930	1730	5106
5106	3860	3460	5107
5107	2895	2595	5108
5108	910	810	5109
5109	1820	1620	5110
5110	313	213	5111
5111	626	426	5112
5112	1252	852	5113
5113	626	426	5114
5114	119	19	5115
5115	119	19	5116
5116	419	319	5117
5117	838	638	5118
5118	838	638	5119
5119	636	536	5120
5120	1272	1072	5121
5121	2544	2144	5122
5122	602	502	5123
5123	1204	1004	5124
5124	1806	1506	5125
5125	686	586	5126
5126	1372	1172	5127
5127	1372	1172	5128
5128	350	250	5129
5129	700	500	5130
5130	511	411	5131
5131	1022	822	5132
5132	1022	822	5133
5133	219	119	5134
5134	438	238	5135
5135	219	119	5136
5136	765	665	5137
5137	1530	1330	5138
5138	3060	2660	5139
5139	765	665	5140
5140	193	93	5141
5141	193	93	5142
5142	488	388	5143
5143	976	776	5144
5144	1952	1552	5145
5145	488	388	5146
5146	764	664	5147
5147	1528	1328	5148
5148	3056	2656	5149
5149	1528	1328	5150
5150	542	442	5151
5151	542	442	5152
5152	163	63	5153
5153	326	126	5154
5154	652	252	5155
5155	808	708	5156
5156	1616	1416	5157
5157	3232	2832	5158
5158	574	474	5159
5159	1148	948	5160
5160	467	367	5161
5161	934	734	5162
5162	1868	1468	5163
5163	467	367	5164
5164	705	605	5165
5165	1410	1210	5166
5166	2820	2420	5167
5167	2115	1815	5168
5168	165	65	5169
5169	330	130	5170
5170	330	130	5171
5171	231	131	5172
5172	462	262	5173
5173	201	101	5174
5174	402	202	5175
5175	201	101	5176
5176	141	41	5177
5177	282	82	5178
5178	282	82	5179
5179	161	61	5180
5180	161	61	5181
5181	461	361	5182
5182	922	722	5183
5183	1383	1083	5184
5184	751	651	5185
5185	1502	1302	5186
5186	3004	2604	5187
5187	751	651	5188
5188	659	559	5189
5189	336	236	5190
5190	232	132	5191
5191	464	264	5192
5192	232	132	5193
5193	541	441	5194
5194	1082	882	5195
5195	2164	1764	5196
5196	1082	882	5197
5197	448	348	5198
5198	448	348	5199
5199	408	308	5200
5200	408	308	5201
5201	458	358	5202
5202	916	716	5203
5203	916	716	5204
5204	207	107	5205
5205	414	214	5206
5206	207	107	5207
5207	356	256	5208
5208	712	512	5209
5209	408	308	5210
5210	408	308	5211
5211	352	252	5212
5212	704	504	5213
5213	1408	1008	5214
5214	352	252	5215
5215	890	790	5216
5216	1780	1580	5217
5217	890	790	5218
5218	438	338	5219
5219	876	676	5220
5220	1752	1352	5221
5221	347	247	5222
5222	347	247	5223
5223	255	155	5224
5224	510	310	5225
5225	1020	620	5226
5226	323	223	5227
5227	646	446	5228
5228	646	446	5229
5229	332	232	5230
5230	664	464	5231
5231	332	232	5232
5232	820	720	5233
5233	1640	1440	5234
5234	1640	1440	5235
5235	801	701	5236
5236	1602	1402	5237
5237	3204	2804	5238
5238	2403	2103	5239
5239	372	272	5240
5240	744	544	5241
5241	1488	1088	5242
5242	372	272	5243
5243	194	94	5244
5244	388	188	5245
5245	776	376	5246
5246	521	421	5247
5247	1042	842	5248
5248	2084	1684	5249
5249	521	421	5250
5250	888	788	5251
5251	425	325	5252
5252	850	650	5253
5253	1700	1300	5254
5254	850	650	5255
5255	743	643	5256
5256	250	150	5257
5257	500	300	5258
5258	1000	600	5259
5259	250	150	5260
5260	743	643	5261
5261	1486	1286	5262
5262	743	643	5263
5263	908	808	5264
5264	908	808	5265
5265	157	57	5266
5266	314	114	5267
5267	157	57	5268
5268	313	213	5269
5269	870	770	5270
5270	838	738	5271
5271	838	738	5272
5272	648	548	5273
5273	1296	1096	5274
5274	1296	1096	5275
5275	514	414	5276
5276	1028	828	5277
5277	2056	1656	5278
5278	1068	968	5279
5279	2136	1936	5280
5280	2136	1936	5281
5281	927	827	5282
5282	1854	1654	5283
5283	927	827	5284
5284	995	895	5285
5285	1990	1790	5286
5286	3980	3580	5287
5287	995	895	5288
5288	369	269	5289
5289	738	538	5290
5290	1476	1076	5291
5291	738	538	5292
5292	564	464	5293
5293	1128	928	5294
5294	1128	928	5295
5295	1058	958	5296
5296	1058	958	5297
5297	384	284	5298
5298	768	568	5299
5299	1536	1136	5300
5300	384	284	5301
5301	1008	908	5302
5302	2016	1816	5303
5303	650	550	5304
5304	1300	1100	5305
5305	2600	2200	5306
5306	650	550	5307
5307	412	312	5308
5308	824	624	5309
5309	1648	1248	5310
5310	1236	936	5311
5311	662	562	5312
5312	1324	1124	5313
5313	1324	1124	5314
5314	280	180	5315
5315	560	360	5316
5316	1120	720	5317
5317	1021	921	5318
5318	1021	921	5319
5319	300	200	5320
5320	600	400	5321
5321	1200	800	5322
5322	900	600	5323
5323	650	550	5324
5324	1300	1100	5325
5325	2600	2200	5326
5326	1950	1650	5327
5327	948	848	5328
5328	293	193	5329
5329	586	386	5330
5330	879	579	5331
5331	634	534	5332
5332	1268	1068	5333
5333	2536	2136	5334
5334	1902	1602	5335
5335	697	597	5336
5336	667	567	5337
5337	1334	1134	5338
5338	2668	2268	5339
5339	1334	1134	5340
5340	555	455	5341
5341	1110	910	5342
5342	753	653	5343
5343	641	541	5344
5344	641	541	5345
5345	901	801	5346
5346	1802	1602	5347
5347	3604	3204	5348
5348	453	353	5349
5349	906	706	5350
5350	1812	1412	5351
5351	590	490	5352
5352	1180	980	5353
5353	2360	1960	5354
5354	1180	980	5355
5355	877	777	5356
5356	1754	1554	5357
5357	3508	3108	5358
5358	877	777	5359
5359	1011	911	5360
5360	2022	1822	5361
5361	4044	3644	5362
5362	3033	2733	5363
5363	361	261	5364
5364	722	522	5365
5365	722	522	5366
5366	944	844	5367
5367	1888	1688	5368
5368	3776	3376	5369
5369	2832	2532	5370
5370	424	324	5371
5371	848	648	5372
5372	1696	1296	5373
5373	1032	932	5374
5374	198	98	5375
5375	198	98	5376
5376	872	772	5377
5377	1744	1544	5378
5378	1744	1544	5379
5379	166	66	5380
5380	332	132	5381
5381	664	264	5382
5382	124	24	5383
5383	248	48	5384
5384	124	24	5385
5385	200	100	5386
5386	400	200	5387
5387	600	300	5388
5388	1088	988	5389
5389	2176	1976	5390
5390	2176	1976	5391
5391	168	68	5392
5392	336	136	5393
5393	168	68	5394
5394	749	649	5395
5395	1498	1298	5396
5396	2247	1947	5397
5397	355	255	5398
5398	710	510	5399
5399	1420	1020	5400
5400	262	162	5401
5401	524	324	5402
5402	710	610	5403
5403	573	473	5404
5404	1146	946	5405
5405	573	473	5406
5406	741	641	5407
5407	1482	1282	5408
5408	2964	2564	5409
5409	1482	1282	5410
5410	1007	907	5411
5411	932	832	5412
5412	1864	1664	5413
5413	3728	3328	5414
5414	932	832	5415
5415	881	781	5416
5416	1762	1562	5417
5417	365	265	5418
5418	730	530	5419
5419	1460	1060	5420
5420	730	530	5421
5421	910	810	5422
5422	1820	1620	5423
5423	3640	3240	5424
5424	910	810	5425
5425	999	899	5426
5426	1998	1798	5427
5427	222	122	5428
5428	444	244	5429
5429	666	366	5430
5430	128	28	5431
5431	256	56	5432
5432	512	112	5433
5433	756	656	5434
5434	1512	1312	5435
5435	3024	2624	5436
5436	903	803	5437
5437	1806	1606	5438
5438	3612	3212	5439
5439	460	360	5440
5440	920	720	5441
5441	460	360	5442
5442	576	476	5443
5443	1152	952	5444
5444	2304	1904	5445
5445	576	476	5446
5446	855	755	5447
5447	1710	1510	5448
5448	3420	3020	5449
5449	725	625	5450
5450	1020	920	5451
5451	2040	1840	5452
5452	3060	2760	5453
5453	245	145	5454
5454	490	290	5455
5455	573	473	5456
5456	1146	946	5457
5457	573	473	5458
5458	867	767	5459
5459	1734	1534	5460
5460	3468	3068	5461
5461	2601	2301	5462
5462	611	511	5463
5463	1222	1022	5464
5464	2444	2044	5465
5465	782	682	5466
5466	1564	1364	5467
5467	3128	2728	5468
5468	782	682	5469
5469	679	579	5470
5470	1358	1158	5471
5471	679	579	5472
5472	848	748	5473
5473	711	611	5474
5474	1422	1222	5475
5475	2844	2444	5476
5476	470	370	5477
5477	305	205	5478
5478	610	410	5479
5479	1220	820	5480
5480	305	205	5481
5481	979	879	5482
5482	1958	1758	5483
5483	3916	3516	5484
5484	1958	1758	5485
5485	630	530	5486
5486	785	685	5487
5487	1570	1370	5488
5488	3140	2740	5489
5489	1570	1370	5490
5490	894	794	5491
5491	1788	1588	5492
5492	3576	3176	5493
5493	2682	2382	5494
5494	885	785	5495
5495	885	785	5496
5496	668	568	5497
5497	1336	1136	5498
5498	668	568	5499
5499	758	658	5500
5500	1516	1316	5501
5501	3032	2632	5502
5502	1516	1316	5503
5503	325	225	5504
5504	325	225	5505
5505	722	622	5506
5506	1444	1244	5507
5507	2888	2488	5508
5508	843	743	5509
5509	1686	1486	5510
5510	843	743	5511
5511	1100	1000	5512
5512	2200	2000	5513
5513	4400	4000	5514
5514	2200	2000	5515
5515	369	269	5516
5516	738	538	5517
5517	1476	1076	5518
5518	369	269	5519
5519	806	706	5520
5520	1612	1412	5521
5521	1612	1412	5522
5522	1082	982	5523
5523	2164	1964	5524
5524	1082	982	5525
5525	1062	962	5526
5526	698	598	5527
5527	1396	1196	5528
5528	698	598	5529
5529	777	677	5530
5530	1554	1354	5531
5531	3108	2708	5532
5532	777	677	5533
5533	176	76	5534
5534	352	152	5535
5535	704	304	5536
5536	176	76	5537
5537	921	821	5538
5538	921	821	5539
5539	398	298	5540
5540	796	596	5541
5541	796	596	5542
5542	140	40	5543
5543	280	80	5544
5544	140	40	5545
5545	1055	955	5546
5546	2110	1910	5547
5547	2110	1910	5548
5548	779	679	5549
5549	1558	1358	5550
5550	1558	1358	5551
5551	660	560	5552
5552	1320	1120	5553
5553	1980	1680	5554
5554	515	415	5555
5555	1030	830	5556
5556	2060	1660	5557
5557	1030	830	5558
5558	795	695	5559
5559	1590	1390	5560
5560	3180	2780	5561
5561	2385	2085	5562
5562	939	839	5563
5563	1878	1678	5564
5564	3756	3356	5565
5565	2817	2517	5566
5566	613	513	5567
5567	522	422	5568
5568	1044	844	5569
5569	522	422	5570
5570	994	894	5571
5571	1988	1788	5572
5572	325	225	5573
5573	650	450	5574
5574	276	176	5575
5575	552	352	5576
5576	659	559	5577
5577	1318	1118	5578
5578	2636	2236	5579
5579	1977	1677	5580
5580	596	496	5581
5581	1192	992	5582
5582	2384	1984	5583
5583	1788	1488	5584
5584	557	457	5585
5585	1114	914	5586
5586	1671	1371	5587
5587	668	568	5588
5588	1336	1136	5589
5589	668	568	5590
5590	132	32	5591
5591	264	64	5592
5592	396	96	5593
5593	579	479	5594
5594	1158	958	5595
5595	2316	1916	5596
5596	536	436	5597
5597	1072	872	5598
5598	2144	1744	5599
5599	1608	1308	5600
5600	126	26	5601
5601	252	52	5602
5602	504	104	5603
5603	126	26	5604
5604	283	183	5605
5605	409	309	5606
5606	818	618	5607
5607	1227	927	5608
5608	360	260	5609
5609	720	520	5610
5610	394	294	5611
5611	788	588	5612
5612	1091	991	5613
5613	2182	1982	5614
5614	4364	3964	5615
5615	1091	991	5616
5616	158	58	5617
5617	316	116	5618
5618	831	731	5619
5619	1662	1462	5620
5620	3324	2924	5621
5621	698	598	5622
5622	1396	1196	5623
5623	2792	2392	5624
5624	2094	1794	5625
5625	198	98	5626
5626	396	196	5627
5627	594	294	5628
5628	216	116	5629
5629	432	232	5630
5630	864	464	5631
5631	1056	956	5632
5632	2112	1912	5633
5633	1056	956	5634
5634	516	416	5635
5635	1032	832	5636
5636	2064	1664	5637
5637	1032	832	5638
5638	346	246	5639
5639	692	492	5640
5640	970	870	5641
5641	1940	1740	5642
5642	1940	1740	5643
5643	162	62	5644
5644	324	124	5645
5645	324	124	5646
5646	630	530	5647
5647	1260	1060	5648
5648	2520	2120	5649
5649	446	346	5650
5650	892	692	5651
5651	1338	1038	5652
5652	1056	956	5653
5653	1056	956	5654
5654	974	874	5655
5655	974	874	5656
5656	1050	950	5657
5657	788	688	5658
5658	1576	1376	5659
5659	3152	2752	5660
5660	1576	1376	5661
5661	687	587	5662
5662	1374	1174	5663
5663	2748	2348	5664
5664	1374	1174	5665
5665	606	506	5666
5666	1212	1012	5667
5667	769	669	5668
5668	1538	1338	5669
5669	3076	2676	5670
5670	2307	2007	5671
5671	909	809	5672
5672	1818	1618	5673
5673	999	899	5674
5674	1998	1798	5675
5675	3996	3596	5676
5676	999	899	5677
5677	270	170	5678
5678	540	340	5679
5679	810	510	5680
5680	994	894	5681
5681	731	631	5682
5682	858	758	5683
5683	1716	1516	5684
5684	1716	1516	5685
5685	645	545	5686
5686	645	545	5687
5687	793	693	5688
5688	1586	1386	5689
5689	3172	2772	5690
5690	1586	1386	5691
5691	767	667	5692
5692	1534	1334	5693
5693	3068	2668	5694
5694	767	667	5695
5695	316	216	5696
5696	632	432	5697
5697	1264	864	5698
5698	948	648	5699
5699	818	718	5700
5700	130	30	5701
5701	260	60	5702
5702	520	120	5703
5703	209	109	5704
5704	418	218	5705
5705	836	436	5706
5706	626	526	5707
5707	1252	1052	5708
5708	2504	2104	5709
5709	1252	1052	5710
5710	128	28	5711
5711	256	56	5712
5712	128	28	5713
5713	709	609	5714
5714	709	609	5715
5715	422	322	5716
5716	844	644	5717
5717	844	644	5718
5718	285	185	5719
5719	570	370	5720
5720	1140	740	5721
5721	285	185	5722
5722	628	528	5723
5723	1256	1056	5724
5724	753	653	5725
5725	1506	1306	5726
5726	217	117	5727
5727	217	117	5728
5728	950	850	5729
5729	787	687	5730
5730	1574	1374	5731
5731	3148	2748	5732
5732	491	391	5733
5733	982	782	5734
5734	1964	1564	5735
5735	982	782	5736
5736	548	448	5737
5737	657	557	5738
5738	1314	1114	5739
5739	1314	1114	5740
5740	623	523	5741
5741	117	17	5742
5742	234	34	5743
5743	468	68	5744
5744	351	51	5745
5745	693	593	5746
5746	1386	1186	5747
5747	2772	2372	5748
5748	2079	1779	5749
5749	820	720	5750
5750	1640	1440	5751
5751	3280	2880	5752
5752	2460	2160	5753
5753	289	189	5754
5754	578	378	5755
5755	578	378	5756
5756	954	854	5757
5757	1908	1708	5758
5758	3816	3416	5759
5759	620	520	5760
5760	1240	1040	5761
5761	620	520	5762
5762	974	874	5763
5763	1948	1748	5764
5764	461	361	5765
5765	922	722	5766
5766	1844	1444	5767
5767	922	722	5768
5768	957	857	5769
5769	793	693	5770
5770	1586	1386	5771
5771	3172	2772	5772
5772	1586	1386	5773
5773	170	70	5774
5774	875	775	5775
5775	1750	1550	5776
5776	3500	3100	5777
5777	1750	1550	5778
5778	415	315	5779
5779	830	630	5780
5780	830	630	5781
5781	408	308	5782
5782	816	616	5783
5783	1632	1232	5784
5784	235	135	5785
5785	470	270	5786
5786	257	157	5787
5787	514	314	5788
5788	514	314	5789
5789	344	244	5790
5790	688	488	5791
5791	1032	732	5792
5792	902	802	5793
5793	902	802	5794
5794	847	747	5795
5795	812	712	5796
5796	643	543	5797
5797	1286	1086	5798
5798	1929	1629	5799
5799	866	766	5800
5800	1732	1532	5801
5801	3464	3064	5802
5802	1732	1532	5803
5803	815	715	5804
5804	1630	1430	5805
5805	2445	2145	5806
5806	542	442	5807
5807	1084	884	5808
5808	2168	1768	5809
5809	1084	884	5810
5810	644	544	5811
5811	1288	1088	5812
5812	2576	2176	5813
5813	1288	1088	5814
5814	751	651	5815
5815	1502	1302	5816
5816	2253	1953	5817
5817	1010	910	5818
5818	2020	1820	5819
5819	1010	910	5820
5820	470	370	5821
5821	940	740	5822
5822	1880	1480	5823
5823	940	740	5824
5824	714	614	5825
5825	1428	1228	5826
5826	2142	1842	5827
5827	766	666	5828
5828	1532	1332	5829
5829	767	667	5830
5830	1534	1334	5831
5831	341	241	5832
5832	682	482	5833
5833	1364	964	5834
5834	682	482	5835
5835	431	331	5836
5836	431	331	5837
5837	734	634	5838
5838	1468	1268	5839
5839	1001	901	5840
5840	2002	1802	5841
5841	4004	3604	5842
5842	1001	901	5843
5843	589	489	5844
5844	1178	978	5845
5845	589	489	5846
5846	805	705	5847
5847	1610	1410	5848
5848	3220	2820	5849
5849	2415	2115	5850
5850	446	346	5851
5851	892	692	5852
5852	892	692	5853
5853	138	38	5854
5854	276	76	5855
5855	276	76	5856
5856	874	774	5857
5857	1748	1548	5858
5858	874	774	5859
5859	704	604	5860
5860	1408	1208	5861
5861	2816	2416	5862
5862	2112	1812	5863
5863	1023	923	5864
5864	2046	1846	5865
5865	4092	3692	5866
5866	1023	923	5867
5867	427	327	5868
5868	854	654	5869
5869	854	654	5870
5870	570	470	5871
5871	1140	940	5872
5872	944	844	5873
5873	452	352	5874
5874	452	352	5875
5875	351	251	5876
5876	702	502	5877
5877	1053	753	5878
5878	310	210	5879
5879	620	420	5880
5880	1240	840	5881
5881	620	420	5882
5882	205	105	5883
5883	939	839	5884
5884	1029	929	5885
5885	2058	1858	5886
5886	873	773	5887
5887	873	773	5888
5888	763	663	5889
5889	434	334	5890
5890	868	668	5891
5891	1736	1336	5892
5892	1302	1002	5893
5893	405	305	5894
5894	405	305	5895
5895	621	521	5896
5896	1242	1042	5897
5897	2484	2084	5898
5898	621	521	5899
5899	838	738	5900
5900	1676	1476	5901
5901	3352	2952	5902
5902	580	480	5903
5903	1160	960	5904
5904	1740	1440	5905
5905	767	667	5906
5906	1534	1334	5907
5907	767	667	5908
5908	411	311	5909
5909	822	622	5910
5910	1644	1244	5911
5911	1233	933	5912
5912	268	168	5913
5913	244	144	5914
5914	244	144	5915
5915	721	621	5916
5916	721	621	5917
5917	377	277	5918
5918	503	403	5919
5919	1006	806	5920
5920	2012	1612	5921
5921	503	403	5922
5922	823	723	5923
5923	1646	1446	5924
5924	823	723	5925
5925	175	75	5926
5926	175	75	5927
5927	683	583	5928
5928	1366	1166	5929
5929	2732	2332	5930
5930	2049	1749	5931
5931	890	790	5932
5932	1780	1580	5933
5933	3560	3160	5934
5934	252	152	5935
5935	504	304	5936
5936	1008	608	5937
5937	252	152	5938
5938	139	39	5939
5939	278	78	5940
5940	278	78	5941
5941	884	784	5942
5942	1768	1568	5943
5943	3536	3136	5944
5944	425	325	5945
5945	500	400	5946
5946	484	384	5947
5947	968	768	5948
5948	755	655	5949
5949	1510	1310	5950
5950	803	703	5951
5951	803	703	5952
5952	179	79	5953
5953	358	158	5954
5954	716	316	5955
5955	552	452	5956
5956	1104	904	5957
5957	2208	1808	5958
5958	1656	1356	5959
5959	105	5	5960
5960	857	757	5961
5961	1714	1514	5962
5962	2571	2271	5963
5963	303	203	5964
5964	606	406	5965
5965	909	609	5966
5966	732	632	5967
5967	1464	1264	5968
5968	607	507	5969
5969	342	242	5970
5970	182	82	5971
5971	488	388	5972
5972	976	776	5973
5973	1952	1552	5974
5974	488	388	5975
5975	906	806	5976
5976	1812	1612	5977
5977	3624	3224	5978
5978	2718	2418	5979
5979	1014	914	5980
5980	2028	1828	5981
5981	4056	3656	5982
5982	3042	2742	5983
5983	922	822	5984
5984	1844	1644	5985
5985	3688	3288	5986
5986	2766	2466	5987
5987	821	721	5988
5988	1642	1442	5989
5989	3284	2884	5990
5990	305	205	5991
5991	610	410	5992
5992	915	615	5993
5993	561	461	5994
5994	561	461	5995
5995	158	58	5996
5996	316	116	5997
5997	474	174	5998
5998	792	692	5999
5999	1584	1384	6000
6000	3168	2768	6001
6001	290	190	6002
6002	302	202	6003
6003	604	404	6004
6004	302	202	6005
6005	351	251	6006
6006	702	502	6007
6007	1404	1004	6008
6008	478	378	6009
6009	956	756	6010
6010	1912	1512	6011
6011	478	378	6012
6012	1042	942	6013
6013	2084	1884	6014
6014	4168	3768	6015
6015	3126	2826	6016
6016	842	742	6017
6017	573	473	6018
6018	573	473	6019
6019	1064	964	6020
6020	2128	1928	6021
6021	2128	1928	6022
6022	540	440	6023
6023	1080	880	6024
6024	540	440	6025
6025	1025	925	6026
6026	2050	1850	6027
6027	321	221	6028
6028	642	442	6029
6029	1284	884	6030
6030	321	221	6031
6031	102	2	6032
6032	204	4	6033
6033	582	482	6034
6034	1164	964	6035
6035	1164	964	6036
6036	761	661	6037
6037	1522	1322	6038
6038	3044	2644	6039
6039	2283	1983	6040
6040	775	675	6041
6041	1550	1350	6042
6042	645	545	6043
6043	1290	1090	6044
6044	825	725	6045
6045	1650	1450	6046
6046	3300	2900	6047
6047	2475	2175	6048
6048	428	328	6049
6049	856	656	6050
6050	891	791	6051
6051	1782	1582	6052
6052	3564	3164	6053
6053	2673	2373	6054
6054	763	663	6055
6055	1526	1326	6056
6056	415	315	6057
6057	830	630	6058
6058	830	630	6059
6059	931	831	6060
6060	1862	1662	6061
6061	3724	3324	6062
6062	931	831	6063
6063	709	609	6064
6064	1418	1218	6065
6065	2836	2436	6066
6066	2127	1827	6067
6067	647	547	6068
6068	1294	1094	6069
6069	647	547	6070
6070	381	281	6071
6071	477	377	6072
6072	954	754	6073
6073	1908	1508	6074
6074	477	377	6075
6075	142	42	6076
6076	284	84	6077
6077	142	42	6078
6078	291	191	6079
6079	582	382	6080
6080	582	382	6081
6081	184	84	6082
6082	704	604	6083
6083	1408	1208	6084
6084	2816	2416	6085
6085	867	767	6086
6086	1734	1534	6087
6087	867	767	6088
6088	684	584	6089
6089	1368	1168	6090
6090	2736	2336	6091
6091	2052	1752	6092
6092	497	397	6093
6093	994	794	6094
6094	1988	1588	6095
6095	892	792	6096
6096	892	792	6097
6097	631	531	6098
6098	1262	1062	6099
6099	638	538	6100
6100	1276	1076	6101
6101	683	583	6102
6102	1366	1166	6103
6103	2732	2332	6104
6104	2049	1749	6105
6105	373	273	6106
6106	746	546	6107
6107	373	273	6108
6108	122	22	6109
6109	244	44	6110
6110	488	88	6111
6111	244	44	6112
6112	985	885	6113
6113	1970	1770	6114
6114	569	469	6115
6115	1138	938	6116
6116	1707	1407	6117
6117	583	483	6118
6118	583	483	6119
6119	686	586	6120
6120	1372	1172	6121
6121	2744	2344	6122
6122	929	829	6123
6123	1858	1658	6124
6124	155	55	6125
6125	310	110	6126
6126	620	220	6127
6127	310	110	6128
6128	233	133	6129
6129	466	266	6130
6130	932	532	6131
6131	757	657	6132
6132	1514	1314	6133
6133	1514	1314	6134
6134	263	163	6135
6135	526	326	6136
6136	263	163	6137
6137	1015	915	6138
6138	1015	915	6139
6139	485	385	6140
6140	970	770	6141
6141	1940	1540	6142
6142	485	385	6143
6143	342	242	6144
6144	684	484	6145
6145	1368	968	6146
6146	1026	726	6147
6147	339	239	6148
6148	678	478	6149
6149	678	478	6150
6150	1089	989	6151
6151	2178	1978	6152
6152	4356	3956	6153
6153	1089	989	6154
6154	435	335	6155
6155	435	335	6156
6156	408	308	6157
6157	816	616	6158
6158	1632	1232	6159
6159	459	359	6160
6160	918	718	6161
6161	1377	1077	6162
6162	909	809	6163
6163	307	207	6164
6164	614	414	6165
6165	1228	828	6166
6166	614	414	6167
6167	651	551	6168
6168	1302	1102	6169
6169	1953	1653	6170
6170	378	278	6171
6171	649	549	6172
6172	1298	1098	6173
6173	2596	2196	6174
6174	226	126	6175
6175	452	252	6176
6176	226	126	6177
6177	387	287	6178
6178	774	574	6179
6179	1548	1148	6180
6180	387	287	6181
6181	420	320	6182
6182	840	640	6183
6183	1680	1280	6184
6184	614	514	6185
6185	1228	1028	6186
6186	2456	2056	6187
6187	113	13	6188
6188	113	13	6189
6189	894	794	6190
6190	1788	1588	6191
6191	894	794	6192
6192	358	258	6193
6193	716	516	6194
6194	1432	1032	6195
6195	716	516	6196
6196	622	522	6197
6197	1244	1044	6198
6198	1866	1566	6199
6199	570	470	6200
6200	1140	940	6201
6201	2280	1880	6202
6202	570	470	6203
6203	834	734	6204
6204	1668	1468	6205
6205	1668	1468	6206
6206	784	684	6207
6207	1568	1368	6208
6208	3136	2736	6209
6209	1568	1368	6210
6210	596	496	6211
6211	196	96	6212
6212	392	192	6213
6213	588	288	6214
[truncated: 246,596 more chars]
