# Supplementary material for: A novel approach for solving travelling thief problem using enhanced simulated annealing
Source: PeerJ Comput Sci. 2021 Mar 16;7:e377. doi: 10.7717/peerj-cs.377 (PMC8022508; doi:10.7717/peerj-cs.377)
Supplement: Supplemental Information 1 [file peerj-cs-07-377-s001.zip › ttplab-dist/database/TTP1_data/ch130_n129_bounded-strongly-corr_01.ttp]

PROBLEM NAME:	ch130-TTP
KNAPSACK DATA TYPE: bounded strongly corr
DIMENSION:	130
NUMBER OF ITEMS:	129
CAPACITY OF KNAPSACK:	10329
MIN SPEED:	0.1
MAX SPEED:	1
RENTING RATIO:	0.94
EDGE_WEIGHT_TYPE:	CEIL_2D
NODE_COORD_SECTION	(INDEX	X	Y):
1	334.5909245845	161.7809319139
2	397.6446634067	262.8165330708
3	503.8741827107	172.8741151168
4	444.0479403502	384.6491809647
5	311.6137146746	2.0091699828
6	662.8551011379	549.2301263653
7	40.0979030612	187.2375430791
8	526.8941409181	215.7079092185
9	209.1887938487	691.0262291948
10	683.2674131973	414.2096286906
11	280.7494438748	5.9206392047
12	252.749309008	535.7430385019
13	698.7850451923	348.4413729766
14	678.7574678104	410.7256424438
15	220.0041131179	409.1225812873
16	355.1528556851	76.3912076444
17	296.9724227786	313.1312792361
18	504.5154071733	240.8866564499
19	224.1079496785	358.4872228907
20	470.6801296968	309.6259188406
21	554.2530513223	279.4242466521
22	567.6332684419	352.7162027273
23	599.0532671093	361.0948690386
24	240.5232959211	430.6036007844
25	32.0825972787	345.8551009775
26	91.0538736891	148.7213270256
27	248.2179894723	343.9528017384
28	488.8909044347	3.6122311393
29	206.046793982	437.7639406167
30	575.8409415632	141.9670960195
31	282.6089948164	329.4183805862
32	27.6581484868	424.7684581747
33	568.573730987	287.0975660546
34	269.4638933331	295.9464636385
35	417.8004856811	341.2596589955
36	32.1680938737	448.8998721172
37	561.4775136009	357.3543930067
38	342.948216747	492.3321423839
39	399.6752075383	156.8435035519
40	571.7371050025	375.7575350833
41	370.7559842751	151.9060751898
42	509.7093253204	435.7975189314
43	177.020699975	295.6044772584
44	526.1674198605	409.4859418161
45	316.5725171854	65.6400108214
46	469.2908100279	281.9891445025
47	572.7630641427	373.3208821255
48	29.5176994283	330.0382309
49	454.0082936692	537.2178547659
50	416.1546762271	227.6133100741
51	535.2514330806	471.0648643744
52	265.4455533675	684.9987192464
53	478.0542110167	509.6452028741
54	370.4781203413	332.5390063041
55	598.3479202004	446.8693279856
56	201.1521139175	649.0260268945
57	193.6925360026	680.2322840744
58	448.5792598859	532.793405974
59	603.2853485624	134.4006473609
60	543.0102490781	481.5168231148
61	214.5750793346	43.6460117543
62	426.3501451825	61.7285415996
63	89.0447037063	277.1158385868
64	84.4920100219	31.8474816424
65	220.0468614154	623.077810308
66	688.4613313444	0.4702312726
67	687.285753163	373.534623613
68	75.4934933967	312.9175377486
69	63.4170993511	23.7039309674
70	97.9363495877	211.0910930878
71	399.525588497	170.8221968365
72	456.3167017346	597.1937161677
73	319.8855102422	626.8396604886
74	295.9250894897	664.6291554845
75	288.4868857235	667.7284070537
76	268.3951858954	52.9010181645
77	140.4709056068	513.556672096
78	689.8079027159	167.5947003748
79	280.5784506848	458.7533546925
80	453.3884433554	282.9082328989
81	213.5704943432	525.8681817779
82	133.695300452	677.1757808026
83	521.1658690522	132.8617086506
84	30.2657946347	450.0754502986
85	657.0199585283	39.7772908299
86	6.9252241961	23.8749241575
87	252.4286967767	535.1659364856
88	42.8551682504	63.8232081774
89	145.8999393902	399.525588497
90	638.4885715591	62.6262558472
91	489.2756391122	665.3131282446
92	361.2231139311	564.2347787901
93	519.9475425732	347.971141704
94	129.3349741063	435.6692740389
95	259.7172815016	454.6495181318
96	676.3421890013	371.0979706551
97	84.5133841706	183.3260738572
98	77.7164048671	354.38338633
99	335.9802442534	660.6321896676
100	264.355471781	377.5743377274
101	51.6826916855	676.0429509187
102	692.13768493	543.8010925819
103	169.21913568	547.8194325476
104	194.0131482339	263.4791316822
105	415.1928395332	78.9133571973
106	415.0432204919	479.0801701569
107	169.8389859939	245.6103433244
108	525.0987124228	213.5063718969
109	238.6851191283	33.4932910965
110	116.2112467718	363.574270294
111	16.9283258126	656.5711014044
112	434.3440768162	92.6996831431
113	40.5253860363	424.6829615797
114	530.4849979086	183.8390534273
115	484.359584899	49.2460387276
116	263.6501248722	426.5852608187
117	450.2891917862	126.3853415784
118	441.7822805823	299.7724362653
119	24.2169105375	500.3474481664
120	503.7886861157	514.6895019799
121	635.5389390312	200.9811207275
122	614.5922732529	418.8691931188
123	21.7161351334	660.9741760476
124	143.8266469611	92.6996831431
125	637.719102204	54.2048412384
126	566.5645610042	199.9551615873
127	196.684916828	221.8209157619
128	384.9270448985	87.4630166986
129	178.1107815614	104.6905805938
130	403.2874386776	205.8971749407
ITEMS SECTION	(INDEX	PROFIT	WEIGHT	ASSIGNED NODE NUMBER):
1	101	1	2
2	202	2	3
3	404	4	4
4	202	2	5
5	996	896	6
6	1992	1792	7
7	3984	3584	8
8	467	367	9
9	934	734	10
10	1868	1468	11
11	790	690	12
12	790	690	13
13	713	613	14
14	1426	1226	15
15	2852	2452	16
16	974	874	17
17	974	874	18
18	222	122	19
19	444	244	20
20	888	488	21
21	666	366	22
22	586	486	23
23	1172	972	24
24	1172	972	25
25	923	823	26
26	923	823	27
27	563	463	28
28	1126	926	29
29	563	463	30
30	689	589	31
31	1378	1178	32
32	1378	1178	33
33	425	325	34
34	850	650	35
35	1700	1300	36
36	1275	975	37
37	1100	1000	38
38	2200	2000	39
39	4400	4000	40
40	876	776	41
41	1752	1552	42
42	2628	2328	43
43	223	123	44
44	456	356	45
45	405	305	46
46	810	610	47
47	1620	1220	48
48	405	305	49
49	147	47	50
50	294	94	51
51	588	188	52
52	745	645	53
53	1490	1290	54
54	2980	2580	55
55	1490	1290	56
56	239	139	57
57	347	247	58
58	694	494	59
59	1388	988	60
60	1041	741	61
61	311	211	62
62	622	422	63
63	1244	844	64
64	933	633	65
65	200	100	66
66	400	200	67
67	800	400	68
68	200	100	69
69	727	627	70
70	1454	1254	71
71	1454	1254	72
72	860	760	73
73	1720	1520	74
74	876	776	75
75	1752	1552	76
76	3504	3104	77
77	575	475	78
78	1150	950	79
79	2300	1900	80
80	1037	937	81
81	2074	1874	82
82	4148	3748	83
83	1037	937	84
84	201	101	85
85	402	202	86
86	804	404	87
87	402	202	88
88	381	281	89
89	762	562	90
90	1524	1124	91
91	762	562	92
92	851	751	93
93	1702	1502	94
94	3404	3004	95
95	1702	1502	96
96	630	530	97
97	1260	1060	98
98	2520	2120	99
99	340	240	100
100	680	480	101
101	680	480	102
102	348	248	103
103	696	496	104
104	1044	744	105
105	868	768	106
106	131	31	107
107	262	62	108
108	131	31	109
109	713	613	110
110	1426	1226	111
111	2852	2452	112
112	713	613	113
113	981	881	114
114	1962	1762	115
115	1962	1762	116
116	467	367	117
117	934	734	118
118	1868	1468	119
119	467	367	120
120	812	712	121
121	510	410	122
122	1020	820	123
123	2040	1640	124
124	510	410	125
125	257	157	126
126	514	314	127
127	1028	628	128
128	771	471	129
129	924	112802	130
	139526
	139526
