# Supplementary material for: A novel approach for solving travelling thief problem using enhanced simulated annealing
Source: PeerJ Comput Sci. 2021 Mar 16;7:e377. doi: 10.7717/peerj-cs.377 (PMC8022508; doi:10.7717/peerj-cs.377)
Supplement: Supplemental Information 1 [file peerj-cs-07-377-s001.zip › ttplab-dist/database/TTP1_data/dsj1000_n999_bounded-strongly-corr_01.ttp]

PROBLEM NAME:	dsj1000-TTP
KNAPSACK DATA TYPE: bounded strongly corr
DIMENSION:	1000
NUMBER OF ITEMS:	999
CAPACITY OF KNAPSACK:	87826
MIN SPEED:	0.1
MAX SPEED:	1
RENTING RATIO:	0
EDGE_WEIGHT_TYPE:	CEIL_2D
NODE_COORD_SECTION	(INDEX	X	Y):
1	981036	508139
2	534120	-42453
3	577878	-43732
4	532890	-96645
5	205322	215891
6	225923	197950
7	69842	667632
8	391965	1054524
9	310065	-10714
10	247401	754523
11	217951	218350
12	443097	54051
13	47342	630935
14	317515	713679
15	301816	1021772
16	950864	332234
17	276433	725657
18	921801	410349
19	555508	67090
20	409959	379409
21	968097	540588
22	40089	721860
23	702011	527050
24	726191	326684
25	990428	196959
26	381890	1003805
27	409527	1056227
28	675609	496310
29	971071	188552
30	932494	818793
31	936083	384774
32	835076	517826
33	120444	663239
34	648516	395774
35	402323	126508
36	307839	57178
37	397333	987582
38	314281	949219
39	105042	667806
40	1006036	468020
41	473356	311656
42	970499	257334
43	919732	458332
44	1033956	436231
45	934265	314744
46	239142	55856
47	720304	525053
48	480764	1058084
49	970063	396578
50	543132	334794
51	755587	491352
52	975653	745618
53	272842	58331
54	537123	165900
55	519742	129315
56	35924	947451
57	1064442	490895
58	489393	117496
59	631320	277543
60	261674	961159
61	534617	58056
62	691689	512673
63	182654	715277
64	945838	459916
65	627821	-838
66	1022110	283893
67	458725	143747
68	273755	-10984
69	293760	805861
70	466598	160110
71	906179	264649
72	712619	535794
73	240847	212619
74	993782	930601
75	322034	925655
76	954600	443790
77	995817	521789
78	267943	-26353
79	674673	332544
80	978160	748015
81	353466	1077036
82	371788	950118
83	779223	446051
84	525136	311620
85	1026402	609181
86	619524	-3330
87	644232	440581
88	198821	272321
89	280990	298348
90	475893	278934
91	291897	964145
92	476091	102274
93	34538	935151
94	985493	331624
95	25533	991767
96	1029016	248202
97	1041034	983317
98	922880	836157
99	754748	378532
100	193676	209011
101	269511	991097
102	608351	334935
103	221344	712137
104	940795	808773
105	35503	903653
106	194163	-8394
107	459581	335048
108	331638	1096815
109	538796	317093
110	505069	123029
111	706191	481820
112	974314	819460
113	335170	808699
114	774079	491470
115	727757	567077
116	469054	308841
117	982345	808600
118	635739	329982
119	559782	199329
120	865983	362039
121	566229	32945
122	945355	443621
123	343074	1043145
124	456407	356580
125	930994	863608
126	465030	165426
127	585931	271316
128	78142	896258
129	228762	757017
130	641748	302745
131	265500	967350
132	-18619	985581
133	437681	78375
134	657303	473671
135	207311	190512
136	1039916	606173
137	501654	342980
138	808872	431227
139	979141	290493
140	962582	325713
141	858477	607859
142	682062	285319
143	1018123	948910
144	555686	23786
145	895287	454109
146	373296	947968
147	-3116	976012
148	617542	115270
149	735268	492611
150	954724	617777
151	565140	26652
152	892688	563248
153	911677	841211
154	1079810	800957
155	778264	555164
156	419974	135778
157	511106	982963
158	682826	550673
159	534554	150784
160	254767	754810
161	340163	932553
162	508592	312824
163	579508	296187
164	961560	301327
165	493862	175735
166	501386	266573
167	463909	88190
168	338390	671668
169	965235	921962
170	710505	507680
171	367928	96586
172	1061692	290085
173	577618	26586
174	568778	276180
175	120097	667734
176	439840	92005
177	400650	986098
178	944072	769857
179	604630	304795
180	933823	485086
181	336792	47017
182	984258	658894
183	665887	341226
184	683701	313080
185	286989	15656
186	727013	436681
187	196457	232311
188	489533	904759
189	4838	638626
190	964356	620951
191	14019	975847
192	1011610	457653
193	1086560	348419
194	331881	905996
195	446028	299319
196	989521	565952
197	638645	343723
198	80472	761743
199	918795	371845
200	962133	405576
201	90002	730359
202	1066231	519460
203	314455	717336
204	698977	548286
205	990152	861550
206	420156	1035929
207	989198	480008
208	1024997	244075
209	675765	277962
210	1017295	284449
211	279452	70873
212	66701	635082
213	799479	462913
214	359551	959225
215	-21508	941499
216	179606	816588
217	680220	537678
218	109416	697746
219	1020461	867072
220	264488	51021
221	513200	119016
222	324952	979758
223	-23037	907079
224	425793	1004271
225	245076	731150
226	732401	490047
227	495432	290024
228	863374	857586
229	1000845	453198
230	5802	937511
231	322488	718762
232	297064	940211
233	78039	176061
234	310707	17474
235	431057	917939
236	1012985	782917
237	910332	348187
238	1036911	806200
239	604167	14088
240	1034615	373033
241	595552	265288
242	480446	146778
243	968706	830827
244	520827	159727
245	927178	891801
246	58502	918647
247	678857	289512
248	921982	539806
249	1066895	310233
250	982152	537701
251	553647	90137
252	546523	252022
253	970347	920258
254	542786	244277
255	1038062	501176
256	939444	649000
257	755201	486107
258	245208	17631
259	859154	515363
260	928209	569207
261	228581	290039
262	898350	777460
263	486326	321618
264	354152	925489
265	307482	958761
266	920851	668651
267	96606	655604
268	926699	806400
269	748417	485823
270	633607	235913
271	520306	120787
272	259081	144892
273	459850	274123
274	145018	681646
275	959481	742510
276	-31358	952162
277	331686	1086172
278	107344	669849
279	1038959	454099
280	880225	607529
281	669490	506855
282	548257	296059
283	326970	746737
284	429285	1062179
285	975519	448528
286	611622	341592
287	989119	800767
288	558132	154408
289	560470	-6998
290	934941	858189
291	850650	352948
292	954289	573916
293	474903	332139
294	472412	180641
295	271736	832653
296	918600	797087
297	545895	277676
298	60914	739114
299	911842	481207
300	995987	513246
301	336244	924492
302	669624	367077
303	213113	317798
304	382186	966747
305	851876	331130
306	379917	905379
307	479603	310225
308	264587	696793
309	505738	308854
310	1005275	349543
311	11743	929818
312	966284	432460
313	66564	742265
314	985933	788152
315	177323	269057
316	582741	1622
317	1041728	969352
318	447075	133055
319	357224	1073600
320	939524	731450
321	980763	433554
322	466840	281154
323	208129	260745
324	990651	511078
325	875583	392312
326	566752	39284
327	649829	356055
328	583955	-22935
329	1055782	306326
330	220744	66433
331	1068535	307643
332	957576	969635
333	424155	668
334	582864	731
335	450704	1012748
336	736428	451426
337	700624	501219
338	594358	80877
339	1038313	825056
340	1030838	436629
341	462130	153079
342	415990	924813
343	231689	255900
344	364279	-43699
345	989301	332654
346	420978	975030
347	224229	-21641
348	999754	586633
349	662863	512705
350	808076	416004
351	491677	192175
352	6138	954238
353	16453	957178
354	244797	753540
355	1015830	948217
356	958908	326754
357	580726	30503
358	299497	80977
359	120877	663858
360	1020152	422262
361	94578	726847
362	611452	362851
363	91700	971621
364	922396	410703
365	407150	188306
366	988373	994165
367	252224	211268
368	1029211	318790
369	228228	675784
370	181963	160602
371	194151	204264
372	990429	616589
373	962485	471277
374	487027	48736
375	428212	364305
376	736395	465004
377	437231	106871
378	959325	867596
379	629268	270211
380	470712	43382
381	402693	1013043
382	405226	1028002
383	194476	210876
384	1007126	885952
385	1006388	538259
386	902672	642791
387	994285	638276
388	521655	191446
389	715231	318286
390	729198	445581
391	739110	510144
392	1043693	908389
393	440393	957757
394	646914	77788
395	701037	273839
396	978831	819659
397	859182	418430
398	971852	787831
399	269783	710141
400	737963	578273
401	484930	251860
402	500191	-26033
403	362059	68965
404	612083	543519
405	554854	268201
406	878413	471867
407	539006	1025381
408	245354	726275
409	945490	733405
410	151112	643610
411	819079	401742
412	239369	615866
413	93844	715303
414	654552	326167
415	559275	343566
416	1006204	947646
417	988530	916792
418	464115	303033
419	523173	100275
420	921151	812598
421	676588	297348
422	933932	531876
423	408939	843555
424	429721	903177
425	468369	64403
426	298552	1013038
427	706940	538562
428	780993	543894
429	211184	769048
430	-19602	939224
431	1011976	334905
432	-25612	921356
433	924623	947340
434	672420	269141
435	1024507	896037
436	266904	961713
437	132613	677948
438	875129	479594
439	1049423	235210
440	588992	53006
441	1078221	373636
442	550890	270379
443	956122	1038055
444	231228	167524
445	467163	230055
446	454650	1052608
447	996903	414772
448	940924	965838
449	1056149	295786
450	-32639	948889
451	311050	772121
452	965473	375774
453	582987	18222
454	297849	975299
455	886062	922681
456	125389	669051
457	137649	760563
458	499475	192284
459	1032876	941817
460	280443	72557
461	467677	274481
462	584334	333219
463	216596	112130
464	355392	316783
465	47737	937785
466	968865	419997
467	968345	900197
468	337832	85886
469	483020	26164
470	630749	18033
471	508742	242729
472	738072	552741
473	-42807	742616
474	214132	253225
475	427704	102739
476	196468	145775
477	328593	930881
478	676648	481141
479	985859	345756
480	586228	316703
481	241578	733792
482	142239	639607
483	262460	78923
484	1045599	878351
485	314906	713219
486	705527	573223
487	573839	9502
488	1020076	930750
489	402335	171357
490	234089	840628
491	604719	10667
492	471260	993914
493	699782	571009
494	803964	497264
495	981138	895940
496	264833	656457
497	205046	212685
498	547376	297596
499	939129	436355
500	276562	54902
501	424716	1056496
502	374272	338061
503	609493	377343
504	454903	383462
505	980879	445657
506	586741	11796
507	-66860	946391
508	226294	-19579
509	633795	201125
510	962085	418253
511	936941	390671
512	951558	612395
513	737989	286287
514	935538	621822
515	429226	1004615
516	190397	193917
517	527074	282489
518	396285	914521
519	551607	277715
520	354006	1036799
521	988606	579963
522	292451	90499
523	293468	937461
524	1021595	559791
525	140233	683418
526	475448	139665
527	704096	464113
528	939312	289768
529	562795	360371
530	264747	679787
531	732283	440709
532	904865	460315
533	880687	814777
534	1028738	564102
535	701344	585671
536	460729	1006780
537	17661	665446
538	924120	509961
539	893668	413430
540	724429	448985
541	1011477	852681
542	944828	1061237
543	281717	1074546
544	945987	620376
545	211889	212670
546	338351	993235
547	969541	826989
548	391960	997694
549	620243	361020
550	989319	913958
551	983241	224412
552	31448	1007200
553	472642	161804
554	3096	681954
555	846532	517406
556	720385	476030
557	901236	407240
558	231615	205337
559	323564	-14633
560	1006297	273107
561	959041	593009
562	927490	647326
563	667168	386980
564	63198	960864
565	447902	1011589
566	706462	496735
567	984033	396451
568	535890	376567
569	538048	-50553
570	724926	427909
571	1016020	923175
572	248641	1355
573	153124	652050
574	169397	161570
575	941971	380204
576	985670	802017
577	677055	329993
578	282891	982700
579	732561	479132
580	12023	907259
581	615106	340654
582	705497	450925
583	295221	907635
584	437884	368808
585	886759	823658
586	-1009	900487
587	674955	460347
588	634530	346286
589	142076	630144
590	127300	752001
591	961169	760362
592	733859	528201
593	685789	568701
594	911655	360648
595	660257	551875
596	-468	937668
597	370706	930168
598	430828	996317
599	465714	101740
600	943087	396383
601	929131	566287
602	625649	234331
603	925654	915305
604	991261	786323
605	687356	478890
606	258989	7413
607	215395	1004343
608	987715	553698
609	281449	53771
610	946583	603511
611	310449	719995
612	779078	472474
613	477278	57114
614	1056501	478555
615	1006854	618170
616	116475	708021
617	539650	122967
618	547597	11902
619	718327	480379
620	946877	571733
621	924351	330022
622	189682	670820
623	969343	849430
624	979579	542407
625	1035291	679060
626	490558	102790
627	328361	1072479
628	495265	15006
629	977943	877833
630	70214	708048
631	535826	-37128
632	997789	456905
633	997259	570659
634	1017941	490832
635	983613	420392
636	926340	401716
637	546465	13270
638	308807	935109
639	272709	739256
640	1017780	671686
641	779705	588491
642	932846	419379
643	411669	53004
644	1072392	859448
645	422565	987398
646	701179	522878
647	25704	903092
648	1010606	829382
649	1022936	850217
650	875726	328781
651	871149	581702
652	906435	280536
653	317997	54917
654	442621	153855
655	946788	638911
656	795330	472684
657	982007	805294
658	992720	315703
659	950304	532116
660	503723	322399
661	667818	300369
662	945726	473613
663	314187	765703
664	974429	301528
665	474524	121509
666	957654	468722
667	340458	950903
668	27376	840979
669	484975	24432
670	100835	697230
671	1040844	329988
672	936487	251273
673	350473	985367
674	447872	361398
675	35998	898159
676	430131	-46452
677	759022	405634
678	691853	309522
679	946798	691984
680	718965	500142
681	811686	577423
682	963928	321668
683	399467	-23317
684	601370	352014
685	321756	910244
686	966051	360943
687	800004	480282
688	862321	627290
689	459074	186439
690	944684	447163
691	515450	-7619
692	499971	199155
693	482378	108880
694	1015683	276266
695	776289	484559
696	642784	388059
697	357306	1022767
698	355571	1022950
699	705469	250661
700	99143	758382
701	539046	163668
702	910116	758870
703	970865	836094
704	987317	396579
705	187531	325360
706	-55457	984014
707	340464	971856
708	1056506	924297
709	492438	-5725
710	493090	36922
711	765498	522180
712	332241	902072
713	409431	960349
714	973283	270933
715	311128	-28096
716	364235	45159
717	585415	36684
718	1029023	684164
719	235270	736169
720	708564	515507
721	88648	720358
722	397266	173977
723	615650	45717
724	311391	2266
725	588785	374935
726	483250	361010
727	954790	611306
728	977133	519341
729	1043617	848664
730	460937	-58176
731	625325	17660
732	441303	308739
733	257737	689159
734	990228	319463
735	184916	220310
736	524859	174578
737	243218	779732
738	949909	834209
739	-3390	971979
740	745598	392546
741	887937	674470
742	38110	1005395
743	778794	450468
744	872346	405435
745	1038628	984843
746	586318	94344
747	893464	461786
748	919372	368319
749	1008882	911406
750	925592	254331
751	512901	76487
752	147433	681941
753	154332	729689
754	195225	246717
755	931133	781389
756	721444	512772
757	1005945	529653
758	572331	127874
759	982349	984363
760	882545	360660
761	52812	655492
762	652110	389167
763	900140	399150
764	416896	948028
765	30162	1071796
766	426808	882098
767	1081531	760691
768	347819	911147
769	1008862	484618
770	683676	273310
771	428352	1016931
772	220389	186688
773	950373	985247
774	986560	926213
775	474152	282569
776	899500	802132
777	904784	412284
778	282410	679653
779	361694	943523
780	1005649	914192
781	931284	886615
782	187218	260511
783	352297	948683
784	368108	994487
785	75677	743816
786	1003840	256874
787	962545	871498
788	743979	530985
789	680366	388903
790	84928	639998
791	445228	118645
792	354073	872216
793	532794	214994
794	339629	968355
795	-7351	896931
796	762244	519684
797	944551	580456
798	820477	530979
799	460043	68606
800	900385	428005
801	83117	722049
802	349317	802335
803	442937	47268
804	172669	181061
805	169754	262994
806	928093	397693
807	316341	1011443
808	150509	218739
809	334349	139
810	352228	1014244
811	884465	414478
812	-1710	971566
813	440031	60986
814	580725	52013
815	455397	72979
816	294417	114808
817	977455	518526
818	596709	-15476
819	760043	505809
820	-12335	860108
821	744488	503129
822	946945	785720
823	605785	68128
824	911400	835499
825	896611	521615
826	977624	796432
827	296205	66839
828	695886	286002
829	943452	487818
830	930102	501223
831	459242	199000
832	951298	376897
833	266151	771467
834	371983	1063470
835	983827	223334
836	929420	264511
837	120587	678257
838	540368	238586
839	479812	302306
840	707664	486137
841	626603	371290
842	979014	669835
843	-41255	855960
844	674683	582291
845	319656	146164
846	380686	73443
847	616430	236955
848	220857	714539
849	262205	729044
850	516732	171776
851	212889	202133
852	952026	905293
853	357481	971257
854	970806	393994
855	736611	504924
856	351535	706086
857	807698	507290
858	973108	578200
859	638119	260212
860	516292	374529
861	21469	966722
862	1031106	832736
863	491449	223659
864	1029297	480592
865	927124	334453
866	6193	910377
867	167224	691113
868	782967	501808
869	150856	706386
870	229431	700987
871	960562	523857
872	187356	772891
873	44426	636871
874	883633	873681
875	292732	56917
876	1041102	448822
877	634243	43429
878	973132	815365
879	589981	266128
880	515390	187116
881	104334	628220
882	930933	687697
883	450418	38658
884	932379	564517
885	720955	526394
886	1000565	801054
887	434311	4843
888	522056	34977
889	448479	-9391
890	624332	-6840
891	31184	989240
892	903356	511932
893	1013770	481816
894	642717	317627
895	-128049	938535
896	950864	474256
897	454526	361210
898	465537	1034177
899	539150	284629
900	1025430	456081
901	270312	220371
902	722401	342889
903	544331	-62551
904	764125	469810
905	691565	533430
906	678488	536384
907	939684	878762
908	732116	577970
909	503352	412014
910	602628	60605
911	91569	616426
912	509668	17170
913	80611	1040930
914	982004	503921
915	557669	16852
916	993434	909979
917	960238	294057
918	81477	1011634
919	581260	352400
920	520607	46851
921	677991	501342
922	224003	29895
923	517623	348081
924	445689	97500
925	692681	553133
926	226268	643936
927	76803	611857
928	114442	669869
929	523291	36705
930	919756	474725
931	855250	320217
932	91707	700865
933	477428	264380
934	528937	13390
935	720723	492863
936	471015	121757
937	962521	735638
938	601802	306710
939	253366	765380
940	763790	486237
941	173215	228150
942	911291	784897
943	653289	435846
944	757300	427229
945	326009	899531
946	49579	994405
947	518363	20767
948	624640	334003
949	477789	925461
950	437175	133612
951	632951	312899
952	948477	583247
953	893520	471855
954	245729	198583
955	510819	308837
956	517765	7553
957	357859	983251
958	667482	276121
959	983726	884744
960	313011	1062109
961	-75489	969207
962	443034	166265
963	316916	968159
964	984228	650226
965	775882	394219
966	531154	79184
967	993413	605080
968	424139	35597
969	213934	726127
970	975011	280267
971	1003439	522486
972	317064	969880
973	330573	979271
974	752757	506388
975	114886	677219
976	443651	395082
977	865120	334131
978	514730	337115
979	971838	295842
980	1050575	262706
981	393246	1018921
982	694154	518752
983	545841	13000
984	237960	772181
985	502911	52466
986	895631	833752
987	891249	380318
988	955040	963510
989	709160	533608
990	729378	434347
991	797169	329378
992	890134	413658
993	233217	169506
994	958598	392349
995	759853	414015
996	907200	300490
997	951396	473596
998	460030	374534
999	543108	65803
1000	471287	119659
ITEMS SECTION	(INDEX	PROFIT	WEIGHT	ASSIGNED NODE NUMBER):
1	101	1	2
2	202	2	3
3	404	4	4
4	202	2	5
5	996	896	6
6	1992	1792	7
7	3984	3584	8
8	467	367	9
9	934	734	10
10	1868	1468	11
11	790	690	12
12	790	690	13
13	713	613	14
14	1426	1226	15
15	2852	2452	16
16	974	874	17
17	974	874	18
18	222	122	19
19	444	244	20
20	888	488	21
21	666	366	22
22	586	486	23
23	1172	972	24
24	1172	972	25
25	923	823	26
26	923	823	27
27	563	463	28
28	1126	926	29
29	563	463	30
30	689	589	31
31	1378	1178	32
32	1378	1178	33
33	425	325	34
34	850	650	35
35	1700	1300	36
36	1275	975	37
37	1100	1000	38
38	2200	2000	39
39	4400	4000	40
40	876	776	41
41	1752	1552	42
42	2628	2328	43
43	223	123	44
44	456	356	45
45	405	305	46
46	810	610	47
47	1620	1220	48
48	405	305	49
49	147	47	50
50	294	94	51
51	588	188	52
52	745	645	53
53	1490	1290	54
54	2980	2580	55
55	1490	1290	56
56	239	139	57
57	347	247	58
58	694	494	59
59	1388	988	60
60	1041	741	61
61	311	211	62
62	622	422	63
63	1244	844	64
64	933	633	65
65	200	100	66
66	400	200	67
67	800	400	68
68	200	100	69
69	727	627	70
70	1454	1254	71
71	1454	1254	72
72	860	760	73
73	1720	1520	74
74	876	776	75
75	1752	1552	76
76	3504	3104	77
77	575	475	78
78	1150	950	79
79	2300	1900	80
80	1037	937	81
81	2074	1874	82
82	4148	3748	83
83	1037	937	84
84	201	101	85
85	402	202	86
86	804	404	87
87	402	202	88
88	381	281	89
89	762	562	90
90	1524	1124	91
91	762	562	92
92	851	751	93
93	1702	1502	94
94	3404	3004	95
95	1702	1502	96
96	630	530	97
97	1260	1060	98
98	2520	2120	99
99	340	240	100
100	680	480	101
101	680	480	102
102	348	248	103
103	696	496	104
104	1044	744	105
105	868	768	106
106	131	31	107
107	262	62	108
108	131	31	109
109	713	613	110
110	1426	1226	111
111	2852	2452	112
112	713	613	113
113	981	881	114
114	1962	1762	115
115	1962	1762	116
116	467	367	117
117	934	734	118
118	1868	1468	119
119	467	367	120
120	812	712	121
121	510	410	122
122	1020	820	123
123	2040	1640	124
124	510	410	125
125	257	157	126
126	514	314	127
127	1028	628	128
128	771	471	129
129	924	824	130
130	342	242	131
131	572	472	132
132	1144	944	133
133	1716	1416	134
134	822	722	135
135	1644	1444	136
136	3288	2888	137
137	875	775	138
138	875	775	139
139	471	371	140
140	942	742	141
141	1884	1484	142
142	437	337	143
143	874	674	144
144	437	337	145
145	985	885	146
146	1970	1770	147
147	3940	3540	148
148	1970	1770	149
149	304	204	150
150	608	408	151
151	1216	816	152
152	608	408	153
153	694	594	154
154	1388	1188	155
155	2776	2376	156
156	1388	1188	157
157	326	226	158
158	652	452	159
159	1304	904	160
160	326	226	161
161	652	452	162
162	1021	921	163
163	637	537	164
164	1274	1074	165
165	2548	2148	166
166	212	112	167
167	212	112	168
168	1059	959	169
169	2118	1918	170
170	3177	2877	171
171	492	392	172
172	492	392	173
173	809	709	174
174	1618	1418	175
175	3236	2836	176
176	1040	940	177
177	2080	1880	178
178	1043	943	179
179	2086	1886	180
180	4172	3772	181
181	179	79	182
182	179	79	183
183	1022	922	184
184	2044	1844	185
185	2044	1844	186
186	461	361	187
187	1047	947	188
188	2094	1894	189
189	1047	947	190
190	961	861	191
191	1922	1722	192
192	3844	3444	193
193	2883	2583	194
194	1037	937	195
195	2074	1874	196
196	4148	3748	197
197	3111	2811	198
198	854	754	199
199	1708	1508	200
200	2562	2262	201
201	972	872	202
202	736	636	203
203	736	636	204
204	559	459	205
205	1118	918	206
206	2236	1836	207
207	1677	1377	208
208	490	390	209
209	490	390	210
210	241	141	211
211	482	282	212
212	723	423	213
213	211	111	214
214	422	222	215
215	844	444	216
216	633	333	217
217	688	588	218
218	1376	1176	219
219	688	588	220
220	106	6	221
221	106	6	222
222	255	155	223
223	510	310	224
224	1020	620	225
225	765	465	226
226	823	723	227
227	1646	1446	228
228	3292	2892	229
229	1646	1446	230
230	823	723	231
231	1646	1446	232
232	3292	2892	233
233	2469	2169	234
234	767	667	235
235	1534	1334	236
236	1534	1334	237
237	929	829	238
238	1858	1658	239
239	3716	3316	240
240	929	829	241
241	587	487	242
242	1174	974	243
243	1174	974	244
244	690	590	245
245	1380	1180	246
246	2760	2360	247
247	1380	1180	248
248	470	370	249
249	940	740	250
250	1880	1480	251
251	923	823	252
252	1846	1646	253
253	3692	3292	254
254	923	823	255
255	273	173	256
256	546	346	257
257	156	56	258
258	1077	977	259
259	2154	1954	260
260	3231	2931	261
261	781	681	262
262	1562	1362	263
263	2343	2043	264
264	789	689	265
265	1578	1378	266
266	3156	2756	267
267	789	689	268
268	1033	933	269
269	2066	1866	270
270	3099	2799	271
271	909	809	272
272	1818	1618	273
273	687	587	274
274	1374	1174	275
275	786	686	276
276	1572	1372	277
277	786	686	278
278	566	466	279
279	456	356	280
280	912	712	281
281	912	712	282
282	884	784	283
283	884	784	284
284	962	862	285
285	1924	1724	286
286	3848	3448	287
287	2886	2586	288
288	323	223	289
289	646	446	290
290	1292	892	291
291	969	669	292
292	641	541	293
293	1282	1082	294
294	2564	2164	295
295	161	61	296
296	322	122	297
297	516	416	298
298	516	416	299
299	162	62	300
300	162	62	301
301	305	205	302
302	610	410	303
303	252	152	304
304	504	304	305
305	1008	608	306
306	504	304	307
307	1013	913	308
308	2026	1826	309
309	4052	3652	310
310	3039	2739	311
311	367	267	312
312	734	534	313
313	1468	1068	314
314	349	249	315
315	698	498	316
316	349	249	317
317	287	187	318
318	574	374	319
319	1148	748	320
320	861	561	321
321	274	174	322
322	548	348	323
323	274	174	324
324	1039	939	325
325	1039	939	326
326	619	519	327
327	1238	1038	328
328	1238	1038	329
329	156	56	330
330	312	112	331
331	624	224	332
332	312	112	333
333	481	381	334
334	962	762	335
335	1924	1524	336
336	962	762	337
337	651	551	338
338	1302	1102	339
339	1302	1102	340
340	228	128	341
341	456	256	342
342	912	512	343
343	912	812	344
344	1824	1624	345
345	3648	3248	346
346	2736	2436	347
347	853	753	348
348	1706	1506	349
349	3412	3012	350
350	1706	1506	351
351	644	544	352
352	1288	1088	353
353	644	544	354
354	784	684	355
355	1568	1368	356
356	2352	2052	357
357	930	830	358
358	1860	1660	359
359	1860	1660	360
360	825	725	361
361	1650	1450	362
362	3300	2900	363
363	2475	2175	364
364	430	330	365
365	860	660	366
366	430	330	367
367	215	115	368
368	138	38	369
369	276	76	370
370	545	445	371
371	1090	890	372
372	1635	1335	373
373	719	619	374
374	1438	1238	375
375	2876	2476	376
376	2157	1857	377
377	748	648	378
378	996	896	379
379	1992	1792	380
380	2988	2688	381
381	758	658	382
382	1516	1316	383
383	3032	2632	384
384	406	306	385
385	812	612	386
386	1218	918	387
387	906	806	388
388	1812	1612	389
389	3624	3224	390
390	1812	1612	391
391	900	800	392
392	1800	1600	393
393	712	612	394
394	1424	1224	395
395	454	354	396
396	400	300	397
397	800	600	398
398	1600	1200	399
399	800	600	400
400	274	174	401
401	548	348	402
402	1096	696	403
403	548	348	404
404	851	751	405
405	1702	1502	406
406	226	126	407
407	226	126	408
408	703	603	409
409	703	603	410
410	765	665	411
411	309	209	412
412	618	418	413
413	1236	836	414
414	408	308	415
415	408	308	416
416	816	616	417
417	1632	1232	418
418	1224	924	419
419	777	677	420
420	1554	1354	421
421	3108	2708	422
422	2331	2031	423
423	963	863	424
424	1926	1726	425
425	2889	2589	426
426	392	292	427
427	392	292	428
428	544	444	429
429	1088	888	430
430	2176	1776	431
431	544	444	432
432	395	295	433
433	513	413	434
434	172	72	435
435	344	144	436
436	688	288	437
437	172	72	438
438	421	321	439
439	842	642	440
440	421	321	441
441	1081	981	442
442	2162	1962	443
443	1081	981	444
444	897	797	445
445	1794	1594	446
446	1794	1594	447
447	607	507	448
448	1214	1014	449
449	2428	2028	450
450	1214	1014	451
451	815	715	452
452	815	715	453
453	612	512	454
454	1224	1024	455
455	2448	2048	456
456	612	512	457
457	992	892	458
458	1984	1784	459
459	1984	1784	460
460	176	76	461
461	352	152	462
462	352	152	463
463	122	22	464
464	244	44	465
465	488	88	466
466	244	44	467
467	743	643	468
468	1486	1286	469
469	743	643	470
470	966	866	471
471	1932	1732	472
472	1932	1732	473
473	174	74	474
474	348	148	475
475	348	148	476
476	608	508	477
477	1216	1016	478
478	1824	1524	479
479	343	243	480
480	876	776	481
481	1752	1552	482
482	3504	3104	483
483	426	326	484
484	852	652	485
485	1704	1304	486
486	852	652	487
487	794	694	488
488	1588	1388	489
489	2382	2082	490
490	762	662	491
491	1524	1324	492
492	3048	2648	493
493	1524	1324	494
494	117	17	495
495	234	34	496
496	468	68	497
497	234	34	498
498	754	654	499
499	1508	1308	500
500	3016	2616	501
501	754	654	502
502	229	129	503
503	458	258	504
504	916	516	505
505	762	662	506
506	223	123	507
507	446	246	508
508	892	492	509
509	223	123	510
510	282	182	511
511	564	364	512
512	1128	728	513
513	564	364	514
514	654	554	515
515	1308	1108	516
516	521	421	517
517	1042	842	518
518	785	685	519
519	1570	1370	520
520	3140	2740	521
521	2355	2055	522
522	570	470	523
523	1140	940	524
524	2280	1880	525
525	1710	1410	526
526	177	77	527
527	354	154	528
528	708	308	529
529	364	264	530
530	364	264	531
531	724	624	532
532	1448	1248	533
533	2896	2496	534
534	1061	961	535
535	2122	1922	536
536	2122	1922	537
537	155	55	538
538	155	55	539
539	354	254	540
540	354	254	541
541	980	880	542
542	1960	1760	543
543	3920	3520	544
544	2940	2640	545
545	1021	921	546
546	2042	1842	547
547	4084	3684	548
548	3063	2763	549
549	909	809	550
550	1818	1618	551
551	3636	3236	552
552	2727	2427	553
553	780	680	554
554	1560	1360	555
555	3120	2720	556
556	780	680	557
557	654	554	558
558	1308	1108	559
559	2616	2216	560
560	1308	1108	561
561	162	62	562
562	324	124	563
563	648	248	564
564	673	573	565
565	673	573	566
566	668	568	567
567	1336	1136	568
568	668	568	569
569	137	37	570
570	274	74	571
571	274	74	572
572	1010	910	573
573	2020	1820	574
574	732	632	575
575	1464	1264	576
576	2928	2528	577
577	732	632	578
578	311	211	579
579	167	67	580
580	334	134	581
581	501	201	582
582	863	763	583
583	1726	1526	584
584	863	763	585
585	668	568	586
586	1336	1136	587
587	2672	2272	588
588	668	568	589
589	781	681	590
590	781	681	591
591	914	814	592
592	1828	1628	593
593	3656	3256	594
594	914	814	595
595	614	514	596
596	1228	1028	597
597	2456	2056	598
598	426	326	599
599	426	326	600
600	141	41	601
601	282	82	602
602	564	164	603
603	141	41	604
604	1009	909	605
605	1009	909	606
606	292	192	607
607	584	384	608
608	876	576	609
609	159	59	610
610	159	59	611
611	452	352	612
612	452	352	613
613	778	678	614
614	1556	1356	615
615	3112	2712	616
616	985	885	617
617	1970	1770	618
618	3940	3540	619
619	696	596	620
620	1392	1192	621
621	2784	2384	622
622	696	596	623
623	500	400	624
624	500	400	625
625	511	411	626
626	1022	822	627
627	511	411	628
628	846	746	629
629	1692	1492	630
630	2538	2238	631
631	635	535	632
632	1270	1070	633
633	2540	2140	634
634	182	82	635
635	364	164	636
636	728	328	637
637	546	246	638
638	499	399	639
639	998	798	640
640	1996	1596	641
641	998	798	642
642	512	412	643
643	1024	824	644
644	2048	1648	645
645	1536	1236	646
646	736	636	647
647	1472	1272	648
648	1083	983	649
649	2166	1966	650
650	2166	1966	651
651	460	360	652
652	220	120	653
653	440	240	654
654	660	360	655
655	970	870	656
656	1940	1740	657
657	3880	3480	658
658	970	870	659
659	908	808	660
660	908	808	661
661	104	4	662
662	104	4	663
663	491	391	664
664	982	782	665
665	1964	1564	666
666	491	391	667
667	910	810	668
668	1820	1620	669
669	2730	2430	670
670	919	819	671
671	1838	1638	672
672	1058	958	673
673	2116	1916	674
674	4232	3832	675
675	309	209	676
676	618	418	677
677	1236	836	678
678	817	717	679
679	459	359	680
680	918	718	681
681	995	895	682
682	1990	1790	683
683	3980	3580	684
684	519	419	685
685	1038	838	686
686	2076	1676	687
687	604	504	688
688	1208	1008	689
689	604	504	690
690	688	588	691
691	1376	1176	692
692	2752	2352	693
693	688	588	694
694	819	719	695
695	1638	1438	696
696	3276	2876	697
697	1638	1438	698
698	423	323	699
699	441	341	700
700	882	682	701
701	1764	1364	702
702	1065	965	703
703	959	859	704
704	1918	1718	705
705	3836	3436	706
706	1918	1718	707
707	556	456	708
708	860	760	709
709	860	760	710
710	235	135	711
711	470	270	712
712	490	390	713
713	980	780	714
714	1960	1560	715
715	1470	1170	716
716	880	780	717
717	1760	1560	718
718	3520	3120	719
719	1760	1560	720
720	596	496	721
721	1192	992	722
722	1788	1488	723
723	101	1	724
724	202	2	725
725	303	3	726
726	1006	906	727
727	271	171	728
728	542	342	729
729	813	513	730
730	537	437	731
731	1074	874	732
732	1074	874	733
733	264	164	734
734	528	328	735
735	264	164	736
736	242	142	737
737	484	284	738
738	968	568	739
739	242	142	740
740	976	876	741
741	365	265	742
742	730	530	743
743	1460	1060	744
744	730	530	745
745	862	762	746
746	862	762	747
747	419	319	748
748	838	638	749
749	1257	957	750
750	880	780	751
751	1760	1560	752
752	141	41	753
753	141	41	754
754	133	33	755
755	266	66	756
756	532	132	757
757	820	720	758
758	820	720	759
759	987	887	760
760	1974	1774	761
761	987	887	762
762	1007	907	763
763	2014	1814	764
764	3021	2721	765
765	651	551	766
766	1302	1102	767
767	651	551	768
768	832	732	769
769	1664	1464	770
770	3328	2928	771
771	2496	2196	772
772	1069	969	773
773	2138	1938	774
774	4276	3876	775
775	2138	1938	776
776	779	679	777
777	1558	1358	778
778	1558	1358	779
779	328	228	780
780	328	228	781
781	268	168	782
782	268	168	783
783	754	654	784
784	1508	1308	785
785	3016	2616	786
786	2262	1962	787
787	148	48	788
788	296	96	789
789	592	192	790
790	444	144	791
791	649	549	792
792	360	260	793
793	212	112	794
794	424	224	795
795	636	336	796
796	550	450	797
797	1025	925	798
798	2050	1850	799
799	3075	2775	800
800	340	240	801
801	475	375	802
802	950	750	803
803	1900	1500	804
804	1425	1125	805
805	975	875	806
806	1950	1750	807
807	1950	1750	808
808	399	299	809
809	798	598	810
810	1596	1196	811
811	1069	969	812
812	2138	1938	813
813	4276	3876	814
814	3207	2907	815
815	315	215	816
816	630	430	817
817	945	645	818
818	535	435	819
819	748	648	820
820	1496	1296	821
821	615	515	822
822	1230	1030	823
823	1230	1030	824
824	451	351	825
825	451	351	826
826	682	582	827
827	682	582	828
828	132	32	829
829	1001	901	830
830	1001	901	831
831	1002	902	832
832	2004	1804	833
833	4008	3608	834
834	1002	902	835
835	594	494	836
836	594	494	837
837	866	766	838
838	1732	1532	839
839	3464	3064	840
840	2598	2298	841
841	702	602	842
842	1404	1204	843
843	2808	2408	844
844	594	494	845
845	1188	988	846
846	2376	1976	847
847	1188	988	848
848	247	147	849
849	518	418	850
850	728	628	851
851	1456	1256	852
852	2912	2512	853
853	319	219	854
854	638	438	855
855	1276	876	856
856	937	837	857
857	937	837	858
858	440	340	859
859	880	680	860
860	1320	1020	861
861	541	441	862
862	1082	882	863
863	415	315	864
864	830	630	865
865	1660	1260	866
866	209	109	867
867	443	343	868
868	886	686	869
869	1772	1372	870
870	443	343	871
871	716	616	872
872	1432	1232	873
873	1432	1232	874
874	632	532	875
875	1264	1064	876
876	2528	2128	877
877	1264	1064	878
878	622	522	879
879	1244	1044	880
880	2488	2088	881
881	622	522	882
882	997	897	883
883	1994	1794	884
884	997	897	885
885	614	514	886
886	1228	1028	887
887	2456	2056	888
888	1228	1028	889
889	1086	986	890
890	2172	1972	891
891	988	888	892
892	988	888	893
893	859	759	894
894	1718	1518	895
895	2577	2277	896
896	423	323	897
897	276	176	898
898	276	176	899
899	1019	919	900
900	2038	1838	901
901	167	67	902
902	334	134	903
903	668	268	904
904	167	67	905
905	603	503	906
906	1206	1006	907
907	2412	2012	908
908	1809	1509	909
909	656	556	910
910	1312	1112	911
911	2624	2224	912
912	1968	1668	913
913	816	716	914
914	1632	1432	915
915	1632	1432	916
916	419	319	917
917	838	638	918
918	571	471	919
919	1142	942	920
920	2284	1884	921
921	1713	1413	922
922	617	517	923
923	1234	1034	924
924	2468	2068	925
925	1234	1034	926
926	205	105	927
927	410	210	928
928	820	420	929
929	410	210	930
930	253	153	931
931	506	306	932
932	1012	612	933
933	253	153	934
934	240	140	935
935	240	140	936
936	986	886	937
937	1972	1772	938
938	1972	1772	939
939	792	692	940
940	1584	1384	941
941	792	692	942
942	419	319	943
943	838	638	944
944	1676	1276	945
945	1257	957	946
946	660	560	947
947	742	642	948
948	796	696	949
949	1592	1392	950
950	796	696	951
951	358	258	952
952	716	516	953
953	1432	1032	954
954	358	258	955
955	350	250	956
956	700	500	957
957	1400	1000	958
958	700	500	959
959	739	639	960
960	1478	1278	961
961	2956	2556	962
962	1478	1278	963
963	472	372	964
964	944	744	965
965	944	744	966
966	232	132	967
967	232	132	968
968	956	856	969
969	1912	1712	970
970	553	453	971
971	1106	906	972
972	2212	1812	973
973	553	453	974
974	603	503	975
975	1206	1006	976
976	2412	2012	977
977	1206	1006	978
978	639	539	979
979	1278	1078	980
980	1917	1617	981
981	919	819	982
982	1838	1638	983
983	919	819	984
984	226	126	985
985	452	252	986
986	530	430	987
987	1060	860	988
988	2120	1720	989
989	698	598	990
[truncated: 11 more rows]
