# Supplementary material for: A novel approach for solving travelling thief problem using enhanced simulated annealing
Source: PeerJ Comput Sci. 2021 Mar 16;7:e377. doi: 10.7717/peerj-cs.377 (PMC8022508; doi:10.7717/peerj-cs.377)
Supplement: Supplemental Information 1 [file peerj-cs-07-377-s001.zip › ttplab-dist/database/TTP1_data/d2103_n2102_bounded-strongly-corr_01.ttp]

PROBLEM NAME: 	d2103-TTP
KNAPSACK DATA TYPE: bounded strongly corr
DIMENSION:	2103
NUMBER OF ITEMS: 	2102
CAPACITY OF KNAPSACK: 	180654
MIN SPEED: 	0.1
MAX SPEED: 	1
RENTING RATIO: 	1.38
EDGE_WEIGHT_TYPE:	CEIL_2D
NODE_COORD_SECTION	(INDEX, X, Y): 
1	0.00000e+00	0.00000e+00
2	6.91100e+02	8.56700e+02
3	7.41900e+02	8.56700e+02
4	7.92700e+02	8.56700e+02
5	8.68900e+02	8.63100e+02
6	7.92700e+02	9.07500e+02
7	6.91100e+02	9.07500e+02
8	8.68900e+02	9.13900e+02
9	7.92700e+02	9.58300e+02
10	7.41900e+02	9.58300e+02
11	6.91100e+02	9.58300e+02
12	6.91100e+02	1.61870e+03
13	7.41900e+02	1.61870e+03
14	7.92700e+02	1.61870e+03
15	7.92700e+02	1.66950e+03
16	6.91100e+02	1.66950e+03
17	6.91100e+02	1.72030e+03
18	7.41900e+02	1.72030e+03
19	7.92700e+02	1.72030e+03
20	1.09750e+03	2.42520e+03
21	9.07000e+02	2.41250e+03
22	8.30800e+02	2.41250e+03
23	1.03400e+03	2.38710e+03
24	1.05940e+03	2.38710e+03
25	8.56200e+02	2.37440e+03
26	8.30800e+02	2.36170e+03
27	8.56200e+02	2.34900e+03
28	8.30800e+02	2.33630e+03
29	9.83200e+02	2.33630e+03
30	1.02290e+03	2.33630e+03
31	1.06250e+03	2.33630e+03
32	1.10210e+03	2.33630e+03
33	1.14170e+03	2.33630e+03
34	1.18140e+03	2.33630e+03
35	1.22100e+03	2.33630e+03
36	1.26060e+03	2.33630e+03
37	1.30020e+03	2.33630e+03
38	1.33990e+03	2.33630e+03
39	1.37950e+03	2.33630e+03
40	1.41910e+03	2.33630e+03
41	1.45870e+03	2.33630e+03
42	1.49840e+03	2.33630e+03
43	1.53800e+03	2.33630e+03
44	1.57760e+03	2.33630e+03
45	1.61720e+03	2.33630e+03
46	1.65690e+03	2.33630e+03
47	1.69650e+03	2.33630e+03
48	1.73610e+03	2.33630e+03
49	1.77570e+03	2.33630e+03
50	1.81540e+03	2.33630e+03
51	1.85500e+03	2.33630e+03
52	1.89460e+03	2.33630e+03
53	1.93420e+03	2.33630e+03
54	1.97380e+03	2.33630e+03
55	2.01350e+03	2.33630e+03
56	2.05310e+03	2.33630e+03
57	2.09270e+03	2.33630e+03
58	2.13230e+03	2.33630e+03
59	2.17200e+03	2.33630e+03
60	2.21160e+03	2.33630e+03
61	2.25120e+03	2.33630e+03
62	2.29080e+03	2.33630e+03
63	2.33050e+03	2.33630e+03
64	2.37010e+03	2.33630e+03
65	2.40970e+03	2.33630e+03
66	2.44930e+03	2.33630e+03
67	2.48900e+03	2.33630e+03
68	2.52860e+03	2.33630e+03
69	2.56820e+03	2.33630e+03
70	2.60780e+03	2.33630e+03
71	2.64750e+03	2.33630e+03
72	8.56200e+02	2.32360e+03
73	8.56200e+02	2.29820e+03
74	9.83200e+02	2.28550e+03
75	1.02290e+03	2.28550e+03
76	1.06250e+03	2.28550e+03
77	1.10210e+03	2.28550e+03
78	1.14170e+03	2.28550e+03
79	1.18140e+03	2.28550e+03
80	1.22100e+03	2.28550e+03
81	1.26060e+03	2.28550e+03
82	1.30020e+03	2.28550e+03
83	1.33990e+03	2.28550e+03
84	1.37950e+03	2.28550e+03
85	1.41910e+03	2.28550e+03
86	1.45870e+03	2.28550e+03
87	1.49840e+03	2.28550e+03
88	1.53800e+03	2.28550e+03
89	1.57760e+03	2.28550e+03
90	1.61720e+03	2.28550e+03
91	1.65690e+03	2.28550e+03
92	1.69650e+03	2.28550e+03
93	1.73610e+03	2.28550e+03
94	1.77570e+03	2.28550e+03
95	1.81540e+03	2.28550e+03
96	1.85500e+03	2.28550e+03
97	1.89460e+03	2.28550e+03
98	1.93420e+03	2.28550e+03
99	1.97380e+03	2.28550e+03
100	2.01350e+03	2.28550e+03
101	2.05310e+03	2.28550e+03
102	2.09270e+03	2.28550e+03
103	2.13230e+03	2.28550e+03
104	2.17200e+03	2.28550e+03
105	2.21160e+03	2.28550e+03
106	2.25120e+03	2.28550e+03
107	2.29080e+03	2.28550e+03
108	2.33050e+03	2.28550e+03
109	2.37010e+03	2.28550e+03
110	2.40970e+03	2.28550e+03
111	2.44930e+03	2.28550e+03
112	2.48900e+03	2.28550e+03
113	2.52860e+03	2.28550e+03
114	2.56820e+03	2.28550e+03
115	2.60780e+03	2.28550e+03
116	2.64750e+03	2.28550e+03
117	1.05940e+03	2.23470e+03
118	1.03400e+03	2.23470e+03
119	1.03400e+03	2.18390e+03
120	1.05940e+03	2.18390e+03
121	9.83200e+02	2.13310e+03
122	1.02290e+03	2.13310e+03
123	1.06250e+03	2.13310e+03
124	1.10210e+03	2.13310e+03
125	1.14170e+03	2.13310e+03
126	1.18140e+03	2.13310e+03
127	1.22100e+03	2.13310e+03
128	1.26060e+03	2.13310e+03
129	1.30020e+03	2.13310e+03
130	1.33990e+03	2.13310e+03
131	1.37950e+03	2.13310e+03
132	1.41910e+03	2.13310e+03
133	1.45870e+03	2.13310e+03
134	1.49840e+03	2.13310e+03
135	1.53800e+03	2.13310e+03
136	1.57760e+03	2.13310e+03
137	1.61720e+03	2.13310e+03
138	1.65690e+03	2.13310e+03
139	1.69650e+03	2.13310e+03
140	1.73610e+03	2.13310e+03
141	1.77570e+03	2.13310e+03
142	1.81540e+03	2.13310e+03
143	1.85500e+03	2.13310e+03
144	1.89460e+03	2.13310e+03
145	1.93420e+03	2.13310e+03
146	1.97380e+03	2.13310e+03
147	2.01350e+03	2.13310e+03
148	2.05310e+03	2.13310e+03
149	2.09270e+03	2.13310e+03
150	2.13230e+03	2.13310e+03
151	2.17200e+03	2.13310e+03
152	2.21160e+03	2.13310e+03
153	2.25120e+03	2.13310e+03
154	2.29080e+03	2.13310e+03
155	2.33050e+03	2.13310e+03
156	2.37010e+03	2.13310e+03
157	2.40970e+03	2.13310e+03
158	2.44930e+03	2.13310e+03
159	2.48900e+03	2.13310e+03
160	2.52860e+03	2.13310e+03
161	2.56820e+03	2.13310e+03
162	2.60780e+03	2.13310e+03
163	2.64750e+03	2.13310e+03
164	2.64750e+03	2.08230e+03
165	2.60780e+03	2.08230e+03
166	2.56820e+03	2.08230e+03
167	2.52860e+03	2.08230e+03
168	2.48900e+03	2.08230e+03
169	2.44930e+03	2.08230e+03
170	2.40970e+03	2.08230e+03
171	2.37010e+03	2.08230e+03
172	2.33050e+03	2.08230e+03
173	2.29080e+03	2.08230e+03
174	2.25120e+03	2.08230e+03
175	2.21160e+03	2.08230e+03
176	2.17200e+03	2.08230e+03
177	2.13230e+03	2.08230e+03
178	2.09270e+03	2.08230e+03
179	2.05310e+03	2.08230e+03
180	2.01350e+03	2.08230e+03
181	1.97380e+03	2.08230e+03
182	1.93420e+03	2.08230e+03
183	1.89460e+03	2.08230e+03
184	1.85500e+03	2.08230e+03
185	1.81540e+03	2.08230e+03
186	1.77570e+03	2.08230e+03
187	1.73610e+03	2.08230e+03
188	1.69650e+03	2.08230e+03
189	1.65690e+03	2.08230e+03
190	1.61720e+03	2.08230e+03
191	1.57760e+03	2.08230e+03
192	1.53800e+03	2.08230e+03
193	1.49840e+03	2.08230e+03
194	1.45870e+03	2.08230e+03
195	1.41910e+03	2.08230e+03
196	1.37950e+03	2.08230e+03
197	1.33990e+03	2.08230e+03
198	1.30020e+03	2.08230e+03
199	1.26060e+03	2.08230e+03
200	1.22100e+03	2.08230e+03
201	1.18140e+03	2.08230e+03
202	1.14170e+03	2.08230e+03
203	1.10210e+03	2.08230e+03
204	1.06250e+03	2.08230e+03
205	1.02290e+03	2.08230e+03
206	9.83200e+02	2.08230e+03
207	1.03400e+03	2.03150e+03
208	1.05940e+03	2.03150e+03
209	8.81600e+02	1.99340e+03
210	1.03400e+03	1.98070e+03
211	1.05940e+03	1.98070e+03
212	8.81600e+02	1.96800e+03
213	8.56200e+02	1.96800e+03
214	8.43500e+02	1.94260e+03
215	8.81600e+02	1.94260e+03
216	9.83200e+02	1.92990e+03
217	1.02290e+03	1.92990e+03
218	1.06250e+03	1.92990e+03
219	1.10210e+03	1.92990e+03
220	1.14170e+03	1.92990e+03
221	1.18140e+03	1.92990e+03
222	1.22100e+03	1.92990e+03
223	1.26060e+03	1.92990e+03
224	1.30020e+03	1.92990e+03
225	1.33990e+03	1.92990e+03
226	1.37950e+03	1.92990e+03
227	1.41910e+03	1.92990e+03
228	1.45870e+03	1.92990e+03
229	1.49840e+03	1.92990e+03
230	1.53800e+03	1.92990e+03
231	1.57760e+03	1.92990e+03
232	1.61720e+03	1.92990e+03
233	1.65690e+03	1.92990e+03
234	1.69650e+03	1.92990e+03
235	1.73610e+03	1.92990e+03
236	1.77570e+03	1.92990e+03
237	1.81540e+03	1.92990e+03
238	1.85500e+03	1.92990e+03
239	1.89460e+03	1.92990e+03
240	1.93420e+03	1.92990e+03
241	1.97380e+03	1.92990e+03
242	2.01350e+03	1.92990e+03
243	2.05310e+03	1.92990e+03
244	2.09270e+03	1.92990e+03
245	2.13230e+03	1.92990e+03
246	2.17200e+03	1.92990e+03
247	2.21160e+03	1.92990e+03
248	2.25120e+03	1.92990e+03
249	2.29080e+03	1.92990e+03
250	2.33050e+03	1.92990e+03
251	2.37010e+03	1.92990e+03
252	2.40970e+03	1.92990e+03
253	2.44930e+03	1.92990e+03
254	2.48900e+03	1.92990e+03
255	2.52860e+03	1.92990e+03
256	2.56820e+03	1.92990e+03
257	2.60780e+03	1.92990e+03
258	2.64750e+03	1.92990e+03
259	8.81600e+02	1.91720e+03
260	8.30800e+02	1.91720e+03
261	8.18100e+02	1.89180e+03
262	8.81600e+02	1.89180e+03
263	9.83200e+02	1.87910e+03
264	1.02290e+03	1.87910e+03
265	1.06250e+03	1.87910e+03
266	1.10210e+03	1.87910e+03
267	1.14170e+03	1.87910e+03
268	1.18140e+03	1.87910e+03
269	1.22100e+03	1.87910e+03
270	1.26060e+03	1.87910e+03
271	1.30020e+03	1.87910e+03
272	1.33990e+03	1.87910e+03
273	1.37950e+03	1.87910e+03
274	1.41910e+03	1.87910e+03
275	1.45870e+03	1.87910e+03
276	1.49840e+03	1.87910e+03
277	1.53800e+03	1.87910e+03
278	1.57760e+03	1.87910e+03
279	1.61720e+03	1.87910e+03
280	1.65690e+03	1.87910e+03
281	1.69650e+03	1.87910e+03
282	1.73610e+03	1.87910e+03
283	1.77570e+03	1.87910e+03
284	1.81540e+03	1.87910e+03
285	1.85500e+03	1.87910e+03
286	1.89460e+03	1.87910e+03
287	1.93420e+03	1.87910e+03
288	1.97380e+03	1.87910e+03
289	2.01350e+03	1.87910e+03
290	2.05310e+03	1.87910e+03
291	2.09270e+03	1.87910e+03
292	2.13230e+03	1.87910e+03
293	2.17200e+03	1.87910e+03
294	2.21160e+03	1.87910e+03
295	2.25120e+03	1.87910e+03
296	2.29080e+03	1.87910e+03
297	2.33050e+03	1.87910e+03
298	2.37010e+03	1.87910e+03
299	2.40970e+03	1.87910e+03
300	2.44930e+03	1.87910e+03
301	2.48900e+03	1.87910e+03
302	2.52860e+03	1.87910e+03
303	2.56820e+03	1.87910e+03
304	2.60780e+03	1.87910e+03
305	2.64750e+03	1.87910e+03
306	8.81600e+02	1.86640e+03
307	8.81600e+02	1.84100e+03
308	1.03400e+03	1.82830e+03
309	1.05940e+03	1.82830e+03
310	8.81600e+02	1.81560e+03
311	8.81600e+02	1.77750e+03
312	1.03400e+03	1.77750e+03
313	1.05940e+03	1.77750e+03
314	9.83200e+02	1.72670e+03
315	1.02290e+03	1.72670e+03
316	1.06250e+03	1.72670e+03
317	1.10210e+03	1.72670e+03
318	1.14170e+03	1.72670e+03
319	1.18140e+03	1.72670e+03
320	1.22100e+03	1.72670e+03
321	1.26060e+03	1.72670e+03
322	1.30020e+03	1.72670e+03
323	1.33990e+03	1.72670e+03
324	1.37950e+03	1.72670e+03
325	1.41910e+03	1.72670e+03
326	1.45870e+03	1.72670e+03
327	1.49840e+03	1.72670e+03
328	1.53800e+03	1.72670e+03
329	1.57760e+03	1.72670e+03
330	1.61720e+03	1.72670e+03
331	1.65690e+03	1.72670e+03
332	1.69650e+03	1.72670e+03
333	1.73610e+03	1.72670e+03
334	1.77570e+03	1.72670e+03
335	1.81540e+03	1.72670e+03
336	1.85500e+03	1.72670e+03
337	1.89460e+03	1.72670e+03
338	1.93420e+03	1.72670e+03
339	1.97380e+03	1.72670e+03
340	2.01350e+03	1.72670e+03
341	2.05310e+03	1.72670e+03
342	2.09270e+03	1.72670e+03
343	2.13230e+03	1.72670e+03
344	2.17200e+03	1.72670e+03
345	2.21160e+03	1.72670e+03
346	2.25120e+03	1.72670e+03
347	2.29080e+03	1.72670e+03
348	2.33050e+03	1.72670e+03
349	2.37010e+03	1.72670e+03
350	2.40970e+03	1.72670e+03
351	2.44930e+03	1.72670e+03
352	2.48900e+03	1.72670e+03
353	2.52860e+03	1.72670e+03
354	2.56820e+03	1.72670e+03
355	2.60780e+03	1.72670e+03
356	2.64750e+03	1.72670e+03
357	8.81600e+02	1.70130e+03
358	9.83200e+02	1.67590e+03
359	1.02290e+03	1.67590e+03
360	1.06250e+03	1.67590e+03
361	1.10210e+03	1.67590e+03
362	1.14170e+03	1.67590e+03
363	1.18140e+03	1.67590e+03
364	1.22100e+03	1.67590e+03
365	1.26060e+03	1.67590e+03
366	1.30020e+03	1.67590e+03
367	1.33990e+03	1.67590e+03
368	1.37950e+03	1.67590e+03
369	1.41910e+03	1.67590e+03
370	1.45870e+03	1.67590e+03
371	1.49840e+03	1.67590e+03
372	1.53800e+03	1.67590e+03
373	1.57760e+03	1.67590e+03
374	1.61720e+03	1.67590e+03
375	1.65690e+03	1.67590e+03
376	1.69650e+03	1.67590e+03
377	1.73610e+03	1.67590e+03
378	1.77570e+03	1.67590e+03
379	1.81540e+03	1.67590e+03
380	1.85500e+03	1.67590e+03
381	1.89460e+03	1.67590e+03
382	1.93420e+03	1.67590e+03
383	1.97380e+03	1.67590e+03
384	2.01350e+03	1.67590e+03
385	2.05310e+03	1.67590e+03
386	2.09270e+03	1.67590e+03
387	2.13230e+03	1.67590e+03
388	2.17200e+03	1.67590e+03
389	2.21160e+03	1.67590e+03
390	2.25120e+03	1.67590e+03
391	2.29080e+03	1.67590e+03
392	2.33050e+03	1.67590e+03
393	2.37010e+03	1.67590e+03
394	2.40970e+03	1.67590e+03
395	2.44930e+03	1.67590e+03
396	2.48900e+03	1.67590e+03
397	2.52860e+03	1.67590e+03
398	2.56820e+03	1.67590e+03
399	2.60780e+03	1.67590e+03
400	2.64750e+03	1.67590e+03
401	8.68900e+02	1.66320e+03
402	1.03400e+03	1.62510e+03
403	1.05940e+03	1.62510e+03
404	1.05940e+03	1.57430e+03
405	1.03400e+03	1.57430e+03
406	9.83200e+02	1.52350e+03
407	1.02290e+03	1.52350e+03
408	1.06250e+03	1.52350e+03
409	1.10210e+03	1.52350e+03
410	1.14170e+03	1.52350e+03
411	1.18140e+03	1.52350e+03
412	1.22100e+03	1.52350e+03
413	1.26060e+03	1.52350e+03
414	1.30020e+03	1.52350e+03
415	1.33990e+03	1.52350e+03
416	1.37950e+03	1.52350e+03
417	1.41910e+03	1.52350e+03
418	1.45870e+03	1.52350e+03
419	1.49840e+03	1.52350e+03
420	1.53800e+03	1.52350e+03
421	1.57760e+03	1.52350e+03
422	1.61720e+03	1.52350e+03
423	1.65690e+03	1.52350e+03
424	1.69650e+03	1.52350e+03
425	1.73610e+03	1.52350e+03
426	1.77570e+03	1.52350e+03
427	1.81540e+03	1.52350e+03
428	1.85500e+03	1.52350e+03
429	1.89460e+03	1.52350e+03
430	1.93420e+03	1.52350e+03
431	1.97380e+03	1.52350e+03
432	2.01350e+03	1.52350e+03
433	2.05310e+03	1.52350e+03
434	2.09270e+03	1.52350e+03
435	2.13230e+03	1.52350e+03
436	2.17200e+03	1.52350e+03
437	2.21160e+03	1.52350e+03
438	2.25120e+03	1.52350e+03
439	2.29080e+03	1.52350e+03
440	2.33050e+03	1.52350e+03
441	2.37010e+03	1.52350e+03
442	2.40970e+03	1.52350e+03
443	2.44930e+03	1.52350e+03
444	2.48900e+03	1.52350e+03
445	2.52860e+03	1.52350e+03
446	2.56820e+03	1.52350e+03
447	2.60780e+03	1.52350e+03
448	2.64750e+03	1.52350e+03
449	8.68900e+02	1.48540e+03
450	9.83200e+02	1.47270e+03
451	1.02290e+03	1.47270e+03
452	1.06250e+03	1.47270e+03
453	1.10210e+03	1.47270e+03
454	1.14170e+03	1.47270e+03
455	1.18140e+03	1.47270e+03
456	1.22100e+03	1.47270e+03
457	1.26060e+03	1.47270e+03
458	1.30020e+03	1.47270e+03
459	1.33990e+03	1.47270e+03
460	1.37950e+03	1.47270e+03
461	1.41910e+03	1.47270e+03
462	1.45870e+03	1.47270e+03
463	1.49840e+03	1.47270e+03
464	1.53800e+03	1.47270e+03
465	1.57760e+03	1.47270e+03
466	1.61720e+03	1.47270e+03
467	1.65690e+03	1.47270e+03
468	1.69650e+03	1.47270e+03
469	1.73610e+03	1.47270e+03
470	1.77570e+03	1.47270e+03
471	1.81540e+03	1.47270e+03
472	1.85500e+03	1.47270e+03
473	1.89460e+03	1.47270e+03
474	1.93420e+03	1.47270e+03
475	1.97380e+03	1.47270e+03
476	2.01350e+03	1.47270e+03
477	2.05310e+03	1.47270e+03
478	2.09270e+03	1.47270e+03
479	2.13230e+03	1.47270e+03
480	2.17200e+03	1.47270e+03
481	2.21160e+03	1.47270e+03
482	2.25120e+03	1.47270e+03
483	2.29080e+03	1.47270e+03
484	2.33050e+03	1.47270e+03
485	2.37010e+03	1.47270e+03
486	2.40970e+03	1.47270e+03
487	2.44930e+03	1.47270e+03
488	2.48900e+03	1.47270e+03
489	2.52860e+03	1.47270e+03
490	2.56820e+03	1.47270e+03
491	2.60780e+03	1.47270e+03
492	2.64750e+03	1.47270e+03
493	1.05940e+03	1.42190e+03
494	1.03400e+03	1.42190e+03
495	8.56200e+02	1.39650e+03
496	8.30800e+02	1.39650e+03
497	1.03400e+03	1.37110e+03
498	1.05940e+03	1.37110e+03
499	9.07000e+02	1.35840e+03
500	8.30800e+02	1.35840e+03
501	8.30800e+02	1.33300e+03
502	9.07000e+02	1.33300e+03
503	9.83200e+02	1.32030e+03
504	1.02290e+03	1.32030e+03
505	1.06250e+03	1.32030e+03
506	1.10210e+03	1.32030e+03
507	1.14170e+03	1.32030e+03
508	1.18140e+03	1.32030e+03
509	1.22100e+03	1.32030e+03
510	1.26060e+03	1.32030e+03
511	1.30020e+03	1.32030e+03
512	1.33990e+03	1.32030e+03
513	1.37950e+03	1.32030e+03
514	1.41910e+03	1.32030e+03
515	1.45870e+03	1.32030e+03
516	1.49840e+03	1.32030e+03
517	1.53800e+03	1.32030e+03
518	1.57760e+03	1.32030e+03
519	1.61720e+03	1.32030e+03
520	1.65690e+03	1.32030e+03
521	1.69650e+03	1.32030e+03
522	1.73610e+03	1.32030e+03
523	1.77570e+03	1.32030e+03
524	1.81540e+03	1.32030e+03
525	1.85500e+03	1.32030e+03
526	1.89460e+03	1.32030e+03
527	1.93420e+03	1.32030e+03
528	1.97380e+03	1.32030e+03
529	2.01350e+03	1.32030e+03
530	2.05310e+03	1.32030e+03
531	2.09270e+03	1.32030e+03
532	2.13230e+03	1.32030e+03
533	2.17200e+03	1.32030e+03
534	2.21160e+03	1.32030e+03
535	2.25120e+03	1.32030e+03
536	2.29080e+03	1.32030e+03
537	2.33050e+03	1.32030e+03
538	2.37010e+03	1.32030e+03
539	2.40970e+03	1.32030e+03
540	2.44930e+03	1.32030e+03
541	2.48900e+03	1.32030e+03
542	2.52860e+03	1.32030e+03
543	2.56820e+03	1.32030e+03
544	2.60780e+03	1.32030e+03
545	2.64750e+03	1.32030e+03
546	9.07000e+02	1.30760e+03
547	8.30800e+02	1.30760e+03
548	8.30800e+02	1.28220e+03
549	9.07000e+02	1.28220e+03
550	9.83200e+02	1.26950e+03
551	1.02290e+03	1.26950e+03
552	1.06250e+03	1.26950e+03
553	1.10210e+03	1.26950e+03
554	1.14170e+03	1.26950e+03
555	1.18140e+03	1.26950e+03
556	1.22100e+03	1.26950e+03
557	1.26060e+03	1.26950e+03
558	1.30020e+03	1.26950e+03
559	1.33990e+03	1.26950e+03
560	1.37950e+03	1.26950e+03
561	1.41910e+03	1.26950e+03
562	1.45870e+03	1.26950e+03
563	1.49840e+03	1.26950e+03
564	1.53800e+03	1.26950e+03
565	1.57760e+03	1.26950e+03
566	1.61720e+03	1.26950e+03
567	1.65690e+03	1.26950e+03
568	1.69650e+03	1.26950e+03
569	1.73610e+03	1.26950e+03
570	1.77570e+03	1.26950e+03
571	1.81540e+03	1.26950e+03
572	1.85500e+03	1.26950e+03
573	1.89460e+03	1.26950e+03
574	1.93420e+03	1.26950e+03
575	1.97380e+03	1.26950e+03
576	2.01350e+03	1.26950e+03
577	2.05310e+03	1.26950e+03
578	2.09270e+03	1.26950e+03
579	2.13230e+03	1.26950e+03
580	2.17200e+03	1.26950e+03
581	2.21160e+03	1.26950e+03
582	2.25120e+03	1.26950e+03
583	2.29080e+03	1.26950e+03
584	2.33050e+03	1.26950e+03
585	2.37010e+03	1.26950e+03
586	2.40970e+03	1.26950e+03
587	2.44930e+03	1.26950e+03
588	2.48900e+03	1.26950e+03
589	2.52860e+03	1.26950e+03
590	2.56820e+03	1.26950e+03
591	2.60780e+03	1.26950e+03
592	2.64750e+03	1.26950e+03
593	9.07000e+02	1.25680e+03
594	8.30800e+02	1.25680e+03
595	8.30800e+02	1.23140e+03
596	9.07000e+02	1.23140e+03
597	1.03400e+03	1.21870e+03
598	1.05940e+03	1.21870e+03
599	9.07000e+02	1.20600e+03
600	8.30800e+02	1.20600e+03
601	8.30800e+02	1.18060e+03
602	9.07000e+02	1.18060e+03
603	1.03400e+03	1.16790e+03
604	1.05940e+03	1.16790e+03
605	8.56200e+02	1.14250e+03
606	8.30800e+02	1.14250e+03
607	9.83200e+02	1.11710e+03
608	1.02290e+03	1.11710e+03
609	1.06250e+03	1.11710e+03
610	1.10210e+03	1.11710e+03
611	1.14170e+03	1.11710e+03
612	1.18140e+03	1.11710e+03
613	1.22100e+03	1.11710e+03
614	1.26060e+03	1.11710e+03
615	1.30020e+03	1.11710e+03
616	1.33990e+03	1.11710e+03
617	1.37950e+03	1.11710e+03
618	1.41910e+03	1.11710e+03
619	1.45870e+03	1.11710e+03
620	1.49840e+03	1.11710e+03
621	1.53800e+03	1.11710e+03
622	1.57760e+03	1.11710e+03
623	1.61720e+03	1.11710e+03
624	1.65690e+03	1.11710e+03
625	1.69650e+03	1.11710e+03
626	1.73610e+03	1.11710e+03
627	1.77570e+03	1.11710e+03
628	1.81540e+03	1.11710e+03
629	1.85500e+03	1.11710e+03
630	1.89460e+03	1.11710e+03
631	1.93420e+03	1.11710e+03
632	1.97380e+03	1.11710e+03
633	2.01350e+03	1.11710e+03
634	2.05310e+03	1.11710e+03
635	2.09270e+03	1.11710e+03
636	2.13230e+03	1.11710e+03
637	2.17200e+03	1.11710e+03
638	2.21160e+03	1.11710e+03
639	2.25120e+03	1.11710e+03
640	2.29080e+03	1.11710e+03
641	2.33050e+03	1.11710e+03
642	2.37010e+03	1.11710e+03
643	2.40970e+03	1.11710e+03
644	2.44930e+03	1.11710e+03
645	2.48900e+03	1.11710e+03
646	2.52860e+03	1.11710e+03
647	2.56820e+03	1.11710e+03
648	2.60780e+03	1.11710e+03
649	2.64750e+03	1.11710e+03
650	9.07000e+02	1.10440e+03
651	8.30800e+02	1.10440e+03
652	8.30800e+02	1.07900e+03
653	8.68900e+02	1.07900e+03
654	9.07000e+02	1.07900e+03
655	9.83200e+02	1.06630e+03
656	1.02290e+03	1.06630e+03
657	1.06250e+03	1.06630e+03
658	1.10210e+03	1.06630e+03
659	1.14170e+03	1.06630e+03
660	1.18140e+03	1.06630e+03
661	1.22100e+03	1.06630e+03
662	1.26060e+03	1.06630e+03
663	1.30020e+03	1.06630e+03
664	1.33990e+03	1.06630e+03
665	1.37950e+03	1.06630e+03
666	1.41910e+03	1.06630e+03
667	1.45870e+03	1.06630e+03
668	1.49840e+03	1.06630e+03
669	1.53800e+03	1.06630e+03
670	1.57760e+03	1.06630e+03
671	1.61720e+03	1.06630e+03
672	1.65690e+03	1.06630e+03
673	1.69650e+03	1.06630e+03
674	1.73610e+03	1.06630e+03
675	1.77570e+03	1.06630e+03
676	1.81540e+03	1.06630e+03
677	1.85500e+03	1.06630e+03
678	1.89460e+03	1.06630e+03
679	1.93420e+03	1.06630e+03
680	1.97380e+03	1.06630e+03
681	2.01350e+03	1.06630e+03
682	2.05310e+03	1.06630e+03
683	2.09270e+03	1.06630e+03
684	2.13230e+03	1.06630e+03
685	2.17200e+03	1.06630e+03
686	2.21160e+03	1.06630e+03
687	2.25120e+03	1.06630e+03
688	2.29080e+03	1.06630e+03
689	2.33050e+03	1.06630e+03
690	2.37010e+03	1.06630e+03
691	2.40970e+03	1.06630e+03
692	2.44930e+03	1.06630e+03
693	2.48900e+03	1.06630e+03
694	2.52860e+03	1.06630e+03
695	2.56820e+03	1.06630e+03
696	2.60780e+03	1.06630e+03
697	2.64750e+03	1.06630e+03
698	9.07000e+02	1.05360e+03
699	8.68900e+02	1.05360e+03
700	8.30800e+02	1.05360e+03
701	8.30800e+02	1.02820e+03
702	8.68900e+02	1.02820e+03
703	9.07000e+02	1.02820e+03
704	1.03400e+03	1.01550e+03
705	1.05940e+03	1.01550e+03
706	9.07000e+02	1.00280e+03
707	8.30800e+02	1.00280e+03
708	1.13560e+03	9.90100e+02
709	9.07000e+02	9.77400e+02
710	8.30800e+02	9.77400e+02
711	1.03400e+03	9.64700e+02
712	1.05940e+03	9.64700e+02
713	9.07000e+02	9.52000e+02
714	8.30800e+02	9.52000e+02
715	8.30800e+02	9.26600e+02
716	9.07000e+02	9.26600e+02
717	9.83200e+02	9.13900e+02
718	1.02290e+03	9.13900e+02
719	1.06250e+03	9.13900e+02
720	1.10210e+03	9.13900e+02
721	1.14170e+03	9.13900e+02
722	1.18140e+03	9.13900e+02
723	1.22100e+03	9.13900e+02
724	1.26060e+03	9.13900e+02
725	1.30020e+03	9.13900e+02
726	1.33990e+03	9.13900e+02
727	1.37950e+03	9.13900e+02
728	1.41910e+03	9.13900e+02
729	1.45870e+03	9.13900e+02
730	1.49840e+03	9.13900e+02
731	1.53800e+03	9.13900e+02
732	1.57760e+03	9.13900e+02
733	1.61720e+03	9.13900e+02
734	1.65690e+03	9.13900e+02
735	1.69650e+03	9.13900e+02
736	1.73610e+03	9.13900e+02
737	1.77570e+03	9.13900e+02
738	1.81540e+03	9.13900e+02
739	1.85500e+03	9.13900e+02
740	1.89460e+03	9.13900e+02
741	1.93420e+03	9.13900e+02
742	1.97380e+03	9.13900e+02
743	2.01350e+03	9.13900e+02
744	2.05310e+03	9.13900e+02
745	2.09270e+03	9.13900e+02
746	2.13230e+03	9.13900e+02
747	2.17200e+03	9.13900e+02
748	2.21160e+03	9.13900e+02
749	2.25120e+03	9.13900e+02
750	2.29080e+03	9.13900e+02
751	2.33050e+03	9.13900e+02
752	2.37010e+03	9.13900e+02
753	2.40970e+03	9.13900e+02
754	2.44930e+03	9.13900e+02
755	2.48900e+03	9.13900e+02
756	2.52860e+03	9.13900e+02
757	2.56820e+03	9.13900e+02
758	2.60780e+03	9.13900e+02
759	2.64750e+03	9.13900e+02
760	8.68900e+02	8.88500e+02
761	9.83200e+02	8.63100e+02
762	1.02290e+03	8.63100e+02
763	1.06250e+03	8.63100e+02
764	1.10210e+03	8.63100e+02
765	1.14170e+03	8.63100e+02
766	1.18140e+03	8.63100e+02
767	1.22100e+03	8.63100e+02
768	1.26060e+03	8.63100e+02
769	1.30020e+03	8.63100e+02
770	1.33990e+03	8.63100e+02
771	1.37950e+03	8.63100e+02
772	1.41910e+03	8.63100e+02
773	1.45870e+03	8.63100e+02
774	1.49840e+03	8.63100e+02
775	1.53800e+03	8.63100e+02
776	1.57760e+03	8.63100e+02
777	1.61720e+03	8.63100e+02
778	1.65690e+03	8.63100e+02
779	1.69650e+03	8.63100e+02
780	1.73610e+03	8.63100e+02
781	1.77570e+03	8.63100e+02
782	1.81540e+03	8.63100e+02
783	1.85500e+03	8.63100e+02
784	1.89460e+03	8.63100e+02
785	1.93420e+03	8.63100e+02
786	1.97380e+03	8.63100e+02
787	2.01350e+03	8.63100e+02
788	2.05310e+03	8.63100e+02
789	2.09270e+03	8.63100e+02
790	2.13230e+03	8.63100e+02
791	2.17200e+03	8.63100e+02
792	2.21160e+03	8.63100e+02
793	2.25120e+03	8.63100e+02
794	2.29080e+03	8.63100e+02
795	2.33050e+03	8.63100e+02
796	2.37010e+03	8.63100e+02
797	2.40970e+03	8.63100e+02
798	2.44930e+03	8.63100e+02
799	2.48900e+03	8.63100e+02
800	2.52860e+03	8.63100e+02
801	2.56820e+03	8.63100e+02
802	2.60780e+03	8.63100e+02
803	2.64750e+03	8.63100e+02
804	1.68150e+03	8.37700e+02
805	1.24990e+03	8.37700e+02
806	8.68900e+02	8.37700e+02
807	9.57800e+02	8.25000e+02
808	9.83200e+02	8.25000e+02
809	1.03400e+03	8.25000e+02
810	1.11020e+03	8.25000e+02
811	1.14830e+03	8.25000e+02
812	1.22450e+03	8.25000e+02
813	1.30070e+03	8.25000e+02
814	1.37690e+03	8.25000e+02
815	1.41500e+03	8.25000e+02
816	1.49120e+03	8.25000e+02
817	1.52910e+03	8.25000e+02
818	1.60530e+03	8.25000e+02
819	1.64340e+03	8.25000e+02
820	1.71960e+03	8.25000e+02
821	1.75770e+03	8.25000e+02
822	1.83390e+03	8.25000e+02
823	6.91100e+02	2.38070e+03
824	7.41900e+02	2.38070e+03
825	7.92700e+02	2.38070e+03
826	7.92700e+02	2.43150e+03
827	6.91100e+02	2.43150e+03
828	8.30800e+02	2.43790e+03
829	9.07000e+02	2.43790e+03
830	9.07000e+02	2.46330e+03
831	8.30800e+02	2.46330e+03
832	7.92700e+02	2.48230e+03
833	7.41900e+02	2.48230e+03
834	6.91100e+02	2.48230e+03
835	8.30800e+02	2.48870e+03
836	9.07000e+02	2.48870e+03
837	9.83200e+02	2.48870e+03
838	1.02290e+03	2.48870e+03
839	1.06250e+03	2.48870e+03
840	1.10210e+03	2.48870e+03
841	1.14170e+03	2.48870e+03
842	1.18140e+03	2.48870e+03
843	1.22100e+03	2.48870e+03
844	1.26060e+03	2.48870e+03
845	1.30020e+03	2.48870e+03
846	1.33990e+03	2.48870e+03
847	1.37950e+03	2.48870e+03
848	1.41910e+03	2.48870e+03
849	1.45870e+03	2.48870e+03
850	1.49840e+03	2.48870e+03
851	1.53800e+03	2.48870e+03
852	1.57760e+03	2.48870e+03
853	1.61720e+03	2.48870e+03
854	1.65690e+03	2.48870e+03
855	1.69650e+03	2.48870e+03
856	1.73610e+03	2.48870e+03
857	1.77570e+03	2.48870e+03
858	1.81540e+03	2.48870e+03
859	1.85500e+03	2.48870e+03
860	1.89460e+03	2.48870e+03
861	1.93420e+03	2.48870e+03
862	1.97380e+03	2.48870e+03
863	2.01350e+03	2.48870e+03
864	2.05310e+03	2.48870e+03
865	2.09270e+03	2.48870e+03
866	2.13230e+03	2.48870e+03
867	2.17200e+03	2.48870e+03
868	2.21160e+03	2.48870e+03
869	2.25120e+03	2.48870e+03
870	2.29080e+03	2.48870e+03
871	2.33050e+03	2.48870e+03
872	2.37010e+03	2.48870e+03
873	2.40970e+03	2.48870e+03
874	2.44930e+03	2.48870e+03
875	2.48900e+03	2.48870e+03
876	2.52860e+03	2.48870e+03
877	2.56820e+03	2.48870e+03
878	2.60780e+03	2.48870e+03
879	2.64750e+03	2.48870e+03
880	9.07000e+02	2.51410e+03
881	8.30800e+02	2.51410e+03
882	8.30800e+02	2.53950e+03
883	9.07000e+02	2.53950e+03
884	9.83200e+02	2.53950e+03
885	1.02290e+03	2.53950e+03
886	1.06250e+03	2.53950e+03
887	1.10210e+03	2.53950e+03
888	1.14170e+03	2.53950e+03
889	1.18140e+03	2.53950e+03
890	1.22100e+03	2.53950e+03
891	1.26060e+03	2.53950e+03
892	1.30020e+03	2.53950e+03
893	1.33990e+03	2.53950e+03
894	1.37950e+03	2.53950e+03
895	1.41910e+03	2.53950e+03
896	1.45870e+03	2.53950e+03
897	1.49840e+03	2.53950e+03
898	1.53800e+03	2.53950e+03
899	1.57760e+03	2.53950e+03
900	1.61720e+03	2.53950e+03
901	1.65690e+03	2.53950e+03
902	1.69650e+03	2.53950e+03
903	1.73610e+03	2.53950e+03
904	1.77570e+03	2.53950e+03
905	1.81540e+03	2.53950e+03
906	1.85500e+03	2.53950e+03
907	1.89460e+03	2.53950e+03
908	1.93420e+03	2.53950e+03
909	1.97380e+03	2.53950e+03
910	2.01350e+03	2.53950e+03
911	2.05310e+03	2.53950e+03
912	2.09270e+03	2.53950e+03
913	2.13230e+03	2.53950e+03
914	2.17200e+03	2.53950e+03
915	2.21160e+03	2.53950e+03
916	2.25120e+03	2.53950e+03
917	2.29080e+03	2.53950e+03
918	2.33050e+03	2.53950e+03
919	2.37010e+03	2.53950e+03
920	2.40970e+03	2.53950e+03
921	2.44930e+03	2.53950e+03
922	2.48900e+03	2.53950e+03
923	2.52860e+03	2.53950e+03
924	2.56820e+03	2.53950e+03
925	2.60780e+03	2.53950e+03
926	2.64750e+03	2.53950e+03
927	9.07000e+02	2.56490e+03
928	8.30800e+02	2.56490e+03
929	8.30800e+02	2.59030e+03
930	9.07000e+02	2.59030e+03
931	1.03400e+03	2.59030e+03
932	1.05940e+03	2.59030e+03
933	8.56200e+02	2.62840e+03
934	8.30800e+02	2.62840e+03
935	8.30800e+02	2.66650e+03
936	9.07000e+02	2.66650e+03
937	8.30800e+02	2.69190e+03
938	9.07000e+02	2.69190e+03
939	9.83200e+02	2.69190e+03
940	1.02290e+03	2.69190e+03
941	1.06250e+03	2.69190e+03
942	1.10210e+03	2.69190e+03
943	1.14170e+03	2.69190e+03
944	1.18140e+03	2.69190e+03
945	1.22100e+03	2.69190e+03
946	1.26060e+03	2.69190e+03
947	1.30020e+03	2.69190e+03
948	1.33990e+03	2.69190e+03
949	1.37950e+03	2.69190e+03
950	1.41910e+03	2.69190e+03
951	1.45870e+03	2.69190e+03
952	1.49840e+03	2.69190e+03
953	1.53800e+03	2.69190e+03
954	1.57760e+03	2.69190e+03
955	1.61720e+03	2.69190e+03
956	1.65690e+03	2.69190e+03
957	1.69650e+03	2.69190e+03
958	1.73610e+03	2.69190e+03
959	1.77570e+03	2.69190e+03
960	1.81540e+03	2.69190e+03
961	1.85500e+03	2.69190e+03
962	1.89460e+03	2.69190e+03
963	1.93420e+03	2.69190e+03
964	1.97380e+03	2.69190e+03
965	2.01350e+03	2.69190e+03
966	2.05310e+03	2.69190e+03
967	2.09270e+03	2.69190e+03
968	2.13230e+03	2.69190e+03
969	2.17200e+03	2.69190e+03
970	2.21160e+03	2.69190e+03
971	2.25120e+03	2.69190e+03
972	2.29080e+03	2.69190e+03
973	2.33050e+03	2.69190e+03
974	2.37010e+03	2.69190e+03
975	2.40970e+03	2.69190e+03
976	2.44930e+03	2.69190e+03
977	2.48900e+03	2.69190e+03
978	2.52860e+03	2.69190e+03
979	2.56820e+03	2.69190e+03
980	2.60780e+03	2.69190e+03
981	2.64750e+03	2.69190e+03
982	9.07000e+02	2.71730e+03
983	8.30800e+02	2.71730e+03
984	8.30800e+02	2.74270e+03
985	9.07000e+02	2.74270e+03
986	9.83200e+02	2.74270e+03
987	1.02290e+03	2.74270e+03
988	1.06250e+03	2.74270e+03
989	1.10210e+03	2.74270e+03
990	1.14170e+03	2.74270e+03
991	1.18140e+03	2.74270e+03
992	1.22100e+03	2.74270e+03
993	1.26060e+03	2.74270e+03
994	1.30020e+03	2.74270e+03
995	1.33990e+03	2.74270e+03
996	1.37950e+03	2.74270e+03
997	1.41910e+03	2.74270e+03
998	1.45870e+03	2.74270e+03
999	1.49840e+03	2.74270e+03
1000	1.53800e+03	2.74270e+03
1001	1.57760e+03	2.74270e+03
1002	1.61720e+03	2.74270e+03
1003	1.65690e+03	2.74270e+03
1004	1.69650e+03	2.74270e+03
1005	1.73610e+03	2.74270e+03
1006	1.77570e+03	2.74270e+03
1007	1.81540e+03	2.74270e+03
1008	1.85500e+03	2.74270e+03
1009	1.89460e+03	2.74270e+03
1010	1.93420e+03	2.74270e+03
1011	1.97380e+03	2.74270e+03
1012	2.01350e+03	2.74270e+03
1013	2.05310e+03	2.74270e+03
1014	2.09270e+03	2.74270e+03
1015	2.13230e+03	2.74270e+03
1016	2.17200e+03	2.74270e+03
1017	2.21160e+03	2.74270e+03
1018	2.25120e+03	2.74270e+03
1019	2.29080e+03	2.74270e+03
1020	2.33050e+03	2.74270e+03
1021	2.37010e+03	2.74270e+03
1022	2.40970e+03	2.74270e+03
1023	2.44930e+03	2.74270e+03
1024	2.48900e+03	2.74270e+03
1025	2.52860e+03	2.74270e+03
1026	2.56820e+03	2.74270e+03
1027	2.60780e+03	2.74270e+03
1028	2.64750e+03	2.74270e+03
1029	9.07000e+02	2.76810e+03
1030	8.30800e+02	2.76810e+03
1031	8.30800e+02	2.79350e+03
1032	9.07000e+02	2.79350e+03
1033	1.03400e+03	2.79350e+03
1034	1.05940e+03	2.79350e+03
1035	9.07000e+02	2.81890e+03
1036	8.30800e+02	2.81890e+03
1037	8.30800e+02	2.84430e+03
1038	9.07000e+02	2.84430e+03
1039	9.07000e+02	2.88240e+03
1040	8.56200e+02	2.88240e+03
1041	8.30800e+02	2.88240e+03
1042	9.83200e+02	2.89510e+03
1043	1.02290e+03	2.89510e+03
1044	1.06250e+03	2.89510e+03
1045	1.10210e+03	2.89510e+03
1046	1.14170e+03	2.89510e+03
1047	1.18140e+03	2.89510e+03
1048	1.22100e+03	2.89510e+03
1049	1.26060e+03	2.89510e+03
1050	1.30020e+03	2.89510e+03
1051	1.33990e+03	2.89510e+03
1052	1.37950e+03	2.89510e+03
1053	1.41910e+03	2.89510e+03
1054	1.45870e+03	2.89510e+03
1055	1.49840e+03	2.89510e+03
1056	1.53800e+03	2.89510e+03
1057	1.57760e+03	2.89510e+03
1058	1.61720e+03	2.89510e+03
1059	1.65690e+03	2.89510e+03
1060	1.69650e+03	2.89510e+03
1061	1.73610e+03	2.89510e+03
1062	1.77570e+03	2.89510e+03
1063	1.81540e+03	2.89510e+03
1064	1.85500e+03	2.89510e+03
1065	1.89460e+03	2.89510e+03
1066	1.93420e+03	2.89510e+03
1067	1.97380e+03	2.89510e+03
1068	2.01350e+03	2.89510e+03
1069	2.05310e+03	2.89510e+03
1070	2.09270e+03	2.89510e+03
1071	2.13230e+03	2.89510e+03
1072	2.17200e+03	2.89510e+03
1073	2.21160e+03	2.89510e+03
1074	2.25120e+03	2.89510e+03
1075	2.29080e+03	2.89510e+03
1076	2.33050e+03	2.89510e+03
1077	2.37010e+03	2.89510e+03
1078	2.40970e+03	2.89510e+03
1079	2.44930e+03	2.89510e+03
1080	2.48900e+03	2.89510e+03
1081	2.52860e+03	2.89510e+03
1082	2.56820e+03	2.89510e+03
1083	2.60780e+03	2.89510e+03
1084	2.64750e+03	2.89510e+03
1085	8.43500e+02	2.92050e+03
1086	8.43500e+02	2.94590e+03
1087	9.83200e+02	2.94590e+03
1088	1.02290e+03	2.94590e+03
1089	1.06250e+03	2.94590e+03
1090	1.10210e+03	2.94590e+03
1091	1.14170e+03	2.94590e+03
1092	1.18140e+03	2.94590e+03
1093	1.22100e+03	2.94590e+03
1094	1.26060e+03	2.94590e+03
1095	1.30020e+03	2.94590e+03
1096	1.33990e+03	2.94590e+03
1097	1.37950e+03	2.94590e+03
1098	1.41910e+03	2.94590e+03
1099	1.45870e+03	2.94590e+03
1100	1.49840e+03	2.94590e+03
1101	1.53800e+03	2.94590e+03
1102	1.57760e+03	2.94590e+03
1103	1.61720e+03	2.94590e+03
1104	1.65690e+03	2.94590e+03
1105	1.69650e+03	2.94590e+03
1106	1.73610e+03	2.94590e+03
1107	1.77570e+03	2.94590e+03
1108	1.81540e+03	2.94590e+03
1109	1.85500e+03	2.94590e+03
1110	1.89460e+03	2.94590e+03
1111	1.93420e+03	2.94590e+03
1112	1.97380e+03	2.94590e+03
1113	2.01350e+03	2.94590e+03
1114	2.05310e+03	2.94590e+03
1115	2.09270e+03	2.94590e+03
1116	2.13230e+03	2.94590e+03
1117	2.17200e+03	2.94590e+03
1118	2.21160e+03	2.94590e+03
1119	2.25120e+03	2.94590e+03
1120	2.29080e+03	2.94590e+03
1121	2.33050e+03	2.94590e+03
1122	2.37010e+03	2.94590e+03
1123	2.40970e+03	2.94590e+03
1124	2.44930e+03	2.94590e+03
1125	2.48900e+03	2.94590e+03
1126	2.52860e+03	2.94590e+03
1127	2.56820e+03	2.94590e+03
1128	2.60780e+03	2.94590e+03
1129	2.64750e+03	2.94590e+03
1130	9.07000e+02	2.95860e+03
1131	8.43500e+02	2.97130e+03
1132	9.07000e+02	2.98400e+03
1133	9.32400e+02	2.98400e+03
1134	8.43500e+02	2.99670e+03
1135	1.03400e+03	2.99670e+03
1136	1.05940e+03	2.99670e+03
1137	9.32400e+02	3.02210e+03
1138	9.07000e+02	3.02210e+03
1139	8.43500e+02	3.02210e+03
1140	8.43500e+02	3.04750e+03
1141	8.43500e+02	3.07290e+03
1142	8.94300e+02	3.07290e+03
1143	9.19700e+02	3.07290e+03
1144	8.43500e+02	3.09830e+03
1145	9.83200e+02	3.09830e+03
1146	1.02290e+03	3.09830e+03
1147	1.06250e+03	3.09830e+03
1148	1.10210e+03	3.09830e+03
1149	1.14170e+03	3.09830e+03
1150	1.18140e+03	3.09830e+03
1151	1.22100e+03	3.09830e+03
1152	1.26060e+03	3.09830e+03
1153	1.30020e+03	3.09830e+03
1154	1.33990e+03	3.09830e+03
1155	1.37950e+03	3.09830e+03
1156	1.41910e+03	3.09830e+03
1157	1.45870e+03	3.09830e+03
1158	1.49840e+03	3.09830e+03
1159	1.53800e+03	3.09830e+03
1160	1.57760e+03	3.09830e+03
1161	1.61720e+03	3.09830e+03
1162	1.65690e+03	3.09830e+03
1163	1.69650e+03	3.09830e+03
1164	1.73610e+03	3.09830e+03
1165	1.77570e+03	3.09830e+03
1166	1.81540e+03	3.09830e+03
1167	1.85500e+03	3.09830e+03
1168	1.89460e+03	3.09830e+03
1169	1.93420e+03	3.09830e+03
1170	1.97380e+03	3.09830e+03
1171	2.01350e+03	3.09830e+03
1172	2.05310e+03	3.09830e+03
1173	2.09270e+03	3.09830e+03
1174	2.13230e+03	3.09830e+03
1175	2.17200e+03	3.09830e+03
1176	2.21160e+03	3.09830e+03
1177	2.25120e+03	3.09830e+03
1178	2.29080e+03	3.09830e+03
1179	2.33050e+03	3.09830e+03
1180	2.37010e+03	3.09830e+03
1181	2.40970e+03	3.09830e+03
1182	2.44930e+03	3.09830e+03
1183	2.48900e+03	3.09830e+03
1184	2.52860e+03	3.09830e+03
1185	2.56820e+03	3.09830e+03
1186	2.60780e+03	3.09830e+03
1187	2.64750e+03	3.09830e+03
1188	7.92700e+02	3.14270e+03
1189	7.41900e+02	3.14270e+03
1190	6.91100e+02	3.14270e+03
1191	8.94300e+02	3.14910e+03
1192	9.19700e+02	3.14910e+03
1193	9.83200e+02	3.14910e+03
1194	1.02290e+03	3.14910e+03
1195	1.06250e+03	3.14910e+03
1196	1.10210e+03	3.14910e+03
1197	1.14170e+03	3.14910e+03
1198	1.18140e+03	3.14910e+03
1199	1.22100e+03	3.14910e+03
1200	1.26060e+03	3.14910e+03
1201	1.30020e+03	3.14910e+03
1202	1.33990e+03	3.14910e+03
1203	1.37950e+03	3.14910e+03
1204	1.41910e+03	3.14910e+03
1205	1.45870e+03	3.14910e+03
1206	1.49840e+03	3.14910e+03
1207	1.53800e+03	3.14910e+03
1208	1.57760e+03	3.14910e+03
1209	1.61720e+03	3.14910e+03
1210	1.65690e+03	3.14910e+03
1211	1.69650e+03	3.14910e+03
1212	1.73610e+03	3.14910e+03
1213	1.77570e+03	3.14910e+03
1214	1.81540e+03	3.14910e+03
1215	1.85500e+03	3.14910e+03
1216	1.89460e+03	3.14910e+03
1217	1.93420e+03	3.14910e+03
1218	1.97380e+03	3.14910e+03
1219	2.01350e+03	3.14910e+03
1220	2.05310e+03	3.14910e+03
1221	2.09270e+03	3.14910e+03
1222	2.13230e+03	3.14910e+03
1223	2.17200e+03	3.14910e+03
1224	2.21160e+03	3.14910e+03
1225	2.25120e+03	3.14910e+03
1226	2.29080e+03	3.14910e+03
1227	2.33050e+03	3.14910e+03
1228	2.37010e+03	3.14910e+03
1229	2.40970e+03	3.14910e+03
1230	2.44930e+03	3.14910e+03
1231	2.48900e+03	3.14910e+03
1232	2.52860e+03	3.14910e+03
1233	2.56820e+03	3.14910e+03
1234	2.60780e+03	3.14910e+03
1235	2.64750e+03	3.14910e+03
1236	1.44040e+03	3.18720e+03
1237	1.40230e+03	3.18720e+03
1238	1.35150e+03	3.18720e+03
1239	1.31340e+03	3.18720e+03
1240	9.19700e+02	3.18720e+03
1241	8.94300e+02	3.18720e+03
1242	7.92700e+02	3.19350e+03
1243	6.91100e+02	3.19350e+03
1244	1.50390e+03	3.19990e+03
1245	1.57990e+03	3.19990e+03
1246	1.14830e+03	3.22530e+03
1247	1.12290e+03	3.22530e+03
1248	1.09750e+03	3.22530e+03
1249	1.07210e+03	3.22530e+03
1250	1.04670e+03	3.22530e+03
1251	1.02130e+03	3.22530e+03
1252	9.95900e+02	3.22530e+03
1253	9.70500e+02	3.22530e+03
1254	7.92700e+02	3.24430e+03
1255	7.41900e+02	3.24430e+03
1256	6.91100e+02	3.24430e+03
1257	1.07210e+03	3.25070e+03
1258	1.09750e+03	3.25070e+03
1259	1.12290e+03	3.25070e+03
1260	1.14830e+03	3.25070e+03
1261	1.17370e+03	3.25070e+03
1262	1.19910e+03	3.25070e+03
1263	1.22450e+03	3.25070e+03
1264	1.24990e+03	3.25070e+03
1265	1.27530e+03	3.25070e+03
1266	1.50390e+03	3.25070e+03
1267	1.52910e+03	3.25070e+03
1268	1.55450e+03	3.25070e+03
1269	1.57990e+03	3.25070e+03
1270	1.60530e+03	3.25070e+03
1271	1.63070e+03	3.25070e+03
1272	1.65610e+03	3.25070e+03
1273	1.68150e+03	3.25070e+03
1274	1.71960e+03	3.25070e+03
1275	1.74500e+03	3.25070e+03
1276	1.77040e+03	3.25070e+03
1277	1.79580e+03	3.25070e+03
1278	1.82120e+03	3.25070e+03
1279	1.84660e+03	3.25070e+03
1280	1.87200e+03	3.25070e+03
1281	1.89740e+03	3.25070e+03
1282	1.92280e+03	3.25070e+03
1283	1.96090e+03	3.25070e+03
1284	1.98630e+03	3.25070e+03
1285	2.01170e+03	3.25070e+03
1286	2.03710e+03	3.25070e+03
1287	2.06250e+03	3.25070e+03
1288	2.08790e+03	3.25070e+03
1289	2.11330e+03	3.25070e+03
1290	2.13870e+03	3.25070e+03
1291	2.16410e+03	3.25070e+03
1292	2.22760e+03	3.25070e+03
1293	2.25300e+03	3.25070e+03
1294	2.27840e+03	3.25070e+03
1295	2.30380e+03	3.25070e+03
1296	2.32920e+03	3.25070e+03
1297	2.35460e+03	3.25070e+03
1298	2.38000e+03	3.25070e+03
1299	2.40540e+03	3.25070e+03
1300	2.43080e+03	3.25070e+03
1301	2.46890e+03	3.25070e+03
1302	2.49430e+03	3.25070e+03
1303	2.51970e+03	3.25070e+03
1304	2.54510e+03	3.25070e+03
1305	2.57050e+03	3.25070e+03
1306	2.59590e+03	3.25070e+03
1307	2.62130e+03	3.25070e+03
1308	2.64670e+03	3.25070e+03
1309	2.67210e+03	3.25070e+03
1310	1.70050e+03	3.25700e+03
1311	9.45100e+02	3.26340e+03
1312	1.31340e+03	3.26340e+03
1313	1.35150e+03	3.26340e+03
1314	1.40230e+03	3.26340e+03
1315	1.44040e+03	3.26340e+03
1316	2.69750e+03	3.26340e+03
1317	2.43080e+03	8.37700e+02
1318	2.97690e+03	8.63100e+02
1319	3.00230e+03	8.63100e+02
1320	3.02770e+03	8.63100e+02
1321	3.05310e+03	8.63100e+02
1322	3.07850e+03	8.63100e+02
1323	3.10390e+03	8.63100e+02
1324	3.12930e+03	8.63100e+02
1325	3.15470e+03	8.63100e+02
1326	3.18010e+03	8.63100e+02
1327	3.20550e+03	8.63100e+02
1328	3.23090e+03	8.63100e+02
1329	3.25630e+03	8.63100e+02
1330	3.28170e+03	8.63100e+02
1331	3.30710e+03	8.63100e+02
1332	3.33250e+03	8.63100e+02
1333	3.35790e+03	8.63100e+02
1334	3.38330e+03	8.63100e+02
1335	3.40870e+03	8.63100e+02
1336	3.43410e+03	8.63100e+02
1337	3.45950e+03	8.63100e+02
1338	3.48490e+03	8.63100e+02
1339	3.51030e+03	8.63100e+02
1340	3.53570e+03	8.63100e+02
1341	3.56110e+03	8.63100e+02
1342	3.58650e+03	8.63100e+02
1343	3.61190e+03	8.63100e+02
1344	3.63730e+03	8.63100e+02
1345	3.66270e+03	8.63100e+02
1346	3.68810e+03	8.63100e+02
1347	3.71350e+03	8.63100e+02
1348	3.71350e+03	9.13900e+02
1349	3.68810e+03	9.13900e+02
1350	3.66270e+03	9.13900e+02
1351	3.63730e+03	9.13900e+02
1352	3.61190e+03	9.13900e+02
1353	3.58650e+03	9.13900e+02
1354	3.56110e+03	9.13900e+02
1355	3.53570e+03	9.13900e+02
1356	3.51030e+03	9.13900e+02
1357	3.48490e+03	9.13900e+02
1358	3.45950e+03	9.13900e+02
1359	3.43410e+03	9.13900e+02
1360	3.40870e+03	9.13900e+02
1361	3.38330e+03	9.13900e+02
1362	3.35790e+03	9.13900e+02
1363	3.33250e+03	9.13900e+02
1364	3.30710e+03	9.13900e+02
1365	3.28170e+03	9.13900e+02
1366	3.25630e+03	9.13900e+02
1367	3.23090e+03	9.13900e+02
1368	3.20550e+03	9.13900e+02
1369	3.18010e+03	9.13900e+02
1370	3.15470e+03	9.13900e+02
1371	3.12930e+03	9.13900e+02
1372	3.10390e+03	9.13900e+02
1373	3.07850e+03	9.13900e+02
1374	3.05310e+03	9.13900e+02
1375	3.02770e+03	9.13900e+02
1376	3.00230e+03	9.13900e+02
1377	2.97690e+03	9.13900e+02
1378	2.97690e+03	1.06630e+03
1379	3.00230e+03	1.06630e+03
1380	3.02770e+03	1.06630e+03
1381	3.05310e+03	1.06630e+03
1382	3.07850e+03	1.06630e+03
1383	3.10390e+03	1.06630e+03
1384	3.12930e+03	1.06630e+03
1385	3.15470e+03	1.06630e+03
1386	3.18010e+03	1.06630e+03
1387	3.20550e+03	1.06630e+03
1388	3.23090e+03	1.06630e+03
1389	3.25630e+03	1.06630e+03
1390	3.28170e+03	1.06630e+03
1391	3.30710e+03	1.06630e+03
1392	3.33250e+03	1.06630e+03
1393	3.35790e+03	1.06630e+03
1394	3.38330e+03	1.06630e+03
1395	3.40870e+03	1.06630e+03
1396	3.43410e+03	1.06630e+03
1397	3.45950e+03	1.06630e+03
1398	3.48490e+03	1.06630e+03
1399	3.51030e+03	1.06630e+03
1400	3.53570e+03	1.06630e+03
1401	3.56110e+03	1.06630e+03
1402	3.58650e+03	1.06630e+03
1403	3.61190e+03	1.06630e+03
1404	3.63730e+03	1.06630e+03
1405	3.66270e+03	1.06630e+03
1406	3.68810e+03	1.06630e+03
1407	3.71350e+03	1.06630e+03
1408	3.71350e+03	1.11710e+03
1409	3.68810e+03	1.11710e+03
1410	3.66270e+03	1.11710e+03
1411	3.63730e+03	1.11710e+03
1412	3.61190e+03	1.11710e+03
1413	3.58650e+03	1.11710e+03
1414	3.56110e+03	1.11710e+03
1415	3.53570e+03	1.11710e+03
1416	3.51030e+03	1.11710e+03
1417	3.48490e+03	1.11710e+03
1418	3.45950e+03	1.11710e+03
1419	3.43410e+03	1.11710e+03
1420	3.40870e+03	1.11710e+03
1421	3.38330e+03	1.11710e+03
1422	3.35790e+03	1.11710e+03
1423	3.33250e+03	1.11710e+03
1424	3.30710e+03	1.11710e+03
1425	3.28170e+03	1.11710e+03
1426	3.25630e+03	1.11710e+03
1427	3.23090e+03	1.11710e+03
1428	3.20550e+03	1.11710e+03
1429	3.18010e+03	1.11710e+03
1430	3.15470e+03	1.11710e+03
1431	3.12930e+03	1.11710e+03
1432	3.10390e+03	1.11710e+03
1433	3.07850e+03	1.11710e+03
1434	3.05310e+03	1.11710e+03
1435	3.02770e+03	1.11710e+03
1436	3.00230e+03	1.11710e+03
1437	2.97690e+03	1.11710e+03
1438	2.97690e+03	1.26950e+03
1439	3.00230e+03	1.26950e+03
1440	3.02770e+03	1.26950e+03
1441	3.05310e+03	1.26950e+03
1442	3.07850e+03	1.26950e+03
1443	3.10390e+03	1.26950e+03
1444	3.12930e+03	1.26950e+03
1445	3.15470e+03	1.26950e+03
1446	3.18010e+03	1.26950e+03
1447	3.20550e+03	1.26950e+03
1448	3.23090e+03	1.26950e+03
1449	3.25630e+03	1.26950e+03
1450	3.28170e+03	1.26950e+03
1451	3.30710e+03	1.26950e+03
1452	3.33250e+03	1.26950e+03
1453	3.35790e+03	1.26950e+03
1454	3.38330e+03	1.26950e+03
1455	3.40870e+03	1.26950e+03
1456	3.43410e+03	1.26950e+03
1457	3.45950e+03	1.26950e+03
1458	3.48490e+03	1.26950e+03
1459	3.51030e+03	1.26950e+03
1460	3.53570e+03	1.26950e+03
1461	3.56110e+03	1.26950e+03
1462	3.58650e+03	1.26950e+03
1463	3.61190e+03	1.26950e+03
1464	3.63730e+03	1.26950e+03
1465	3.66270e+03	1.26950e+03
1466	3.68810e+03	1.26950e+03
1467	3.71350e+03	1.26950e+03
1468	3.71350e+03	1.32030e+03
1469	3.68810e+03	1.32030e+03
1470	3.66270e+03	1.32030e+03
1471	3.63730e+03	1.32030e+03
1472	3.61190e+03	1.32030e+03
1473	3.58650e+03	1.32030e+03
1474	3.56110e+03	1.32030e+03
1475	3.53570e+03	1.32030e+03
1476	3.51030e+03	1.32030e+03
1477	3.48490e+03	1.32030e+03
1478	3.45950e+03	1.32030e+03
1479	3.43410e+03	1.32030e+03
1480	3.40870e+03	1.32030e+03
1481	3.38330e+03	1.32030e+03
1482	3.35790e+03	1.32030e+03
1483	3.33250e+03	1.32030e+03
1484	3.30710e+03	1.32030e+03
1485	3.28170e+03	1.32030e+03
1486	3.25630e+03	1.32030e+03
1487	3.23090e+03	1.32030e+03
1488	3.20550e+03	1.32030e+03
1489	3.18010e+03	1.32030e+03
1490	3.15470e+03	1.32030e+03
1491	3.12930e+03	1.32030e+03
1492	3.10390e+03	1.32030e+03
1493	3.07850e+03	1.32030e+03
1494	3.05310e+03	1.32030e+03
1495	3.02770e+03	1.32030e+03
1496	3.00230e+03	1.32030e+03
1497	2.97690e+03	1.32030e+03
1498	2.97690e+03	1.47270e+03
1499	3.00230e+03	1.47270e+03
1500	3.02770e+03	1.47270e+03
1501	3.05310e+03	1.47270e+03
1502	3.07850e+03	1.47270e+03
1503	3.10390e+03	1.47270e+03
1504	3.12930e+03	1.47270e+03
1505	3.15470e+03	1.47270e+03
1506	3.18010e+03	1.47270e+03
1507	3.20550e+03	1.47270e+03
1508	3.23090e+03	1.47270e+03
1509	3.25630e+03	1.47270e+03
1510	3.28170e+03	1.47270e+03
1511	3.30710e+03	1.47270e+03
1512	3.33250e+03	1.47270e+03
1513	3.35790e+03	1.47270e+03
1514	3.38330e+03	1.47270e+03
1515	3.40870e+03	1.47270e+03
1516	3.43410e+03	1.47270e+03
1517	3.45950e+03	1.47270e+03
1518	3.48490e+03	1.47270e+03
1519	3.51030e+03	1.47270e+03
1520	3.53570e+03	1.47270e+03
1521	3.56110e+03	1.47270e+03
1522	3.58650e+03	1.47270e+03
1523	3.61190e+03	1.47270e+03
1524	3.63730e+03	1.47270e+03
1525	3.66270e+03	1.47270e+03
1526	3.68810e+03	1.47270e+03
1527	3.71350e+03	1.47270e+03
1528	3.71350e+03	1.52350e+03
1529	3.68810e+03	1.52350e+03
1530	3.66270e+03	1.52350e+03
1531	3.63730e+03	1.52350e+03
1532	3.61190e+03	1.52350e+03
1533	3.58650e+03	1.52350e+03
1534	3.56110e+03	1.52350e+03
1535	3.53570e+03	1.52350e+03
1536	3.51030e+03	1.52350e+03
1537	3.48490e+03	1.52350e+03
1538	3.45950e+03	1.52350e+03
1539	3.43410e+03	1.52350e+03
1540	3.40870e+03	1.52350e+03
1541	3.38330e+03	1.52350e+03
1542	3.35790e+03	1.52350e+03
1543	3.33250e+03	1.52350e+03
1544	3.30710e+03	1.52350e+03
1545	3.28170e+03	1.52350e+03
1546	3.25630e+03	1.52350e+03
1547	3.23090e+03	1.52350e+03
1548	3.20550e+03	1.52350e+03
1549	3.18010e+03	1.52350e+03
1550	3.15470e+03	1.52350e+03
1551	3.12930e+03	1.52350e+03
1552	3.10390e+03	1.52350e+03
1553	3.07850e+03	1.52350e+03
1554	3.05310e+03	1.52350e+03
1555	3.02770e+03	1.52350e+03
1556	3.00230e+03	1.52350e+03
1557	2.97690e+03	1.52350e+03
1558	2.97690e+03	1.67590e+03
1559	3.00230e+03	1.67590e+03
1560	3.02770e+03	1.67590e+03
1561	3.05310e+03	1.67590e+03
1562	3.07850e+03	1.67590e+03
1563	3.10390e+03	1.67590e+03
1564	3.12930e+03	1.67590e+03
1565	3.15470e+03	1.67590e+03
1566	3.18010e+03	1.67590e+03
1567	3.20550e+03	1.67590e+03
1568	3.23090e+03	1.67590e+03
1569	3.25630e+03	1.67590e+03
1570	3.28170e+03	1.67590e+03
1571	3.30710e+03	1.67590e+03
1572	3.33250e+03	1.67590e+03
1573	3.35790e+03	1.67590e+03
1574	3.38330e+03	1.67590e+03
1575	3.40870e+03	1.67590e+03
1576	3.43410e+03	1.67590e+03
1577	3.45950e+03	1.67590e+03
1578	3.48490e+03	1.67590e+03
1579	3.51030e+03	1.67590e+03
1580	3.53570e+03	1.67590e+03
1581	3.56110e+03	1.67590e+03
1582	3.58650e+03	1.67590e+03
1583	3.61190e+03	1.67590e+03
1584	3.63730e+03	1.67590e+03
1585	3.66270e+03	1.67590e+03
1586	3.68810e+03	1.67590e+03
1587	3.71350e+03	1.67590e+03
1588	3.71350e+03	1.72670e+03
1589	3.68810e+03	1.72670e+03
1590	3.66270e+03	1.72670e+03
1591	3.63730e+03	1.72670e+03
1592	3.61190e+03	1.72670e+03
1593	3.58650e+03	1.72670e+03
1594	3.56110e+03	1.72670e+03
1595	3.53570e+03	1.72670e+03
1596	3.51030e+03	1.72670e+03
1597	3.48490e+03	1.72670e+03
1598	3.45950e+03	1.72670e+03
1599	3.43410e+03	1.72670e+03
1600	3.40870e+03	1.72670e+03
1601	3.38330e+03	1.72670e+03
1602	3.35790e+03	1.72670e+03
1603	3.33250e+03	1.72670e+03
1604	3.30710e+03	1.72670e+03
1605	3.28170e+03	1.72670e+03
1606	3.25630e+03	1.72670e+03
1607	3.23090e+03	1.72670e+03
1608	3.20550e+03	1.72670e+03
1609	3.18010e+03	1.72670e+03
1610	3.15470e+03	1.72670e+03
1611	3.12930e+03	1.72670e+03
1612	3.10390e+03	1.72670e+03
1613	3.07850e+03	1.72670e+03
1614	3.05310e+03	1.72670e+03
1615	3.02770e+03	1.72670e+03
1616	3.00230e+03	1.72670e+03
1617	2.97690e+03	1.72670e+03
1618	2.97690e+03	1.87910e+03
1619	3.00230e+03	1.87910e+03
1620	3.02770e+03	1.87910e+03
1621	3.05310e+03	1.87910e+03
1622	3.07850e+03	1.87910e+03
1623	3.10390e+03	1.87910e+03
1624	3.12930e+03	1.87910e+03
1625	3.15470e+03	1.87910e+03
1626	3.18010e+03	1.87910e+03
1627	3.20550e+03	1.87910e+03
1628	3.23090e+03	1.87910e+03
1629	3.25630e+03	1.87910e+03
1630	3.28170e+03	1.87910e+03
1631	3.30710e+03	1.87910e+03
1632	3.33250e+03	1.87910e+03
1633	3.35790e+03	1.87910e+03
1634	3.38330e+03	1.87910e+03
1635	3.40870e+03	1.87910e+03
1636	3.43410e+03	1.87910e+03
1637	3.45950e+03	1.87910e+03
1638	3.48490e+03	1.87910e+03
1639	3.51030e+03	1.87910e+03
1640	3.53570e+03	1.87910e+03
1641	3.56110e+03	1.87910e+03
1642	3.58650e+03	1.87910e+03
1643	3.61190e+03	1.87910e+03
1644	3.63730e+03	1.87910e+03
1645	3.66270e+03	1.87910e+03
1646	3.68810e+03	1.87910e+03
1647	3.71350e+03	1.87910e+03
1648	3.71350e+03	1.92990e+03
1649	3.68810e+03	1.92990e+03
1650	3.66270e+03	1.92990e+03
1651	3.63730e+03	1.92990e+03
1652	3.61190e+03	1.92990e+03
1653	3.58650e+03	1.92990e+03
1654	3.56110e+03	1.92990e+03
1655	3.53570e+03	1.92990e+03
1656	3.51030e+03	1.92990e+03
1657	3.48490e+03	1.92990e+03
1658	3.45950e+03	1.92990e+03
1659	3.43410e+03	1.92990e+03
1660	3.40870e+03	1.92990e+03
1661	3.38330e+03	1.92990e+03
1662	3.35790e+03	1.92990e+03
1663	3.33250e+03	1.92990e+03
1664	3.30710e+03	1.92990e+03
1665	3.28170e+03	1.92990e+03
1666	3.25630e+03	1.92990e+03
1667	3.23090e+03	1.92990e+03
1668	3.20550e+03	1.92990e+03
1669	3.18010e+03	1.92990e+03
1670	3.15470e+03	1.92990e+03
1671	3.12930e+03	1.92990e+03
1672	3.10390e+03	1.92990e+03
1673	3.07850e+03	1.92990e+03
1674	3.05310e+03	1.92990e+03
1675	3.02770e+03	1.92990e+03
1676	3.00230e+03	1.92990e+03
1677	2.97690e+03	1.92990e+03
1678	2.97690e+03	2.08230e+03
1679	3.00230e+03	2.08230e+03
1680	3.02770e+03	2.08230e+03
1681	3.05310e+03	2.08230e+03
1682	3.07850e+03	2.08230e+03
1683	3.10390e+03	2.08230e+03
1684	3.12930e+03	2.08230e+03
1685	3.15470e+03	2.08230e+03
1686	3.18010e+03	2.08230e+03
1687	3.20550e+03	2.08230e+03
1688	3.23090e+03	2.08230e+03
1689	3.25630e+03	2.08230e+03
1690	3.28170e+03	2.08230e+03
1691	3.30710e+03	2.08230e+03
1692	3.33250e+03	2.08230e+03
1693	3.35790e+03	2.08230e+03
1694	3.38330e+03	2.08230e+03
1695	3.40870e+03	2.08230e+03
1696	3.43410e+03	2.08230e+03
1697	3.45950e+03	2.08230e+03
1698	3.48490e+03	2.08230e+03
1699	3.51030e+03	2.08230e+03
1700	3.53570e+03	2.08230e+03
1701	3.56110e+03	2.08230e+03
1702	3.58650e+03	2.08230e+03
1703	3.61190e+03	2.08230e+03
1704	3.63730e+03	2.08230e+03
1705	3.66270e+03	2.08230e+03
1706	3.68810e+03	2.08230e+03
1707	3.71350e+03	2.08230e+03
1708	3.71350e+03	2.13310e+03
1709	3.68810e+03	2.13310e+03
1710	3.66270e+03	2.13310e+03
1711	3.63730e+03	2.13310e+03
1712	3.61190e+03	2.13310e+03
1713	3.58650e+03	2.13310e+03
1714	3.56110e+03	2.13310e+03
1715	3.53570e+03	2.13310e+03
1716	3.51030e+03	2.13310e+03
1717	3.48490e+03	2.13310e+03
1718	3.45950e+03	2.13310e+03
1719	3.43410e+03	2.13310e+03
1720	3.40870e+03	2.13310e+03
1721	3.38330e+03	2.13310e+03
1722	3.35790e+03	2.13310e+03
1723	3.33250e+03	2.13310e+03
1724	3.30710e+03	2.13310e+03
1725	3.28170e+03	2.13310e+03
1726	3.25630e+03	2.13310e+03
1727	3.23090e+03	2.13310e+03
1728	3.20550e+03	2.13310e+03
1729	3.18010e+03	2.13310e+03
1730	3.15470e+03	2.13310e+03
1731	3.12930e+03	2.13310e+03
1732	3.10390e+03	2.13310e+03
1733	3.07850e+03	2.13310e+03
1734	3.05310e+03	2.13310e+03
1735	3.02770e+03	2.13310e+03
1736	3.00230e+03	2.13310e+03
1737	2.97690e+03	2.13310e+03
1738	2.97690e+03	2.28550e+03
1739	3.00230e+03	2.28550e+03
1740	3.02770e+03	2.28550e+03
1741	3.05310e+03	2.28550e+03
1742	3.07850e+03	2.28550e+03
1743	3.10390e+03	2.28550e+03
1744	3.12930e+03	2.28550e+03
1745	3.15470e+03	2.28550e+03
1746	3.18010e+03	2.28550e+03
1747	3.20550e+03	2.28550e+03
1748	3.23090e+03	2.28550e+03
1749	3.25630e+03	2.28550e+03
1750	3.28170e+03	2.28550e+03
1751	3.30710e+03	2.28550e+03
1752	3.33250e+03	2.28550e+03
1753	3.35790e+03	2.28550e+03
1754	3.38330e+03	2.28550e+03
1755	3.40870e+03	2.28550e+03
1756	3.43410e+03	2.28550e+03
1757	3.45950e+03	2.28550e+03
1758	3.48490e+03	2.28550e+03
1759	3.51030e+03	2.28550e+03
1760	3.53570e+03	2.28550e+03
1761	3.56110e+03	2.28550e+03
1762	3.58650e+03	2.28550e+03
1763	3.61190e+03	2.28550e+03
1764	3.63730e+03	2.28550e+03
1765	3.66270e+03	2.28550e+03
1766	3.68810e+03	2.28550e+03
1767	3.71350e+03	2.28550e+03
1768	3.71350e+03	2.33630e+03
1769	3.68810e+03	2.33630e+03
1770	3.66270e+03	2.33630e+03
1771	3.63730e+03	2.33630e+03
1772	3.61190e+03	2.33630e+03
1773	3.58650e+03	2.33630e+03
1774	3.56110e+03	2.33630e+03
1775	3.53570e+03	2.33630e+03
1776	3.51030e+03	2.33630e+03
1777	3.48490e+03	2.33630e+03
1778	3.45950e+03	2.33630e+03
1779	3.43410e+03	2.33630e+03
1780	3.40870e+03	2.33630e+03
1781	3.38330e+03	2.33630e+03
1782	3.35790e+03	2.33630e+03
1783	3.33250e+03	2.33630e+03
1784	3.30710e+03	2.33630e+03
1785	3.28170e+03	2.33630e+03
1786	3.25630e+03	2.33630e+03
1787	3.23090e+03	2.33630e+03
1788	3.20550e+03	2.33630e+03
1789	3.18010e+03	2.33630e+03
1790	3.15470e+03	2.33630e+03
1791	3.12930e+03	2.33630e+03
1792	3.10390e+03	2.33630e+03
1793	3.07850e+03	2.33630e+03
1794	3.05310e+03	2.33630e+03
1795	3.02770e+03	2.33630e+03
1796	3.00230e+03	2.33630e+03
1797	2.97690e+03	2.33630e+03
1798	2.97690e+03	2.48870e+03
1799	3.00230e+03	2.48870e+03
1800	3.02770e+03	2.48870e+03
1801	3.05310e+03	2.48870e+03
1802	3.07850e+03	2.48870e+03
1803	3.10390e+03	2.48870e+03
1804	3.12930e+03	2.48870e+03
1805	3.15470e+03	2.48870e+03
1806	3.18010e+03	2.48870e+03
1807	3.20550e+03	2.48870e+03
1808	3.23090e+03	2.48870e+03
1809	3.25630e+03	2.48870e+03
1810	3.28170e+03	2.48870e+03
1811	3.30710e+03	2.48870e+03
1812	3.33250e+03	2.48870e+03
1813	3.35790e+03	2.48870e+03
1814	3.38330e+03	2.48870e+03
1815	3.40870e+03	2.48870e+03
1816	3.43410e+03	2.48870e+03
1817	3.45950e+03	2.48870e+03
1818	3.48490e+03	2.48870e+03
1819	3.51030e+03	2.48870e+03
1820	3.53570e+03	2.48870e+03
1821	3.56110e+03	2.48870e+03
1822	3.58650e+03	2.48870e+03
1823	3.61190e+03	2.48870e+03
1824	3.63730e+03	2.48870e+03
1825	3.66270e+03	2.48870e+03
1826	3.68810e+03	2.48870e+03
1827	3.71350e+03	2.48870e+03
1828	3.71350e+03	2.53950e+03
1829	3.68810e+03	2.53950e+03
1830	3.66270e+03	2.53950e+03
1831	3.63730e+03	2.53950e+03
1832	3.61190e+03	2.53950e+03
1833	3.58650e+03	2.53950e+03
1834	3.56110e+03	2.53950e+03
1835	3.53570e+03	2.53950e+03
1836	3.51030e+03	2.53950e+03
1837	3.48490e+03	2.53950e+03
1838	3.45950e+03	2.53950e+03
1839	3.43410e+03	2.53950e+03
1840	3.40870e+03	2.53950e+03
1841	3.38330e+03	2.53950e+03
1842	3.35790e+03	2.53950e+03
1843	3.33250e+03	2.53950e+03
1844	3.30710e+03	2.53950e+03
1845	3.28170e+03	2.53950e+03
1846	3.25630e+03	2.53950e+03
1847	3.23090e+03	2.53950e+03
1848	3.20550e+03	2.53950e+03
1849	3.18010e+03	2.53950e+03
1850	3.15470e+03	2.53950e+03
1851	3.12930e+03	2.53950e+03
1852	3.10390e+03	2.53950e+03
1853	3.07850e+03	2.53950e+03
1854	3.05310e+03	2.53950e+03
1855	3.02770e+03	2.53950e+03
1856	3.00230e+03	2.53950e+03
1857	2.97690e+03	2.53950e+03
1858	2.97690e+03	2.69190e+03
1859	3.00230e+03	2.69190e+03
1860	3.02770e+03	2.69190e+03
1861	3.05310e+03	2.69190e+03
1862	3.07850e+03	2.69190e+03
1863	3.10390e+03	2.69190e+03
1864	3.12930e+03	2.69190e+03
1865	3.15470e+03	2.69190e+03
1866	3.18010e+03	2.69190e+03
1867	3.20550e+03	2.69190e+03
1868	3.23090e+03	2.69190e+03
1869	3.25630e+03	2.69190e+03
1870	3.28170e+03	2.69190e+03
1871	3.30710e+03	2.69190e+03
1872	3.33250e+03	2.69190e+03
1873	3.35790e+03	2.69190e+03
1874	3.38330e+03	2.69190e+03
1875	3.40870e+03	2.69190e+03
1876	3.43410e+03	2.69190e+03
1877	3.45950e+03	2.69190e+03
1878	3.48490e+03	2.69190e+03
1879	3.51030e+03	2.69190e+03
1880	3.53570e+03	2.69190e+03
1881	3.56110e+03	2.69190e+03
1882	3.58650e+03	2.69190e+03
1883	3.61190e+03	2.69190e+03
1884	3.63730e+03	2.69190e+03
1885	3.66270e+03	2.69190e+03
1886	3.68810e+03	2.69190e+03
1887	3.71350e+03	2.69190e+03
1888	3.71350e+03	2.74270e+03
1889	3.68810e+03	2.74270e+03
1890	3.66270e+03	2.74270e+03
1891	3.63730e+03	2.74270e+03
1892	3.61190e+03	2.74270e+03
1893	3.58650e+03	2.74270e+03
1894	3.56110e+03	2.74270e+03
1895	3.53570e+03	2.74270e+03
1896	3.51030e+03	2.74270e+03
1897	3.48490e+03	2.74270e+03
1898	3.45950e+03	2.74270e+03
1899	3.43410e+03	2.74270e+03
1900	3.40870e+03	2.74270e+03
1901	3.38330e+03	2.74270e+03
1902	3.35790e+03	2.74270e+03
1903	3.33250e+03	2.74270e+03
1904	3.30710e+03	2.74270e+03
1905	3.28170e+03	2.74270e+03
1906	3.25630e+03	2.74270e+03
1907	3.23090e+03	2.74270e+03
1908	3.20550e+03	2.74270e+03
1909	3.18010e+03	2.74270e+03
1910	3.15470e+03	2.74270e+03
1911	3.12930e+03	2.74270e+03
1912	3.10390e+03	2.74270e+03
1913	3.07850e+03	2.74270e+03
1914	3.05310e+03	2.74270e+03
1915	3.02770e+03	2.74270e+03
1916	3.00230e+03	2.74270e+03
1917	2.97690e+03	2.74270e+03
1918	2.97690e+03	2.89510e+03
1919	3.00230e+03	2.89510e+03
1920	3.02770e+03	2.89510e+03
1921	3.05310e+03	2.89510e+03
1922	3.07850e+03	2.89510e+03
1923	3.10390e+03	2.89510e+03
1924	3.12930e+03	2.89510e+03
1925	3.15470e+03	2.89510e+03
1926	3.18010e+03	2.89510e+03
1927	3.20550e+03	2.89510e+03
1928	3.23090e+03	2.89510e+03
1929	3.25630e+03	2.89510e+03
1930	3.28170e+03	2.89510e+03
1931	3.30710e+03	2.89510e+03
1932	3.33250e+03	2.89510e+03
1933	3.35790e+03	2.89510e+03
1934	3.38330e+03	2.89510e+03
1935	3.40870e+03	2.89510e+03
1936	3.43410e+03	2.89510e+03
1937	3.45950e+03	2.89510e+03
1938	3.48490e+03	2.89510e+03
1939	3.51030e+03	2.89510e+03
1940	3.53570e+03	2.89510e+03
1941	3.56110e+03	2.89510e+03
1942	3.58650e+03	2.89510e+03
1943	3.61190e+03	2.89510e+03
1944	3.63730e+03	2.89510e+03
1945	3.66270e+03	2.89510e+03
1946	3.68810e+03	2.89510e+03
1947	3.71350e+03	2.89510e+03
1948	3.71350e+03	2.94590e+03
1949	3.68810e+03	2.94590e+03
1950	3.66270e+03	2.94590e+03
1951	3.63730e+03	2.94590e+03
1952	3.61190e+03	2.94590e+03
1953	3.58650e+03	2.94590e+03
1954	3.56110e+03	2.94590e+03
1955	3.53570e+03	2.94590e+03
1956	3.51030e+03	2.94590e+03
1957	3.48490e+03	2.94590e+03
1958	3.45950e+03	2.94590e+03
1959	3.43410e+03	2.94590e+03
1960	3.40870e+03	2.94590e+03
1961	3.38330e+03	2.94590e+03
1962	3.35790e+03	2.94590e+03
1963	3.33250e+03	2.94590e+03
1964	3.30710e+03	2.94590e+03
1965	3.28170e+03	2.94590e+03
1966	3.25630e+03	2.94590e+03
1967	3.23090e+03	2.94590e+03
1968	3.20550e+03	2.94590e+03
1969	3.18010e+03	2.94590e+03
1970	3.15470e+03	2.94590e+03
1971	3.12930e+03	2.94590e+03
1972	3.10390e+03	2.94590e+03
1973	3.07850e+03	2.94590e+03
1974	3.05310e+03	2.94590e+03
1975	3.02770e+03	2.94590e+03
1976	3.00230e+03	2.94590e+03
1977	2.97690e+03	2.94590e+03
1978	2.97690e+03	3.09830e+03
1979	3.00230e+03	3.09830e+03
1980	3.02770e+03	3.09830e+03
1981	3.05310e+03	3.09830e+03
1982	3.07850e+03	3.09830e+03
1983	3.10390e+03	3.09830e+03
1984	3.12930e+03	3.09830e+03
1985	3.15470e+03	3.09830e+03
1986	3.18010e+03	3.09830e+03
1987	3.20550e+03	3.09830e+03
1988	3.23090e+03	3.09830e+03
1989	3.25630e+03	3.09830e+03
1990	3.28170e+03	3.09830e+03
1991	3.30710e+03	3.09830e+03
1992	3.33250e+03	3.09830e+03
1993	3.35790e+03	3.09830e+03
1994	3.38330e+03	3.09830e+03
1995	3.40870e+03	3.09830e+03
1996	3.43410e+03	3.09830e+03
1997	3.45950e+03	3.09830e+03
1998	3.48490e+03	3.09830e+03
1999	3.51030e+03	3.09830e+03
2000	3.53570e+03	3.09830e+03
2001	3.56110e+03	3.09830e+03
2002	3.58650e+03	3.09830e+03
2003	3.61190e+03	3.09830e+03
2004	3.63730e+03	3.09830e+03
2005	3.66270e+03	3.09830e+03
2006	3.68810e+03	3.09830e+03
2007	3.71350e+03	3.09830e+03
2008	3.71350e+03	3.14910e+03
2009	3.68810e+03	3.14910e+03
2010	3.66270e+03	3.14910e+03
2011	3.63730e+03	3.14910e+03
2012	3.61190e+03	3.14910e+03
2013	3.58650e+03	3.14910e+03
2014	3.56110e+03	3.14910e+03
2015	3.53570e+03	3.14910e+03
2016	3.51030e+03	3.14910e+03
2017	3.48490e+03	3.14910e+03
2018	3.45950e+03	3.14910e+03
2019	3.43410e+03	3.14910e+03
2020	3.40870e+03	3.14910e+03
2021	3.38330e+03	3.14910e+03
2022	3.35790e+03	3.14910e+03
2023	3.33250e+03	3.14910e+03
2024	3.30710e+03	3.14910e+03
2025	3.28170e+03	3.14910e+03
2026	3.25630e+03	3.14910e+03
2027	3.23090e+03	3.14910e+03
2028	3.20550e+03	3.14910e+03
2029	3.18010e+03	3.14910e+03
2030	3.15470e+03	3.14910e+03
2031	3.12930e+03	3.14910e+03
2032	3.10390e+03	3.14910e+03
2033	3.07850e+03	3.14910e+03
2034	3.05310e+03	3.14910e+03
2035	3.02770e+03	3.14910e+03
2036	3.00230e+03	3.14910e+03
2037	2.97690e+03	3.14910e+03
2038	3.12930e+03	3.25070e+03
2039	3.15470e+03	3.25070e+03
2040	3.18010e+03	3.25070e+03
2041	3.20550e+03	3.25070e+03
2042	3.23090e+03	3.25070e+03
2043	3.25630e+03	3.25070e+03
2044	3.28170e+03	3.25070e+03
2045	3.30710e+03	3.25070e+03
2046	3.38330e+03	3.25070e+03
2047	3.40870e+03	3.25070e+03
2048	3.43410e+03	3.25070e+03
2049	3.45950e+03	3.25070e+03
2050	3.48490e+03	3.25070e+03
2051	3.51030e+03	3.25070e+03
2052	3.53570e+03	3.25070e+03
2053	3.56110e+03	3.25070e+03
2054	3.58650e+03	3.25070e+03
2055	4.06910e+03	1.72030e+03
2056	4.01830e+03	1.72030e+03
2057	3.96750e+03	1.72030e+03
2058	3.96750e+03	1.66950e+03
2059	4.06910e+03	1.66950e+03
2060	4.06910e+03	1.61870e+03
2061	4.01830e+03	1.61870e+03
2062	3.96750e+03	1.61870e+03
2063	3.84050e+03	1.32030e+03
2064	4.06910e+03	9.58300e+02
2065	4.01830e+03	9.58300e+02
2066	3.96750e+03	9.58300e+02
2067	3.86590e+03	9.52000e+02
2068	3.96750e+03	9.07500e+02
2069	4.06910e+03	9.07500e+02
2070	4.06910e+03	8.56700e+02
2071	4.01830e+03	8.56700e+02
2072	3.96750e+03	8.56700e+02
2073	3.87860e+03	1.15520e+03
2074	4.32280e+03	1.66950e+03
2075	4.34820e+03	1.66950e+03
2076	4.34820e+03	1.69490e+03
2077	4.32280e+03	1.69490e+03
2078	4.32280e+03	1.72030e+03
2079	4.34820e+03	1.72030e+03
2080	4.34820e+03	1.74570e+03
2081	4.32280e+03	1.74570e+03
2082	4.32280e+03	1.77110e+03
2083	4.34820e+03	1.77110e+03
2084	4.34820e+03	1.79650e+03
2085	4.32280e+03	1.79650e+03
2086	3.96750e+03	2.38070e+03
2087	4.01830e+03	2.38070e+03
2088	4.06910e+03	2.38070e+03
2089	4.06910e+03	2.43150e+03
2090	3.96750e+03	2.43150e+03
2091	3.96750e+03	2.48230e+03
2092	4.01830e+03	2.48230e+03
2093	4.06910e+03	2.48230e+03
2094	3.86590e+03	2.52680e+03
2095	3.85320e+03	2.67920e+03
2096	3.96750e+03	3.14270e+03
2097	4.01830e+03	3.14270e+03
2098	4.06910e+03	3.14270e+03
2099	4.06910e+03	3.19350e+03
2100	3.96750e+03	3.19350e+03
2101	3.96750e+03	3.24430e+03
2102	4.01830e+03	3.24430e+03
2103	4.06910e+03	3.24430e+03
ITEMS SECTION	(INDEX, PROFIT, WEIGHT, ASSIGNED NODE NUMBER): 
1	101	1	2
2	202	2	3
3	404	4	4
4	202	2	5
5	996	896	6
6	1992	1792	7
7	3984	3584	8
8	467	367	9
9	934	734	10
10	1868	1468	11
11	790	690	12
12	790	690	13
13	713	613	14
14	1426	1226	15
15	2852	2452	16
16	974	874	17
17	974	874	18
18	222	122	19
19	444	244	20
20	888	488	21
21	666	366	22
22	586	486	23
23	1172	972	24
24	1172	972	25
25	923	823	26
26	923	823	27
27	563	463	28
28	1126	926	29
29	563	463	30
30	689	589	31
31	1378	1178	32
32	1378	1178	33
33	425	325	34
34	850	650	35
35	1700	1300	36
36	1275	975	37
37	1100	1000	38
38	2200	2000	39
39	4400	4000	40
40	876	776	41
41	1752	1552	42
42	2628	2328	43
43	223	123	44
44	456	356	45
45	405	305	46
46	810	610	47
47	1620	1220	48
48	405	305	49
49	147	47	50
50	294	94	51
51	588	188	52
52	745	645	53
53	1490	1290	54
54	2980	2580	55
55	1490	1290	56
56	239	139	57
57	347	247	58
58	694	494	59
59	1388	988	60
60	1041	741	61
61	311	211	62
62	622	422	63
63	1244	844	64
64	933	633	65
65	200	100	66
66	400	200	67
67	800	400	68
68	200	100	69
69	727	627	70
70	1454	1254	71
71	1454	1254	72
72	860	760	73
73	1720	1520	74
74	876	776	75
75	1752	1552	76
76	3504	3104	77
77	575	475	78
78	1150	950	79
79	2300	1900	80
80	1037	937	81
81	2074	1874	82
82	4148	3748	83
83	1037	937	84
84	201	101	85
85	402	202	86
86	804	404	87
87	402	202	88
88	381	281	89
89	762	562	90
90	1524	1124	91
91	762	562	92
92	851	751	93
93	1702	1502	94
94	3404	3004	95
95	1702	1502	96
96	630	530	97
97	1260	1060	98
98	2520	2120	99
99	340	240	100
100	680	480	101
101	680	480	102
102	348	248	103
103	696	496	104
104	1044	744	105
105	868	768	106
106	131	31	107
107	262	62	108
108	131	31	109
109	713	613	110
110	1426	1226	111
111	2852	2452	112
112	713	613	113
113	981	881	114
114	1962	1762	115
115	1962	1762	116
116	467	367	117
117	934	734	118
118	1868	1468	119
119	467	367	120
120	812	712	121
121	510	410	122
122	1020	820	123
123	2040	1640	124
124	510	410	125
125	257	157	126
126	514	314	127
127	1028	628	128
128	771	471	129
129	924	824	130
130	342	242	131
131	572	472	132
132	1144	944	133
133	1716	1416	134
134	822	722	135
135	1644	1444	136
136	3288	2888	137
137	875	775	138
138	875	775	139
139	471	371	140
140	942	742	141
141	1884	1484	142
142	437	337	143
143	874	674	144
144	437	337	145
145	985	885	146
146	1970	1770	147
147	3940	3540	148
148	1970	1770	149
149	304	204	150
150	608	408	151
151	1216	816	152
152	608	408	153
153	694	594	154
154	1388	1188	155
155	2776	2376	156
156	1388	1188	157
157	326	226	158
158	652	452	159
159	1304	904	160
160	326	226	161
161	652	452	162
162	1021	921	163
163	637	537	164
164	1274	1074	165
165	2548	2148	166
166	212	112	167
167	212	112	168
168	1059	959	169
169	2118	1918	170
170	3177	2877	171
171	492	392	172
172	492	392	173
173	809	709	174
174	1618	1418	175
175	3236	2836	176
176	1040	940	177
177	2080	1880	178
178	1043	943	179
179	2086	1886	180
180	4172	3772	181
181	179	79	182
182	179	79	183
183	1022	922	184
184	2044	1844	185
185	2044	1844	186
186	461	361	187
187	1047	947	188
188	2094	1894	189
189	1047	947	190
190	961	861	191
191	1922	1722	192
192	3844	3444	193
193	2883	2583	194
194	1037	937	195
195	2074	1874	196
196	4148	3748	197
197	3111	2811	198
198	854	754	199
199	1708	1508	200
200	2562	2262	201
201	972	872	202
202	736	636	203
203	736	636	204
204	559	459	205
205	1118	918	206
206	2236	1836	207
207	1677	1377	208
208	490	390	209
209	490	390	210
210	241	141	211
211	482	282	212
212	723	423	213
213	211	111	214
214	422	222	215
215	844	444	216
216	633	333	217
217	688	588	218
218	1376	1176	219
219	688	588	220
220	106	6	221
221	106	6	222
222	255	155	223
223	510	310	224
224	1020	620	225
225	765	465	226
226	823	723	227
227	1646	1446	228
228	3292	2892	229
229	1646	1446	230
230	823	723	231
231	1646	1446	232
232	3292	2892	233
233	2469	2169	234
234	767	667	235
235	1534	1334	236
236	1534	1334	237
237	929	829	238
238	1858	1658	239
239	3716	3316	240
240	929	829	241
241	587	487	242
242	1174	974	243
243	1174	974	244
244	690	590	245
245	1380	1180	246
246	2760	2360	247
247	1380	1180	248
248	470	370	249
249	940	740	250
250	1880	1480	251
251	923	823	252
252	1846	1646	253
253	3692	3292	254
254	923	823	255
255	273	173	256
256	546	346	257
257	156	56	258
258	1077	977	259
259	2154	1954	260
260	3231	2931	261
261	781	681	262
262	1562	1362	263
263	2343	2043	264
264	789	689	265
265	1578	1378	266
266	3156	2756	267
267	789	689	268
268	1033	933	269
269	2066	1866	270
270	3099	2799	271
271	909	809	272
272	1818	1618	273
273	687	587	274
274	1374	1174	275
275	786	686	276
276	1572	1372	277
277	786	686	278
278	566	466	279
279	456	356	280
280	912	712	281
281	912	712	282
282	884	784	283
283	884	784	284
284	962	862	285
285	1924	1724	286
286	3848	3448	287
287	2886	2586	288
288	323	223	289
289	646	446	290
290	1292	892	291
291	969	669	292
292	641	541	293
293	1282	1082	294
294	2564	2164	295
295	161	61	296
296	322	122	297
297	516	416	298
298	516	416	299
299	162	62	300
300	162	62	301
301	305	205	302
302	610	410	303
303	252	152	304
304	504	304	305
305	1008	608	306
306	504	304	307
307	1013	913	308
308	2026	1826	309
309	4052	3652	310
310	3039	2739	311
311	367	267	312
312	734	534	313
313	1468	1068	314
314	349	249	315
315	698	498	316
316	349	249	317
317	287	187	318
318	574	374	319
319	1148	748	320
320	861	561	321
321	274	174	322
322	548	348	323
323	274	174	324
324	1039	939	325
325	1039	939	326
326	619	519	327
327	1238	1038	328
328	1238	1038	329
329	156	56	330
330	312	112	331
331	624	224	332
332	312	112	333
333	481	381	334
334	962	762	335
335	1924	1524	336
336	962	762	337
337	651	551	338
338	1302	1102	339
339	1302	1102	340
340	228	128	341
341	456	256	342
342	912	512	343
343	912	812	344
344	1824	1624	345
345	3648	3248	346
346	2736	2436	347
347	853	753	348
348	1706	1506	349
349	3412	3012	350
350	1706	1506	351
351	644	544	352
352	1288	1088	353
353	644	544	354
354	784	684	355
355	1568	1368	356
356	2352	2052	357
357	930	830	358
358	1860	1660	359
359	1860	1660	360
360	825	725	361
361	1650	1450	362
362	3300	2900	363
363	2475	2175	364
364	430	330	365
365	860	660	366
366	430	330	367
367	215	115	368
368	138	38	369
369	276	76	370
370	545	445	371
371	1090	890	372
372	1635	1335	373
373	719	619	374
374	1438	1238	375
375	2876	2476	376
376	2157	1857	377
377	748	648	378
378	996	896	379
379	1992	1792	380
380	2988	2688	381
381	758	658	382
382	1516	1316	383
383	3032	2632	384
384	406	306	385
385	812	612	386
386	1218	918	387
387	906	806	388
388	1812	1612	389
389	3624	3224	390
390	1812	1612	391
391	900	800	392
392	1800	1600	393
393	712	612	394
394	1424	1224	395
395	454	354	396
396	400	300	397
397	800	600	398
398	1600	1200	399
399	800	600	400
400	274	174	401
401	548	348	402
402	1096	696	403
403	548	348	404
404	851	751	405
405	1702	1502	406
406	226	126	407
407	226	126	408
408	703	603	409
409	703	603	410
410	765	665	411
411	309	209	412
412	618	418	413
413	1236	836	414
414	408	308	415
415	408	308	416
416	816	616	417
417	1632	1232	418
418	1224	924	419
419	777	677	420
420	1554	1354	421
421	3108	2708	422
422	2331	2031	423
423	963	863	424
424	1926	1726	425
425	2889	2589	426
426	392	292	427
427	392	292	428
428	544	444	429
429	1088	888	430
430	2176	1776	431
431	544	444	432
432	395	295	433
433	513	413	434
434	172	72	435
435	344	144	436
436	688	288	437
437	172	72	438
438	421	321	439
439	842	642	440
440	421	321	441
441	1081	981	442
442	2162	1962	443
443	1081	981	444
444	897	797	445
445	1794	1594	446
446	1794	1594	447
447	607	507	448
448	1214	1014	449
449	2428	2028	450
450	1214	1014	451
451	815	715	452
452	815	715	453
453	612	512	454
454	1224	1024	455
455	2448	2048	456
456	612	512	457
457	992	892	458
458	1984	1784	459
459	1984	1784	460
460	176	76	461
461	352	152	462
462	352	152	463
463	122	22	464
464	244	44	465
465	488	88	466
466	244	44	467
467	743	643	468
468	1486	1286	469
469	743	643	470
470	966	866	471
471	1932	1732	472
472	1932	1732	473
473	174	74	474
474	348	148	475
475	348	148	476
476	608	508	477
477	1216	1016	478
478	1824	1524	479
479	343	243	480
480	876	776	481
481	1752	1552	482
482	3504	3104	483
483	426	326	484
484	852	652	485
485	1704	1304	486
486	852	652	487
487	794	694	488
488	1588	1388	489
489	2382	2082	490
490	762	662	491
491	1524	1324	492
492	3048	2648	493
493	1524	1324	494
494	117	17	495
495	234	34	496
496	468	68	497
497	234	34	498
498	754	654	499
499	1508	1308	500
500	3016	2616	501
501	754	654	502
502	229	129	503
503	458	258	504
504	916	516	505
505	762	662	506
506	223	123	507
507	446	246	508
508	892	492	509
509	223	123	510
510	282	182	511
511	564	364	512
512	1128	728	513
513	564	364	514
514	654	554	515
515	1308	1108	516
516	521	421	517
517	1042	842	518
518	785	685	519
519	1570	1370	520
520	3140	2740	521
521	2355	2055	522
522	570	470	523
523	1140	940	524
524	2280	1880	525
525	1710	1410	526
526	177	77	527
527	354	154	528
528	708	308	529
529	364	264	530
530	364	264	531
531	724	624	532
532	1448	1248	533
533	2896	2496	534
534	1061	961	535
535	2122	1922	536
536	2122	1922	537
537	155	55	538
538	155	55	539
539	354	254	540
540	354	254	541
541	980	880	542
542	1960	1760	543
543	3920	3520	544
544	2940	2640	545
545	1021	921	546
546	2042	1842	547
547	4084	3684	548
548	3063	2763	549
549	909	809	550
550	1818	1618	551
551	3636	3236	552
552	2727	2427	553
553	780	680	554
554	1560	1360	555
555	3120	2720	556
556	780	680	557
557	654	554	558
558	1308	1108	559
559	2616	2216	560
560	1308	1108	561
561	162	62	562
562	324	124	563
563	648	248	564
564	673	573	565
565	673	573	566
566	668	568	567
567	1336	1136	568
568	668	568	569
569	137	37	570
570	274	74	571
571	274	74	572
572	1010	910	573
573	2020	1820	574
574	732	632	575
575	1464	1264	576
576	2928	2528	577
577	732	632	578
578	311	211	579
579	167	67	580
580	334	134	581
581	501	201	582
582	863	763	583
583	1726	1526	584
584	863	763	585
585	668	568	586
586	1336	1136	587
587	2672	2272	588
588	668	568	589
589	781	681	590
590	781	681	591
591	914	814	592
592	1828	1628	593
593	3656	3256	594
594	914	814	595
595	614	514	596
596	1228	1028	597
597	2456	2056	598
598	426	326	599
599	426	326	600
600	141	41	601
601	282	82	602
602	564	164	603
603	141	41	604
604	1009	909	605
605	1009	909	606
606	292	192	607
607	584	384	608
608	876	576	609
609	159	59	610
610	159	59	611
611	452	352	612
612	452	352	613
613	778	678	614
614	1556	1356	615
615	3112	2712	616
616	985	885	617
617	1970	1770	618
618	3940	3540	619
619	696	596	620
620	1392	1192	621
621	2784	2384	622
622	696	596	623
623	500	400	624
624	500	400	625
625	511	411	626
626	1022	822	627
627	511	411	628
628	846	746	629
629	1692	1492	630
630	2538	2238	631
631	635	535	632
632	1270	1070	633
633	2540	2140	634
634	182	82	635
635	364	164	636
636	728	328	637
637	546	246	638
638	499	399	639
639	998	798	640
640	1996	1596	641
641	998	798	642
642	512	412	643
643	1024	824	644
644	2048	1648	645
645	1536	1236	646
646	736	636	647
647	1472	1272	648
648	1083	983	649
649	2166	1966	650
650	2166	1966	651
651	460	360	652
652	220	120	653
653	440	240	654
654	660	360	655
655	970	870	656
656	1940	1740	657
657	3880	3480	658
658	970	870	659
659	908	808	660
660	908	808	661
661	104	4	662
662	104	4	663
663	491	391	664
664	982	782	665
665	1964	1564	666
666	491	391	667
667	910	810	668
668	1820	1620	669
669	2730	2430	670
670	919	819	671
671	1838	1638	672
672	1058	958	673
673	2116	1916	674
674	4232	3832	675
675	309	209	676
676	618	418	677
677	1236	836	678
678	817	717	679
679	459	359	680
680	918	718	681
681	995	895	682
682	1990	1790	683
683	3980	3580	684
684	519	419	685
685	1038	838	686
686	2076	1676	687
687	604	504	688
688	1208	1008	689
689	604	504	690
690	688	588	691
691	1376	1176	692
692	2752	2352	693
693	688	588	694
694	819	719	695
695	1638	1438	696
696	3276	2876	697
697	1638	1438	698
698	423	323	699
699	441	341	700
700	882	682	701
701	1764	1364	702
702	1065	965	703
703	959	859	704
704	1918	1718	705
705	3836	3436	706
706	1918	1718	707
707	556	456	708
708	860	760	709
709	860	760	710
710	235	135	711
711	470	270	712
712	490	390	713
713	980	780	714
714	1960	1560	715
715	1470	1170	716
716	880	780	717
717	1760	1560	718
718	3520	3120	719
719	1760	1560	720
720	596	496	721
721	1192	992	722
722	1788	1488	723
723	101	1	724
724	202	2	725
725	303	3	726
726	1006	906	727
727	271	171	728
728	542	342	729
729	813	513	730
730	537	437	731
731	1074	874	732
732	1074	874	733
733	264	164	734
734	528	328	735
735	264	164	736
736	242	142	737
737	484	284	738
738	968	568	739
739	242	142	740
740	976	876	741
741	365	265	742
742	730	530	743
743	1460	1060	744
744	730	530	745
745	862	762	746
746	862	762	747
747	419	319	748
748	838	638	749
749	1257	957	750
750	880	780	751
751	1760	1560	752
752	141	41	753
753	141	41	754
754	133	33	755
755	266	66	756
756	532	132	757
757	820	720	758
758	820	720	759
759	987	887	760
760	1974	1774	761
761	987	887	762
762	1007	907	763
763	2014	1814	764
764	3021	2721	765
765	651	551	766
766	1302	1102	767
767	651	551	768
768	832	732	769
769	1664	1464	770
770	3328	2928	771
771	2496	2196	772
772	1069	969	773
773	2138	1938	774
774	4276	3876	775
775	2138	1938	776
776	779	679	777
777	1558	1358	778
778	1558	1358	779
779	328	228	780
780	328	228	781
781	268	168	782
782	268	168	783
783	754	654	784
784	1508	1308	785
785	3016	2616	786
786	2262	1962	787
787	148	48	788
788	296	96	789
789	592	192	790
790	444	144	791
791	649	549	792
792	360	260	793
793	212	112	794
794	424	224	795
795	636	336	796
796	550	450	797
797	1025	925	798
798	2050	1850	799
799	3075	2775	800
800	340	240	801
801	475	375	802
802	950	750	803
803	1900	1500	804
804	1425	1125	805
805	975	875	806
806	1950	1750	807
807	1950	1750	808
808	399	299	809
809	798	598	810
810	1596	1196	811
811	1069	969	812
812	2138	1938	813
813	4276	3876	814
814	3207	2907	815
815	315	215	816
816	630	430	817
817	945	645	818
818	535	435	819
819	748	648	820
820	1496	1296	821
821	615	515	822
822	1230	1030	823
823	1230	1030	824
824	451	351	825
825	451	351	826
826	682	582	827
827	682	582	828
828	132	32	829
829	1001	901	830
830	1001	901	831
831	1002	902	832
832	2004	1804	833
833	4008	3608	834
834	1002	902	835
835	594	494	836
836	594	494	837
837	866	766	838
838	1732	1532	839
839	3464	3064	840
840	2598	2298	841
841	702	602	842
842	1404	1204	843
843	2808	2408	844
844	594	494	845
845	1188	988	846
846	2376	1976	847
847	1188	988	848
848	247	147	849
849	518	418	850
850	728	628	851
851	1456	1256	852
852	2912	2512	853
853	319	219	854
854	638	438	855
855	1276	876	856
856	937	837	857
857	937	837	858
858	440	340	859
859	880	680	860
860	1320	1020	861
861	541	441	862
862	1082	882	863
863	415	315	864
864	830	630	865
865	1660	1260	866
866	209	109	867
867	443	343	868
868	886	686	869
869	1772	1372	870
870	443	343	871
871	716	616	872
872	1432	1232	873
873	1432	1232	874
874	632	532	875
875	1264	1064	876
876	2528	2128	877
877	1264	1064	878
878	622	522	879
879	1244	1044	880
880	2488	2088	881
881	622	522	882
882	997	897	883
883	1994	1794	884
884	997	897	885
885	614	514	886
886	1228	1028	887
887	2456	2056	888
888	1228	1028	889
889	1086	986	890
890	2172	1972	891
891	988	888	892
892	988	888	893
893	859	759	894
894	1718	1518	895
895	2577	2277	896
896	423	323	897
897	276	176	898
898	276	176	899
899	1019	919	900
900	2038	1838	901
901	167	67	902
902	334	134	903
903	668	268	904
904	167	67	905
905	603	503	906
906	1206	1006	907
907	2412	2012	908
908	1809	1509	909
909	656	556	910
910	1312	1112	911
911	2624	2224	912
912	1968	1668	913
913	816	716	914
914	1632	1432	915
915	1632	1432	916
916	419	319	917
917	838	638	918
918	571	471	919
919	1142	942	920
920	2284	1884	921
921	1713	1413	922
922	617	517	923
923	1234	1034	924
924	2468	2068	925
925	1234	1034	926
926	205	105	927
927	410	210	928
928	820	420	929
929	410	210	930
930	253	153	931
931	506	306	932
932	1012	612	933
933	253	153	934
934	240	140	935
935	240	140	936
936	986	886	937
937	1972	1772	938
938	1972	1772	939
939	792	692	940
940	1584	1384	941
941	792	692	942
942	419	319	943
943	838	638	944
944	1676	1276	945
945	1257	957	946
946	660	560	947
947	742	642	948
948	796	696	949
949	1592	1392	950
950	796	696	951
951	358	258	952
952	716	516	953
953	1432	1032	954
954	358	258	955
955	350	250	956
956	700	500	957
957	1400	1000	958
958	700	500	959
959	739	639	960
960	1478	1278	961
961	2956	2556	962
962	1478	1278	963
963	472	372	964
964	944	744	965
965	944	744	966
966	232	132	967
967	232	132	968
968	956	856	969
969	1912	1712	970
970	553	453	971
971	1106	906	972
972	2212	1812	973
973	553	453	974
974	603	503	975
975	1206	1006	976
976	2412	2012	977
977	1206	1006	978
978	639	539	979
979	1278	1078	980
980	1917	1617	981
981	919	819	982
982	1838	1638	983
983	919	819	984
984	226	126	985
985	452	252	986
986	530	430	987
987	1060	860	988
988	2120	1720	989
989	698	598	990
990	698	598	991
991	796	696	992
992	1592	1392	993
993	796	696	994
994	697	597	995
995	1394	1194	996
996	2788	2388	997
997	697	597	998
998	797	697	999
999	1594	1394	1000
1000	3188	2788	1001
1001	152	52	1002
1002	304	104	1003
1003	608	208	1004
1004	304	104	1005
1005	752	652	1006
1006	1504	1304	1007
1007	3008	2608	1008
1008	2256	1956	1009
1009	725	625	1010
1010	1450	1250	1011
1011	1450	1250	1012
1012	191	91	1013
1013	382	182	1014
1014	764	364	1015
1015	191	91	1016
1016	646	546	1017
1017	1292	1092	1018
1018	1938	1638	1019
1019	417	317	1020
1020	834	634	1021
1021	417	317	1022
1022	413	313	1023
1023	826	626	1024
1024	1239	939	1025
1025	189	89	1026
1026	383	283	1027
1027	766	566	1028
1028	1532	1132	1029
1029	1017	917	1030
1030	906	806	1031
1031	1812	1612	1032
1032	3624	3224	1033
1033	2718	2418	1034
1034	1012	912	1035
1035	1012	912	1036
1036	611	511	1037
1037	1222	1022	1038
1038	268	168	1039
1039	536	336	1040
1040	268	168	1041
1041	858	758	1042
1042	492	392	1043
1043	984	784	1044
1044	492	392	1045
1045	746	646	1046
1046	1492	1292	1047
1047	2984	2584	1048
1048	746	646	1049
1049	214	114	1050
1050	428	228	1051
1051	856	456	1052
1052	428	228	1053
1053	105	5	1054
1054	210	10	1055
1055	420	20	1056
1056	105	5	1057
1057	1089	989	1058
1058	2178	1978	1059
1059	3267	2967	1060
1060	328	228	1061
1061	328	228	1062
1062	231	131	1063
1063	462	262	1064
1064	924	524	1065
1065	462	262	1066
1066	799	699	1067
1067	1598	1398	1068
1068	3196	2796	1069
1069	799	699	1070
1070	486	386	1071
1071	329	229	1072
1072	658	458	1073
1073	1316	916	1074
1074	658	458	1075
1075	721	621	1076
1076	721	621	1077
1077	471	371	1078
1078	942	742	1079
1079	1884	1484	1080
1080	1413	1113	1081
1081	674	574	1082
1082	1348	1148	1083
1083	2696	2296	1084
1084	595	495	1085
1085	1190	990	1086
1086	2380	1980	1087
1087	595	495	1088
1088	774	674	1089
1089	1548	1348	1090
1090	1548	1348	1091
1091	355	255	1092
1092	355	255	1093
1093	452	352	1094
1094	452	352	1095
1095	688	588	1096
1096	1376	1176	1097
1097	2752	2352	1098
1098	688	588	1099
1099	276	176	1100
1100	552	352	1101
1101	1104	704	1102
1102	552	352	1103
1103	1035	935	1104
1104	2070	1870	1105
1105	4140	3740	1106
1106	425	325	1107
1107	850	650	1108
1108	850	650	1109
1109	267	167	1110
1110	534	334	1111
1111	650	550	1112
1112	1300	1100	1113
1113	2600	2200	1114
1114	650	550	1115
1115	557	457	1116
1116	1114	914	1117
1117	2228	1828	1118
1118	578	478	1119
1119	1156	956	1120
1120	1734	1434	1121
1121	992	892	1122
1122	1984	1784	1123
1123	2976	2676	1124
1124	1042	942	1125
1125	2084	1884	1126
1126	4168	3768	1127
1127	2084	1884	1128
1128	1091	991	1129
1129	2182	1982	1130
1130	4364	3964	1131
1131	1091	991	1132
1132	1088	988	1133
1133	2176	1976	1134
1134	4352	3952	1135
1135	966	866	1136
1136	1932	1732	1137
1137	3864	3464	1138
1138	2898	2598	1139
1139	223	123	1140
1140	446	246	1141
1141	669	369	1142
1142	186	86	1143
1143	372	172	1144
1144	744	344	1145
1145	372	172	1146
1146	170	70	1147
1147	286	186	1148
1148	572	372	1149
1149	1144	744	1150
1150	414	314	1151
1151	828	628	1152
1152	1242	942	1153
1153	263	163	1154
1154	526	326	1155
1155	1052	652	1156
1156	263	163	1157
1157	219	119	1158
1158	438	238	1159
1159	874	774	1160
1160	1748	1548	1161
1161	2622	2322	1162
1162	174	74	1163
1163	348	148	1164
1164	761	661	1165
1165	1522	1322	1166
1166	1522	1322	1167
1167	486	386	1168
1168	972	772	1169
1169	841	741	1170
1170	1682	1482	1171
1171	641	541	1172
1172	1282	1082	1173
1173	2564	2164	1174
1174	641	541	1175
1175	252	152	1176
1176	504	304	1177
1177	1008	608	1178
1178	756	456	1179
1179	243	143	1180
1180	486	286	1181
1181	972	572	1182
1182	231	131	1183
1183	462	262	1184
1184	924	524	1185
1185	693	393	1186
1186	147	47	1187
1187	294	94	1188
1188	588	188	1189
1189	147	47	1190
1190	674	574	1191
1191	1348	1148	1192
1192	1348	1148	1193
1193	329	229	1194
1194	658	458	1195
1195	987	687	1196
1196	375	275	1197
1197	750	550	1198
1198	1125	825	1199
1199	887	787	1200
1200	1774	1574	1201
1201	2661	2361	1202
1202	761	661	1203
1203	1522	1322	1204
1204	3044	2644	1205
1205	761	661	1206
1206	420	320	1207
1207	420	320	1208
1208	915	815	1209
1209	915	815	1210
1210	799	699	1211
1211	1598	1398	1212
1212	809	709	1213
1213	1618	1418	1214
1214	3236	2836	1215
1215	558	458	1216
1216	1116	916	1217
1217	558	458	1218
1218	423	323	1219
1219	846	646	1220
1220	846	646	1221
1221	386	286	1222
1222	772	572	1223
1223	1544	1144	1224
1224	1158	858	1225
1225	821	721	1226
1226	1007	907	1227
1227	2014	1814	1228
1228	2014	1814	1229
1229	843	743	1230
1230	1686	1486	1231
1231	3372	2972	1232
1232	843	743	1233
1233	285	185	1234
1234	570	370	1235
1235	570	370	1236
1236	943	843	1237
1237	1886	1686	1238
1238	3772	3372	1239
1239	943	843	1240
1240	894	794	1241
1241	894	794	1242
1242	624	524	1243
1243	1248	1048	1244
1244	333	233	1245
1245	666	466	1246
1246	999	699	1247
1247	941	841	1248
1248	1882	1682	1249
1249	3764	3364	1250
1250	941	841	1251
1251	591	491	1252
1252	1182	982	1253
1253	2364	1964	1254
1254	1773	1473	1255
1255	527	427	1256
1256	1054	854	1257
1257	2108	1708	1258
1258	1581	1281	1259
1259	993	893	1260
1260	993	893	1261
1261	496	396	1262
1262	496	396	1263
1263	125	25	1264
1264	250	50	1265
1265	125	25	1266
1266	647	547	1267
1267	1294	1094	1268
1268	2588	2188	1269
1269	738	638	1270
1270	1476	1276	1271
1271	2952	2552	1272
1272	2214	1914	1273
1273	690	590	1274
1274	1380	1180	1275
1275	690	590	1276
1276	190	90	1277
1277	380	180	1278
1278	760	360	1279
1279	380	180	1280
1280	606	506	1281
1281	1212	1012	1282
1282	715	615	1283
1283	1430	1230	1284
1284	165	65	1285
1285	330	130	1286
1286	660	260	1287
1287	330	130	1288
1288	1020	920	1289
1289	2040	1840	1290
1290	2040	1840	1291
1291	1068	968	1292
1292	2136	1936	1293
1293	4272	3872	1294
1294	2136	1936	1295
1295	939	839	1296
1296	1878	1678	1297
1297	3756	3356	1298
1298	928	828	1299
1299	1856	1656	1300
1300	928	828	1301
1301	152	52	1302
1302	304	104	1303
1303	152	52	1304
1304	245	145	1305
1305	591	491	1306
1306	1182	982	1307
1307	1773	1473	1308
1308	363	263	1309
1309	363	263	1310
1310	823	723	1311
1311	1646	1446	1312
1312	1093	993	1313
1313	2186	1986	1314
1314	4372	3972	1315
1315	3279	2979	1316
1316	1035	935	1317
1317	2070	1870	1318
1318	4140	3740	1319
1319	1035	935	1320
1320	959	859	1321
1321	1918	1718	1322
1322	3836	3436	1323
1323	318	218	1324
1324	318	218	1325
1325	635	535	1326
1326	1270	1070	1327
1327	2540	2140	1328
1328	635	535	1329
1329	256	156	1330
1330	512	312	1331
1331	1024	624	1332
1332	256	156	1333
1333	464	364	1334
1334	928	728	1335
1335	1392	1092	1336
1336	415	315	1337
1337	830	630	1338
1338	830	630	1339
1339	480	380	1340
1340	480	380	1341
1341	180	80	1342
1342	360	160	1343
1343	720	320	1344
1344	360	160	1345
1345	117	17	1346
1346	234	34	1347
1347	234	34	1348
1348	1084	984	1349
1349	2168	1968	1350
1350	1084	984	1351
1351	527	427	1352
1352	1054	854	1353
1353	2108	1708	1354
1354	527	427	1355
1355	775	675	1356
1356	1550	1350	1357
1357	3100	2700	1358
1358	2325	2025	1359
1359	436	336	1360
1360	872	672	1361
1361	1308	1008	1362
1362	344	244	1363
1363	688	488	1364
1364	1376	976	1365
1365	1032	732	1366
1366	772	672	1367
1367	1544	1344	1368
1368	1544	1344	1369
1369	682	582	1370
1370	1364	1164	1371
1371	2046	1746	1372
1372	152	52	1373
1373	304	104	1374
1374	456	156	1375
1375	587	487	1376
1376	1174	974	1377
1377	2348	1948	1378
1378	455	355	1379
1379	910	710	1380
1380	1820	1420	1381
1381	455	355	1382
1382	647	547	1383
1383	1294	1094	1384
1384	836	736	1385
1385	836	736	1386
1386	356	256	1387
1387	712	512	1388
1388	1424	1024	1389
1389	208	108	1390
1390	253	153	1391
1391	253	153	1392
1392	791	691	1393
1393	1582	1382	1394
1394	2373	2073	1395
1395	886	786	1396
1396	1772	1572	1397
1397	1772	1572	1398
1398	754	654	1399
1399	1508	1308	1400
1400	3016	2616	1401
1401	754	654	1402
1402	1075	975	1403
1403	2150	1950	1404
1404	1075	975	1405
1405	1072	972	1406
1406	2144	1944	1407
1407	1072	972	1408
1408	685	585	1409
1409	1370	1170	1410
1410	685	585	1411
1411	329	229	1412
1412	754	654	1413
1413	1508	1308	1414
1414	2262	1962	1415
1415	569	469	1416
1416	1138	938	1417
1417	2276	1876	1418
1418	1138	938	1419
1419	120	20	1420
1420	240	40	1421
1421	360	60	1422
1422	870	770	1423
1423	1740	1540	1424
1424	3480	3080	1425
1425	1740	1540	1426
1426	262	162	1427
1427	190	90	1428
1428	380	180	1429
1429	760	360	1430
1430	380	180	1431
1431	854	754	1432
1432	1708	1508	1433
1433	3416	3016	1434
1434	2562	2262	1435
1435	367	267	1436
1436	734	534	1437
1437	1468	1068	1438
1438	734	534	1439
1439	323	223	1440
1440	646	446	1441
1441	1292	892	1442
1442	646	446	1443
1443	1028	928	1444
1444	2056	1856	1445
1445	4112	3712	1446
1446	115	15	1447
1447	230	30	1448
1448	345	45	1449
1449	737	637	1450
1450	1474	1274	1451
1451	737	637	1452
1452	593	493	1453
1453	1186	986	1454
1454	2372	1972	1455
1455	1779	1479	1456
1456	308	208	1457
1457	616	416	1458
1458	924	624	1459
1459	178	78	1460
1460	356	156	1461
1461	712	312	1462
1462	392	292	1463
1463	784	584	1464
1464	1176	876	1465
1465	449	349	1466
1466	898	698	1467
1467	1796	1396	1468
1468	898	698	1469
1469	319	219	1470
1470	638	438	1471
1471	1276	876	1472
1472	319	219	1473
1473	881	781	1474
1474	1762	1562	1475
1475	2643	2343	1476
1476	691	591	1477
1477	1382	1182	1478
1478	2764	2364	1479
1479	863	763	1480
1480	1726	1526	1481
1481	2589	2289	1482
1482	345	245	1483
1483	690	490	1484
1484	1380	980	1485
1485	345	245	1486
1486	482	382	1487
1487	964	764	1488
1488	482	382	1489
1489	634	534	1490
1490	1268	1068	1491
1491	208	108	1492
1492	952	852	1493
1493	1904	1704	1494
1494	3808	3408	1495
1495	2856	2556	1496
1496	246	146	1497
1497	492	292	1498
1498	1041	941	1499
1499	115	15	1500
1500	115	15	1501
1501	307	207	1502
1502	307	207	1503
1503	370	270	1504
1504	740	540	1505
1505	740	540	1506
1506	956	856	1507
1507	1912	1712	1508
1508	362	262	1509
1509	724	524	1510
1510	362	262	1511
1511	781	681	1512
1512	531	431	1513
1513	1062	862	1514
1514	531	431	1515
1515	171	71	1516
1516	342	142	1517
1517	311	211	1518
1518	622	422	1519
1519	933	633	1520
1520	153	53	1521
1521	153	53	1522
1522	995	895	1523
1523	1990	1790	1524
1524	3980	3580	1525
1525	995	895	1526
1526	389	289	1527
1527	778	578	1528
1528	1556	1156	1529
1529	1167	867	1530
1530	721	621	1531
1531	1442	1242	1532
1532	2163	1863	1533
1533	981	881	1534
1534	1962	1762	1535
1535	981	881	1536
1536	1044	944	1537
1537	1062	962	1538
1538	2124	1924	1539
1539	4248	3848	1540
1540	3186	2886	1541
1541	982	882	1542
1542	1964	1764	1543
1543	3928	3528	1544
1544	982	882	1545
1545	969	869	1546
1546	1938	1738	1547
1547	969	869	1548
1548	745	645	1549
1549	1490	1290	1550
1550	2980	2580	1551
1551	1490	1290	1552
1552	923	823	1553
1553	1846	1646	1554
1554	3692	3292	1555
1555	2769	2469	1556
1556	1088	988	1557
1557	2176	1976	1558
1558	2176	1976	1559
1559	567	467	1560
1560	1134	934	1561
1561	2268	1868	1562
1562	1701	1401	1563
1563	121	21	1564
1564	121	21	1565
1565	585	485	1566
1566	1170	970	1567
1567	2340	1940	1568
1568	585	485	1569
1569	979	879	1570
1570	979	879	1571
1571	578	478	1572
1572	1156	956	1573
1573	374	274	1574
1574	748	548	1575
1575	1496	1096	1576
1576	748	548	1577
1577	1091	991	1578
1578	386	286	1579
1579	386	286	1580
1580	376	276	1581
1581	752	552	1582
1582	1128	828	1583
1583	439	339	1584
1584	878	678	1585
1585	878	678	1586
1586	915	815	1587
1587	1830	1630	1588
1588	150	50	1589
1589	300	100	1590
1590	600	200	1591
1591	450	150	1592
1592	578	478	1593
1593	1156	956	1594
1594	1734	1434	1595
1595	940	840	1596
1596	940	840	1597
1597	1014	914	1598
1598	2028	1828	1599
1599	4056	3656	1600
1600	3042	2742	1601
1601	473	373	1602
1602	473	373	1603
1603	393	293	1604
1604	552	452	1605
1605	1104	904	1606
1606	1104	904	1607
1607	595	495	1608
1608	1190	990	1609
1609	333	233	1610
1610	666	466	1611
1611	488	388	1612
1612	141	41	1613
1613	673	573	1614
1614	1346	1146	1615
1615	2692	2292	1616
1616	1346	1146	1617
1617	383	283	1618
1618	766	566	1619
1619	1149	849	1620
1620	534	434	1621
1621	534	434	1622
1622	1030	930	1623
1623	2060	1860	1624
1624	254	154	1625
1625	223	123	1626
1626	446	246	1627
1627	892	492	1628
1628	223	123	1629
1629	962	862	1630
1630	1924	1724	1631
1631	2886	2586	1632
1632	630	530	1633
1633	1260	1060	1634
1634	630	530	1635
1635	204	104	1636
1636	879	779	1637
1637	1758	1558	1638
1638	879	779	1639
1639	559	459	1640
1640	1118	918	1641
1641	2236	1836	1642
1642	559	459	1643
1643	923	823	1644
1644	1846	1646	1645
1645	443	343	1646
1646	886	686	1647
1647	1772	1372	1648
1648	886	686	1649
1649	346	246	1650
1650	983	883	1651
1651	1966	1766	1652
1652	3932	3532	1653
1653	2949	2649	1654
1654	327	227	1655
1655	327	227	1656
1656	923	823	1657
1657	1846	1646	1658
1658	1846	1646	1659
1659	132	32	1660
1660	264	64	1661
1661	528	128	1662
1662	396	96	1663
1663	226	126	1664
1664	452	252	1665
1665	678	378	1666
1666	266	166	1667
1667	424	324	1668
1668	848	648	1669
1669	1696	1296	1670
1670	461	361	1671
1671	922	722	1672
1672	1844	1444	1673
1673	806	706	1674
1674	1612	1412	1675
1675	806	706	1676
1676	603	503	1677
1677	1206	1006	1678
1678	2412	2012	1679
1679	603	503	1680
1680	519	419	1681
1681	519	419	1682
1682	295	195	1683
1683	295	195	1684
1684	1045	945	1685
1685	2090	1890	1686
1686	4180	3780	1687
1687	1045	945	1688
1688	1070	970	1689
1689	2140	1940	1690
1690	4280	3880	1691
1691	3210	2910	1692
1692	357	257	1693
1693	714	514	1694
1694	1428	1028	1695
1695	714	514	1696
1696	141	41	1697
1697	282	82	1698
1698	564	164	1699
1699	423	123	1700
1700	452	352	1701
1701	452	352	1702
1702	237	137	1703
1703	474	274	1704
1704	948	548	1705
1705	474	274	1706
1706	292	192	1707
1707	584	384	1708
1708	292	192	1709
1709	141	41	1710
1710	282	82	1711
1711	564	164	1712
1712	423	123	1713
1713	480	380	1714
1714	480	380	1715
1715	322	222	1716
1716	644	444	1717
1717	966	666	1718
1718	152	52	1719
1719	304	104	1720
1720	456	156	1721
1721	756	656	1722
1722	1512	1312	1723
1723	3024	2624	1724
1724	756	656	1725
1725	712	612	1726
1726	1424	1224	1727
1727	2848	2448	1728
1728	2136	1836	1729
1729	464	364	1730
1730	928	728	1731
1731	1856	1456	1732
1732	1392	1092	1733
1733	299	199	1734
1734	598	398	1735
1735	598	398	1736
1736	926	826	1737
1737	1852	1652	1738
1738	926	826	1739
1739	752	652	1740
1740	752	652	1741
1741	574	474	1742
1742	958	858	1743
1743	1916	1716	1744
1744	2874	2574	1745
1745	580	480	1746
1746	1160	960	1747
1747	2320	1920	1748
1748	580	480	1749
1749	682	582	1750
1750	469	369	1751
1751	938	738	1752
1752	1876	1476	1753
1753	938	738	1754
1754	697	597	1755
1755	1394	1194	1756
1756	2788	2388	1757
1757	733	633	1758
1758	1466	1266	1759
1759	460	360	1760
1760	920	720	1761
1761	1840	1440	1762
1762	920	720	1763
1763	815	715	1764
1764	1630	1430	1765
1765	3260	2860	1766
1766	815	715	1767
1767	1080	980	1768
1768	2160	1960	1769
1769	3240	2940	1770
1770	752	652	1771
1771	1504	1304	1772
1772	3008	2608	1773
1773	752	652	1774
1774	366	266	1775
1775	732	532	1776
1776	1464	1064	1777
1777	1098	798	1778
1778	336	236	1779
1779	246	146	1780
1780	492	292	1781
1781	984	584	1782
1782	246	146	1783
1783	150	50	1784
1784	300	100	1785
1785	600	200	1786
1786	150	50	1787
1787	410	310	1788
1788	820	620	1789
1789	1640	1240	1790
1790	410	310	1791
1791	487	387	1792
1792	974	774	1793
1793	1948	1548	1794
1794	1050	950	1795
1795	1050	950	1796
1796	194	94	1797
1797	388	188	1798
1798	776	376	1799
1799	582	282	1800
1800	1053	953	1801
1801	2106	1906	1802
1802	4212	3812	1803
1803	899	799	1804
1804	1798	1598	1805
1805	2697	2397	1806
1806	630	530	1807
1807	1260	1060	1808
1808	1260	1060	1809
1809	522	422	1810
1810	1044	844	1811
1811	2088	1688	1812
1812	1566	1266	1813
1813	802	702	1814
1814	1604	1404	1815
1815	1604	1404	1816
1816	935	835	1817
1817	935	835	1818
1818	1020	920	1819
1819	2040	1840	1820
1820	3060	2760	1821
1821	173	73	1822
1822	346	146	1823
1823	692	292	1824
1824	173	73	1825
1825	555	455	1826
1826	1110	910	1827
1827	2220	1820	1828
1828	1665	1365	1829
1829	1072	972	1830
1830	2144	1944	1831
1831	4288	3888	1832
1832	1072	972	1833
1833	562	462	1834
1834	1124	924	1835
1835	1686	1386	1836
1836	492	392	1837
1837	492	392	1838
1838	105	5	1839
1839	210	10	1840
1840	420	20	1841
1841	210	10	1842
1842	587	487	1843
1843	1174	974	1844
1844	2348	1948	1845
1845	1069	969	1846
1846	2138	1938	1847
1847	835	735	1848
1848	969	869	1849
1849	554	454	1850
1850	1108	908	1851
1851	2216	1816	1852
1852	670	570	1853
1853	1340	1140	1854
1854	2680	2280	1855
1855	2010	1710	1856
1856	390	290	1857
1857	780	580	1858
1858	1560	1160	1859
1859	783	683	1860
1860	293	193	1861
1861	586	386	1862
1862	586	386	1863
1863	474	374	1864
1864	948	748	1865
1865	1896	1496	1866
1866	474	374	1867
1867	942	842	1868
1868	1884	1684	1869
1869	3768	3368	1870
1870	291	191	1871
1871	582	382	1872
1872	291	191	1873
1873	1011	911	1874
1874	2022	1822	1875
1875	2022	1822	1876
1876	131	31	1877
1877	262	62	1878
1878	262	62	1879
1879	140	40	1880
1880	280	80	1881
1881	888	788	1882
1882	1776	1576	1883
1883	952	852	1884
1884	1904	1704	1885
1885	3808	3408	1886
1886	842	742	1887
1887	1684	1484	1888
1888	2526	2226	1889
1889	546	446	1890
1890	1092	892	1891
1891	242	142	1892
1892	484	284	1893
1893	242	142	1894
1894	1006	906	1895
1895	1006	906	1896
1896	1070	970	1897
1897	2140	1940	1898
1898	4280	3880	1899
1899	3210	2910	1900
1900	943	843	1901
1901	1886	1686	1902
1902	2829	2529	1903
1903	237	137	1904
1904	474	274	1905
1905	474	274	1906
1906	766	666	1907
1907	1532	1332	1908
1908	1532	1332	1909
1909	556	456	1910
1910	1112	912	1911
1911	2224	1824	1912
1912	809	709	1913
1913	1618	1418	1914
1914	3236	2836	1915
1915	1618	1418	1916
1916	626	526	1917
1917	1252	1052	1918
1918	1878	1578	1919
1919	989	889	1920
1920	1978	1778	1921
1921	3956	3556	1922
1922	959	859	1923
1923	769	669	1924
1924	1538	1338	1925
1925	3076	2676	1926
1926	769	669	1927
1927	523	423	1928
1928	1046	846	1929
1929	1046	846	1930
1930	162	62	1931
1931	1078	978	1932
1932	2156	1956	1933
1933	388	288	1934
1934	776	576	1935
1935	1164	864	1936
1936	196	96	1937
1937	196	96	1938
1938	404	304	1939
1939	808	608	1940
1940	1616	1216	1941
1941	404	304	1942
1942	106	6	1943
1943	212	12	1944
1944	318	18	1945
1945	687	587	1946
1946	1374	1174	1947
1947	426	326	1948
1948	426	326	1949
1949	661	561	1950
1950	1322	1122	1951
1951	326	226	1952
1952	652	452	1953
1953	1304	904	1954
1954	326	226	1955
1955	224	124	1956
1956	448	248	1957
1957	896	496	1958
1958	448	248	1959
1959	437	337	1960
1960	874	674	1961
1961	1311	1011	1962
1962	1027	927	1963
1963	2054	1854	1964
1964	1027	927	1965
1965	823	723	1966
1966	1646	1446	1967
1967	3292	2892	1968
1968	1646	1446	1969
1969	793	693	1970
1970	1586	1386	1971
1971	1586	1386	1972
1972	919	819	1973
1973	764	664	1974
1974	1528	1328	1975
1975	3056	2656	1976
1976	2292	1992	1977
1977	220	120	1978
1978	440	240	1979
1979	440	240	1980
1980	430	330	1981
1981	860	660	1982
1982	860	660	1983
1983	779	679	1984
1984	1558	1358	1985
1985	2337	2037	1986
1986	967	867	1987
1987	1934	1734	1988
1988	3868	3468	1989
1989	2901	2601	1990
1990	893	793	1991
1991	1786	1586	1992
1992	3572	3172	1993
1993	893	793	1994
1994	515	415	1995
1995	705	605	1996
1996	1410	1210	1997
1997	705	605	1998
1998	743	643	1999
1999	1486	1286	2000
2000	1486	1286	2001
2001	454	354	2002
2002	454	354	2003
2003	320	220	2004
2004	640	440	2005
2005	1280	880	2006
2006	640	440	2007
2007	846	746	2008
2008	1692	1492	2009
2009	3384	2984	2010
2010	1025	925	2011
2011	2050	1850	2012
2012	4100	3700	2013
2013	1025	925	2014
2014	610	510	2015
2015	1220	1020	2016
2016	610	510	2017
2017	391	291	2018
2018	782	582	2019
2019	391	291	2020
2020	1038	938	2021
2021	2076	1876	2022
2022	4152	3752	2023
2023	3114	2814	2024
2024	970	870	2025
2025	1940	1740	2026
2026	1940	1740	2027
2027	385	285	2028
2028	385	285	2029
2029	154	54	2030
2030	308	108	2031
2031	616	216	2032
2032	154	54	2033
2033	156	56	2034
2034	312	112	2035
2035	468	168	2036
2036	235	135	2037
2037	470	270	2038
2038	940	540	2039
2039	235	135	2040
2040	396	296	2041
2041	679	579	2042
2042	1358	1158	2043
2043	2716	2316	2044
2044	974	874	2045
2045	1948	1748	2046
2046	1948	1748	2047
2047	415	315	2048
2048	830	630	2049
2049	415	315	2050
2050	870	770	2051
2051	870	770	2052
2052	381	281	2053
2053	762	562	2054
2054	762	562	2055
2055	211	111	2056
2056	377	277	2057
2057	754	554	2058
2058	1508	1108	2059
2059	1131	831	2060
2060	554	454	2061
2061	554	454	2062
2062	966	866	2063
2063	1932	1732	2064
2064	3864	3464	2065
2065	2898	2598	2066
2066	206	106	2067
2067	412	212	2068
2068	824	424	2069
2069	618	318	2070
2070	129	29	2071
2071	258	58	2072
2072	387	87	2073
2073	721	621	2074
2074	1442	1242	2075
2075	1442	1242	2076
2076	277	177	2077
2077	554	354	2078
2078	194	94	2079
2079	388	188	2080
2080	388	188	2081
2081	373	273	2082
2082	746	546	2083
2083	1492	1092	2084
2084	1119	819	2085
2085	491	391	2086
2086	982	782	2087
2087	1964	1564	2088
2088	491	391	2089
2089	711	611	2090
2090	1422	1222	2091
2091	2844	2444	2092
2092	989	889	2093
2093	1978	1778	2094
2094	3956	3556	2095
2095	1978	1778	2096
2096	113	13	2097
2097	226	26	2098
2098	594	494	2099
2099	1188	988	2100
2100	594	494	2101
2101	636	536	2102
2102	1272	1072	2103
