# Supplementary material for: A novel approach for solving travelling thief problem using enhanced simulated annealing
Source: PeerJ Comput Sci. 2021 Mar 16;7:e377. doi: 10.7717/peerj-cs.377 (PMC8022508; doi:10.7717/peerj-cs.377)
Supplement: Supplemental Information 1 [file peerj-cs-07-377-s001.zip › ttplab-dist/database/TTP1_data/usa13509_n135080_uncorr_10.ttp]

PROBLEM NAME:	usa13509-TTP
KNAPSACK DATA TYPE: uncorrelated
DIMENSION:	13509
NUMBER OF ITEMS:	135080
CAPACITY OF KNAPSACK:	61551780
MIN SPEED:	0.1
MAX SPEED:	1
RENTING RATIO:	1.23
EDGE_WEIGHT_TYPE:	CEIL_2D
NODE_COORD_SECTION	(INDEX	X	Y):
1	245552.778	817827.778
2	247133.333	810905.556
3	247205.556	810188.889
4	249238.889	806280.556
5	250111.111	805152.778
6	254475	804794.444
7	254683.333	804777.778
8	254950	804294.444
9	255622.222	803825
10	255802.778	803469.444
11	255972.222	803808.333
12	256047.222	803538.889
13	256147.222	803108.333
14	256311.111	803691.667
15	256788.889	803175
16	256933.333	801630.556
17	257072.222	802936.111
18	257072.222	803258.333
19	257211.111	802686.111
20	257263.889	803555.556
21	257544.444	803275
22	257630.556	802963.889
23	257738.889	801938.889
24	257902.778	801302.778
25	258100	803025
26	258219.444	802897.222
27	258402.778	803266.667
28	258458.333	801541.667
29	258550	801933.333
30	258572.222	802783.333
31	258627.778	801930.556
32	258647.222	803247.222
33	258702.778	802991.667
34	258780.556	801258.333
35	258822.222	801808.333
36	258872.222	801313.889
37	258897.222	801869.444
38	258913.889	801272.222
39	259013.889	974972.222
40	259019.444	802505.556
41	259305.556	803286.111
42	259327.778	801627.778
43	259402.778	802458.333
44	259480.556	801508.333
45	259502.778	801230.556
46	259619.444	801769.444
47	259647.222	801225
48	259647.222	802416.667
49	259722.222	817291.667
50	259808.333	801486.111
51	259869.444	802325
52	259875	801750
53	260027.778	802241.667
54	260108.333	801497.222
55	260519.444	801441.667
56	260569.444	802719.444
57	260644.444	802322.222
58	260713.889	974761.111
59	260730.556	972083.333
60	260883.333	817263.889
61	260919.444	979569.444
62	261000	982627.778
63	261005.556	972900
64	261033.333	971644.444
65	261219.444	801436.111
66	261272.222	802333.333
67	261322.222	976308.333
68	261400	802136.111
69	261416.667	817950
70	261494.444	979133.333
71	261586.111	978236.111
72	261591.667	979905.556
73	261600	801391.667
74	261661.111	802086.111
75	261700	980516.667
76	261833.333	981227.778
77	261902.778	976958.333
78	261916.667	800966.667
79	261944.444	981833.333
80	262022.222	800941.667
81	262030.556	982297.222
82	262155.556	983250
83	262188.889	817919.444
84	262255.556	977577.778
85	262350	975816.667
86	262375	801250
87	262441.667	802066.667
88	262466.667	984811.111
89	262483.333	977336.111
90	262563.889	978247.222
91	262613.889	818094.444
92	262825	801072.222
93	262869.444	983130.556
94	262930.556	979927.778
95	262936.111	800791.667
96	262936.111	979602.778
97	262983.333	979283.333
98	263013.889	981630.556
99	263180.556	801000
100	263305.556	818269.444
101	263394.444	817788.889
102	263583.333	800833.333
103	263727.778	979713.889
104	263794.444	988200
105	263991.667	800658.333
106	264047.222	990155.556
107	264119.444	977894.444
108	264183.333	814175
109	264422.222	980136.111
110	264486.111	820225
111	264516.667	819483.333
112	264611.111	800730.556
113	264669.444	818016.667
114	265250	800666.667
115	265266.667	800486.111
116	265625	819497.222
117	265661.111	800536.111
118	265863.889	800522.222
119	265886.111	800388.889
120	266155.556	800572.222
121	266233.333	801255.556
122	266250	816250
123	266402.778	818725
124	266450	800761.111
125	266636.111	807163.889
126	266669.444	818802.778
127	266744.444	818152.778
128	266841.667	806677.778
129	266908.333	801202.778
130	267052.778	800366.667
131	267088.889	817461.111
132	267150	800536.111
133	267372.222	809511.111
134	267538.889	809338.889
135	267600	800738.889
136	267613.889	814386.111
137	267750	800583.333
138	267777.778	800358.333
139	268000	800666.667
140	268172.222	800822.222
141	268197.222	806655.556
142	268327.778	810933.333
143	268416.667	810963.889
144	268794.444	800536.111
145	268833.333	822902.778
146	269069.444	992711.111
147	269097.222	820541.667
148	269138.889	823272.222
149	269294.444	820455.556
150	269338.889	800944.444
151	269466.667	820261.111
152	269580.556	820672.222
153	269613.889	819841.667
154	269758.333	820908.333
155	270269.444	804858.333
156	270500	822500
157	270527.778	824244.444
158	270566.667	823786.111
159	270591.667	801366.667
160	270727.778	824077.778
161	270994.444	824544.444
162	271188.889	824444.444
163	271300	824533.333
164	271438.889	802008.333
165	271675	802663.889
166	271958.333	824905.556
167	271972.222	802530.556
168	272155.556	818586.111
169	272172.222	802700
170	272191.667	802394.444
171	272216.667	824980.556
172	272266.667	981438.889
173	272436.111	808300
174	272516.667	808141.667
175	272541.667	802300
176	272836.111	824808.333
177	272927.778	813630.556
178	273063.889	986780.556
179	273294.444	824577.778
180	273361.111	825308.333
181	273602.778	981233.333
182	274097.222	825694.444
183	274122.222	826591.667
184	274241.667	825802.778
185	274250	825905.556
186	274463.889	803258.333
187	274472.222	825463.889
188	274666.667	827041.667
189	274688.889	826863.889
190	274691.667	825416.667
191	274930.556	817961.111
192	274952.778	814411.111
193	274972.222	827091.667
194	274986.111	825750
195	275061.111	995072.222
196	275119.444	826322.222
197	275155.556	978558.333
198	275211.111	825725
199	275213.889	825277.778
200	275308.333	827336.111
201	275355.556	825613.889
202	275427.778	804025
203	275469.444	818116.667
204	275858.333	977988.889
205	275955.556	815063.889
206	275986.111	984077.778
207	276380.556	818241.667
208	276383.333	803975
209	276741.667	977483.333
210	276750	804094.444
211	277122.222	822991.667
212	277163.889	803844.444
213	277205.556	824333.333
214	277455.556	815308.333
215	277480.556	804363.889
216	277480.556	827036.111
217	277519.444	818019.444
218	277519.444	980694.444
219	277547.222	827377.778
220	277636.111	982386.111
221	277675	806016.667
222	277688.889	827691.667
223	277813.889	979083.333
224	277900	976686.111
225	277950	819805.556
226	277977.778	827975
227	278002.778	973961.111
228	278083.333	828113.889
229	278138.889	827783.333
230	278158.333	828208.333
231	278258.333	828291.667
232	278336.111	970608.333
233	278355.556	804933.333
234	278425	826997.222
235	278625	828486.111
236	278750	828513.889
237	278769.444	973236.111
238	278775	972113.889
239	278802.778	805005.556
240	278825	986175
241	278950	819736.111
242	278961.111	818433.333
243	279011.111	815861.111
244	279091.667	827875
245	279091.667	971497.222
246	279141.667	827055.556
247	279211.111	828172.222
248	279219.444	972897.222
249	279227.778	828433.333
250	279355.556	828063.889
251	279375	822861.111
252	279455.556	818005.556
253	279472.222	824586.111
254	279502.778	975819.444
255	279525	817272.222
256	279563.889	979366.667
257	279650	818780.556
258	279655.556	828002.778
259	279675	819736.111
260	279780.556	817566.667
261	279786.111	816141.667
262	279786.111	973983.333
263	279905.556	826933.333
264	279936.111	816902.778
265	279938.889	822197.222
266	279944.444	817383.333
267	280033.333	805658.333
268	280083.333	819077.778
269	280183.333	821130.556
270	280194.444	827719.444
271	280202.778	970541.667
272	280219.444	817330.556
273	280222.222	816194.444
274	280313.889	820150
275	280338.889	826652.778
276	280341.667	805888.889
277	280350	823894.444
278	280363.889	975088.889
279	280408.333	993541.667
280	280441.667	816280.556
281	280611.111	970408.333
282	280650	817888.889
283	280680.556	805605.556
284	280713.889	806536.111
285	280719.444	806802.778
286	280777.778	827638.889
287	280786.111	806027.778
288	280850	806666.667
289	280891.667	805658.333
290	280916.667	817236.111
291	280941.667	978277.778
292	281138.889	816180.556
293	281144.444	819738.889
294	281205.556	820233.333
295	281355.556	806719.444
296	281458.333	827569.444
297	281486.111	805886.111
298	281508.333	824616.667
299	281611.111	816019.444
300	281758.333	805902.778
301	281822.222	818241.667
302	281875	827397.222
303	282163.889	827225
304	282333.333	821813.889
305	282380.556	973197.222
306	282438.889	827194.444
307	282586.111	814566.667
308	282713.889	827197.222
309	282916.667	814077.778
310	283050	972750
311	283197.222	806077.778
312	283322.222	981172.222
313	283358.333	822747.222
314	283505.556	807255.556
315	283644.444	821961.111
316	283858.333	807422.222
317	284005.556	977480.556
318	284055.556	806050
319	284150	967133.333
320	284319.444	807602.778
321	284366.667	992347.222
322	284569.444	813916.667
323	284580.556	813594.444
324	284600	981822.222
325	284655.556	821722.222
326	284716.667	813680.556
327	284858.333	813725
328	284952.778	815350
329	285025	813308.333
330	285072.222	821705.556
331	285216.667	998602.778
332	285380.556	813794.444
333	285380.556	814605.556
334	285408.333	813008.333
335	285491.667	817730.556
336	285544.444	811066.667
337	285547.222	816333.333
338	285550	823880.556
339	285577.778	818513.889
340	285650	815863.889
341	285688.889	815441.667
342	285730.556	995683.333
343	285741.667	817463.889
344	285780.556	818869.444
345	285908.333	813944.444
346	285997.222	813394.444
347	286097.222	820552.778
348	286119.444	808077.778
349	286144.444	813808.333
350	286147.222	966258.333
351	286191.667	814427.778
352	286416.667	811236.111
353	286475	968922.222
354	286488.889	813513.889
355	286497.222	819927.778
356	286608.333	813658.333
357	286613.889	814191.667
358	286616.667	815097.222
359	286647.222	821130.556
360	286650	808450
361	286672.222	991702.778
362	286680.556	973880.556
363	286697.222	812083.333
364	286772.222	998277.778
365	286775	813280.556
366	286794.444	965600
367	286802.778	815097.222
368	286986.111	813083.333
369	287077.778	962172.222
370	287088.889	1004991.667
371	287094.444	817330.556
372	287308.333	816013.889
373	287394.444	811152.778
374	287500	822969.444
375	287555.556	820950
376	287586.111	813180.556
377	287811.111	826152.778
378	287994.444	820702.778
379	288002.778	812733.333
380	288022.222	816447.222
381	288038.889	817258.333
382	288105.556	818780.556
383	288188.889	978483.333
384	288355.556	823305.556
385	288402.778	817688.889
386	288525	816855.556
387	288611.111	819066.667
388	288616.667	987061.111
389	288650	820391.667
390	288830.556	977127.778
391	288847.222	979005.556
392	288919.444	990947.222
393	289002.778	812638.889
394	289005.556	823747.222
395	289022.222	825927.778
396	289172.222	819230.556
397	289177.778	985461.111
398	289291.667	816658.333
399	289408.333	998494.444
400	289441.667	952886.111
401	289486.111	812988.889
402	289538.889	953594.444
403	289600	960650
404	289669.444	984783.333
405	289783.333	966458.333
406	289805.556	812336.111
407	289808.333	975025
408	289825	959691.667
409	289825	980172.222
410	289886.111	809025
411	290027.778	953316.667
412	290175	958891.667
413	290244.444	953986.111
414	290255.556	809272.222
415	290255.556	809722.222
416	290297.222	827161.111
417	290300	826688.889
418	290336.111	954341.667
419	290386.111	956983.333
420	290402.778	965133.333
421	290402.778	985677.778
422	290441.667	955688.889
423	290488.889	824611.111
424	290550	820625
425	290558.333	954097.222
426	290694.444	980816.667
427	290936.111	972888.889
428	290961.111	809372.222
429	291191.667	813516.667
430	291333.333	981558.333
431	291383.333	830352.778
432	291397.222	989050
433	291436.111	956450
434	291655.556	810047.222
435	291691.667	954316.667
436	291758.333	809830.556
437	291869.444	821402.778
438	291894.444	988622.222
439	291963.889	962694.444
440	292094.444	997858.333
441	292105.556	810230.556
442	292261.111	986575
443	292280.556	953447.222
444	292366.667	979597.222
445	292391.667	814658.333
446	292433.333	810377.778
447	292672.222	977641.667
448	292855.556	810561.111
449	292875	971516.667
450	292947.222	952786.111
451	293102.778	1004175
452	293105.556	988097.222
453	293113.889	961025
454	293172.222	994661.111
455	293472.222	991411.111
456	293480.556	950158.333
457	293488.889	810666.667
458	293555.556	988783.333
459	293561.111	981152.778
460	293625	1008963.889
461	293663.889	821975
462	293788.889	902600
463	293836.111	949025
464	293872.222	824469.444
465	293991.667	958375
466	294236.111	952438.889
467	294238.889	984933.333
468	294288.889	971702.778
469	294300	815108.333
470	294383.333	905952.778
471	294419.444	902991.667
472	294436.111	969408.333
473	294475	826425
474	294505.556	959944.444
475	294569.444	946394.444
476	294605.556	950511.111
477	294625	953577.778
478	294630.556	983852.778
479	294658.333	812580.556
480	294747.222	811272.222
481	294747.222	984505.556
482	294786.111	984872.222
483	294802.778	896938.889
484	294822.222	954152.778
485	294830.556	949219.444
486	294847.222	984655.556
487	294877.778	985513.889
488	294950	986183.333
489	295000	815916.667
490	295013.889	974522.222
491	295044.444	822800
492	295066.667	949922.222
493	295072.222	950947.222
494	295152.778	983800
495	295177.778	983158.333
496	295230.556	985161.111
497	295291.667	952008.333
498	295297.222	825191.667
499	295308.333	960708.333
500	295375	907200
501	295425	903380.556
502	295425	950202.778
503	295472.222	950319.444
504	295477.778	982908.333
505	295519.444	982694.444
506	295533.333	906022.222
507	295569.444	958083.333
508	295605.556	1043716.667
509	295613.889	982266.667
510	295633.333	952858.333
511	295638.889	950252.778
512	295686.111	979644.444
513	295711.111	981400
514	295722.222	903816.667
515	295747.222	971425
516	295819.444	957605.556
517	295822.222	984905.556
518	295847.222	985522.222
519	295894.444	963333.333
520	295916.667	820875
521	295919.444	980330.556
522	295955.556	907194.444
523	296002.778	984869.444
524	296130.556	828177.778
525	296158.333	955575
526	296183.333	955375
527	296194.444	956347.222
528	296200	950097.222
529	296236.111	818905.556
530	296311.111	960650
531	296341.667	831252.778
532	296458.333	905391.667
533	296461.111	826066.667
534	296483.333	816377.778
535	296513.889	823250
536	296580.556	815986.111
537	296622.222	948900
538	296627.778	952352.778
539	296655.556	950191.667
540	296661.111	911019.444
541	296666.667	901083.333
542	296691.667	1000119.444
543	296791.667	959769.444
544	296802.778	976472.222
545	296816.667	969027.778
546	296875	971083.333
547	296894.444	912708.333
548	296897.222	958994.444
549	296908.333	952088.889
550	296930.556	913019.444
551	296944.444	912188.889
552	296991.667	912066.667
553	297027.778	967802.778
554	297027.778	981241.667
555	297050	951236.111
556	297055.556	954586.111
557	297058.333	954366.667
558	297063.889	965394.444
559	297177.778	815083.333
560	297177.778	954336.111
561	297230.556	901236.111
562	297255.556	849833.333
563	297263.889	990733.333
564	297272.222	905988.889
565	297352.778	949772.222
566	297363.889	848786.111
567	297486.111	966008.333
568	297597.222	955169.444
569	297630.556	953630.556
570	297672.222	952336.111
571	297672.222	955297.222
572	297702.778	954952.778
573	297727.778	946825
574	297758.333	951144.444
575	297772.222	955169.444
576	297780.556	951716.667
577	297805.556	961569.444
578	297855.556	958241.667
579	297858.333	820316.667
580	297858.333	959508.333
581	297894.444	821675
582	297897.222	943830.556
583	297927.778	961005.556
584	297944.444	987316.667
585	297955.556	824944.444
586	297955.556	908227.778
587	297958.333	915013.889
588	297975	933250
589	298186.111	950558.333
590	298200	943838.889
591	298236.111	904750
592	298266.667	825969.444
593	298372.222	909561.111
594	298377.778	915441.667
595	298475	948905.556
596	298530.556	846644.444
597	298547.222	899905.556
598	298677.778	951280.556
599	298797.222	950627.778
600	298830.556	979411.111
601	298847.222	976697.222
602	298875	955627.778
603	298955.556	898977.778
604	298986.111	939286.111
605	298991.667	901002.778
606	299022.222	955022.222
607	299033.333	900772.222
608	299052.778	968763.889
609	299058.333	901422.222
610	299061.111	903561.111
611	299100	900325
612	299108.333	916633.333
613	299116.667	950619.444
614	299144.444	900538.889
615	299175	939241.667
616	299183.333	902108.333
617	299319.444	903663.889
618	299322.222	953800
619	299361.111	906786.111
620	299402.778	902030.556
621	299402.778	910247.222
622	299425	899633.333
623	299427.778	903516.667
624	299438.889	821100
625	299477.778	854180.556
626	299480.556	919886.111
627	299480.556	939169.444
628	299500	962569.444
629	299541.667	900052.778
630	299544.444	900750
631	299580.556	920358.333
632	299588.889	829283.333
633	299650	912030.556
634	299675	989047.222
635	299741.667	939922.222
636	299763.889	904088.889
637	299777.778	903877.778
638	299794.444	818105.556
639	299838.889	901527.778
640	299888.889	978769.444
641	299911.111	939583.333
642	299916.667	816783.333
643	299938.889	902416.667
644	299977.778	922847.222
645	299988.889	904122.222
646	300033.333	918186.111
647	300108.333	907194.444
648	300155.556	1002050
649	300205.556	938455.556
650	300225	823397.222
651	300258.333	925083.333
652	300272.222	945913.889
653	300355.556	944241.667
654	300402.778	906988.889
655	300438.889	820719.444
656	300463.889	948850
657	300472.222	906897.222
658	300472.222	991400
659	300477.778	943355.556
660	300527.778	831750
661	300536.111	905516.667
662	300558.333	906191.667
663	300563.889	917369.444
664	300563.889	959266.667
665	300663.889	904800
666	300772.222	992400
667	300805.556	926713.889
668	300819.444	937580.556
669	300850	978400
670	300858.333	941016.667
671	300927.778	937363.889
672	300930.556	959875
673	300972.222	960780.556
674	300977.778	984211.111
675	300994.444	919900
676	301008.333	909927.778
677	301025	940516.667
678	301088.889	948580.556
679	301102.778	973150
680	301125	852005.556
681	301130.556	946427.778
682	301172.222	835819.444
683	301216.667	924980.556
684	301308.333	856033.333
685	301313.889	940152.778
686	301400	944108.333
687	301422.222	1023936.111
688	301469.444	919611.111
689	301522.222	947388.889
690	301527.778	855700
691	301586.111	856602.778
692	301658.333	817066.667
693	301666.667	963975
694	301686.111	933758.333
695	301697.222	911469.444
696	301708.333	856252.778
697	301758.333	843752.778
698	301763.889	858055.556
699	301805.556	924641.667
700	301816.667	932736.111
701	301825	969361.111
702	301841.667	908591.667
703	301894.444	826394.444
704	301897.222	925825
705	301905.556	935811.111
706	301922.222	826147.222
707	302008.333	856269.444
708	302138.889	923744.444
709	302141.667	918319.444
710	302172.222	910961.111
711	302222.222	926569.444
712	302238.889	920197.222
713	302255.556	978033.333
714	302263.889	932172.222
715	302327.778	951608.333
716	302347.222	922683.333
717	302355.556	920944.444
718	302355.556	921852.778
719	302358.333	928225
720	302363.889	933772.222
721	302366.667	930136.111
722	302383.333	909200
723	302419.444	932505.556
724	302452.778	856483.333
725	302458.333	877008.333
726	302500	1032500
727	302530.556	941897.222
728	302669.444	977427.778
729	302733.333	918991.667
730	302750	897811.111
731	302750	988716.667
732	302766.667	977908.333
733	302766.667	984116.667
734	302772.222	912236.111
735	302819.444	821222.222
736	302866.667	893761.111
737	302888.889	912341.667
738	302891.667	856405.556
739	302944.444	813933.333
740	302950	907950
741	302975	937433.333
742	302977.778	978016.667
743	303025	819755.556
744	303025	931905.556
745	303077.778	1040186.111
746	303086.111	892869.444
747	303116.667	813966.667
748	303116.667	954558.333
749	303130.556	917902.778
750	303133.333	899430.556
751	303138.889	842475
752	303155.556	892475
753	303169.444	920488.889
754	303294.444	827591.667
755	303311.111	924955.556
756	303319.444	816558.333
757	303341.667	813988.889
758	303405.556	975566.667
759	303458.333	965280.556
760	303488.889	941777.778
761	303494.444	973700
762	303502.778	891527.778
763	303536.111	912652.778
764	303547.222	940725
765	303569.444	871638.889
766	303580.556	900655.556
767	303583.333	1036605.556
768	303586.111	905861.111
769	303655.556	885561.111
770	303672.222	890927.778
771	303677.778	979913.889
772	303713.889	943122.222
773	303758.333	843008.333
774	303758.333	897483.333
775	303838.889	872750
776	303855.556	886116.667
777	303877.778	960875
778	303933.333	864958.333
779	303941.667	912536.111
780	303958.333	888852.778
781	303975	919313.889
782	304027.778	922150
783	304030.556	882483.333
784	304041.667	901569.444
785	304055.556	866188.889
786	304063.889	876836.111
787	304097.222	866630.556
788	304108.333	817080.556
789	304108.333	914336.111
790	304111.111	888277.778
791	304111.111	920683.333
792	304113.889	885344.444
793	304188.889	970113.889
794	304208.333	873075
795	304211.111	872169.444
796	304247.222	954797.222
797	304250	872519.444
798	304261.111	888908.333
799	304263.889	872797.222
800	304302.778	888422.222
801	304319.444	849758.333
802	304380.556	842808.333
803	304386.111	904413.889
804	304391.667	976197.222
805	304402.778	885436.111
806	304408.333	866136.111
807	304427.778	872225
808	304433.333	850452.778
809	304438.889	856886.111
810	304502.778	934330.556
811	304505.556	911544.444
812	304519.444	912100
813	304555.556	866383.333
814	304613.889	873150
815	304686.111	872361.111
816	304691.667	834130.556
817	304691.667	836302.778
818	304702.778	919783.333
819	304738.889	879191.667
820	304752.778	901008.333
821	304761.111	883422.222
822	304783.333	900375
823	304811.111	926955.556
824	304850	925958.333
825	304852.778	928505.556
826	304866.667	909561.111
827	304875	876997.222
828	304891.667	997716.667
829	304911.111	915194.444
830	304941.667	924175
831	304977.778	949963.889
832	304980.556	861361.111
833	305019.444	907477.778
834	305041.667	904611.111
835	305041.667	905822.222
836	305050	978200
837	305080.556	976786.111
838	305100	872125
839	305180.556	829483.333
840	305183.333	921847.222
841	305186.111	872727.778
842	305227.778	879033.333
843	305252.778	896794.444
844	305333.333	920813.889
845	305366.667	917527.778
846	305375	954830.556
847	305425	975463.889
848	305450	838702.778
849	305452.778	877516.667
850	305475	881752.778
851	305536.111	877119.444
852	305588.889	915558.333
853	305600	919538.889
854	305619.444	818308.333
855	305666.667	1006430.556
856	305691.667	847433.333
857	305705.556	974091.667
858	305772.222	904830.556
859	305780.556	982725
860	305786.111	978527.778
861	305813.889	872913.889
862	305869.444	845833.333
863	305880.556	911680.556
864	305900	881708.333
865	305902.778	972966.667
866	305922.222	951291.667
867	305958.333	916163.889
868	305986.111	870311.111
869	305991.667	871611.111
870	306033.333	879036.111
871	306038.889	830980.556
872	306136.111	972052.778
873	306161.111	920569.444
874	306169.444	846600
875	306180.556	877530.556
876	306200	927625
877	306227.778	857122.222
878	306236.111	844147.222
879	306277.778	963341.667
880	306316.667	816066.667
881	306322.222	870397.222
882	306325	976769.444
883	306336.111	924191.667
884	306352.778	905008.333
885	306483.333	911563.889
886	306580.556	984402.778
887	306602.778	938925
888	306694.444	814627.778
889	306877.778	922713.889
890	306908.333	819175
891	306927.778	917438.889
892	306936.111	853922.222
893	306941.667	880430.556
894	307013.889	914361.111
895	307050	848430.556
896	307075	849244.444
897	307100	1012002.778
898	307108.333	949327.778
899	307122.222	850202.778
900	307172.222	911413.889
901	307175	974425
902	307213.889	861155.556
903	307233.333	955505.556
904	307238.889	873141.667
905	307383.333	915941.667
906	307386.111	880788.889
907	307436.111	980552.778
908	307472.222	832208.333
909	307488.889	844838.889
910	307541.667	935402.778
911	307580.556	982280.556
912	307591.667	986747.222
913	307619.444	865705.556
914	307636.111	880747.222
915	307647.222	905116.667
916	307730.556	858141.667
917	307741.667	852269.444
918	307750	944152.778
919	307816.667	855386.111
920	307836.111	924252.778
921	307847.222	835600
922	307908.333	898486.111
923	307916.667	837900
924	307916.667	856797.222
925	307947.222	974252.778
926	307969.444	853766.667
927	307997.222	816900
928	308158.333	926602.778
929	308205.556	880705.556
930	308230.556	883613.889
931	308302.778	820100
932	308305.556	906716.667
933	308325	832786.111
934	308372.222	912175
935	308400	895341.667
936	308411.111	977933.333
937	308461.111	932888.889
938	308469.444	901530.556
939	308483.333	937572.222
940	308530.556	880561.111
941	308530.556	969766.667
942	308558.333	820211.111
943	308600	1006005.556
944	308655.556	910155.556
945	308700	851619.444
946	308772.222	842013.889
947	308780.556	974013.889
948	308783.333	965927.778
949	308827.778	843238.889
950	308827.778	877730.556
951	308916.667	880397.222
952	308938.889	1028788.889
953	309036.111	845755.556
954	309077.778	944219.444
955	309138.889	1018975
956	309175	997861.111
957	309197.222	932822.222
958	309200	911155.556
959	309200	939963.889
960	309250	885900
961	309380.556	905088.889
962	309450	953752.778
963	309469.444	975383.333
964	309497.222	959113.889
965	309527.778	871513.889
966	309530.556	921825
967	309566.667	855166.667
968	309575	851622.222
969	309597.222	837380.556
970	309636.111	817227.778
971	309655.556	864597.222
972	309736.111	840530.556
973	309763.889	925850
974	309777.778	966736.111
975	309813.889	863075
976	309833.333	918000
977	309838.889	920533.333
978	309841.667	1037441.667
979	309911.111	833727.778
980	309966.667	948269.444
981	310000	872608.333
982	310011.111	894522.222
983	310050	863280.556
984	310066.667	904722.222
985	310102.778	863497.222
986	310111.111	838663.889
987	310147.222	922872.222
988	310236.111	874938.889
989	310258.333	964850
990	310294.444	961144.444
991	310327.778	858638.889
992	310344.444	919755.556
993	310363.889	827472.222
994	310397.222	1048302.778
995	310402.778	848791.667
996	310408.333	830752.778
997	310486.111	853050
998	310547.222	951255.556
999	310558.333	974641.667
1000	310577.778	920488.889
1001	310594.444	921211.111
1002	310636.111	981813.889
1003	310680.556	836238.889
1004	310722.222	840891.667
1005	310727.778	969783.333
1006	310744.444	831994.444
1007	310786.111	976052.778
1008	310894.444	910683.333
1009	310905.556	882280.556
1010	310930.556	870627.778
1011	310944.444	924002.778
1012	310980.556	973425
1013	311022.222	856969.444
1014	311044.444	912994.444
1015	311050	870722.222
1016	311080.556	855944.444
1017	311086.111	888272.222
1018	311127.778	860461.111
1019	311147.222	932713.889
1020	311158.333	901419.444
1021	311169.444	977275
1022	311238.889	979027.778
1023	311266.667	954452.778
1024	311275	841519.444
1025	311277.778	920661.111
1026	311358.333	1022238.889
1027	311369.444	834236.111
1028	311391.667	855191.667
1029	311430.556	894097.222
1030	311430.556	904586.111
1031	311433.333	932608.333
1032	311497.222	814916.667
1033	311555.556	885577.778
1034	311583.333	944261.111
1035	311650	966766.667
1036	311691.667	889200
1037	311711.111	847333.333
1038	311797.222	837891.667
1039	311808.333	821350
1040	311827.778	852363.889
1041	311869.444	947808.333
1042	311913.889	1014600
1043	311955.556	987177.778
1044	311972.222	910216.667
1045	312022.222	890347.222
1046	312033.333	970363.889
1047	312041.667	819813.889
1048	312066.667	973025
1049	312072.222	832502.778
1050	312133.333	823541.667
1051	312158.333	861711.111
1052	312161.111	998452.778
1053	312169.444	983930.556
1054	312227.778	904602.778
1055	312230.556	853905.556
1056	312311.111	842105.556
1057	312355.556	857227.778
1058	312436.111	904530.556
1059	312477.778	939741.667
1060	312516.667	898375
1061	312616.667	1008169.444
1062	312688.889	836872.222
1063	312713.889	834650
1064	312775	945763.889
1065	312794.444	863255.556
1066	312822.222	892755.556
1067	312825	862555.556
1068	312836.111	904683.333
1069	312925	851116.667
1070	312975	828525
1071	312988.889	853444.444
1072	312988.889	870225
1073	313058.333	822422.222
1074	313061.111	968977.778
1075	313080.556	973611.111
1076	313100	857130.556
1077	313111.111	924450
1078	313113.889	855530.556
1079	313127.778	843358.333
1080	313180.556	954563.889
1081	313188.889	854938.889
1082	313194.444	839172.222
1083	313222.222	924341.667
1084	313269.444	892902.778
1085	313380.556	947288.889
1086	313391.667	1028513.889
1087	313402.778	1109336.111
1088	313405.556	830461.111
1089	313405.556	938466.667
1090	313408.333	835936.111
1091	313444.444	1095447.222
1092	313463.889	892600
1093	313511.111	853422.222
1094	313527.778	865391.667
1095	313569.444	1095611.111
1096	313613.889	961438.889
1097	313644.444	893061.111
1098	313700	814341.667
1099	313775	849341.667
1100	313794.444	841611.111
1101	313850	832230.556
1102	313855.556	859294.444
1103	313863.889	972152.778
1104	313902.778	926691.667
1105	313902.778	976841.667
1106	313972.222	1023497.222
1107	314127.778	833291.667
1108	314144.444	860677.778
1109	314152.778	924116.667
1110	314172.222	895422.222
1111	314216.667	853377.778
1112	314227.778	1034927.778
1113	314333.333	874013.889
1114	314350	977436.111
1115	314394.444	835194.444
1116	314397.222	847250
1117	314436.111	934572.222
1118	314438.889	974088.889
1119	314480.556	1099277.778
1120	314497.222	985705.556
1121	314502.778	835086.111
1122	314588.889	856405.556
1123	314611.111	1033933.333
1124	314622.222	971955.556
1125	314627.778	908500
1126	314636.111	1004366.667
1127	314650	882544.444
1128	314675	971144.444
1129	314716.667	836469.444
1130	314722.222	908966.667
1131	314747.222	969230.556
1132	314855.556	845138.889
1133	314861.111	820172.222
1134	314916.667	954783.333
1135	315022.222	1061580.556
1136	315044.444	910688.889
1137	315086.111	828500
1138	315088.889	878944.444
1139	315127.778	837877.778
1140	315172.222	826350
1141	315188.889	927066.667
1142	315213.889	971536.111
1143	315241.667	965336.111
1144	315277.778	873247.222
1145	315297.222	941058.333
1146	315305.556	838355.556
1147	315341.667	974427.778
1148	315391.667	824625
1149	315394.444	1107555.556
1150	315422.222	867150
1151	315422.222	968333.333
1152	315491.667	971463.889
1153	315536.111	901072.222
1154	315544.444	1103030.556
1155	315580.556	847383.333
1156	315602.778	914030.556
1157	315652.778	914258.333
1158	315686.111	934838.889
1159	315700	1030005.556
1160	315716.667	852505.556
1161	315783.333	841558.333
1162	315788.889	904405.556
1163	315811.111	925327.778
1164	315827.778	1029202.778
1165	315847.222	958488.889
1166	315850	1062722.222
1167	315922.222	1062236.111
1168	315938.889	971086.111
1169	315941.667	832505.556
1170	315941.667	1028922.222
1171	315972.222	1001819.444
1172	315983.333	898669.444
1173	316000	857188.889
1174	316033.333	946552.778
1175	316038.889	891955.556
1176	316072.222	818855.556
1177	316088.889	850472.222
1178	316250	828869.444
1179	316250	955791.667
1180	316263.889	918180.556
1181	316269.444	962836.111
1182	316277.778	1103333.333
1183	316291.667	971025
1184	316300	915544.444
1185	316313.889	936438.889
1186	316338.889	883133.333
1187	316369.444	867419.444
1188	316452.778	895552.778
1189	316502.778	950725
1190	316527.778	932019.444
1191	316591.667	974719.444
1192	316672.222	928905.556
1193	316747.222	886461.111
1194	316752.778	930444.444
1195	316797.222	964819.444
1196	316830.556	921336.111
1197	316925	1062069.444
1198	316938.889	891305.556
1199	317011.111	903975
1200	317036.111	981236.111
1201	317058.333	836533.333
1202	317077.778	817425
1203	317086.111	856105.556
1204	317086.111	877772.222
1205	317113.889	910605.556
1206	317127.778	1100669.444
1207	317147.222	832527.778
1208	317163.889	862638.889
1209	317169.444	991322.222
1210	317200	858161.111
1211	317225	915430.556
1212	317244.444	961650
1213	317319.444	841708.333
1214	317333.333	872047.222
1215	317380.556	999469.444
1216	317419.444	989452.778
1217	317511.111	1031594.444
1218	317538.889	966497.222
1219	317561.111	846152.778
1220	317586.111	1064863.889
1221	317605.556	930861.111
1222	317711.111	847894.444
1223	317719.444	918213.889
1224	317733.333	844466.667
1225	317738.889	816327.778
1226	317780.556	823486.111
1227	317822.222	975763.889
1228	317833.333	855558.333
1229	317838.889	816077.778
1230	317863.889	890322.222
1231	317877.778	964622.222
1232	317883.333	877272.222
1233	317958.333	951500
1234	318022.222	970913.889
1235	318086.111	859700
1236	318144.444	948402.778
1237	318191.667	923297.222
1238	318197.222	935141.667
1239	318213.889	930294.444
1240	318241.667	944908.333
1241	318272.222	994261.111
1242	318294.444	866177.778
1243	318308.333	843644.444
1244	318361.111	1009844.444
1245	318455.556	1023672.222
1246	318463.889	916561.111
1247	318466.667	815961.111
1248	318575	1030922.222
1249	318600	886994.444
1250	318602.778	903958.333
1251	318636.111	922958.333
1252	318736.111	897336.111
1253	318780.556	854497.222
1254	318866.667	889838.889
1255	318872.222	1002913.889
1256	318911.111	851455.556
1257	318922.222	1004844.444
1258	318933.333	931180.556
1259	318938.889	967144.444
1260	318972.222	986033.333
1261	319002.778	842519.444
1262	319027.778	922430.556
1263	319036.111	943950
1264	319119.444	1118805.556
1265	319133.333	877358.333
1266	319230.556	976563.889
1267	319252.778	926394.444
1268	319291.667	826797.222
1269	319363.889	819286.111
1270	319380.556	813036.111
1271	319436.111	942438.889
1272	319508.333	834563.889
1273	319563.889	999619.444
1274	319608.333	909838.889
1275	319616.667	898700
1276	319633.333	837825
1277	319636.111	952702.778
1278	319655.556	940536.111
1279	319677.778	1102938.889
1280	319752.778	939977.778
1281	319788.889	892872.222
1282	319808.333	916555.556
1283	319827.778	980333.333
1284	319844.444	865786.111
1285	319872.222	903569.444
1286	319894.444	832002.778
1287	319908.333	872905.556
1288	319919.444	833069.444
1289	319972.222	1020775
1290	320000	808458.333
1291	320038.889	1066052.778
1292	320108.333	971297.222
1293	320147.222	933419.444
1294	320166.667	929091.667
1295	320172.222	830627.778
1296	320216.667	937141.667
1297	320263.889	921388.889
1298	320333.333	810500
1299	320333.333	895222.222
1300	320338.889	843927.778
1301	320355.556	825083.333
1302	320375	937000
1303	320400	887280.556
1304	320491.667	916580.556
1305	320497.222	921091.667
1306	320525	955061.111
1307	320677.778	829008.333
1308	320722.222	842327.778
1309	320725	912408.333
1310	320736.111	829147.222
1311	320800	968063.889
1312	320833.333	811000
1313	320850	983416.667
1314	320852.778	932200
1315	320866.667	821180.556
1316	320877.778	846675
1317	320883.333	954716.667
1318	320894.444	882219.444
1319	320913.889	837955.556
1320	320919.444	967155.556
1321	320952.778	964686.111
1322	320958.333	989633.333
1323	320961.111	902941.667
1324	321094.444	906233.333
1325	321100	835011.111
1326	321141.667	811541.667
1327	321152.778	812472.222
1328	321244.444	969450
1329	321261.111	991650
1330	321291.667	1017880.556
1331	321322.222	812991.667
1332	321330.556	962275
1333	321358.333	816222.222
1334	321397.222	953200
1335	321438.889	960908.333
1336	321441.667	857150
1337	321444.444	951202.778
1338	321469.444	827780.556
1339	321488.889	811633.333
1340	321530.556	947991.667
1341	321533.333	901311.111
1342	321558.333	819338.889
1343	321572.222	943372.222
1344	321594.444	971497.222
1345	321613.889	819041.667
1346	321630.556	917205.556
1347	321686.111	882825
1348	321694.444	960122.222
1349	321811.111	821091.667
1350	321838.889	865802.778
1351	321838.889	968844.444
1352	321872.222	825658.333
1353	321975	831777.778
1354	321994.444	1109677.778
1355	322019.444	839086.111
1356	322041.667	823219.444
1357	322047.222	958552.778
1358	322094.444	997963.889
1359	322136.111	986702.778
1360	322161.111	807527.778
1361	322175	824136.111
1362	322205.556	982019.444
1363	322216.667	1109258.333
1364	322252.778	950575
1365	322266.667	952252.778
1366	322333.333	973741.667
1367	322344.444	977550
1368	322369.444	808605.556
1369	322380.556	843091.667
1370	322386.111	949402.778
1371	322411.111	927158.333
1372	322416.667	854163.889
1373	322427.778	944552.778
1374	322502.778	1014783.333
1375	322527.778	1098313.889
1376	322591.667	904225
1377	322613.889	837366.667
1378	322663.889	876252.778
1379	322686.111	1077580.556
1380	322700	1068002.778
1381	322730.556	899858.333
1382	322744.444	949783.333
1383	322766.667	927233.333
1384	322783.333	957494.444
1385	322816.667	938238.889
1386	322836.111	834722.222
1387	322861.111	1040952.778
1388	322869.444	810808.333
1389	322936.111	840611.111
1390	322958.333	812355.556
1391	322963.889	1013058.333
1392	322986.111	901847.222
1393	323050	840275
1394	323052.778	847727.778
1395	323061.111	877980.556
1396	323061.111	924502.778
1397	323069.444	960063.889
1398	323077.778	954797.222
1399	323088.889	917747.222
1400	323094.444	901388.889
1401	323122.222	1067777.778
1402	323127.778	897983.333
1403	323130.556	970113.889
1404	323158.333	945163.889
1405	323175	890255.556
1406	323186.111	1025452.778
1407	323188.889	845172.222
1408	323202.778	962127.778
1409	323211.111	891633.333
1410	323283.333	932797.222
1411	323291.667	966250
1412	323300	906055.556
1413	323344.444	961511.111
1414	323361.111	813916.667
1415	323413.889	903216.667
1416	323430.556	893286.111
1417	323475	973863.889
1418	323491.667	904600
1419	323502.778	1087080.556
1420	323511.111	953008.333
1421	323525	908777.778
1422	323536.111	896544.444
1423	323641.667	887036.111
1424	323644.444	894741.667
1425	323663.889	961005.556
1426	323666.667	863000
1427	323694.444	841880.556
1428	323716.667	1128600
1429	323769.444	825925
1430	323788.889	806927.778
1431	323794.444	816633.333
1432	323808.333	1064788.889
1433	323863.889	968480.556
1434	323866.667	833547.222
1435	323880.556	989788.889
1436	323880.556	1008641.667
1437	323938.889	993938.889
1438	323966.667	973236.111
1439	323969.444	820602.778
1440	323969.444	908563.889
1441	324013.889	988172.222
1442	324058.333	994933.333
1443	324063.889	972113.889
1444	324066.667	887772.222
1445	324072.222	870211.111
1446	324083.333	911866.667
1447	324111.111	1007119.444
1448	324172.222	886477.778
1449	324205.556	1042283.333
1450	324238.889	856916.667
1451	324283.333	901322.222
1452	324311.111	966675
1453	324313.889	806700
1454	324322.222	830613.889
1455	324333.333	971022.222
1456	324338.889	866547.222
1457	324355.556	807241.667
1458	324366.667	1112247.222
1459	324372.222	1031586.111
1460	324388.889	891083.333
1461	324419.444	822152.778
1462	324419.444	977938.889
1463	324425	962297.222
1464	324452.778	949483.333
1465	324458.333	1005383.333
1466	324486.111	817833.333
1467	324486.111	997327.778
1468	324488.889	975263.889
1469	324494.444	875141.667
1470	324561.111	839402.778
1471	324575	914930.556
1472	324575	998711.111
1473	324580.556	837316.667
1474	324608.333	849877.778
1475	324613.889	973877.778
1476	324616.667	901152.778
1477	324638.889	864597.222
1478	324697.222	986786.111
1479	324705.556	1000125
1480	324708.333	850008.333
1481	324708.333	1004055.556
1482	324772.222	917547.222
1483	324786.111	940594.444
1484	324797.222	863619.444
1485	324805.556	809805.556
1486	324822.222	969941.667
1487	324861.111	882963.889
1488	324955.556	849919.444
1489	325005.556	947402.778
1490	325041.667	945738.889
1491	325091.667	921191.667
1492	325116.667	863766.667
1493	325155.556	954091.667
1494	325158.333	921916.667
1495	325158.333	937319.444
1496	325175	878363.889
1497	325175	968041.667
1498	325183.333	921475
1499	325230.556	926377.778
1500	325247.222	956369.444
1501	325250	937500
1502	325263.889	968861.111
1503	325275	927138.889
1504	325294.444	949027.778
1505	325300	925141.667
1506	325305.556	825894.444
1507	325325	935038.889
1508	325338.889	966652.778
1509	325344.444	927883.333
1510	325355.556	934108.333
1511	325358.333	858933.333
1512	325380.556	819325
1513	325402.778	829038.889
1514	325419.444	973205.556
1515	325430.556	903091.667
1516	325436.111	862119.444
1517	325438.889	930527.778
1518	325447.222	943672.222
1519	325480.556	828719.444
1520	325488.889	929200
1521	325497.222	858700
1522	325519.444	984977.778
1523	325536.111	838875
1524	325563.889	958630.556
1525	325569.444	842383.333
1526	325597.222	840963.889
1527	325605.556	856725
1528	325630.556	971413.889
1529	325788.889	973622.222
1530	325808.333	938925
1531	325827.778	821552.778
1532	325836.111	951086.111
1533	325838.889	1171122.222
1534	325841.667	881872.222
1535	325883.333	952038.889
1536	325883.333	965083.333
1537	325888.889	963086.111
1538	325888.889	966850
1539	325897.222	968566.667
1540	325908.333	926477.778
1541	325919.444	967558.333
1542	325936.111	948552.778
1543	325963.889	1147088.889
1544	325972.222	823338.889
1545	325997.222	1106302.778
1546	326038.889	914777.778
1547	326055.556	832455.556
1548	326097.222	854808.333
1549	326108.333	1107702.778
1550	326119.444	998138.889
1551	326125	900366.667
1552	326152.778	932866.667
1553	326208.333	836000
1554	326277.778	964555.556
1555	326308.333	972888.889
1556	326322.222	873191.667
1557	326352.778	860344.444
1558	326394.444	965380.556
1559	326400	1170833.333
1560	326408.333	903647.222
1561	326452.778	853783.333
1562	326466.667	972255.556
1563	326491.667	967127.778
1564	326516.667	969080.556
1565	326536.111	837597.222
1566	326550	799405.556
1567	326591.667	836188.889
1568	326630.556	954880.556
1569	326652.778	1071525
1570	326727.778	1141461.111
1571	326730.556	974602.778
1572	326733.333	957091.667
1573	326775	845394.444
1574	326780.556	1170983.333
1575	326788.889	1154980.556
1576	326833.333	847383.333
1577	326858.333	1171822.222
1578	326875	833466.667
1579	326875	939608.333
1580	326900	808508.333
1581	326947.222	937416.667
1582	326958.333	976019.444
1583	326961.111	920858.333
1584	326980.556	958850
1585	326988.889	926566.667
1586	326991.667	1081313.889
1587	327025	1031355.556
1588	327027.778	971550
1589	327044.444	875958.333
1590	327091.667	960080.556
1591	327141.667	971561.111
1592	327152.778	1171563.889
1593	327169.444	1168752.778
1594	327188.889	1026444.444
1595	327213.889	1091047.222
1596	327216.667	840133.333
1597	327225	1106400
1598	327233.333	992969.444
1599	327252.778	973205.556
1600	327252.778	1146236.111
1601	327286.111	949422.222
1602	327286.111	966225
1603	327291.667	827200
1604	327308.333	1155288.889
1605	327341.667	802419.444
1606	327358.333	962750
1607	327361.111	968866.667
1608	327375	1019505.556
1609	327425	1170305.556
1610	327438.889	939713.889
1611	327447.222	974133.333
1612	327458.333	969975
1613	327480.556	964716.667
1614	327502.778	816369.444
1615	327547.222	812422.222
1616	327555.556	989019.444
1617	327558.333	1115541.667
1618	327563.889	998958.333
1619	327572.222	943450
1620	327572.222	974105.556
1621	327577.778	848750
1622	327591.667	977969.444
1623	327594.444	974580.556
1624	327616.667	1081300
1625	327630.556	802502.778
1626	327675	886508.333
1627	327677.778	1170222.222
1628	327700	1082797.222
1629	327713.889	891166.667
1630	327733.333	924055.556
1631	327750	917925
1632	327763.889	799311.111
1633	327786.111	919141.667
1634	327794.444	1081497.222
1635	327833.333	968000
1636	327852.778	800352.778
1637	327872.222	845619.444
1638	327883.333	868716.667
1639	327888.889	851450
1640	327916.667	930555.556
1641	327919.444	1155622.222
1642	327927.778	956341.667
1643	327930.556	1156902.778
1644	327938.889	798627.778
1645	327947.222	1169616.667
1646	327958.333	954508.333
1647	327961.111	851838.889
1648	327963.889	965605.556
1649	327994.444	972688.889
1650	328000	947205.556
1651	328002.778	856536.111
1652	328038.889	819494.444
1653	328041.667	911700
1654	328047.222	974447.222
1655	328058.333	974027.778
1656	328083.333	981125
1657	328111.111	831727.778
1658	328111.111	1153794.444
1659	328138.889	969486.111
1660	328158.333	972277.778
1661	328188.889	822350
1662	328191.667	934175
1663	328202.778	851722.222
1664	328219.444	926577.778
1665	328233.333	971702.778
1666	328266.667	830794.444
1667	328280.556	884763.889
1668	328311.111	857636.111
1669	328338.889	1097069.444
1670	328341.667	972286.111
1671	328344.444	852297.222
1672	328363.889	964747.222
1673	328383.333	1169730.556
1674	328386.111	866294.444
1675	328402.778	851833.333
1676	328405.556	836325
1677	328405.556	878875
1678	328422.222	1044027.778
1679	328438.889	971427.778
1680	328466.667	852100
1681	328475	1155686.111
1682	328491.667	1097586.111
1683	328502.778	810794.444
1684	328516.667	800366.667
1685	328519.444	1004652.778
1686	328544.444	799750
1687	328550	904055.556
1688	328563.889	973386.111
1689	328572.222	1169213.889
1690	328577.778	972544.444
1691	328597.222	846200
1692	328600	973636.111
1693	328666.667	824041.667
1694	328677.778	843305.556
1695	328686.111	851905.556
1696	328708.333	811097.222
1697	328713.889	939872.222
1698	328744.444	957652.778
1699	328763.889	877425
1700	328777.778	851833.333
1701	328794.444	1117566.667
1702	328808.333	971547.222
1703	328819.444	833325
1704	328833.333	816583.333
1705	328836.111	899713.889
1706	328847.222	1001261.111
1707	328880.556	843266.667
1708	328927.778	934483.333
1709	328936.111	960291.667
1710	328950	975455.556
1711	328961.111	1098269.444
1712	328997.222	854011.111
1713	328997.222	945561.111
1714	329013.889	922419.444
1715	329027.778	965636.111
1716	329050	806669.444
1717	329050	936966.667
1718	329063.889	908780.556
1719	329102.778	961352.778
1720	329155.556	867158.333
1721	329183.333	800222.222
1722	329191.667	916769.444
1723	329252.778	811875
1724	329263.889	968958.333
1725	329311.111	964594.444
1726	329327.778	843494.444
1727	329341.667	970777.778
1728	329344.444	972513.889
1729	329358.333	828116.667
1730	329372.222	871647.222
1731	329411.111	971338.889
1732	329438.889	859538.889
1733	329438.889	1033480.556
1734	329441.667	1025644.444
1735	329444.444	871386.111
1736	329452.778	998025
1737	329477.778	1127161.111
1738	329480.556	967294.444
1739	329536.111	968900
1740	329544.444	970147.222
1741	329572.222	952900
1742	329572.222	1057419.444
1743	329588.889	812366.667
1744	329594.444	1172644.444
1745	329597.222	867466.667
1746	329616.667	968288.889
1747	329619.444	931400
1748	329627.778	1170350
1749	329636.111	1018322.222
1750	329644.444	1028286.111
1751	329688.889	934505.556
1752	329700	899122.222
1753	329719.444	1107758.333
1754	329738.889	908244.444
1755	329750	817577.778
1756	329750	963322.222
1757	329761.111	965950
1758	329777.778	1059413.889
1759	329777.778	1115169.444
1760	329783.333	885700
1761	329786.111	1155294.444
1762	329808.333	800327.778
1763	329813.889	828102.778
1764	329836.111	845827.778
1765	329855.556	801100
1766	329875	1107702.778
1767	329911.111	1172702.778
1768	329922.222	890661.111
1769	329950	975425
1770	329952.778	949655.556
1771	329975	876300
1772	329983.333	946305.556
1773	330013.889	824113.889
1774	330038.889	972255.556
1775	330047.222	1107847.222
1776	330066.667	801555.556
1777	330077.778	813086.111
1778	330122.222	943652.778
1779	330136.111	927250
1780	330144.444	970966.667
1781	330150	966127.778
1782	330161.111	927241.667
1783	330183.333	801758.333
1784	330197.222	966986.111
1785	330202.778	1172019.444
1786	330308.333	850611.111
1787	330313.889	1113866.667
1788	330316.667	947216.667
1789	330341.667	839383.333
1790	330369.444	1172911.111
1791	330372.222	1156205.556
1792	330391.667	850313.889
1793	330394.444	921825
1794	330483.333	1166300
1795	330508.333	1092955.556
1796	330544.444	841558.333
1797	330569.444	1109100
1798	330572.222	915733.333
1799	330575	895875
1800	330605.556	954719.444
1801	330655.556	860533.333
1802	330655.556	962275
1803	330677.778	1093594.444
1804	330680.556	1173025
1805	330738.889	1060180.556
1806	330750	898544.444
1807	330766.667	1117386.111
1808	330786.111	868816.667
1809	330786.111	1093647.222
1810	330786.111	1166011.111
1811	330800	832322.222
1812	330847.222	972958.333
1813	330897.222	820158.333
1814	330916.667	970463.889
1815	330955.556	803155.556
1816	330980.556	936547.222
1817	331002.778	934608.333
1818	331005.556	868641.667
1819	331027.778	867536.111
1820	331030.556	966702.778
1821	331052.778	885608.333
1822	331075	923347.222
1823	331094.444	912619.444
1824	331130.556	900530.556
1825	331136.111	941641.667
1826	331150	1043263.889
1827	331180.556	871250
1828	331191.667	970252.778
1829	331191.667	1170855.556
1830	331211.111	971830.556
1831	331213.889	855663.889
1832	331236.111	890550
1833	331255.556	1155133.333
1834	331280.556	919611.111
1835	331283.333	1072522.222
1836	331294.444	881513.889
1837	331333.333	1002269.444
1838	331372.222	958391.667
1839	331386.111	1101244.444
1840	331408.333	919938.889
1841	331433.333	1171652.778
1842	331480.556	959511.111
1843	331486.111	941500
1844	331505.556	968233.333
1845	331511.111	853722.222
1846	331575	997333.333
1847	331575	1057736.111
1848	331580.556	1173497.222
1849	331611.111	983852.778
1850	331633.333	963597.222
1851	331650	970291.667
1852	331655.556	919413.889
1853	331666.667	1017933.333
1854	331688.889	908538.889
1855	331730.556	849150
1856	331730.556	862516.667
1857	331780.556	866072.222
1858	331786.111	991772.222
1859	331800	964977.778
1860	331805.556	947438.889
1861	331811.111	1022738.889
1862	331827.778	902227.778
1863	331841.667	904891.667
1864	331844.444	998933.333
1865	331886.111	952211.111
1866	331908.333	1013777.778
1867	331938.889	987383.333
1868	331958.333	800133.333
1869	331958.333	1173786.111
1870	331972.222	1043725
1871	331975	966150
1872	332000	1172416.667
1873	332030.556	946800
1874	332075	823919.444
1875	332075	926661.111
1876	332097.222	875691.667
1877	332100	847444.444
1878	332100	977544.444
1879	332144.444	804480.556
1880	332183.333	981583.333
1881	332183.333	1170333.333
1882	332280.556	917975
1883	332288.889	875772.222
1884	332333.333	825955.556
1885	332341.667	864836.111
1886	332341.667	975858.333
1887	332344.444	885822.222
1888	332347.222	848358.333
1889	332361.111	968008.333
1890	332377.778	915113.889
1891	332400	1155180.556
1892	332436.111	842288.889
1893	332441.667	868163.889
1894	332447.222	813588.889
1895	332466.667	842641.667
1896	332469.444	958997.222
1897	332480.556	1005733.333
1898	332511.111	808158.333
1899	332558.333	1163741.667
1900	332569.444	1033172.222
1901	332611.111	938852.778
1902	332613.889	972377.778
1903	332619.444	905922.222
1904	332652.778	842816.667
1905	332666.667	892908.333
1906	332669.444	932391.667
1907	332697.222	908797.222
1908	332736.111	858361.111
1909	332755.556	829763.889
1910	332775	850980.556
1911	332780.556	863550
1912	332858.333	965725
1913	332938.889	1110955.556
1914	332941.667	961944.444
1915	332944.444	839661.111
1916	332958.333	977986.111
1917	332961.111	868436.111
1918	332969.444	810350
1919	332975	914936.111
1920	333022.222	845538.889
1921	333041.667	969858.333
1922	333047.222	836833.333
1923	333061.111	1118405.556
1924	333088.889	854847.222
1925	333100	891727.778
1926	333105.556	857544.444
1927	333138.889	820969.444
1928	333158.333	926627.778
1929	333200	879027.778
1930	333208.333	902322.222
1931	333225	804138.889
1932	333225	811425
1933	333244.444	967841.667
1934	333266.667	833886.111
1935	333286.111	912816.667
1936	333288.889	925383.333
1937	333288.889	1056038.889
1938	333316.667	1056725
1939	333319.444	897411.111
1940	333327.778	943425
1941	333369.444	1022061.111
1942	333427.778	1183269.444
1943	333438.889	864380.556
1944	333452.778	1104525
1945	333458.333	841091.667
1946	333477.778	932097.222
1947	333486.111	806830.556
1948	333488.889	965483.333
1949	333505.556	847766.667
1950	333513.889	932955.556
1951	333527.778	1117883.333
1952	333536.111	905925
1953	333577.778	812708.333
1954	333583.333	935775
1955	333583.333	976944.444
1956	333625	951044.444
1957	333630.556	971736.111
1958	333647.222	927247.222
1959	333652.778	934950
1960	333702.778	1125830.556
1961	333705.556	960686.111
1962	333705.556	987525
1963	333708.333	1119622.222
1964	333733.333	956880.556
1965	333763.889	1172502.778
1966	333766.667	792947.222
1967	333783.333	880152.778
1968	333794.444	962472.222
1969	333805.556	847997.222
1970	333869.444	842830.556
1971	333941.667	1045225
1972	333941.667	1107858.333
1973	333944.444	803475
1974	333963.889	969602.778
1975	333966.667	845958.333
1976	333991.667	1108680.556
1977	334016.667	869544.444
1978	334025	814202.778
1979	334052.778	908975
1980	334069.444	826622.222
1981	334100	910616.667
1982	334111.111	930694.444
1983	334111.111	1108419.444
1984	334130.556	823852.778
1985	334144.444	823127.778
1986	334147.222	1119086.111
1987	334150	1115488.889
1988	334152.778	886438.889
1989	334180.556	998186.111
1990	334208.333	821622.222
[truncated: 146,601 more rows]
[truncated: 1 more columns]
