# Supplementary material for: A novel approach for solving travelling thief problem using enhanced simulated annealing
Source: PeerJ Comput Sci. 2021 Mar 16;7:e377. doi: 10.7717/peerj-cs.377 (PMC8022508; doi:10.7717/peerj-cs.377)
Supplement: Supplemental Information 1 [file peerj-cs-07-377-s001.zip › ttplab-dist/database/TTP1_data/brd14051_n70250_uncorr-similar-weights_05.ttp]

PROBLEM NAME:	brd14051-TTP
KNAPSACK DATA TYPE: uncorrelated	similar weights
DIMENSION:	14051
NUMBER OF ITEMS:	70250
CAPACITY OF KNAPSACK:	32075550
MIN SPEED:	0.1
MAX SPEED:	1
RENTING RATIO:	19.97
EDGE_WEIGHT_TYPE:	CEIL_2D
NODE_COORD_SECTION	(INDEX	X	Y):
1	2918	6528
2	2925	6597
3	2926	6609
4	2927	6312
5	2930	6328
6	2934	6545
7	2938	7412
8	2941	6456
9	2945	6284
10	2947	6663
11	2948	5475
12	2948	6513
13	2948	7456
14	2950	6350
15	2950	6480
16	2951	7293
17	2957	5422
18	2958	5501
19	2959	6385
20	2962	5437
21	2962	5460
22	2963	6476
23	2964	5409
24	2965	6450
25	2965	6602
26	2968	7322
27	2969	6212
28	2972	6406
29	2973	5380
30	2973	6671
31	2974	5563
32	2977	6493
33	2980	5573
34	2981	6576
35	2982	6333
36	2983	7487
37	2984	5422
38	2984	5510
39	2985	5495
40	2987	5393
41	2987	5438
42	2987	6551
43	2990	5555
44	2991	5583
45	2992	5411
46	2995	7425
47	2997	5380
48	2999	5545
49	3001	5426
50	3001	6577
51	3002	6598
52	3004	6394
53	3005	6345
54	3007	5508
55	3007	5528
56	3007	5567
57	3007	7303
58	3008	5333
59	3009	6209
60	3009	6657
61	3010	5595
62	3010	6230
63	3010	6643
64	3011	5420
65	3012	5571
66	3012	5655
67	3013	5491
68	3013	5556
69	3014	5308
70	3014	6478
71	3015	5443
72	3016	5399
73	3018	5618
74	3018	6382
75	3019	5479
76	3019	7435
77	3020	6429
78	3021	6137
79	3024	6768
80	3025	6547
81	3026	5495
82	3026	5589
83	3026	6604
84	3026	7407
85	3026	7421
86	3027	5413
87	3029	5998
88	3029	6048
89	3030	5295
90	3032	5433
91	3033	6180
92	3033	6639
93	3034	5333
94	3035	6801
95	3036	5461
96	3036	6232
97	3036	6669
98	3037	5394
99	3037	5444
100	3038	7183
101	3038	7291
102	3040	5365
103	3041	5481
104	3041	5663
105	3041	5675
106	3042	7212
107	3043	5573
108	3044	5409
109	3045	6035
110	3045	6846
111	3046	6527
112	3046	7502
113	3048	5699
114	3048	6270
115	3048	6488
116	3048	6886
117	3049	6691
118	3051	5515
119	3051	5627
120	3051	6572
121	3052	5470
122	3052	6596
123	3052	6753
124	3053	6639
125	3055	5277
126	3055	7323
127	3056	5355
128	3056	7378
129	3057	6012
130	3057	6351
131	3058	6070
132	3059	5387
133	3061	5340
134	3061	5459
135	3062	7227
136	3063	5481
137	3063	6054
138	3064	6217
139	3065	5427
140	3065	5539
141	3065	6534
142	3067	5290
143	3067	5683
144	3068	5383
145	3068	6450
146	3068	6788
147	3068	7146
148	3071	5440
149	3072	5304
150	3072	6121
151	3074	5588
152	3075	5565
153	3076	6326
154	3077	5315
155	3078	6724
156	3079	5467
157	3079	6259
158	3080	5385
159	3080	5663
160	3080	6857
161	3082	5706
162	3082	6348
163	3083	5573
164	3083	6505
165	3085	5359
166	3085	5396
167	3086	7082
168	3087	6768
169	3087	7046
170	3088	5688
171	3088	6091
172	3088	7339
173	3090	6962
174	3091	5488
175	3092	5416
176	3093	5321
177	3093	6059
178	3093	6374
179	3093	6414
180	3093	7177
181	3095	6567
182	3096	6686
183	3097	6766
184	3097	6984
185	3098	5464
186	3099	6275
187	3099	6833
188	3100	4931
189	3100	5512
190	3100	5549
191	3101	5369
192	3101	5593
193	3101	7028
194	3102	5250
195	3102	6459
196	3103	7463
197	3104	5455
198	3104	5526
199	3104	6870
200	3105	5409
201	3105	5568
202	3106	4828
203	3106	5608
204	3106	5749
205	3107	5556
206	3107	6900
207	3109	5365
208	3110	6091
209	3111	5328
210	3112	5381
211	3113	6336
212	3115	5335
213	3115	5517
214	3115	7272
215	3116	5565
216	3116	6445
217	3116	6489
218	3117	5373
219	3117	5535
220	3117	5619
221	3117	7239
222	3118	7194
223	3121	5301
224	3121	5428
225	3121	5487
226	3121	5669
227	3122	5502
228	3122	6617
229	3123	5335
230	3123	5364
231	3124	6563
232	3124	7075
233	3125	7161
234	3127	5578
235	3128	6113
236	3129	5410
237	3130	5389
238	3130	7349
239	3131	5588
240	3131	5757
241	3132	5350
242	3132	5546
243	3133	5435
244	3133	5557
245	3135	6650
246	3136	5261
247	3136	5495
248	3137	6717
249	3138	5313
250	3138	5336
251	3138	5375
252	3139	6528
253	3140	5516
254	3140	6372
255	3140	6807
256	3141	4892
257	3141	4978
258	3141	6324
259	3142	5294
260	3142	5402
261	3143	6440
262	3143	7104
263	3144	6595
264	3145	5877
265	3145	6750
266	3145	7447
267	3146	4853
268	3146	6063
269	3147	5521
270	3147	6176
271	3147	6981
272	3148	5535
273	3148	6097
274	3148	6902
275	3148	7403
276	3150	5236
277	3151	5205
278	3151	5438
279	3152	5369
280	3152	5431
281	3152	5455
282	3152	6204
283	3155	5046
284	3155	5585
285	3155	6637
286	3155	6680
287	3155	6692
288	3155	6704
289	3157	5987
290	3158	5026
291	3159	5266
292	3159	5599
293	3159	5921
294	3159	6482
295	3160	5511
296	3161	5676
297	3161	6627
298	3162	5391
299	3162	5643
300	3163	5592
301	3163	6220
302	3163	6732
303	3164	5563
304	3165	6020
305	3166	5811
306	3167	6844
307	3169	5399
308	3169	5580
309	3170	5448
310	3170	6146
311	3170	6687
312	3170	7025
313	3171	5237
314	3171	6372
315	3171	6748
316	3172	5065
317	3172	5459
318	3173	6642
319	3174	5328
320	3174	5420
321	3175	5337
322	3175	5430
323	3175	6440
324	3175	7163
325	3176	5627
326	3176	7033
327	3177	4911
328	3177	4942
329	3177	6887
330	3178	5525
331	3178	5805
332	3179	5556
333	3179	5776
334	3179	6246
335	3179	7078
336	3180	5215
337	3180	5267
338	3180	5610
339	3181	5286
340	3181	5307
341	3182	6331
342	3182	6578
343	3182	6732
344	3182	6810
345	3183	5015
346	3183	5959
347	3183	7202
348	3184	6759
349	3185	6742
350	3185	6753
351	3186	4989
352	3186	6354
353	3186	6469
354	3187	5232
355	3187	5483
356	3187	6627
357	3187	6649
358	3188	6184
359	3188	6672
360	3188	7242
361	3188	7304
362	3189	5536
363	3189	5714
364	3189	6617
365	3190	5273
366	3190	5586
367	3190	5723
368	3191	5456
369	3192	5340
370	3193	5352
371	3194	5840
372	3194	6531
373	3195	4831
374	3195	6031
375	3196	5438
376	3196	7354
377	3197	5106
378	3199	6722
379	3201	5002
380	3201	5090
381	3201	6507
382	3203	5538
383	3203	6221
384	3203	6930
385	3203	7370
386	3204	5333
387	3204	5476
388	3205	5710
389	3205	6412
390	3205	7014
391	3206	5522
392	3206	7425
393	3207	5407
394	3208	4862
395	3208	6742
396	3208	6743
397	3208	6860
398	3209	5738
399	3210	4941
400	3210	5048
401	3211	5247
402	3211	5448
403	3211	5999
404	3212	5197
405	3212	5335
406	3212	6360
407	3212	6673
408	3212	6732
409	3214	5482
410	3214	5575
411	3214	6564
412	3214	7119
413	3215	4902
414	3215	6709
415	3216	5644
416	3216	6115
417	3217	5290
418	3217	7074
419	3218	6482
420	3218	6673
421	3218	6776
422	3219	5266
423	3219	6636
424	3220	5434
425	3220	5673
426	3220	6396
427	3220	6868
428	3221	5601
429	3222	5796
430	3222	6992
431	3224	5088
432	3224	5317
433	3224	6262
434	3225	6180
435	3225	7283
436	3226	4793
437	3226	5381
438	3226	5477
439	3227	6693
440	3227	6951
441	3228	6241
442	3228	6737
443	3228	7468
444	3229	5531
445	3230	4974
446	3230	6050
447	3230	6303
448	3230	6723
449	3231	6833
450	3232	5026
451	3234	4998
452	3234	6449
453	3235	4927
454	3236	5087
455	3237	5540
456	3237	5636
457	3237	5670
458	3238	5529
459	3240	5428
460	3240	7257
461	3241	5956
462	3241	6777
463	3241	6806
464	3242	5146
465	3242	6753
466	3244	5801
467	3244	6696
468	3245	6479
469	3245	7040
470	3246	4938
471	3247	5335
472	3247	6222
473	3247	6594
474	3247	7384
475	3251	4678
476	3251	5472
477	3251	5513
478	3251	6670
479	3252	5009
480	3252	5041
481	3252	6879
482	3253	5076
483	3253	5248
484	3253	7013
485	3253	7334
486	3253	7451
487	3254	4846
488	3254	6637
489	3255	5100
490	3255	5840
491	3256	5535
492	3257	4816
493	3257	5295
494	3257	5651
495	3257	6251
496	3258	4761
497	3258	4991
498	3258	5272
499	3258	5323
500	3258	6503
501	3259	5411
502	3259	6332
503	3260	4906
504	3260	5310
505	3261	5202
506	3261	6101
507	3262	4969
508	3262	6697
509	3262	6982
510	3263	5031
511	3263	5445
512	3264	6735
513	3265	5341
514	3265	6854
515	3266	4691
516	3266	4825
517	3266	5176
518	3266	5699
519	3266	5731
520	3266	5874
521	3267	6133
522	3268	5461
523	3268	6938
524	3269	5439
525	3269	7278
526	3270	6012
527	3270	6558
528	3271	5375
529	3272	4788
530	3272	5306
531	3272	5388
532	3272	5994
533	3273	6881
534	3274	5784
535	3275	7480
536	3276	6459
537	3277	5606
538	3278	5454
539	3278	7163
540	3281	6521
541	3282	5787
542	3282	6792
543	3284	5484
544	3284	5940
545	3285	7434
546	3286	5411
547	3286	5548
548	3286	5576
549	3287	5527
550	3288	5521
551	3288	5773
552	3288	6170
553	3288	6294
554	3289	6203
555	3289	6817
556	3289	6919
557	3291	4799
558	3291	5696
559	3292	5290
560	3292	5300
561	3292	5375
562	3292	6452
563	3294	6654
564	3295	4746
565	3295	6737
566	3296	4665
567	3296	6114
568	3296	6342
569	3296	6512
570	3296	6602
571	3296	6897
572	3296	7079
573	3297	4626
574	3297	5736
575	3298	5358
576	3298	5440
577	3298	5466
578	3300	5230
579	3300	5798
580	3301	5760
581	3301	5814
582	3301	6897
583	3302	5304
584	3302	6138
585	3302	6364
586	3302	6572
587	3303	5138
588	3303	7012
589	3304	5690
590	3304	6231
591	3305	5337
592	3305	5603
593	3305	6263
594	3306	5484
595	3306	6706
596	3307	5379
597	3307	5765
598	3307	7184
599	3308	4702
600	3310	6391
601	3310	6490
602	3310	6622
603	3311	4974
604	3311	5727
605	3312	6867
606	3313	5421
607	3313	6600
608	3313	6931
609	3314	5898
610	3315	5396
611	3315	5470
612	3316	5293
613	3316	6102
614	3317	4815
615	3319	6878
616	3320	4720
617	3320	4875
618	3320	6859
619	3321	5046
620	3321	6947
621	3322	5956
622	3322	6189
623	3323	4920
624	3323	7155
625	3324	5356
626	3324	7129
627	3325	4566
628	3325	7223
629	3327	6877
630	3328	4727
631	3328	4977
632	3328	6735
633	3329	5833
634	3329	5896
635	3329	6986
636	3331	4601
637	3332	4966
638	3332	5655
639	3333	5005
640	3333	7057
641	3334	4982
642	3334	5056
643	3334	6638
644	3335	6253
645	3336	5075
646	3336	6088
647	3336	6124
648	3336	6360
649	3336	6662
650	3336	6884
651	3336	6942
652	3337	5391
653	3337	5700
654	3337	7128
655	3337	7335
656	3338	5001
657	3339	6065
658	3339	6756
659	3339	6923
660	3340	5173
661	3340	5449
662	3340	5974
663	3340	6424
664	3340	6908
665	3341	4659
666	3341	5625
667	3341	5786
668	3341	6177
669	3341	6305
670	3341	6820
671	3341	7490
672	3342	5015
673	3344	5732
674	3345	6469
675	3347	5287
676	3347	5348
677	3347	5426
678	3349	5064
679	3349	5210
680	3350	5529
681	3351	4689
682	3351	5577
683	3351	6889
684	3351	7198
685	3352	5041
686	3353	5666
687	3353	7048
688	3353	7376
689	3355	7255
690	3356	4498
691	3356	5072
692	3356	5367
693	3358	7024
694	3359	5689
695	3359	7454
696	3361	5033
697	3361	5094
698	3361	5102
699	3362	5449
700	3362	5549
701	3362	5745
702	3362	5997
703	3364	5185
704	3364	6412
705	3364	6913
706	3365	4644
707	3366	6174
708	3366	6501
709	3367	5141
710	3367	6881
711	3368	5154
712	3368	6993
713	3369	4859
714	3369	5819
715	3369	6698
716	3369	6835
717	3369	6939
718	3370	5090
719	3370	5455
720	3370	5716
721	3370	6111
722	3370	6882
723	3371	6489
724	3372	5049
725	3373	5579
726	3374	5124
727	3374	5671
728	3375	6450
729	3375	6964
730	3376	7219
731	3377	6964
732	3378	6093
733	3378	6531
734	3379	5107
735	3379	5520
736	3379	5933
737	3379	6809
738	3380	5338
739	3380	5354
740	3381	4754
741	3381	6372
742	3381	6556
743	3381	6740
744	3382	4794
745	3382	6232
746	3382	6654
747	3382	6707
748	3382	6860
749	3383	5306
750	3383	5687
751	3384	4561
752	3384	5275
753	3385	4633
754	3385	5061
755	3385	5208
756	3385	5752
757	3386	5049
758	3386	6015
759	3386	6912
760	3387	5007
761	3388	6951
762	3389	4968
763	3390	5100
764	3390	7505
765	3391	5292
766	3391	6971
767	3391	7068
768	3392	5623
769	3392	5909
770	3392	6420
771	3393	7012
772	3394	6258
773	3394	7102
774	3395	4588
775	3395	4600
776	3395	4715
777	3395	5511
778	3395	6795
779	3395	6922
780	3396	5191
781	3396	5248
782	3398	5502
783	3398	5548
784	3398	6296
785	3398	7178
786	3398	7327
787	3399	5661
788	3400	5333
789	3400	5668
790	3400	5685
791	3400	6586
792	3401	5582
793	3402	4998
794	3403	4489
795	3403	5151
796	3403	5391
797	3404	4538
798	3404	6166
799	3404	6633
800	3404	6950
801	3405	7046
802	3405	7136
803	3406	5820
804	3406	6080
805	3406	6194
806	3406	7166
807	3407	5087
808	3407	5309
809	3407	5599
810	3408	4687
811	3409	7117
812	3410	5173
813	3410	5187
814	3410	5543
815	3410	5716
816	3410	6756
817	3410	6776
818	3410	6794
819	3411	4647
820	3411	5356
821	3411	6130
822	3411	6336
823	3412	4629
824	3412	4972
825	3412	6509
826	3413	5304
827	3413	6691
828	3413	7017
829	3414	6901
830	3415	7453
831	3417	5896
832	3417	6022
833	3418	6364
834	3418	6405
835	3419	5117
836	3419	5684
837	3419	6479
838	3419	7010
839	3419	7023
840	3421	5236
841	3421	6973
842	3422	6535
843	3423	5638
844	3423	6053
845	3424	4910
846	3424	5771
847	3424	5917
848	3424	7125
849	3425	5414
850	3425	5430
851	3425	6875
852	3426	6741
853	3426	6776
854	3426	6791
855	3426	6813
856	3426	6823
857	3426	7089
858	3427	4467
859	3427	4522
860	3427	5449
861	3427	5697
862	3427	6294
863	3427	6853
864	3427	7021
865	3428	5978
866	3428	6920
867	3428	6928
868	3428	7032
869	3428	7083
870	3429	4996
871	3429	6986
872	3429	7061
873	3430	5104
874	3430	5573
875	3431	5267
876	3431	5827
877	3432	6245
878	3433	5337
879	3433	6448
880	3433	7140
881	3435	4626
882	3435	5088
883	3435	6929
884	3436	5178
885	3437	4763
886	3437	5506
887	3437	6139
888	3437	6962
889	3439	4569
890	3439	6987
891	3439	7050
892	3439	7260
893	3440	5366
894	3441	7183
895	3442	6865
896	3443	5210
897	3443	5868
898	3443	6472
899	3443	6643
900	3443	7038
901	3444	6338
902	3446	6193
903	3446	6601
904	3447	4664
905	3447	4782
906	3447	5221
907	3447	5295
908	3447	6823
909	3447	7056
910	3448	5196
911	3448	5400
912	3448	6733
913	3448	6794
914	3448	6982
915	3449	5897
916	3449	6720
917	3449	6750
918	3449	7080
919	3450	5111
920	3450	5819
921	3450	5884
922	3450	6727
923	3450	7104
924	3451	5208
925	3451	5798
926	3451	7003
927	3452	5413
928	3452	6766
929	3452	6786
930	3452	7003
931	3452	7042
932	3452	7060
933	3453	5177
934	3453	5623
935	3453	5785
936	3453	6103
937	3453	6750
938	3454	5268
939	3454	5438
940	3454	5754
941	3454	6704
942	3454	6802
943	3454	6996
944	3454	7011
945	3454	7220
946	3455	5324
947	3455	6882
948	3455	9397
949	3456	6905
950	3456	6923
951	3457	4838
952	3457	5286
953	3457	5773
954	3457	5835
955	3457	6936
956	3458	5505
957	3458	6193
958	3458	6514
959	3458	7080
960	3458	7386
961	3459	5231
962	3459	5854
963	3459	6310
964	3460	6417
965	3461	5552
966	3461	5731
967	3461	6163
968	3462	4611
969	3462	6740
970	3462	6837
971	3462	7095
972	3463	5528
973	3463	5651
974	3463	6704
975	3463	6721
976	3463	7038
977	3463	8238
978	3464	4692
979	3464	6272
980	3464	6375
981	3465	4545
982	3465	5796
983	3465	7099
984	3465	7114
985	3466	6125
986	3466	6952
987	3466	7011
988	3466	8314
989	3468	5751
990	3469	5044
991	3469	6999
992	3470	5448
993	3470	6075
994	3471	6541
995	3471	7523
996	3472	4982
997	3472	5226
998	3472	5589
999	3472	5689
1000	3472	6704
1001	3472	6772
1002	3472	6787
1003	3472	6803
1004	3472	6820
1005	3472	7073
1006	3473	4892
1007	3473	6225
1008	3474	7009
1009	3474	7039
1010	3475	5492
1011	3475	5667
1012	3475	5819
1013	3475	5882
1014	3475	6479
1015	3476	5477
1016	3476	6440
1017	3477	4794
1018	3477	4939
1019	3477	5139
1020	3477	5204
1021	3477	6245
1022	3477	6948
1023	3478	4819
1024	3478	6451
1025	3478	7057
1026	3479	5435
1027	3479	5844
1028	3480	4746
1029	3480	5128
1030	3481	5299
1031	3481	5732
1032	3482	5556
1033	3482	6101
1034	3482	6393
1035	3483	5695
1036	3483	5802
1037	3484	5646
1038	3485	4579
1039	3485	4998
1040	3485	6621
1041	3485	7079
1042	3485	7114
1043	3486	6710
1044	3486	6794
1045	3487	5387
1046	3487	5763
1047	3487	5976
1048	3488	5601
1049	3488	5708
1050	3489	5075
1051	3489	5468
1052	3489	5512
1053	3489	5671
1054	3489	6356
1055	3489	6888
1056	3490	5208
1057	3490	5245
1058	3490	6153
1059	3490	6750
1060	3492	5154
1061	3492	5160
1062	3492	7720
1063	3493	5498
1064	3494	5699
1065	3494	5881
1066	3495	4666
1067	3495	5640
1068	3495	5927
1069	3495	6426
1070	3495	7123
1071	3496	6650
1072	3497	5098
1073	3497	5559
1074	3497	9415
1075	3498	4690
1076	3498	6731
1077	3499	5855
1078	3500	5778
1079	3500	6756
1080	3501	4544
1081	3501	6372
1082	3502	4568
1083	3502	5354
1084	3502	6488
1085	3502	6541
1086	3502	7088
1087	3503	5179
1088	3503	5448
1089	3503	5545
1090	3503	5901
1091	3503	6124
1092	3503	6588
1093	3503	6845
1094	3503	7045
1095	3503	7059
1096	3503	7070
1097	3503	7129
1098	3504	4635
1099	3504	5911
1100	3505	5132
1101	3505	5277
1102	3505	5462
1103	3505	5915
1104	3507	5795
1105	3508	5824
1106	3508	7090
1107	3508	7667
1108	3508	8190
1109	3509	6699
1110	3509	6709
1111	3510	5570
1112	3510	5666
1113	3510	5984
1114	3510	6223
1115	3510	7023
1116	3510	7108
1117	3510	7370
1118	3511	5610
1119	3511	6455
1120	3512	5083
1121	3512	5603
1122	3512	6533
1123	3512	7123
1124	3512	7275
1125	3513	6545
1126	3514	5758
1127	3514	6688
1128	3514	6741
1129	3514	6799
1130	3515	5422
1131	3515	5808
1132	3515	6172
1133	3516	6910
1134	3516	6977
1135	3517	5124
1136	3517	5525
1137	3517	7048
1138	3518	5500
1139	3518	5721
1140	3518	6519
1141	3518	7079
1142	3519	5019
1143	3519	5253
1144	3519	5444
1145	3519	5875
1146	3519	6709
1147	3519	7058
1148	3519	7459
1149	3520	5679
1150	3520	5892
1151	3520	6475
1152	3520	7090
1153	3520	7107
1154	3522	5373
1155	3522	6645
1156	3524	4815
1157	3524	6325
1158	3524	6618
1159	3525	4782
1160	3525	5484
1161	3526	4742
1162	3526	5135
1163	3526	6171
1164	3526	6992
1165	3526	7347
1166	3526	7525
1167	3527	5853
1168	3527	6200
1169	3527	6532
1170	3527	6677
1171	3528	6149
1172	3528	6288
1173	3528	7075
1174	3529	5085
1175	3529	5104
1176	3529	5649
1177	3529	5828
1178	3530	5403
1179	3530	5438
1180	3530	5673
1181	3530	5685
1182	3530	6488
1183	3530	6557
1184	3530	7286
1185	3531	4924
1186	3531	5272
1187	3531	5472
1188	3531	5565
1189	3531	5791
1190	3531	6470
1191	3532	4844
1192	3532	5309
1193	3532	5347
1194	3532	5595
1195	3532	5879
1196	3532	6513
1197	3533	4535
1198	3533	5693
1199	3534	4561
1200	3534	4964
1201	3534	5116
1202	3534	7566
1203	3535	4702
1204	3535	5293
1205	3535	5895
1206	3535	6434
1207	3535	8151
1208	3536	4677
1209	3536	4884
1210	3536	5166
1211	3536	5641
1212	3536	6267
1213	3536	6403
1214	3536	7070
1215	3537	6460
1216	3538	6477
1217	3540	5953
1218	3540	6450
1219	3540	6536
1220	3541	5192
1221	3541	5545
1222	3541	6668
1223	3541	6733
1224	3541	6802
1225	3542	6424
1226	3542	6882
1227	3542	8224
1228	3543	4551
1229	3543	4659
1230	3543	5661
1231	3543	5674
1232	3543	5783
1233	3543	6358
1234	3544	6762
1235	3544	8301
1236	3545	5096
1237	3545	6018
1238	3545	6584
1239	3546	5032
1240	3546	5054
1241	3547	4579
1242	3549	5085
1243	3549	5524
1244	3549	6405
1245	3550	5928
1246	3550	6097
1247	3550	6485
1248	3551	5747
1249	3552	4522
1250	3552	4543
1251	3552	4554
1252	3552	4807
1253	3552	6468
1254	3552	6472
1255	3552	6555
1256	3552	6845
1257	3552	7154
1258	3553	5697
1259	3553	6250
1260	3555	5171
1261	3555	5702
1262	3555	5757
1263	3556	5300
1264	3556	5713
1265	3556	5807
1266	3557	5128
1267	3557	6279
1268	3557	6325
1269	3557	7180
1270	3558	5634
1271	3558	5785
1272	3558	7051
1273	3558	7206
1274	3559	5574
1275	3559	5590
1276	3559	6399
1277	3559	6703
1278	3560	4754
1279	3560	6480
1280	3561	5102
1281	3561	5322
1282	3561	5560
1283	3561	6552
1284	3562	4710
1285	3562	5684
1286	3562	5754
1287	3563	5010
1288	3563	5150
1289	3563	5667
1290	3563	6407
1291	3563	6473
1292	3563	7097
1293	3564	5267
1294	3564	6757
1295	3565	5117
1296	3565	5182
1297	3565	5420
1298	3565	6448
1299	3565	6573
1300	3565	6631
1301	3566	4510
1302	3566	5477
1303	3566	6384
1304	3566	6554
1305	3566	8178
1306	3567	4463
1307	3567	5715
1308	3568	6542
1309	3568	6921
1310	3568	7036
1311	3569	4628
1312	3569	4843
1313	3569	6363
1314	3569	6499
1315	3570	5304
1316	3570	5380
1317	3570	6401
1318	3570	6442
1319	3570	7349
1320	3570	7502
1321	3571	5005
1322	3571	5762
1323	3571	7619
1324	3572	4489
1325	3572	7162
1326	3572	7699
1327	3573	4535
1328	3573	5351
1329	3573	5542
1330	3573	5936
1331	3574	5138
1332	3574	5608
1333	3574	5779
1334	3574	5975
1335	3574	7773
1336	3575	4732
1337	3575	6159
1338	3575	6439
1339	3576	5155
1340	3576	6344
1341	3576	7018
1342	3576	7065
1343	3577	4445
1344	3577	7041
1345	3577	7052
1346	3577	7434
1347	3578	4602
1348	3578	5669
1349	3578	6010
1350	3578	6076
1351	3578	6121
1352	3578	6317
1353	3578	6394
1354	3579	4826
1355	3579	5309
1356	3580	4417
1357	3581	4885
1358	3581	6249
1359	3581	6385
1360	3582	5277
1361	3582	5584
1362	3582	6608
1363	3584	5377
1364	3584	5683
1365	3585	5410
1366	3585	5573
1367	3585	8130
1368	3586	6513
1369	3586	8194
1370	3586	8296
1371	3587	4650
1372	3587	4706
1373	3587	6410
1374	3587	6566
1375	3587	6877
1376	3588	4619
1377	3588	5702
1378	3589	4788
1379	3589	6793
1380	3590	4508
1381	3590	4687
1382	3590	5747
1383	3590	5853
1384	3590	6499
1385	3592	4510
1386	3592	4921
1387	3592	5771
1388	3592	5798
1389	3592	6448
1390	3592	6663
1391	3593	5677
1392	3593	6544
1393	3594	7253
1394	3595	4532
1395	3595	4552
1396	3596	5142
1397	3596	5981
1398	3596	6219
1399	3596	6954
1400	3596	6977
1401	3596	6987
1402	3597	5243
1403	3597	5371
1404	3597	5478
1405	3598	7007
1406	3598	7029
1407	3598	7042
1408	3599	5123
1409	3599	6989
1410	3600	5834
1411	3601	5597
1412	3601	5781
1413	3601	5944
1414	3601	6970
1415	3602	4813
1416	3602	4948
1417	3602	5684
1418	3602	7052
1419	3603	6093
1420	3603	6999
1421	3603	7066
1422	3604	5757
1423	3604	6663
1424	3604	6691
1425	3605	5369
1426	3605	5821
1427	3606	6435
1428	3606	7698
1429	3606	7716
1430	3607	4763
1431	3607	7021
1432	3607	7151
1433	3608	4471
1434	3608	4582
1435	3608	5969
1436	3609	5203
1437	3609	5714
1438	3609	6050
1439	3609	6484
1440	3609	6729
1441	3610	5320
1442	3610	6945
1443	3610	7221
1444	3611	6631
1445	3611	6764
1446	3611	8269
1447	3612	5519
1448	3612	5694
1449	3612	5992
1450	3612	6582
1451	3613	6382
1452	3614	5305
1453	3614	5416
1454	3615	5530
1455	3615	7508
1456	3616	4854
1457	3616	8146
1458	3617	4657
1459	3617	6305
1460	3617	6925
1461	3618	5053
1462	3618	5278
1463	3618	6992
1464	3619	4680
1465	3619	7020
1466	3619	7357
1467	3620	7007
1468	3620	7021
1469	3620	7036
1470	3620	7096
1471	3620	8223
1472	3621	4980
1473	3621	5645
1474	3621	7067
1475	3621	8178
1476	3622	4488
1477	3622	4514
1478	3622	5856
1479	3622	6258
1480	3622	6473
1481	3623	5753
1482	3623	5801
1483	3623	6245
1484	3623	6597
1485	3623	6714
1486	3624	6177
1487	3624	6192
1488	3624	6212
1489	3624	6217
1490	3625	4970
1491	3625	5555
1492	3625	5727
1493	3625	6222
1494	3625	6280
1495	3625	6398
1496	3626	4454
1497	3626	4815
1498	3626	6167
1499	3626	6257
1500	3626	6456
1501	3626	6796
1502	3627	5917
1503	3628	5374
1504	3628	5655
1505	3628	5674
1506	3629	5165
1507	3629	5502
1508	3629	5809
1509	3629	6044
1510	3630	6823
1511	3630	7103
1512	3630	7136
1513	3630	7181
1514	3630	7311
1515	3630	7572
1516	3631	5008
1517	3631	5589
1518	3631	5688
1519	3631	6506
1520	3631	6700
1521	3631	7009
1522	3631	7020
1523	3632	4839
1524	3632	5568
1525	3632	6397
1526	3633	4596
1527	3633	5148
1528	3633	5778
1529	3634	6442
1530	3634	6979
1531	3636	4930
1532	3636	6436
1533	3636	6945
1534	3637	4994
1535	3637	5821
1536	3638	5714
1537	3639	6152
1538	3639	6167
1539	3639	6261
1540	3639	6889
1541	3639	7712
1542	3640	4433
1543	3640	7052
1544	3641	6980
1545	3641	6994
1546	3641	7007
1547	3641	7033
1548	3642	6330
1549	3642	7081
1550	3642	8201
1551	3643	6383
1552	3643	6490
1553	3644	4697
1554	3644	5729
1555	3644	5816
1556	3645	5012
1557	3645	6409
1558	3646	7509
1559	3647	4503
1560	3647	6725
1561	3648	5237
1562	3648	5343
1563	3649	4636
1564	3649	5677
1565	3649	6192
1566	3649	6212
1567	3649	6397
1568	3650	5275
1569	3650	5942
1570	3651	5186
1571	3651	5420
1572	3651	7052
1573	3652	4983
1574	3652	5753
1575	3652	6034
1576	3652	6810
1577	3652	7207
1578	3652	7853
1579	3653	4868
1580	3653	6257
1581	3653	6262
1582	3653	6512
1583	3653	6747
1584	3653	6765
1585	3653	7404
1586	3653	7436
1587	3654	5037
1588	3655	5509
1589	3655	5539
1590	3655	5558
1591	3655	6108
1592	3655	6955
1593	3655	7099
1594	3655	7127
1595	3655	8228
1596	3656	5405
1597	3656	5820
1598	3657	5378
1599	3657	5759
1600	3657	6177
1601	3657	6213
1602	3657	6761
1603	3658	4530
1604	3658	5262
1605	3658	6463
1606	3659	4937
1607	3659	5664
1608	3659	6689
1609	3660	4471
1610	3660	4788
1611	3660	4967
1612	3660	5459
1613	3660	5742
1614	3660	6105
1615	3660	6662
1616	3660	7566
1617	3660	7825
1618	3661	5488
1619	3661	5885
1620	3661	6700
1621	3661	6701
1622	3661	6972
1623	3661	6988
1624	3661	7007
1625	3661	7027
1626	3661	7060
1627	3661	7079
1628	3662	5443
1629	3662	5843
1630	3663	4601
1631	3664	5017
1632	3665	4579
1633	3665	5459
1634	3665	5862
1635	3666	5348
1636	3666	6491
1637	3666	6945
1638	3667	4766
1639	3668	4732
1640	3668	6004
1641	3669	6855
1642	3670	5893
1643	3671	5497
1644	3671	5687
1645	3672	5211
1646	3673	4439
1647	3673	4839
1648	3673	5602
1649	3674	5031
1650	3674	6955
1651	3674	7592
1652	3675	4503
1653	3675	5046
1654	3675	5063
1655	3675	5420
1656	3675	5652
1657	3675	7133
1658	3676	4671
1659	3676	4807
1660	3676	6794
1661	3677	4874
1662	3677	9490
1663	3678	5006
1664	3678	6471
1665	3678	7063
1666	3678	7181
1667	3679	4527
1668	3679	6048
1669	3679	6176
1670	3679	6433
1671	3679	7074
1672	3680	6202
1673	3680	6638
1674	3680	7097
1675	3681	4914
1676	3681	4964
1677	3681	5126
1678	3681	6287
1679	3681	6546
1680	3681	6603
1681	3681	6978
1682	3681	6996
1683	3681	7009
1684	3681	7036
1685	3682	5610
1686	3682	6093
1687	3682	7120
1688	3682	7121
1689	3683	5503
1690	3683	6222
1691	3683	6373
1692	3683	7305
1693	3684	5136
1694	3684	6578
1695	3685	4696
1696	3685	5747
1697	3685	5834
1698	3685	5847
1699	3685	6391
1700	3685	7245
1701	3686	6735
1702	3687	5808
1703	3687	8330
1704	3688	6177
1705	3688	6192
1706	3688	6245
1707	3688	6499
1708	3688	6724
1709	3688	6747
1710	3688	7442
1711	3688	8110
1712	3689	5071
1713	3689	5559
1714	3689	5730
1715	3690	4991
1716	3690	5949
1717	3690	6245
1718	3690	6256
1719	3691	4451
1720	3691	6251
1721	3692	6903
1722	3692	8255
1723	3693	4937
1724	3693	6256
1725	3693	7067
1726	3693	7082
1727	3693	7116
1728	3693	9158
1729	3694	4556
1730	3694	7031
1731	3694	7050
1732	3694	7134
1733	3694	7147
1734	3696	5920
1735	3697	5688
1736	3697	6167
1737	3698	4972
1738	3698	6222
1739	3699	5276
1740	3699	5314
1741	3699	5425
1742	3699	6157
1743	3699	7769
1744	3700	5666
1745	3700	6383
1746	3701	5148
1747	3702	4739
1748	3702	5621
1749	3702	6176
1750	3702	6303
1751	3702	7037
1752	3702	7657
1753	3703	4705
1754	3703	5876
1755	3703	6202
1756	3703	6467
1757	3703	7754
1758	3703	9186
1759	3704	5036
1760	3705	5086
1761	3705	5649
1762	3705	6667
1763	3706	5026
1764	3706	5837
1765	3706	5936
1766	3706	6157
1767	3706	6193
1768	3706	6625
1769	3707	7008
1770	3707	7954
1771	3708	4603
1772	3708	6378
1773	3708	6976
1774	3709	5047
1775	3709	6684
1776	3709	6697
1777	3709	7044
1778	3710	5017
1779	3710	5490
1780	3710	6907
1781	3710	7167
1782	3711	5951
1783	3711	6762
1784	3711	6794
1785	3711	7345
1786	3711	8344
1787	3712	5906
1788	3712	6368
1789	3713	6205
1790	3713	6222
1791	3713	6714
1792	3714	5506
1793	3714	5581
1794	3715	4925
1795	3715	7059
1796	3715	9271
1797	3716	4477
1798	3716	4945
1799	3716	5654
1800	3716	5785
1801	3716	6117
1802	3716	8412
1803	3717	5069
1804	3717	5885
1805	3717	6422
1806	3717	6707
1807	3717	6722
1808	3717	7631
1809	3717	9220
1810	3719	4786
1811	3719	5665
1812	3719	6702
1813	3720	5620
1814	3721	5258
1815	3721	5557
1816	3721	6252
1817	3722	5174
1818	3722	6128
1819	3722	7118
1820	3722	8555
1821	3723	4504
1822	3723	5326
1823	3723	5494
1824	3723	5520
1825	3723	5902
1826	3723	6391
1827	3723	6697
1828	3724	4754
1829	3724	6704
1830	3725	8490
1831	3726	6152
1832	3727	4931
1833	3727	7014
1834	3728	6994
1835	3729	4829
1836	3729	5349
1837	3729	6963
1838	3730	6722
1839	3731	5098
1840	3731	5557
1841	3731	6700
1842	3731	6705
1843	3731	6715
1844	3732	5183
1845	3732	5865
1846	3732	6081
1847	3732	6353
1848	3732	6497
1849	3732	7375
1850	3733	4550
1851	3733	4899
1852	3733	8200
1853	3734	4709
1854	3734	4996
1855	3734	5124
1856	3734	6286
1857	3734	6609
1858	3735	5163
1859	3735	5471
1860	3735	5543
1861	3735	5794
1862	3735	7063
1863	3736	4672
1864	3736	5763
1865	3736	6063
1866	3736	6715
1867	3736	6948
1868	3737	4968
1869	3737	5049
1870	3737	5274
1871	3737	5523
1872	3737	5709
1873	3737	8008
1874	3737	9219
1875	3737	9293
1876	3738	4952
1877	3738	5670
1878	3739	5283
1879	3739	5907
1880	3739	7546
1881	3740	4869
1882	3740	5642
1883	3741	4934
1884	3742	5092
1885	3742	5108
1886	3742	5655
1887	3742	6329
1888	3742	6520
1889	3742	6715
1890	3743	5291
1891	3743	6208
1892	3744	4552
1893	3744	5520
1894	3744	6811
1895	3745	4717
1896	3745	5829
1897	3745	6555
1898	3745	6762
1899	3745	6888
1900	3745	7036
1901	3745	7957
1902	3746	5601
1903	3746	6822
1904	3747	4636
1905	3747	5016
1906	3747	5077
1907	3747	5938
1908	3747	8135
1909	3748	4767
1910	3748	5625
1911	3748	6085
1912	3748	7333
1913	3749	5062
1914	3749	6115
1915	3750	4444
1916	3750	5425
1917	3750	6039
1918	3750	6664
1919	3751	4576
1920	3752	7053
1921	3752	7070
1922	3753	5639
1923	3753	7194
1924	3754	5878
1925	3754	6046
1926	3754	7004
1927	3756	5114
1928	3756	5448
1929	3757	5329
1930	3757	6174
1931	3758	7507
1932	3759	5668
1933	3759	5784
1934	3759	5844
1935	3759	6002
1936	3759	6846
1937	3760	5356
1938	3760	6824
1939	3760	7450
1940	3761	5031
1941	3761	5197
1942	3761	5274
1943	3761	5383
1944	3761	5421
1945	3761	5605
1946	3761	8056
1947	3762	4887
1948	3762	5188
1949	3762	5491
1950	3762	7028
1951	3762	7041
1952	3763	4938
1953	3763	5307
1954	3763	6866
1955	3763	6993
1956	3763	7856
1957	3764	4857
1958	3764	6066
1959	3765	4906
1960	3765	4974
1961	3765	5701
1962	3765	6748
1963	3766	4833
1964	3766	4928
1965	3766	4997
1966	3766	9260
1967	3767	5296
1968	3767	5585
1969	3768	7110
1970	3768	9142
1971	3769	5030
1972	3769	5444
1973	3769	8622
1974	3770	4474
1975	3770	4787
1976	3771	5425
1977	3771	5931
1978	3771	6742
1979	3771	7011
1980	3772	4746
1981	3772	5137
1982	3772	7075
1983	3773	5228
1984	3773	7368
1985	3773	7642
1986	3774	5641
1987	3774	5691
1988	3774	6440
1989	3775	5710
1990	3775	5794
[truncated: 82,456 more rows]
[truncated: 1 more columns]
