# Supplementary material for: A novel approach for solving travelling thief problem using enhanced simulated annealing
Source: PeerJ Comput Sci. 2021 Mar 16;7:e377. doi: 10.7717/peerj-cs.377 (PMC8022508; doi:10.7717/peerj-cs.377)
Supplement: Supplemental Information 1 [file peerj-cs-07-377-s001.zip › ttplab-dist/database/TTP1_data/d15112_n75555_uncorr-similar-weights_05.ttp]

PROBLEM NAME: 	d15112-TTP
KNAPSACK DATA TYPE: uncorrelated, similar weights
DIMENSION:	15112
NUMBER OF ITEMS: 	75555
CAPACITY OF KNAPSACK: 	34497652
MIN SPEED: 	0.1
MAX SPEED: 	1
RENTING RATIO: 	6.24
EDGE_WEIGHT_TYPE:	CEIL_2D
NODE_COORD_SECTION	(INDEX, X, Y): 
1	5826	1350
2	413	10751
3	8419	4442
4	4317	8968
5	7196	20891
6	9440	14145
7	10744	13211
8	10215	5722
9	12079	4397
10	2279	7154
11	14035	12069
12	10052	5416
13	6807	5198
14	11615	11533
15	9730	12076
16	8245	4619
17	5738	6660
18	9010	7394
19	3437	7417
20	7689	712
21	4225	3856
22	9418	14571
23	6387	17544
24	14326	4951
25	8098	2651
26	2351	9390
27	2281	7086
28	8184	21654
29	6523	23145
30	11052	15120
31	12745	18967
32	7398	4252
33	7762	13084
34	8331	16172
35	8242	4799
36	10780	4473
37	10068	7229
38	6963	6247
39	10589	2392
40	9729	3166
41	10629	2958
42	2045	9456
43	3408	7154
44	9095	15592
45	9074	18430
46	8114	14387
47	10171	14500
48	12940	3586
49	11904	21053
50	12775	9211
51	14017	10557
52	6931	20563
53	6797	14518
54	13784	10255
55	6841	4757
56	10306	3301
57	6048	16797
58	433	8332
59	12389	11185
60	7348	19276
61	7180	20712
62	6123	6097
63	13393	3528
64	2401	14736
65	6924	17692
66	16090	19856
67	16042	20711
68	7380	16763
69	7670	21933
70	4097	13712
71	12179	11258
72	7194	18798
73	11118	13021
74	9599	9802
75	10172	16594
76	7095	12403
77	7774	22885
78	8770	16294
79	6489	15202
80	13367	4841
81	14296	4201
82	7285	6542
83	10130	8906
84	11119	7623
85	2163	9776
86	9298	20712
87	8668	19651
88	16149	15177
89	14436	15509
90	15136	16369
91	13052	21452
92	6524	22392
93	12706	21923
94	6808	22324
95	6961	22313
96	15124	4032
97	10609	3276
98	7342	3852
99	9382	2518
100	4947	2696
101	8404	1508
102	6631	3859
103	6925	4207
104	14686	3690
105	9126	8625
106	5915	3960
107	11801	4032
108	4116	10073
109	10212	3462
110	14454	1288
111	9206	3435
112	13659	4550
113	3722	1287
114	8420	1659
115	9356	1269
116	13952	11559
117	12221	13981
118	10058	11231
119	4271	590
120	13574	9942
121	6936	21125
122	11703	10993
123	7344	3975
124	11562	12175
125	8556	7377
126	2722	6729
127	4401	7481
128	4329	7094
129	9506	10073
130	13285	12288
131	9533	19665
132	6205	2495
133	840	11117
134	14676	3756
135	5553	2152
136	9509	4479
137	10036	5104
138	9080	2438
139	2411	8417
140	7662	4470
141	11422	6323
142	7908	14342
143	4283	16024
144	2240	8798
145	6469	19224
146	2274	10511
147	11004	16298
148	8174	15178
149	7598	11336
150	3099	8971
151	10298	10805
152	5522	22885
153	2457	7494
154	4220	9040
155	10544	10194
156	5603	11372
157	5875	10278
158	3466	7814
159	6217	1002
160	10470	15077
161	10781	5761
162	11594	3196
163	12958	21287
164	7435	2146
165	10986	2262
166	9900	3766
167	7432	1951
168	7696	2856
169	9685	12018
170	7136	4726
171	10145	13401
172	10973	12544
173	6443	22486
174	3481	10269
175	10280	9303
176	8182	14472
177	1389	13253
178	3952	10165
179	10309	11557
180	4917	2941
181	3514	9663
182	5395	7338
183	4031	10632
184	997	7983
185	599	11082
186	3771	7336
187	6808	10485
188	4831	7440
189	11499	13492
190	7201	21847
191	13802	15051
192	11228	20707
193	7593	21785
194	16237	15569
195	12558	20582
196	12516	18069
197	16507	15856
198	16758	16099
199	10755	19902
200	9460	19488
201	14240	19212
202	13663	17470
203	15907	14968
204	13357	19436
205	12665	19172
206	15740	15480
207	13204	20141
208	16926	16335
209	10739	19071
210	16833	15998
211	10924	10800
212	10712	18541
213	14317	20292
214	6956	4111
215	16446	16767
216	17909	11730
217	10681	14631
218	16161	13501
219	4524	5944
220	6113	3790
221	12673	3582
222	11024	6191
223	14043	21794
224	12814	4744
225	3631	12268
226	2202	9875
227	9099	13763
228	13464	12450
229	3815	7518
230	6173	13657
231	15761	10703
232	11318	10762
233	3313	14613
234	11449	10041
235	10062	13548
236	7025	7560
237	13072	11285
238	9658	9906
239	4171	9353
240	12946	6280
241	10273	7524
242	10141	9909
243	11303	9884
244	3022	6825
245	9377	11778
246	14063	20019
247	11548	20772
248	13568	12259
249	10665	15220
250	8002	22018
251	15318	17425
252	12691	18691
253	8463	21907
254	2692	6476
255	14359	22780
256	3518	10342
257	9749	21116
258	10727	8569
259	13570	1858
260	9367	17941
261	7472	19906
262	9451	3321
263	13729	21861
264	6646	3700
265	10488	16816
266	6091	9045
267	10071	1279
268	12668	7289
269	8475	2354
270	5318	3696
271	13028	5340
272	14348	19817
273	11185	14407
274	12097	16750
275	3090	8316
276	10937	13419
277	9326	10322
278	9352	11579
279	7686	7248
280	14057	14546
281	12786	3259
282	16326	16601
283	14027	11632
284	16060	17235
285	10483	2551
286	8284	3654
287	7120	2294
288	5717	4137
289	2798	5714
290	7335	4711
291	15507	17612
292	12778	13486
293	13349	20439
294	12896	11100
295	15636	17748
296	15417	16331
297	2722	8193
298	4273	6638
299	14319	17771
300	5130	6000
301	12829	9797
302	11670	4675
303	10977	16574
304	14084	11243
305	13349	11324
306	13844	2566
307	10873	3049
308	16048	17012
309	16216	17016
310	1956	8107
311	5190	6396
312	939	8372
313	7293	1638
314	2762	8539
315	14251	18396
316	16378	16794
317	8699	1226
318	16232	20113
319	3276	8183
320	15425	19901
321	16334	16949
322	8070	19984
323	6363	8406
324	4382	7374
325	9662	2013
326	12056	6398
327	8626	17922
328	13119	1820
329	9259	4101
330	11363	13742
331	585	7971
332	676	8450
333	15512	10805
334	13447	12253
335	10855	10461
336	5982	3598
337	9132	12015
338	9953	6268
339	8510	19675
340	11856	6356
341	6075	10618
342	6627	7014
343	13330	2671
344	10796	14613
345	7945	3639
346	7724	930
347	10776	1698
348	8394	10230
349	10049	14330
350	6931	18672
351	3007	9579
352	3602	16094
353	10043	11507
354	10170	17088
355	5675	5732
356	5102	10676
357	9930	10470
358	14294	1258
359	15879	17781
360	11619	15508
361	11972	12743
362	3316	9783
363	13788	19125
364	15133	20386
365	4126	16160
366	14274	10052
367	14188	13684
368	15898	13203
369	10975	13013
370	4001	5671
371	4946	13056
372	9406	5897
373	2393	9179
374	14780	10260
375	11024	1056
376	13771	9787
377	6605	10651
378	1862	9549
379	12153	2309
380	6956	15287
381	4071	18265
382	10553	16648
383	7505	18877
384	10218	1503
385	9979	10963
386	9303	1877
387	11232	11357
388	7745	18737
389	6139	18945
390	7739	19577
391	4255	7941
392	9669	13077
393	4027	3567
394	2268	9130
395	9505	5414
396	1817	9581
397	15114	18714
398	11090	17178
399	1605	8146
400	16460	15968
401	12159	13558
402	8203	12444
403	15143	13525
404	10948	3501
405	2368	9433
406	8187	980
407	3532	7847
408	3357	8133
409	7437	13980
410	6911	21137
411	6538	22365
412	4270	7643
413	7950	20575
414	6507	19399
415	14443	5504
416	12076	16549
417	8091	22649
418	12823	9482
419	4409	12565
420	14033	5946
421	14439	11406
422	13676	11186
423	16191	11751
424	17777	12209
425	14490	10038
426	10851	10063
427	12395	10020
428	3942	9905
429	10108	10746
430	11143	13436
431	8143	8048
432	14121	3639
433	6312	12463
434	8026	20807
435	14420	5712
436	14000	11519
437	10789	12407
438	9143	18688
439	3678	9397
440	14386	13037
441	12686	8369
442	656	8602
443	2674	7644
444	3078	10286
445	9213	10406
446	9912	3976
447	8273	12149
448	13681	5029
449	6513	8064
450	9550	11465
451	13195	2481
452	13168	1157
453	3260	6971
454	3578	13799
455	8872	21126
456	7694	22022
457	8646	10000
458	11076	13658
459	11862	2375
460	6315	16812
461	8191	18443
462	6946	4927
463	9391	11104
464	10081	14176
465	6434	4740
466	4136	7901
467	7573	6284
468	8627	3494
469	3802	10394
470	10002	14199
471	4067	11720
472	3935	9103
473	12078	3871
474	11919	3429
475	7640	2287
476	17250	14490
477	13379	4658
478	3890	10377
479	11322	14170
480	3676	1739
481	4562	4866
482	11887	3591
483	8344	6683
484	9107	9189
485	13823	12921
486	2205	8851
487	12743	11863
488	13644	10044
489	3703	8759
490	3337	7695
491	7327	4782
492	14650	4436
493	14079	10359
494	11559	7157
495	13061	9802
496	14434	12037
497	11369	11575
498	14055	11048
499	6764	15136
500	12992	4620
501	10730	7783
502	3144	1249
503	10104	3000
504	5796	14128
505	5861	21878
506	14423	10782
507	6883	15646
508	9510	4998
509	7855	20941
510	10063	12600
511	7501	1680
512	12682	11638
513	4242	9368
514	11279	17522
515	12026	10366
516	8827	19167
517	8240	8648
518	7374	8677
519	9087	5715
520	9913	6845
521	3486	19079
522	7478	22974
523	10404	14673
524	13483	13213
525	7698	20418
526	1350	7985
527	861	9277
528	14908	4198
529	6115	23480
530	6746	20462
531	5916	18640
532	11997	1743
533	1167	7154
534	9851	3099
535	5173	9999
536	12471	1818
537	15067	21957
538	11732	13709
539	13106	12360
540	2291	9326
541	11302	3958
542	12103	13554
543	11864	16615
544	8777	2279
545	6139	8021
546	13034	2106
547	13072	18104
548	11505	20355
549	13023	5102
550	3695	8378
551	3556	10467
552	10226	9440
553	8869	3803
554	10940	11899
555	7056	4793
556	12485	4800
557	12483	1414
558	12315	8222
559	3091	1045
560	2733	15448
561	4083	5350
562	10777	10957
563	5057	11477
564	11611	8293
565	2208	8471
566	9336	17778
567	11362	11944
568	14704	3277
569	10743	10302
570	8412	8925
571	12901	8894
572	8018	20406
573	2826	9830
574	7816	9106
575	7444	2036
576	4748	9112
577	9843	8998
578	7634	3666
579	11747	21037
580	6354	13545
581	13297	13210
582	4458	6493
583	12291	12240
584	5127	1951
585	6480	15156
586	12744	9102
587	3644	9267
588	5205	10509
589	13102	1559
590	5021	15459
591	12487	1131
592	10410	12374
593	15958	17068
594	6589	5683
595	15200	3028
596	8262	13979
597	16114	10977
598	8716	13806
599	9343	14005
600	11344	1030
601	4988	4366
602	7662	10856
603	2857	9853
604	5445	8878
605	2724	10250
606	4443	14942
607	7178	13263
608	8374	8751
609	10967	19946
610	11927	11035
611	6193	7340
612	9186	9074
613	11613	11702
614	12222	11091
615	10471	802
616	3885	7722
617	3396	1646
618	5071	11060
619	4531	14774
620	9497	11582
621	11900	12510
622	13471	11803
623	9139	13215
624	8938	10693
625	14942	13046
626	5587	4286
627	5927	13724
628	4133	10195
629	7758	6480
630	7217	15019
631	3839	7614
632	1761	10009
633	17513	13297
634	5715	9317
635	7024	15465
636	2456	9962
637	8628	9138
638	5911	15079
639	8938	20063
640	6932	8844
641	4478	3233
642	6807	14332
643	6358	5736
644	14370	1029
645	4723	3237
646	4675	14779
647	16096	15539
648	9320	13128
649	4036	484
650	8249	14584
651	7266	10089
652	5795	14683
653	8713	10687
654	4649	13137
655	16526	11248
656	13579	13501
657	5436	5700
658	7545	1858
659	4363	8642
660	9545	20413
661	8785	20468
662	5125	8659
663	6957	9060
664	8179	12093
665	11536	9324
666	10422	13549
667	13178	21091
668	11439	11560
669	5512	4007
670	9888	11747
671	11548	1092
672	7835	3699
673	7003	3383
674	5706	8739
675	7744	1595
676	11891	946
677	6494	11671
678	11937	17413
679	6478	5716
680	9080	6524
681	9480	1844
682	8035	1551
683	4440	18136
684	4344	16424
685	8693	14664
686	10657	13677
687	10759	16707
688	1338	8282
689	4576	4258
690	9304	20241
691	3449	8632
692	8657	13645
693	4076	7696
694	3317	1283
695	9964	14351
696	14470	17643
697	11396	16320
698	10307	19444
699	10151	12553
700	13095	13020
701	8855	3545
702	9703	19776
703	11887	18060
704	9386	19472
705	3010	7442
706	2753	8059
707	15684	10802
708	15540	10747
709	17123	14485
710	14253	16775
711	15751	11339
712	14312	9790
713	15848	10829
714	5999	2088
715	13307	9986
716	13249	7580
717	15654	11921
718	17205	12835
719	3333	7389
720	648	11151
721	16190	18876
722	3507	2274
723	14955	12176
724	16230	10968
725	10147	15622
726	11540	10218
727	5931	16189
728	11245	14401
729	7204	20264
730	8920	20263
731	17105	14830
732	7538	1302
733	12867	3163
734	11403	1898
735	12270	1678
736	4857	3447
737	10296	7045
738	7567	1360
739	9392	1656
740	13428	15013
741	4766	16739
742	8525	163
743	1402	7101
744	4136	9290
745	1231	8611
746	6658	16603
747	5640	2062
748	11649	11936
749	5864	2693
750	6618	20122
751	8378	3577
752	13568	11795
753	10646	13542
754	11541	16698
755	9986	11760
756	14702	19068
757	3380	1420
758	9644	11369
759	10635	11439
760	11493	18354
761	7052	4146
762	3305	19900
763	4028	12360
764	9290	2578
765	8395	2380
766	10036	7805
767	12899	16307
768	5684	6151
769	10372	16513
770	14528	20705
771	10622	19045
772	12027	20487
773	3893	9680
774	10484	22163
775	15638	11412
776	15920	20778
777	7760	14582
778	12926	17413
779	10046	19248
780	13932	17672
781	9966	18820
782	11114	19232
783	4279	5319
784	12810	5026
785	11860	14329
786	8845	10645
787	10579	10733
788	13951	14710
789	8969	18461
790	5926	16332
791	9225	18241
792	12502	17360
793	6667	20950
794	8588	19919
795	15239	20308
796	7291	21455
797	7813	21185
798	7195	18955
799	8699	19804
800	6340	22871
801	7942	22270
802	6756	21389
803	12339	19014
804	11387	15048
805	6497	20730
806	8591	21326
807	7805	19996
808	9993	17046
809	10317	14781
810	10814	20276
811	13261	16246
812	11408	19426
813	9177	20034
814	11467	12372
815	8934	17937
816	5351	16622
817	6510	14362
818	8835	21930
819	8566	19289
820	14503	17972
821	13124	17123
822	7200	15344
823	12945	21676
824	12741	21291
825	11874	20986
826	10439	15170
827	13262	21877
828	8222	4186
829	14041	21185
830	14480	20233
831	9008	18612
832	9210	17679
833	17353	12253
834	15046	14687
835	5522	16348
836	9724	16044
837	1919	9370
838	3942	18108
839	1400	9220
840	6348	18914
841	14829	16835
842	13413	17903
843	9308	18826
844	13706	19885
845	3144	9364
846	5790	17022
847	8644	9385
848	9134	19347
849	11374	21076
850	13600	13018
851	5554	11327
852	4383	6686
853	2936	5950
854	16135	16610
855	9310	6908
856	9042	9711
857	1940	9277
858	551	8171
859	14087	17591
860	11737	20113
861	2776	7027
862	9949	8092
863	7075	12045
864	2124	8291
865	892	8251
866	17045	12074
867	3257	16372
868	14808	3205
869	13033	4086
870	3737	7244
871	14866	5509
872	14423	984
873	10383	859
874	11433	7980
875	12504	802
876	8789	20285
877	9092	12223
878	10831	15168
879	7847	11159
880	3650	9125
881	4145	7344
882	3464	7121
883	3112	7425
884	9368	5454
885	10576	10214
886	10595	11153
887	4717	7313
888	4535	7564
889	7494	18813
890	6926	15490
891	5515	17076
892	10475	14689
893	1431	6384
894	4401	13680
895	14109	12914
896	1409	11406
897	759	13843
898	6043	19486
899	3007	6882
900	9537	9366
901	8716	16409
902	4559	14232
903	13988	15222
904	10362	15161
905	14581	18492
906	12877	12980
907	16043	15955
908	6144	6788
909	13102	9691
910	14128	11494
911	11558	13532
912	11632	13087
913	16493	15179
914	3415	15834
915	13709	20556
916	13978	17076
917	10344	16632
918	13949	20240
919	9470	19709
920	14066	21406
921	10465	15391
922	13200	20836
923	6837	22434
924	11965	17010
925	9351	21752
926	9257	11329
927	9058	9433
928	14655	11908
929	10711	11991
930	10840	20161
931	7156	20269
932	13852	9985
933	15498	16731
934	12951	10380
935	9904	14632
936	1498	8158
937	11294	5112
938	14265	13153
939	2670	8591
940	6830	5110
941	8192	3353
942	9415	9604
943	1971	9094
944	7184	20454
945	7200	20418
946	1753	7776
947	8712	20977
948	7030	21072
949	2771	8197
950	14396	12886
951	13276	12083
952	3126	8026
953	2698	9449
954	2975	8421
955	11423	13402
956	8446	2623
957	4676	5614
958	12339	19797
959	15715	19417
960	4040	10064
961	11769	16041
962	9763	12122
963	4636	15392
964	9239	9781
965	10529	18544
966	10471	15473
967	3080	8557
968	6357	20087
969	13273	14903
970	6700	3618
971	10215	12423
972	12360	17268
973	8181	18562
974	9026	21813
975	7089	20931
976	3359	9543
977	11253	920
978	2278	8307
979	12122	20606
980	13019	14975
981	10669	16885
982	12801	13068
983	13271	11528
984	11159	13079
985	9636	13358
986	13579	12485
987	4037	6996
988	9901	18951
989	8703	1724
990	6671	4793
991	11880	12787
992	10433	12706
993	12769	15759
994	9421	10146
995	5426	7154
996	11532	17650
997	12320	21077
998	14360	20637
999	11167	20404
1000	9924	13892
1001	3382	8261
1002	11972	5315
1003	14516	11410
1004	15630	12008
1005	11233	5305
1006	14600	719
1007	2127	9131
1008	2112	8983
1009	10772	15762
1010	2115	9971
1011	3831	9002
1012	7418	1260
1013	11110	1715
1014	11806	9352
1015	11201	6015
1016	10814	3838
1017	12535	10544
1018	7730	1371
1019	3893	16383
1020	13607	16440
1021	11773	18294
1022	10879	16151
1023	2963	7542
1024	13698	1247
1025	10535	5207
1026	12801	9669
1027	10062	17195
1028	8168	16905
1029	14575	22097
1030	3295	8242
1031	6970	21842
1032	13631	16575
1033	10714	11031
1034	6775	21670
1035	9860	16115
1036	14617	16648
1037	16114	11055
1038	4059	3185
1039	4244	9022
1040	10859	4234
1041	1552	11260
1042	13192	14760
1043	16114	19121
1044	14225	15600
1045	7762	3273
1046	2539	11346
1047	3643	13268
1048	11123	2629
1049	2581	6981
1050	7061	4487
1051	12293	3044
1052	2038	7606
1053	3566	11395
1054	8574	8111
1055	14460	17435
1056	8364	7794
1057	1770	8162
1058	13306	13823
1059	12212	15658
1060	7380	21015
1061	10032	12376
1062	9020	11407
1063	8374	11080
1064	9047	9501
1065	8053	12022
1066	11095	16396
1067	16295	15745
1068	14296	14932
1069	9429	19820
1070	8414	1959
1071	15177	18559
1072	16290	17930
1073	824	8444
1074	14814	16166
1075	13136	18255
1076	1624	9043
1077	8695	12699
1078	10697	11451
1079	6877	986
1080	8225	10484
1081	9414	10253
1082	2351	9123
1083	4584	7182
1084	4326	7463
1085	13806	9857
1086	4089	1250
1087	13289	1254
1088	15125	16686
1089	9866	1008
1090	11611	13804
1091	1573	9257
1092	12876	11667
1093	4130	8940
1094	5348	18112
1095	11108	5776
1096	12910	5338
1097	11719	20406
1098	2286	7976
1099	10975	1416
1100	14204	4810
1101	13770	10024
1102	14513	13759
1103	13553	10605
1104	10785	10034
1105	16266	12611
1106	12324	9970
1107	8281	3408
1108	17857	11725
1109	10334	20128
1110	8550	12206
1111	9209	12532
1112	3632	10224
1113	4096	9711
1114	594	8256
1115	2658	6919
1116	2930	7512
1117	4283	16201
1118	8959	11364
1119	16649	11669
1120	13767	11213
1121	14945	10959
1122	15689	18506
1123	11812	15537
1124	11883	16698
1125	17706	11211
1126	3176	19495
1127	4217	9900
1128	3393	10252
1129	9688	14263
1130	10726	17842
1131	1844	7506
1132	9860	21235
1133	7049	20816
1134	4636	9623
1135	9614	19168
1136	14726	19871
1137	6486	4957
1138	9851	18606
1139	6704	8004
1140	15265	15339
1141	5092	12408
1142	7830	14721
1143	12590	11094
1144	1680	9070
1145	3958	8922
1146	1684	8550
1147	8841	9871
1148	916	8129
1149	3988	10649
1150	8813	17954
1151	11131	7137
1152	7370	2217
1153	9043	1021
1154	13482	16889
1155	5075	3031
1156	13245	12390
1157	9050	11311
1158	11721	11019
1159	3083	8770
1160	10864	10210
1161	12095	12320
1162	2302	8539
1163	7032	3630
1164	8816	12445
1165	1924	7403
1166	6109	2010
1167	11642	17361
1168	14713	18008
1169	14742	3636
1170	11160	10546
1171	13682	10281
1172	12469	18039
1173	7804	19901
1174	7264	13944
1175	6008	18880
1176	7028	13339
1177	2580	6198
1178	11391	14580
1179	10977	12753
1180	12293	14199
1181	4116	2931
1182	7822	2152
1183	9947	9682
1184	9925	3449
1185	8651	3071
1186	5075	7165
1187	11288	20010
1188	9126	9603
1189	12108	4309
1190	11260	955
1191	5437	7446
1192	3244	8625
1193	1137	8366
1194	8925	12034
1195	9771	1292
1196	4512	7540
1197	8380	7343
1198	4042	7785
1199	8231	6592
1200	6870	8632
1201	3027	8201
1202	14853	11386
1203	5316	10156
1204	5125	7506
1205	4090	9126
1206	5322	10998
1207	4138	2508
1208	11630	14930
1209	3024	6083
1210	4345	6938
1211	16686	15615
1212	17995	12497
1213	16336	12455
1214	16308	11051
1215	5383	14484
1216	9863	12793
1217	11341	20948
1218	11835	13669
1219	9162	17975
1220	9904	11297
1221	11425	14337
1222	1044	8359
1223	10197	16716
1224	709	7966
1225	12931	18171
1226	15857	18098
1227	16248	18357
1228	10960	13162
1229	15218	16971
1230	9600	1349
1231	4607	4729
1232	6460	4847
1233	15687	18572
1234	4092	9765
1235	2948	14420
1236	6681	6077
1237	8006	19950
1238	8555	13234
1239	10339	12128
1240	8165	20468
1241	6267	6156
1242	10928	17076
1243	11897	16275
1244	11521	8125
1245	15488	15470
1246	6735	2164
1247	3931	8084
1248	6562	16336
1249	2677	8854
1250	1571	8178
1251	9556	3592
1252	14896	22057
1253	3242	727
1254	3876	16300
1255	7551	4167
1256	1445	9285
1257	11524	6408
1258	3727	10777
1259	5578	6788
1260	3510	10531
1261	5403	4587
1262	7616	7681
1263	2428	7148
1264	8308	12367
1265	3958	5384
1266	11730	9521
1267	14524	16704
1268	3439	8603
1269	15128	16522
1270	11793	15751
1271	11142	10266
1272	8870	12393
1273	4179	5671
1274	15870	11446
1275	4182	9295
1276	3385	10416
1277	1416	8853
1278	6849	9243
1279	1073	8143
1280	8353	9764
1281	9913	7859
1282	7204	7735
1283	15989	13952
1284	17686	11840
1285	4267	7155
1286	16205	12211
1287	5086	10337
1288	9118	12801
1289	9556	9845
1290	8984	11438
1291	11870	8357
1292	4905	8157
1293	8245	9402
1294	14609	4817
1295	16559	11888
1296	14521	795
1297	4706	4511
1298	5972	2808
1299	16379	19194
1300	11223	16491
1301	8226	17781
1302	8461	21287
1303	4695	15185
1304	4523	6710
1305	7229	3699
1306	9513	4088
1307	7710	21919
1308	3600	7076
1309	1171	8203
1310	12783	13298
1311	12031	15708
1312	10024	10760
1313	6348	2592
1314	3668	10665
1315	14035	5619
1316	8786	414
1317	12735	17918
1318	6659	8319
1319	13174	17455
1320	11430	19979
1321	11683	9453
1322	15694	18377
1323	9721	11883
1324	10098	13743
1325	14800	15581
1326	12579	21282
1327	12784	10686
1328	10892	10834
1329	1506	9654
1330	14138	19431
1331	2774	8351
1332	14278	15274
1333	14403	18903
1334	16352	19370
1335	11628	9447
1336	2880	6878
1337	7809	3124
1338	13518	9822
1339	8165	5878
1340	8045	3163
1341	9608	18457
1342	1714	8669
1343	716	9107
1344	9346	12638
1345	9445	21531
1346	6573	17259
1347	12686	18231
1348	15023	20280
1349	17086	16545
1350	7416	19021
1351	16194	16787
1352	13768	15529
1353	2546	5842
1354	9339	19942
1355	9531	3803
1356	15597	18825
1357	11862	9577
1358	15535	12514
1359	13839	14363
1360	3637	19395
1361	6493	14190
1362	7155	20034
1363	15594	15392
1364	11060	20629
1365	14574	12214
1366	11676	18055
1367	16137	18401
1368	15204	16461
1369	14518	13005
1370	5120	1366
1371	14824	10349
1372	16416	18118
1373	15538	19377
1374	14155	18946
1375	14422	17958
1376	8222	21379
1377	12691	17798
1378	8804	20701
1379	16557	13128
1380	12665	13483
1381	11739	10990
1382	4423	6687
1383	4869	6902
1384	12368	9365
1385	3828	5193
1386	11299	17978
1387	14756	12392
1388	9992	2664
1389	10797	20059
1390	10392	19014
1391	1614	14047
1392	13620	15684
1393	2765	12871
1394	12152	10733
1395	13634	9901
1396	9012	13017
1397	14076	11958
1398	3458	7731
1399	14542	11149
1400	8493	14421
1401	4473	18782
1402	12428	2836
1403	3612	17665
1404	9985	9418
1405	15106	11824
1406	13931	11758
1407	10313	19350
1408	12515	17836
1409	6144	3055
1410	11462	10332
1411	3938	9709
1412	1871	9246
1413	7386	13264
1414	4796	7945
1415	13232	3025
1416	14657	5285
1417	8688	12506
1418	8504	13149
1419	9531	16995
1420	7305	14312
1421	13013	5886
1422	6261	1272
1423	7609	932
1424	7535	489
1425	10355	1072
1426	4557	5919
1427	8068	4406
1428	6187	3996
1429	14533	5241
1430	4274	5787
1431	12880	15400
1432	10632	15548
1433	7734	22706
1434	8905	1444
1435	4722	6239
1436	13893	11945
1437	10325	9989
1438	12963	11988
1439	13197	20953
1440	13637	12731
1441	12795	12448
1442	10690	10275
1443	7238	16839
1444	8117	3980
1445	11084	4551
1446	12671	16228
1447	8360	21348
1448	14506	11459
1449	10731	19775
1450	7472	22556
1451	15872	17563
1452	12346	19942
1453	3690	1261
1454	3952	5340
1455	4060	10266
1456	11950	16037
1457	3009	18121
1458	8346	20924
1459	3822	13195
1460	14742	13052
1461	6390	5123
1462	8044	19625
1463	2248	7281
1464	3513	17300
1465	11823	21184
1466	13992	12556
1467	7093	21902
1468	10256	13848
1469	15985	10940
1470	14509	10568
1471	13868	16655
1472	8765	18994
1473	2908	6480
1474	8365	3519
1475	14130	12029
1476	7507	4220
1477	10319	20223
1478	9364	14609
1479	9155	21097
1480	10304	15710
1481	8642	12794
1482	4330	17582
1483	12473	9428
1484	5208	2597
1485	10349	10698
1486	6945	17923
1487	5742	2176
1488	3450	2132
1489	14264	16553
1490	6767	23289
1491	7084	13600
1492	3788	8801
1493	13811	4744
1494	6489	22480
1495	4962	15591
1496	17207	14013
1497	11115	20716
1498	9578	11013
1499	11966	19954
1500	9638	17985
1501	15071	18497
1502	9624	18713
1503	7766	20229
1504	7856	21355
1505	5894	18751
1506	7127	20781
1507	7709	19981
1508	7131	20839
1509	8496	21437
1510	14970	19945
1511	7442	3855
1512	11811	10937
1513	2850	7743
1514	787	7877
1515	9026	11341
1516	15983	16423
1517	13111	18692
1518	7170	22508
1519	3566	1640
1520	9269	11892
1521	8761	151
1522	10475	20651
1523	7576	17225
1524	7230	1753
1525	17230	14775
1526	6933	22413
1527	5832	3483
1528	3203	9874
1529	1603	7307
1530	9838	16965
1531	1851	9192
1532	2442	10515
1533	4743	1299
1534	9690	3226
1535	16247	19300
1536	11192	16886
1537	3577	7567
1538	2234	9228
1539	8655	2088
1540	8274	20702
1541	8978	4518
1542	3367	8943
1543	12194	11935
1544	5735	13337
1545	6287	22646
1546	8335	21204
1547	7881	22581
1548	8016	21226
1549	6767	13041
1550	4943	14758
1551	14357	14301
1552	14468	16788
1553	7708	21730
1554	5432	22886
1555	7607	22227
1556	14971	12221
1557	12876	17671
1558	6835	11408
1559	2092	14025
1560	13766	15193
1561	11959	19644
1562	1983	19496
1563	13720	15279
1564	15355	11260
1565	1839	9240
1566	11071	15594
1567	12901	21931
1568	14530	12336
1569	13188	11726
1570	16030	11065
1571	13137	14804
1572	11250	14261
1573	8138	12336
1574	4235	7515
1575	2231	10601
1576	8669	20885
1577	7008	20997
1578	3727	8628
1579	16411	15180
1580	15447	13883
1581	9984	16678
1582	11143	12802
1583	10884	14964
1584	12529	14377
1585	3631	10284
1586	13775	20173
1587	8179	10417
1588	13256	12445
1589	7172	20116
1590	7857	20575
1591	6263	16479
1592	7876	19692
1593	14586	10660
1594	9296	19451
1595	15826	11340
1596	10647	12505
1597	9036	21001
1598	6176	23224
1599	3144	6779
1600	7284	17741
1601	9466	11849
1602	8504	21318
1603	3061	5647
1604	11000	12237
1605	10999	14502
1606	2190	13017
1607	1608	6007
1608	7919	21706
1609	8109	13083
1610	1939	9124
1611	17310	12813
1612	7481	6475
1613	13459	14439
1614	8698	19407
1615	4130	10774
1616	12258	13106
1617	2641	8980
1618	6803	9107
1619	13824	14931
1620	11897	12977
1621	8311	18458
1622	6327	5232
1623	6234	23284
1624	13332	16661
1625	12860	14330
1626	4973	1640
1627	10956	13296
1628	13620	10927
1629	10028	18679
1630	12515	11069
1631	5351	18556
1632	6646	13513
1633	15915	17223
1634	12396	14055
1635	7791	21280
1636	4325	15751
1637	5762	18684
1638	6656	23301
1639	12101	8054
1640	14846	10961
1641	7701	20200
1642	13168	15758
1643	9405	13042
1644	14444	13891
1645	13385	12411
1646	4087	9974
1647	766	9004
1648	14126	21527
1649	12717	1060
1650	12269	12965
1651	9933	9595
1652	3520	9076
1653	16242	12334
1654	2090	7966
1655	5016	9769
1656	12642	10694
1657	9424	13516
1658	7789	5567
1659	11920	12249
1660	13627	17769
1661	9237	15223
1662	10678	13120
1663	15944	15733
1664	14243	10983
1665	15297	11452
1666	12040	10463
1667	3214	8524
1668	3660	7773
1669	3147	7670
1670	7787	22662
1671	4545	9320
1672	1004	8264
1673	3238	12150
1674	3683	17436
1675	12476	17210
1676	6504	18426
1677	8023	21678
1678	13786	19509
1679	14710	18965
1680	14386	18063
1681	13859	16357
1682	6366	22592
1683	14499	20597
1684	14430	22743
1685	11631	17549
1686	14176	19613
1687	13239	20918
1688	10560	15186
1689	8898	12820
1690	12577	13075
1691	5156	10928
1692	7351	21300
1693	3198	1968
1694	1935	7564
1695	9647	8195
1696	13314	1503
1697	3598	9765
1698	14496	10872
1699	2597	6430
1700	8902	12514
1701	7290	10564
1702	9780	9815
1703	7594	20430
1704	16178	4173
1705	13674	11442
1706	9098	2254
1707	11603	5264
1708	13791	9701
1709	7456	20361
1710	17437	12006
1711	12916	9254
1712	10632	16189
1713	9424	19433
1714	10024	8062
1715	12034	14209
1716	11683	10580
1717	10626	10594
1718	3372	7264
1719	8902	12451
1720	10105	15844
1721	2823	7627
1722	8855	2571
1723	9063	12530
1724	8239	3447
1725	4176	1720
1726	4600	10289
1727	3108	10036
1728	3593	8402
1729	3561	10551
1730	8927	10507
1731	7581	22000
1732	6389	22555
1733	4029	9187
1734	8256	10405
1735	5957	17767
1736	5581	19260
1737	6638	19039
1738	2374	8564
1739	16961	15105
1740	11793	10685
1741	15318	13635
1742	2589	9602
1743	13216	5253
1744	11186	9525
1745	5959	7434
1746	10710	18662
1747	17375	14787
1748	7072	18921
1749	11039	10106
1750	10659	12310
1751	16329	11931
1752	11387	17064
1753	5540	5093
1754	4375	10282
1755	12460	15774
1756	3960	7818
1757	7057	5558
1758	6287	7563
1759	6669	12582
1760	4056	6827
1761	13025	11763
1762	7142	14112
1763	3435	9082
1764	6845	20684
1765	2442	8309
1766	2705	8822
1767	2588	8562
1768	13123	15897
1769	16233	14959
1770	14015	16348
1771	15439	14732
1772	16508	15726
1773	16066	13042
1774	17109	15500
1775	17216	14061
1776	12919	15851
1777	9057	18558
1778	10296	17150
1779	15592	19170
1780	5011	1847
1781	13853	19570
1782	5421	12529
1783	817	8220
1784	7561	21182
1785	3639	18416
1786	13012	12960
1787	13141	19849
1788	15529	17358
1789	12662	10088
1790	7330	17807
1791	1856	8707
1792	5174	15899
1793	12809	12899
1794	3079	8911
1795	8211	22646
1796	7706	22357
1797	12423	20994
1798	15789	17451
1799	12078	20581
1800	8632	16018
1801	9524	19033
1802	2755	8911
1803	2881	9740
1804	14997	19589
1805	7016	20225
1806	7911	20644
1807	6031	7241
1808	10034	16292
1809	5509	11587
1810	15921	13556
1811	12189	19009
1812	9125	10713
1813	1685	8130
1814	3667	10536
1815	15813	17974
1816	2767	10119
1817	6338	16983
1818	6042	8702
1819	3012	6292
1820	15518	16313
1821	5291	5379
1822	9761	11832
1823	2586	7609
1824	12290	1924
1825	13012	5835
1826	12410	3497
1827	9653	6064
1828	12297	1452
1829	13594	20623
1830	13579	15109
1831	2311	7124
1832	2795	6450
1833	2167	9228
1834	11453	19857
1835	8387	21218
1836	7782	14499
1837	672	12229
1838	9376	11255
1839	5199	6246
1840	2074	10833
1841	12860	21284
1842	13874	10356
1843	9953	9562
1844	14848	21140
1845	10578	19665
1846	16040	19001
1847	11557	14095
1848	11048	16749
1849	12195	5333
1850	13020	17323
1851	14569	19765
1852	12859	10251
1853	13451	16911
1854	10977	3819
1855	8442	10262
1856	11820	1850
1857	15665	16878
1858	11668	18359
1859	8755	19386
1860	6655	20328
1861	9630	19448
1862	9042	19068
1863	2955	7693
1864	15036	15516
1865	2652	8629
1866	3283	8424
1867	4412	7019
1868	4347	7921
1869	10285	6951
1870	8765	3201
1871	3188	7092
1872	5770	2226
1873	2953	8468
1874	3945	8832
1875	11990	15969
1876	12447	2516
1877	12501	3258
1878	8942	5984
1879	8617	2522
1880	14238	12596
1881	11245	10916
1882	10781	9752
1883	13016	2838
1884	8479	7354
1885	9968	4312
1886	6840	6605
1887	8777	11497
1888	4094	1773
1889	8745	898
1890	14944	18658
1891	785	9103
1892	10861	11029
1893	14858	13336
1894	6151	1874
1895	13515	11741
1896	12139	11310
1897	14327	4089
1898	6786	20613
1899	6515	15100
1900	12413	17881
1901	13245	18500
1902	13677	21241
1903	17570	12157
1904	11672	16128
1905	9909	12966
1906	7607	16497
1907	3022	10345
1908	13328	14707
1909	13903	14970
1910	8000	18546
1911	9307	18729
1912	10226	15933
1913	9764	1930
1914	13891	16118
1915	12744	15148
1916	10411	6838
1917	14854	14386
1918	13126	16299
1919	16072	16375
1920	15103	20866
1921	3293	8264
1922	4559	8247
1923	2341	8777
1924	10522	12048
1925	10183	10378
1926	9391	19039
1927	10399	5816
1928	2673	7948
1929	15577	4043
1930	6412	15215
1931	6587	16822
1932	12751	15354
1933	12990	17172
1934	10221	14916
1935	7631	21670
1936	11799	14903
1937	1292	8964
1938	6459	9046
1939	1919	7585
1940	4368	4060
1941	16357	11732
1942	4462	4037
1943	8057	5070
1944	8074	4976
1945	9438	14373
1946	8931	20302
1947	7606	12750
1948	6324	19873
1949	12181	19997
1950	6642	18160
1951	10859	15409
1952	13593	14162
1953	5499	15044
1954	7767	21836
1955	3639	1159
1956	9862	9530
1957	3244	10119
1958	5407	13019
1959	11711	11117
1960	6732	7251
1961	5057	6992
1962	5461	896
1963	11205	16597
1964	6123	21080
1965	6179	21090
1966	12939	18674
1967	6776	20342
1968	5213	7882
1969	7986	6838
1970	8842	12080
1971	12673	16109
1972	11943	20219
1973	10441	11157
1974	9675	11267
1975	15408	20155
1976	15437	20611
1977	3256	1467
1978	15844	15214
1979	9189	12610
1980	2333	7173
1981	12224	14547
1982	12923	14287
1983	2451	8426
1984	7797	19944
1985	3091	18237
1986	2887	7746
1987	3688	5351
1988	3110	18319
1989	9292	8805
1990	7004	21171
1991	4410	10524
1992	1194	8616
1993	790	8203
1994	6879	20648
1995	2418	8254
1996	14476	19203
1997	10437	22068
1998	11824	15273
1999	16330	14115
2000	9089	3192
2001	8854	383
2002	8896	6351
2003	2785	9682
2004	8615	14807
2005	8242	15798
2006	9750	7589
2007	2980	8874
2008	2109	7867
2009	9968	1134
2010	16859	13010
2011	9460	7285
2012	7702	10331
2013	12735	12467
2014	14184	2400
2015	10340	4018
2016	11689	9920
2017	12969	13499
2018	13966	2390
2019	10770	8629
2020	3226	10158
2021	8606	8990
2022	11281	9842
2023	12454	5675
2024	12267	12521
2025	9444	5733
2026	9560	8597
2027	8147	2553
2028	10492	5077
2029	4342	9069
2030	7528	8598
2031	3599	7706
2032	13835	11084
2033	11514	15707
2034	6977	4760
2035	10961	6074
2036	9661	11450
2037	5736	11249
2038	8314	12495
2039	14519	17804
2040	7951	15936
2041	12154	12026
2042	9462	7589
2043	9248	5378
2044	8224	8940
2045	13780	12403
2046	16540	11989
2047	15209	10857
2048	10646	10130
2049	12255	10625
2050	11480	11855
2051	15918	11197
2052	15056	11640
2053	8714	10959
2054	14086	10513
2055	13499	9909
2056	6407	2744
2057	14366	20083
2058	4256	5833
2059	855	8419
2060	2507	11629
2061	9186	2920
2062	2016	7434
2063	6879	19485
2064	16730	16552
2065	13295	16343
2066	14606	22161
2067	7451	22196
2068	5815	10045
2069	13702	15378
2070	3522	10470
2071	6459	20790
2072	13598	17244
2073	5035	19274
2074	10874	11508
2075	10371	7537
2076	9743	3764
2077	8156	10492
2078	11010	11653
2079	5574	9506
2080	16362	14404
2081	13251	16003
2082	15061	20324
2083	10928	4370
2084	8487	1834
2085	7674	18977
2086	16402	14340
2087	3432	9713
2088	6494	19941
2089	9986	6407
2090	15237	10486
2091	15581	14124
2092	13209	10336
2093	15958	13810
2094	11671	14133
2095	9443	15735
2096	7061	12548
2097	3515	7299
2098	13496	10862
2099	10761	15650
2100	5613	4092
2101	11107	19740
2102	11605	11450
2103	10051	18983
2104	13406	15275
2105	14460	19024
2106	12656	20685
2107	13828	12230
2108	5557	19827
2109	4624	16953
2110	14007	15589
2111	9968	19917
2112	13439	9575
2113	12852	21197
2114	15894	18940
2115	14376	18759
2116	16859	16090
2117	11888	11479
2118	16244	18421
2119	16347	13626
2120	8964	7295
2121	2955	13080
2122	11012	10407
2123	10122	13695
2124	9480	10759
2125	14411	12580
2126	8391	16343
2127	13706	5751
2128	13915	5711
2129	3924	9310
2130	12499	19752
2131	14047	10809
2132	13588	1501
2133	13363	1426
2134	12374	13867
2135	14686	11735
2136	15635	17397
2137	16854	14916
2138	12908	17852
2139	9186	10207
2140	7174	21665
2141	14595	15193
2142	7379	20819
2143	10603	17078
2144	13730	11075
2145	11913	10258
2146	3458	5867
2147	15208	10606
2148	8877	13765
2149	13970	11131
2150	6260	5169
2151	10055	17331
2152	10077	11983
2153	12457	10561
2154	4489	17071
2155	11823	15669
2156	10180	8973
2157	2489	8705
2158	10950	14026
2159	5801	10817
2160	14734	19275
2161	11841	13552
2162	2711	14317
2163	12284	13358
2164	11360	15400
2165	13777	11761
2166	6870	7415
2167	14182	12302
2168	9082	6042
2169	15186	11083
2170	15044	12435
2171	5302	16955
2172	17170	12421
2173	13757	18263
2174	14974	11237
2175	7375	14759
2176	7702	14335
2177	10617	10269
2178	7971	11397
2179	12293	13511
2180	17383	14744
2181	12618	10091
2182	11316	11141
2183	15453	11688
2184	13761	11252
2185	12526	10002
2186	15365	11817
2187	13024	14105
2188	16108	11132
2189	16716	13887
2190	8385	5377
2191	4103	9264
2192	9082	14743
2193	10654	19722
2194	14236	9822
2195	9217	11451
2196	15784	13723
2197	9787	10584
2198	8282	6425
2199	9506	15184
2200	12459	11137
2201	8736	11436
2202	11530	7660
2203	16296	17789
2204	12318	10674
2205	12990	10730
2206	15606	13759
2207	11718	10032
2208	11339	19375
2209	10016	9571
2210	11428	15641
2211	11666	11613
2212	3366	7117
2213	14034	11453
2214	13223	10567
2215	12161	11228
2216	17121	11776
2217	16667	12217
2218	14131	9800
2219	16061	17766
2220	13280	10247
2221	11409	17642
2222	14254	9963
2223	13291	10208
2224	17239	11834
2225	14528	11235
2226	16446	11122
2227	10487	9940
2228	5811	20252
2229	4159	10518
2230	10708	11268
2231	10872	11476
2232	11843	19636
2233	14319	18435
2234	13436	17319
2235	14403	20289
2236	11272	2650
2237	9109	12089
2238	9650	6985
2239	4212	956
2240	3637	9016
2241	9902	11500
2242	4474	6676
2243	920	8677
2244	11047	18227
2245	7380	20253
2246	9975	16920
2247	8474	21989
2248	8128	21233
2249	5880	22967
2250	9669	18210
2251	1292	9509
2252	1310	8015
2253	11739	16201
2254	14143	12508
2255	9646	18127
2256	11214	15013
2257	14899	15553
2258	3581	8868
2259	9893	14830
2260	15289	16163
2261	10231	21372
2262	14924	14141
2263	13076	19663
2264	9064	19371
2265	15973	15344
2266	3629	5524
2267	430	8565
2268	13416	14786
2269	6702	938
2270	10094	4323
2271	3590	7890
2272	10644	19819
2273	8704	20708
2274	500	8557
2275	4751	7591
2276	12953	20158
2277	9369	18895
2278	14170	16192
2279	11599	18169
2280	2358	7097
2281	10469	16922
2282	13462	15219
2283	7768	21975
2284	15726	19091
2285	2077	7227
2286	9919	21443
2287	11526	18931
2288	6785	7688
2289	15853	18650
2290	13164	16389
2291	4757	16068
2292	16814	15119
2293	7093	20378
2294	10467	17966
2295	8232	22460
2296	3536	8531
2297	8819	20877
2298	13549	15630
2299	10382	20458
2300	15256	16882
2301	1838	9315
2302	10495	13118
2303	8280	11011
2304	13784	14476
2305	9232	21425
2306	10005	15746
2307	10443	15998
2308	10319	17862
2309	15806	17030
2310	3998	7030
2311	15499	15551
2312	14304	17898
2313	12505	17653
2314	7352	22152
2315	10186	10640
2316	11902	14641
2317	4707	6330
2318	9952	14118
2319	9848	14319
2320	14495	20835
2321	15839	20505
2322	13571	20437
2323	9690	13922
2324	5489	7769
2325	13406	17432
2326	1968	8926
2327	3869	5541
2328	357	8483
2329	10439	3028
2330	12921	21505
2331	7631	13753
2332	8950	19049
2333	10060	20375
2334	3028	13401
2335	2838	9991
2336	3117	9805
2337	3905	9418
2338	17789	12800
2339	5162	2132
2340	15632	18914
2341	1840	8887
2342	3735	9244
2343	5525	2673
2344	5399	10778
2345	484	8333
2346	3649	8090
2347	12505	10326
2348	9965	19783
2349	13608	16862
2350	5782	3890
2351	9960	14496
2352	15470	18797
2353	9206	16588
2354	2591	9752
2355	7485	13936
2356	9736	14347
2357	10530	9934
2358	3604	9790
2359	12434	14580
2360	13563	15883
2361	14390	4534
2362	6902	1193
2363	7673	3692
2364	12170	9595
2365	12243	12052
2366	4499	6323
2367	5684	2395
2368	3134	7047
2369	11421	5705
2370	9377	4538
2371	7183	19179
2372	6790	18791
2373	8946	2624
2374	6953	4057
2375	5315	2173
2376	5431	13694
2377	8695	19749
2378	11961	12598
2379	12810	12983
2380	9966	18487
2381	7842	14196
2382	7080	21406
2383	5641	17674
2384	6846	21624
2385	11519	19505
2386	2084	8809
2387	10069	19851
2388	12616	17502
2389	16682	11918
2390	11815	16013
2391	13897	20481
2392	16331	15840
2393	12596	15821
2394	6850	4016
2395	11262	4764
2396	5590	2176
2397	10046	1556
2398	9418	14850
2399	14092	14427
2400	13154	10740
2401	2862	6919
2402	1357	8680
2403	14660	18101
2404	9106	5412
2405	3792	2108
2406	12086	15714
2407	9997	14000
2408	7130	13421
2409	11599	17779
2410	8492	10390
2411	10593	11907
2412	2320	9944
2413	4110	5795
2414	3795	9628
2415	8875	21028
2416	4218	10392
2417	14374	20943
2418	9926	18737
2419	3012	17481
2420	13679	15762
2421	18148	12430
2422	3391	7314
2423	7974	14627
2424	12610	13931
2425	3771	9021
2426	13126	17289
2427	3808	18241
2428	11737	15214
2429	6052	14222
2430	8549	7501
2431	6373	3742
2432	4965	5584
2433	5044	699
2434	6885	3487
2435	8432	2196
2436	7128	3724
2437	12933	21102
2438	9524	14917
2439	1809	7705
2440	12344	11668
2441	1621	8587
2442	12183	5138
2443	9141	12380
2444	2195	7484
2445	13763	14996
2446	9060	18146
2447	18121	11861
2448	17841	11838
2449	15240	10252
2450	14919	11587
2451	13641	16676
2452	15180	10164
2453	13051	11687
2454	14608	19191
2455	4807	7717
2456	13481	20901
2457	2088	7402
2458	3595	8249
2459	5288	16417
2460	3949	10513
2461	2967	7922
2462	2974	7346
2463	8993	15573
2464	8632	5886
2465	3149	9211
2466	5885	7837
2467	12029	14007
2468	16582	16242
2469	14739	15603
2470	9857	2930
2471	8809	11828
2472	8515	10192
2473	14701	20991
2474	2040	8336
2475	17170	15082
2476	17725	12345
2477	12715	20340
2478	8082	14703
2479	6419	20474
2480	5612	5897
2481	3721	7189
2482	7486	14290
2483	5885	12410
2484	6310	12720
2485	13650	18258
2486	3776	9157
2487	4888	7669
2488	16102	15360
2489	10564	10657
2490	2447	7120
2491	5752	15745
2492	15050	15686
2493	5090	16320
2494	15084	12025
2495	4246	5278
2496	13882	17686
2497	3544	9946
2498	1936	8504
2499	12597	21605
2500	1642	7947
2501	15047	12145
2502	9900	16779
2503	12247	12664
2504	9485	6799
2505	12134	19283
2506	8391	2498
2507	9646	6193
2508	8446	12208
2509	14375	3418
2510	13689	14579
2511	9310	6705
2512	13272	6297
2513	11535	5109
2514	3933	8747
2515	13932	11176
2516	5386	2493
2517	8420	10690
2518	8840	1255
2519	11628	1364
2520	2905	5671
2521	5752	8193
2522	8290	12217
2523	9414	10023
2524	4881	10773
2525	4233	9337
2526	10570	1660
2527	2841	7975
2528	4815	10495
2529	2903	7997
2530	9281	3635
2531	1485	6244
2532	9309	9967
2533	3889	5574
2534	1036	8767
2535	8860	12235
2536	10119	14329
2537	6624	20535
2538	13432	3837
2539	9039	7845
2540	9422	9509
2541	8901	5177
2542	9460	2921
2543	4626	16509
2544	1819	13158
2545	4406	7284
2546	8319	11004
2547	7848	9829
2548	13245	15162
2549	15557	11089
2550	9317	1832
2551	4650	6835
2552	8969	4033
2553	4713	14814
2554	10578	13879
2555	2290	9170
2556	8671	8394
2557	17959	11492
2558	4649	7361
2559	9870	5141
2560	14363	11124
2561	17943	11597
2562	14209	10562
2563	14467	11441
2564	10674	10181
2565	15028	11386
2566	15014	10433
2567	10738	10121
2568	2718	6437
2569	6303	4451
2570	13236	21788
2571	11970	9520
2572	11328	16627
2573	12137	19514
2574	12597	19543
2575	14161	15017
2576	11634	17038
2577	5093	4363
2578	16504	14645
2579	15245	13374
2580	17027	12022
2581	13645	12919
2582	8762	21661
2583	12392	10101
2584	12782	11181
2585	15723	12253
2586	12570	14530
2587	1028	8077
2588	1733	9065
2589	1685	8013
2590	11347	14501
2591	16683	16003
2592	14430	11767
2593	13712	12117
2594	12781	16085
2595	14085	13242
2596	17287	13476
2597	12841	12934
2598	11803	13037
2599	15892	10945
2600	14373	13256
2601	11189	11037
2602	11505	10344
2603	12132	9056
2604	10223	15472
2605	12270	12770
2606	12403	17532
2607	12229	12587
2608	9846	11500
2609	12581	12421
2610	10624	18008
2611	8559	10872
2612	10231	16346
2613	15662	10865
2614	6413	14480
2615	14168	10055
2616	10252	9037
2617	8569	11943
2618	8964	11989
2619	3948	9251
2620	10377	10236
2621	10290	10484
2622	8926	21173
2623	12508	15070
2624	14978	10564
2625	3122	17501
2626	8184	22584
2627	6959	21454
2628	7076	22002
2629	3602	8046
2630	4006	5299
2631	3606	7011
2632	3724	8562
2633	14819	12097
2634	4207	9001
2635	12241	10373
2636	3362	8660
2637	6757	17010
2638	7615	6150
2639	10645	10081
2640	5138	17321
2641	3322	10163
2642	11747	13209
2643	4352	627
2644	1516	9119
2645	16077	11217
2646	15923	11315
2647	11909	13581
2648	2404	8638
2649	7674	18480
2650	3594	16475
2651	16738	16209
2652	14592	18755
2653	15548	15357
2654	4690	7498
2655	3022	18432
2656	11375	15707
2657	7381	19205
2658	7669	23089
2659	13999	17869
2660	10463	4571
2661	7904	22674
2662	13305	11357
2663	9969	16975
2664	8853	5721
2665	11056	14729
2666	2980	8673
2667	13880	13369
2668	11843	13258
2669	11555	19087
2670	5093	1710
2671	12818	5128
2672	9850	4088
2673	10977	12185
2674	9074	8045
2675	7849	3966
2676	10974	20216
2677	16158	11326
2678	13908	10291
2679	15143	10661
2680	12758	2710
2681	15321	11188
2682	11293	9936
2683	11001	10319
2684	6964	7443
2685	1963	11684
2686	5701	2649
2687	10485	6844
2688	4731	7445
2689	11894	13924
2690	4278	9755
2691	11893	14521
2692	11533	11303
2693	8414	10755
2694	11095	10586
2695	11568	11297
2696	5104	2973
2697	10194	10759
2698	3794	9044
2699	13874	12515
2700	8129	3320
2701	5117	3333
2702	15214	14720
2703	3405	19635
2704	3495	19708
2705	1788	9456
2706	3926	7926
2707	10928	15618
2708	9315	14683
2709	2289	13449
2710	3262	12946
2711	5539	19700
2712	5470	6503
2713	13051	17970
2714	11839	11322
2715	5714	2564
2716	16663	14308
2717	14475	5439
2718	11524	10970
2719	10870	14891
2720	7608	3579
2721	7366	20664
2722	8729	18821
2723	11888	10201
2724	10519	19738
2725	16473	15476
2726	15212	14298
2727	6737	16529
2728	5883	19448
2729	13221	18235
2730	7764	12824
2731	14167	22757
2732	12560	11588
2733	11701	10241
2734	14277	10344
2735	5208	16464
2736	16532	13540
2737	13438	21194
2738	2213	9310
2739	12949	16966
2740	11939	20048
2741	8871	20305
2742	5598	8216
2743	3883	10046
2744	4112	9616
2745	10826	14811
2746	10333	19200
2747	1765	8076
2748	1754	9096
2749	4081	10113
2750	4140	6943
2751	11814	10498
2752	6486	22550
2753	15786	18684
2754	3828	13829
2755	5502	16717
2756	14329	22034
2757	15657	11594
2758	7794	18557
2759	12679	15115
2760	14932	20089
2761	12801	17540
2762	17035	14358
2763	12438	15087
2764	4618	10157
2765	5632	18722
2766	7092	19740
2767	10378	10116
2768	12372	9464
2769	10169	19370
2770	11043	10753
2771	12838	11066
2772	11383	10006
2773	11198	13516
2774	3823	11397
2775	11955	13862
2776	11767	11125
2777	12260	11420
2778	12687	9592
2779	9644	13938
2780	10781	14903
2781	15655	14257
2782	15311	20078
2783	3608	7511
2784	13464	19811
2785	1386	8200
2786	13061	21055
2787	4920	6053
2788	8765	12852
2789	12882	14239
2790	15069	13493
2791	9327	19828
2792	7038	19372
2793	2920	13967
2794	14692	14766
2795	10493	19311
2796	2081	9650
2797	2665	8927
2798	2523	9035
2799	13073	10625
2800	5649	17288
2801	5694	2060
2802	1236	10794
2803	7282	2188
2804	7328	2002
2805	11316	10841
2806	13417	11004
2807	17406	11652
2808	3389	10062
2809	9168	3295
2810	9019	5288
2811	13959	11985
2812	11696	16804
2813	1893	12110
2814	13922	20823
2815	13841	13651
2816	12244	5375
2817	7643	14419
2818	1863	12739
2819	12438	20725
2820	5098	2523
2821	5368	22996
2822	3809	19466
2823	2694	6413
2824	1300	9094
2825	8984	900
2826	4089	3439
2827	5455	2015
2828	7828	4517
2829	4657	4807
2830	9292	19687
2831	6282	3242
2832	9662	12165
2833	9598	8116
2834	11299	15002
2835	9620	9528
2836	9232	11178
2837	10158	8366
2838	8867	11544
2839	7240	1515
2840	6140	6448
2841	6120	4650
2842	10787	1176
2843	8454	13020
2844	7887	1835
2845	7976	14549
2846	12225	6184
2847	10653	7449
2848	9830	8444
2849	3747	9701
2850	13586	11653
2851	15485	12157
2852	7242	4084
2853	17386	11584
2854	7380	1689
2855	12398	2093
2856	13110	10249
2857	7848	9635
2858	6450	19173
2859	17564	11796
2860	11574	9721
2861	10401	8832
2862	12251	10042
2863	8910	2480
2864	6792	5540
2865	11329	11508
2866	15538	17198
2867	4173	9075
2868	9369	10091
2869	5479	3705
2870	12587	9200
2871	12173	8004
2872	9245	7643
2873	3576	1732
2874	5903	10467
2875	9032	17607
2876	9208	18592
2877	11639	2759
2878	12583	3426
2879	10623	2080
2880	926	7725
2881	975	8398
2882	5999	9339
2883	8759	10310
2884	8762	11007
2885	9550	11495
2886	17840	11336
2887	11328	11658
2888	4138	7538
2889	3716	7987
2890	10640	6783
2891	7932	22172
2892	11364	7971
2893	2679	6867
2894	1859	8654
2895	6872	20514
2896	8815	12843
2897	11469	11383
2898	10518	11463
2899	6644	20494
2900	12009	13485
2901	11695	6789
2902	8754	15602
2903	4357	5929
2904	9213	4361
2905	7102	11877
2906	6502	11755
2907	4401	17962
2908	2454	8564
2909	5356	6510
2910	11803	13425
2911	12800	2019
2912	10415	9351
2913	8716	12029
2914	10435	7031
2915	3066	901
2916	11010	14230
2917	5530	8002
2918	5408	3600
2919	10683	2704
2920	5841	2212
2921	8351	18118
2922	8828	2110
2923	7087	22608
2924	14010	3149
2925	10656	14727
2926	4908	5324
2927	9327	1561
2928	4024	16252
2929	11549	14337
2930	16143	16086
2931	15587	16253
2932	15900	19870
2933	4852	905
2934	14619	3554
2935	13384	3109
2936	10412	7444
2937	13281	1635
2938	6892	20830
2939	15037	4152
2940	10744	1003
2941	11412	1592
2942	10291	2392
2943	10804	7197
2944	12042	1860
2945	10334	11016
2946	10798	4306
2947	10528	3810
2948	9351	5233
2949	9892	3702
2950	7683	2727
2951	9380	4845
2952	1078	8413
2953	3165	9856
2954	8055	20844
2955	10232	9367
2956	6051	3891
2957	3762	8963
2958	9749	16193
2959	14259	11492
2960	16476	11460
2961	13129	11197
2962	9570	9637
2963	8250	9701
2964	5715	16744
2965	14189	10250
2966	13231	11147
2967	3483	1656
2968	10596	10524
2969	4997	10041
2970	2819	6737
2971	17598	11476
2972	8252	7256
2973	13458	9759
2974	4999	7385
2975	12949	9914
2976	9385	9218
2977	13986	15739
2978	3656	10470
2979	3269	10198
2980	11047	2367
2981	1842	9645
2982	10968	14930
2983	9538	9873
2984	6864	7188
2985	14187	3873
2986	7667	9679
2987	15189	17358
2988	14811	19535
2989	12626	9298
2990	16323	13895
2991	14210	16693
2992	10717	4645
2993	11786	16558
2994	7190	1641
2995	3506	2193
2996	8401	12228
2997	15216	15721
2998	16295	16888
2999	7472	16670
3000	10449	15562
3001	11459	14255
3002	8579	16145
3003	15930	18671
3004	5928	1408
3005	8887	11914
3006	9112	12161
3007	13388	12775
3008	10257	14354
3009	907	8722
3010	10174	14408
3011	10598	14870
3012	7709	14621
3013	3167	750
3014	7774	14009
3015	10582	15097
3016	8829	17395
3017	4734	7489
3018	7999	13840
3019	11922	10786
3020	9532	19753
3021	5250	7143
3022	9165	9786
3023	2773	9121
3024	8996	9664
3025	3389	6982
3026	4396	7085
3027	14165	10622
3028	10184	10918
3029	8596	13649
3030	12961	1941
3031	1126	7829
3032	8874	11186
3033	4596	1754
3034	9478	634
3035	4275	6790
3036	12001	11190
3037	7980	21274
3038	8547	7763
3039	17222	15165
3040	1597	8414
3041	17476	11917
3042	10039	9480
3043	9706	9315
3044	4236	8963
3045	5444	4840
3046	7880	7362
3047	11265	12941
3048	7640	4025
3049	3635	9389
3050	10986	4421
3051	7838	10511
3052	3148	10611
3053	12218	2987
3054	13298	21248
3055	7960	22623
3056	8753	14659
3057	3899	10540
3058	3647	1121
3059	4026	9874
3060	8755	13294
3061	9799	13675
3062	4345	9749
3063	4497	4761
3064	8397	3226
3065	2513	7246
3066	10976	17903
3067	8882	16534
3068	9569	13591
3069	9475	12598
3070	8165	8606
3071	9925	10371
3072	11447	9731
3073	6209	22205
3074	3998	10474
3075	10403	10839
3076	13038	9717
3077	2465	7221
3078	8683	4996
3079	10098	16901
3080	3657	9820
3081	2631	8589
3082	8070	19889
3083	7969	19588
3084	7931	21287
3085	7805	19821
3086	3490	8189
3087	10842	11731
3088	10042	3714
3089	6341	23437
3090	6874	5444
3091	10214	5151
3092	9184	9846
3093	7147	22150
3094	9537	13089
3095	1992	8730
3096	8502	4826
3097	2378	7044
3098	8917	2893
3099	9185	19227
3100	8726	19920
3101	10310	20661
3102	11964	21195
3103	5863	19352
3104	7606	19907
3105	3975	6161
3106	6475	20879
3107	7010	18265
3108	1407	11194
3109	13663	11253
3110	7376	21453
3111	12007	4047
3112	6537	7650
3113	5311	18271
3114	13985	15138
3115	7273	20072
3116	13977	13265
3117	12278	13798
3118	4452	10003
3119	14023	16191
3120	13744	13948
3121	12566	10091
3122	12651	11783
3123	15213	12859
3124	16439	12174
3125	13985	10031
3126	9595	8048
3127	4428	8268
3128	10088	11425
3129	4271	9486
3130	4194	2433
3131	7731	14769
3132	6567	6250
3133	3134	6928
3134	8877	18076
3135	7470	21188
3136	10741	15153
3137	2970	18792
3138	7243	2565
3139	7586	2516
3140	9633	3369
3141	10460	14192
3142	7962	21484
3143	9599	10904
3144	2181	16421
3145	635	8472
3146	5850	23220
3147	3295	8698
3148	3736	2283
3149	9315	17602
3150	877	14081
3151	12614	1820
3152	10967	2395
3153	7034	14538
3154	14050	2479
3155	4290	10391
3156	5828	1625
3157	8442	10213
3158	5532	3088
3159	2998	15726
3160	3433	15026
3161	9668	6665
3162	10216	9260
3163	6789	12025
3164	13589	15424
3165	4706	17028
3166	6253	17284
3167	11604	7823
3168	3448	2347
3169	3827	8834
3170	10928	13520
3171	12501	10640
3172	2775	15731
3173	6328	22963
3174	7230	19942
3175	6156	16857
3176	9440	10792
3177	13596	2250
3178	5437	4514
3179	7004	19582
3180	13103	12399
3181	3072	11310
3182	4334	7881
3183	11123	6436
3184	5667	1404
3185	5449	14864
3186	11039	10634
3187	10814	16354
3188	6749	3061
3189	6704	3375
3190	3906	6595
3191	2416	8215
3192	2991	12287
3193	4381	13925
3194	1778	7713
3195	12222	6095
3196	1577	6096
3197	4205	12917
3198	4379	7620
3199	3983	10127
3200	824	8081
3201	5072	3938
3202	6505	20997
3203	6016	6052
3204	5303	2600
3205	1976	6393
3206	5393	6275
3207	4471	7302
3208	2321	9052
3209	3188	5410
3210	14671	10749
3211	4081	9469
3212	15087	4725
3213	5889	7995
3214	5998	5424
3215	9353	2356
3216	4976	8617
3217	3550	8306
3218	8007	2852
3219	6174	7076
3220	12409	7663
3221	8534	9933
3222	4210	7442
3223	11438	12769
3224	2193	8185
3225	2976	6900
3226	12264	2811
3227	6812	4799
3228	14331	10797
3229	10961	2898
3230	10365	2111
3231	6999	21633
3232	1791	10752
3233	10274	11199
3234	8898	6545
3235	4065	9026
3236	12767	3676
3237	12838	4038
3238	13624	2737
3239	14832	2823
3240	7291	669
3241	912	11701
3242	7041	3578
3243	9610	15034
3244	8950	1955
3245	15492	15911
3246	2115	12072
3247	13846	9816
3248	7913	7666
3249	13684	9690
3250	10296	6839
3251	14070	11383
3252	9742	9809
3253	14069	2824
3254	13018	9186
3255	13952	11707
3256	13743	10594
3257	14223	11446
3258	6700	5521
3259	6514	7543
3260	7475	7547
3261	3829	5417
3262	4493	5397
3263	8208	2037
3264	6190	8639
3265	6408	5049
3266	12484	12547
3267	10865	13567
3268	9960	11164
3269	4798	11305
3270	11524	4147
3271	2628	8667
3272	9449	10832
3273	10564	9679
3274	908	7846
3275	8388	2126
3276	2747	10070
3277	3288	10381
3278	8574	12075
3279	7142	2145
3280	4987	13220
3281	10648	15089
3282	11618	16763
3283	3327	6654
3284	5509	7958
3285	1821	7920
3286	1427	9427
3287	7989	4603
3288	6702	7553
3289	4149	5568
3290	3275	1562
3291	5344	8618
3292	5026	2435
3293	10758	10526
3294	2376	16226
3295	8825	18998
3296	8675	16682
3297	13229	11459
3298	5850	5982
3299	7575	3904
3300	11953	7391
3301	9704	11353
3302	4934	10706
3303	10784	586
3304	10415	15276
3305	10666	9557
3306	7527	14166
3307	537	8685
3308	14244	6038
3309	8350	11839
3310	797	10885
3311	3759	19632
3312	7874	22922
3313	13456	6838
3314	4627	12103
3315	5596	15629
3316	13101	11960
3317	10566	12356
3318	7560	16553
3319	7267	7648
3320	4399	7312
3321	4278	16691
3322	2353	12794
3323	12871	3787
3324	4480	7980
3325	11942	4793
3326	4449	5777
3327	8290	4369
3328	1140	8039
3329	6788	4127
3330	10863	16234
3331	8241	7584
3332	3717	17554
3333	6578	16203
3334	6750	19327
3335	10967	14349
3336	2164	7560
3337	10510	15641
3338	2940	6685
3339	10568	487
3340	1280	8396
3341	9144	11174
3342	8717	10892
3343	3676	2695
3344	10408	5207
3345	10758	11371
3346	8842	10931
3347	3957	9839
3348	4936	4813
3349	2655	9366
3350	9609	2158
3351	3640	10618
3352	14563	11531
3353	12091	11222
3354	11098	10470
3355	9521	12855
3356	11460	6656
3357	12507	6975
3358	13729	16131
3359	10571	12093
3360	13528	11875
3361	14257	10862
3362	8502	8322
3363	8286	8590
3364	13207	11825
3365	11914	11870
3366	3170	10124
3367	3405	6675
3368	14502	11153
3369	2521	8994
3370	13504	14160
3371	11236	1389
3372	10508	2873
3373	765	8734
3374	1835	10313
3375	9373	21092
3376	5581	3341
3377	13382	13912
3378	7848	8098
3379	4048	5794
3380	10363	15561
3381	8070	14245
3382	3373	19370
3383	4053	14230
3384	9612	14955
3385	3892	9882
3386	9332	9570
3387	6553	14598
3388	10902	10070
3389	5448	16564
3390	8525	18158
3391	6732	16801
3392	11597	10014
3393	11093	11693
3394	3227	6827
3395	3583	9275
3396	14349	15472
3397	11041	18882
3398	7542	22232
3399	8884	21779
3400	6480	6355
3401	10031	16835
3402	15308	19105
3403	8700	20484
3404	15918	19113
3405	11498	2942
3406	14052	15965
3407	2411	8695
3408	12426	10700
3409	13589	10838
3410	8776	11634
3411	14454	10920
3412	14318	10241
3413	13936	3322
3414	16425	15822
3415	13651	13284
3416	11695	17127
3417	12783	7730
3418	14587	13262
3419	15827	17122
3420	13589	5071
3421	12418	18207
3422	15729	10845
3423	13880	12606
3424	12796	11580
3425	13860	16052
3426	14187	16273
3427	3837	6952
3428	13366	5346
3429	12988	9694
3430	14530	17362
3431	15834	18576
3432	7656	17085
3433	8962	10462
3434	10616	383
3435	8929	21667
3436	11317	12608
3437	1734	7410
3438	11440	15293
3439	6969	18869
3440	7096	7462
3441	13457	19620
3442	8756	11902
3443	8563	17193
3444	6656	21531
3445	4251	10195
3446	13522	17047
3447	10088	9692
3448	16527	14181
3449	13667	2139
3450	3762	7503
3451	12124	9316
3452	951	8276
3453	16103	17835
3454	9126	11837
3455	10983	1654
3456	6613	10164
3457	4172	1399
3458	14745	18706
3459	8123	21617
3460	10087	12144
3461	13720	14507
3462	9047	20172
3463	11894	2298
3464	13480	4520
3465	12140	1541
3466	14097	14778
3467	1645	7561
3468	6757	4397
3469	7420	8611
3470	8561	2059
3471	8337	21936
3472	7106	11681
3473	3825	10493
3474	12561	6272
3475	13902	15477
3476	12945	16493
3477	12099	15800
3478	15531	19796
3479	15121	18823
3480	14498	13441
3481	8850	12695
3482	8489	11071
3483	5745	9902
3484	863	7910
3485	10740	6153
3486	8896	5473
3487	1047	8637
3488	1428	9374
3489	12002	8185
3490	8705	5116
3491	7631	4908
3492	13803	15371
3493	8879	21859
3494	11731	13038
3495	3248	10379
3496	6603	3922
3497	3369	8971
3498	3731	18328
3499	2148	8796
3500	12854	18683
3501	3600	7228
3502	13389	20575
3503	4194	11852
3504	10390	1887
3505	9225	3885
3506	15375	17210
3507	12066	2525
3508	9402	10743
3509	15527	13407
3510	7612	18046
3511	3832	18618
3512	1054	7093
3513	9619	2728
3514	2905	7440
3515	3929	6487
3516	16221	11720
3517	9193	10908
3518	3490	5320
3519	785	8314
3520	8532	10145
3521	12370	977
3522	5810	7472
3523	12107	16146
3524	8820	145
3525	4321	2851
3526	3143	827
3527	7811	20675
3528	9445	19086
3529	9272	6201
3530	4298	9290
3531	8545	9760
3532	3275	10237
3533	9199	11658
3534	13884	16805
3535	10638	15441
3536	7673	22171
3537	13495	18090
3538	10896	16902
3539	6670	5294
3540	7153	1468
3541	4300	5804
3542	11717	11706
3543	16206	17841
3544	7232	23110
3545	1170	8944
3546	11437	16797
3547	7378	9461
3548	15484	18210
3549	1230	8365
3550	8618	12265
3551	8367	21416
3552	12755	997
3553	5980	19617
3554	14347	10931
3555	7055	8544
3556	5021	8156
3557	4551	7089
3558	9154	14641
3559	13360	11720
3560	9192	10501
3561	4439	7212
3562	4205	7531
3563	5934	9159
3564	13075	7335
3565	12914	7294
3566	5088	2778
3567	11295	11446
3568	3449	10241
3569	1979	8306
3570	7494	21620
3571	13144	11499
3572	3076	6747
3573	7854	20421
3574	1671	7816
3575	11410	14094
3576	10720	9232
3577	17468	12454
3578	8729	11077
3579	11983	10155
3580	12991	15958
3581	2677	6953
3582	4835	3985
3583	3482	2470
3584	14752	10503
3585	10411	7244
3586	7278	5871
3587	9188	4174
3588	3650	10707
3589	5290	5483
3590	2706	8911
3591	2780	8483
3592	4496	6368
3593	17336	13873
3594	12391	2436
3595	12268	2371
3596	3304	10394
3597	12152	10502
3598	5912	7352
3599	4503	7461
3600	7160	8324
3601	3385	6749
3602	14041	11330
3603	6137	11568
3604	5848	11461
3605	14278	11085
3606	13377	17672
3607	11121	11182
3608	4221	6244
3609	7150	16796
3610	14270	14839
3611	14210	14814
3612	13478	11593
3613	9791	10507
3614	8309	5164
3615	12670	12382
3616	8376	9841
3617	8793	11558
3618	4067	6429
3619	14625	11064
3620	16423	11856
3621	4845	6703
3622	8859	7753
3623	5589	8540
3624	17028	15736
3625	12036	12278
3626	4197	5739
3627	13550	21342
3628	1444	7314
3629	13100	1198
3630	12365	13594
3631	15074	5050
3632	2680	7228
3633	13432	11567
3634	15979	17988
3635	15111	12606
3636	12566	1979
3637	11667	11342
3638	8523	10865
3639	15308	10779
3640	9940	9956
3641	12427	3012
3642	12948	10410
3643	1880	11085
3644	11220	13482
3645	9587	19648
3646	8028	14162
3647	7128	19155
3648	13317	15118
3649	15468	16245
3650	8608	20263
3651	12350	18479
3652	3970	7572
3653	3899	2377
3654	6597	4743
3655	14899	11117
3656	6906	20098
3657	3725	1875
3658	15405	14774
3659	9763	12004
3660	14492	17134
3661	8325	12557
3662	16035	13281
3663	11315	10558
3664	7046	9471
3665	7343	22928
3666	6460	8594
3667	12143	6933
3668	14548	1376
3669	3911	9950
3670	4338	7289
3671	4540	5875
3672	3668	10033
3673	12685	12665
3674	4620	5886
3675	2567	6824
3676	11900	3090
3677	11562	13187
3678	5617	16331
3679	15486	11405
3680	9994	15056
3681	6156	19084
3682	9166	4864
3683	13831	12294
3684	9993	7573
3685	3487	16005
3686	14192	15332
3687	3107	17298
3688	6877	21911
3689	6731	20758
3690	4675	7408
3691	8260	12265
3692	13093	17788
3693	12302	6485
3694	15554	16760
3695	3999	10993
3696	6861	7321
3697	1122	6914
3698	4941	3317
3699	6324	5024
3700	11730	11972
3701	12683	18478
3702	10958	5617
3703	15624	4510
3704	6916	3706
3705	8394	7058
3706	6721	1233
3707	6042	1991
3708	14202	1855
3709	5744	9260
3710	10286	2939
3711	15149	10544
3712	11261	10458
3713	4163	18990
3714	11641	13238
3715	11536	13262
3716	8714	10188
3717	15338	18118
3718	12523	7804
3719	12071	15074
3720	12291	12421
3721	4593	1636
3722	16713	16255
3723	15584	15503
3724	17344	11599
3725	12883	13334
3726	10315	10042
3727	15215	13181
3728	7987	10892
3729	4151	10426
3730	8078	12582
3731	16512	14947
3732	14899	19766
3733	12651	10587
3734	5752	23373
3735	9358	10823
3736	16818	16524
3737	10833	13894
3738	10264	13428
3739	5480	8947
3740	6276	21130
3741	7209	21475
3742	13318	10384
3743	7149	748
3744	17228	13423
3745	10283	9645
3746	7207	21610
3747	6187	20712
3748	9351	12484
3749	11522	19205
3750	6602	21837
3751	16518	18315
3752	14491	17027
3753	9385	12823
3754	2249	6155
3755	15307	17776
3756	16034	11137
3757	9310	11226
3758	6900	11202
3759	9785	11185
3760	9999	11132
3761	13182	16788
3762	11518	9725
3763	10748	13114
3764	12788	10193
3765	3893	11008
3766	4693	7638
3767	3805	3100
3768	9352	1428
3769	4152	17633
3770	12162	10624
3771	5823	4468
3772	5534	2246
3773	6813	11678
3774	12421	9984
3775	3807	1133
3776	10293	12072
3777	3847	12813
3778	11747	9581
3779	9355	11059
3780	13301	11511
3781	14244	9999
3782	10604	11794
3783	2647	6514
3784	13399	11131
3785	5613	10357
3786	3070	8205
3787	7400	1411
3788	13505	3585
3789	10910	13778
3790	3554	9207
3791	13236	12226
3792	1924	9629
3793	12610	7944
3794	8084	8436
3795	9992	1631
3796	17049	15137
3797	9811	4450
3798	3915	7497
3799	15911	10645
3800	3752	16104
3801	7085	13537
3802	14200	18237
3803	15456	4203
3804	10887	2393
3805	14216	18591
3806	15172	4166
3807	15979	10695
3808	16084	15766
3809	15008	18899
3810	15172	3571
3811	15708	13827
3812	5738	7057
3813	10238	6446
3814	3593	10639
3815	9716	496
3816	8038	20476
3817	13055	21869
3818	9211	19302
3819	7600	9870
3820	7231	12037
3821	7322	12416
3822	14863	18591
3823	12478	3707
3824	14085	6040
3825	4464	2032
3826	10739	11253
3827	17069	13689
3828	17439	13227
3829	9929	3275
3830	4526	7636
3831	10817	3404
3832	3907	9326
3833	10316	19727
3834	13206	17931
3835	14695	15117
3836	11262	19472
3837	8925	8215
3838	10828	20367
3839	5980	3855
3840	5871	3604
3841	11281	17077
3842	15026	21765
3843	4727	4372
3844	14649	10823
3845	11338	9787
3846	15530	13750
3847	17181	13677
3848	5623	6147
3849	6098	858
3850	7769	4948
3851	5545	890
3852	11093	4396
3853	11592	1059
3854	2627	9640
3855	9750	19043
3856	12252	19155
3857	8788	6374
3858	14229	11998
3859	15139	15350
3860	5938	23099
3861	2580	9004
3862	7870	22233
3863	10537	19125
3864	12298	3578
3865	7443	3813
3866	6619	2626
3867	9989	11100
3868	14783	18207
3869	5448	17621
3870	6755	16738
3871	280	11469
3872	13586	3234
3873	10081	11843
3874	13165	17206
3875	14562	12295
3876	12487	18761
3877	2889	9081
3878	7446	15683
3879	13683	2310
3880	11726	2619
3881	10926	16079
3882	5995	21700
3883	11430	18113
3884	11307	16441
3885	13159	16258
3886	10159	18530
3887	8419	18269
3888	10588	274
3889	14047	11096
3890	4465	17420
3891	13414	14550
3892	13041	2336
3893	15061	11851
3894	8540	18411
3895	13042	17243
3896	11024	17634
3897	16593	18431
3898	13271	17107
3899	14442	21779
3900	15819	16267
3901	15891	16318
3902	12952	12156
3903	10756	13861
3904	16512	18113
3905	12240	9192
3906	11277	12550
3907	4135	8024
3908	4214	7704
3909	4705	7935
3910	4499	7395
3911	4549	7502
3912	4237	7351
3913	12594	10663
3914	4335	7125
3915	3853	7292
3916	8240	6957
3917	14422	12417
3918	6800	21262
3919	11162	2039
3920	16805	11914
3921	17490	12282
3922	12084	6667
3923	14378	11632
3924	10776	9818
3925	12038	9523
3926	10075	11622
3927	3872	10509
3928	3443	7843
3929	8652	6032
3930	11194	11564
3931	5791	4019
3932	6638	9463
3933	16540	18559
3934	2972	16387
3935	11557	17415
3936	8934	18886
3937	2009	8994
3938	10679	9130
3939	11974	9557
3940	11758	8472
3941	8393	10506
3942	9794	10252
3943	3915	10221
3944	3068	7850
3945	10836	12288
3946	4402	16274
3947	12021	14462
3948	7465	15368
3949	15273	19551
3950	10252	10190
3951	10231	15663
3952	14415	10310
3953	3661	6886
3954	628	8170
3955	14397	5246
3956	518	11370
3957	4056	9291
3958	12289	9532
3959	10389	10475
3960	8172	10377
3961	6580	8560
3962	3472	6095
3963	13225	4477
3964	9194	7409
3965	11585	3996
3966	11628	10775
3967	12970	3336
3968	4133	8162
3969	2024	7376
3970	3789	9005
3971	15830	10688
3972	5385	1615
3973	8614	12388
3974	7931	3766
3975	5763	2744
3976	8572	12000
3977	10823	10483
3978	13575	11501
3979	12594	10475
3980	12514	21352
3981	8261	6754
3982	988	13070
3983	8573	8267
3984	14190	10441
3985	1912	9204
3986	9641	9027
3987	16023	17648
3988	10801	11132
3989	6605	8771
3990	2531	12970
3991	10406	2213
3992	8056	23013
3993	13952	15623
3994	3695	8929
3995	6101	5485
3996	6510	5060
3997	427	8273
3998	3100	7880
3999	4288	9972
4000	6382	10310
4001	6188	11190
4002	7614	8306
4003	10050	4057
4004	4085	3162
4005	16928	16593
4006	14642	15512
4007	4017	7866
4008	12397	15713
4009	557	8020
4010	14807	19640
4011	13235	7237
4012	10320	5550
4013	9547	10739
4014	8769	10390
4015	17576	11936
4016	2597	16302
4017	4441	15106
4018	12378	10923
4019	9878	10354
4020	8054	5725
4021	2798	7472
4022	9849	8257
4023	13807	2892
4024	3864	7177
4025	8214	12314
4026	11761	13937
4027	8176	7429
4028	11418	13276
4029	9031	17409
4030	12419	18326
4031	12149	19772
4032	11373	1456
4033	3116	6183
4034	9678	6928
4035	9729	9599
4036	13340	12473
4037	2721	9083
4038	13999	11596
4039	11804	13528
4040	6258	4330
4041	9655	1586
4042	14307	16876
4043	11145	2251
4044	4893	5713
4045	11589	10879
4046	9021	12484
4047	10473	13534
4048	4764	4268
4049	5157	7401
4050	12030	10586
4051	8075	8985
4052	11455	9225
4053	8024	7129
4054	9281	5127
4055	11093	3391
4056	1497	8989
4057	8950	7818
4058	14358	11207
4059	13644	10569
4060	16300	12167
4061	8078	9537
4062	2433	5549
4063	3425	16253
4064	13081	11416
4065	8370	10345
4066	8282	3785
4067	10083	3162
4068	8407	11165
4069	15353	18224
4070	9204	12455
4071	11521	10302
4072	8632	9928
4073	11632	14973
4074	13298	3437
4075	9056	20397
4076	2405	14361
4077	9871	10394
4078	11353	7840
4079	5319	13296
4080	8919	6064
4081	9763	2864
4082	8219	752
4083	2129	16012
4084	9637	9747
4085	12649	9203
4086	8210	21955
4087	12070	12358
4088	12554	11393
4089	2982	12337
4090	2356	8706
4091	9828	14632
4092	6539	20022
4093	14089	10174
4094	14338	10055
4095	8117	6996
4096	8664	13168
4097	11967	11691
4098	9164	21672
4099	9170	14509
4100	3589	10297
4101	2101	7533
4102	13385	19795
4103	15698	16474
4104	8748	3771
4105	2902	9045
4106	3327	10309
4107	11283	13690
4108	9861	11406
4109	1057	8855
4110	8022	15001
4111	3694	10438
4112	12911	16842
4113	9561	19695
4114	12310	17980
4115	10187	16825
4116	16543	16922
4117	5593	9987
4118	15443	14197
4119	10060	9813
4120	9280	15914
4121	10968	2188
4122	2207	8739
4123	1992	8652
4124	10270	10048
4125	6378	11131
4126	7403	16588
4127	1135	7893
4128	4952	7487
4129	2448	6927
4130	11880	13066
4131	1419	8298
4132	7797	3876
4133	14238	22215
4134	4856	8091
4135	3408	7124
4136	1878	8379
4137	18026	12116
4138	4173	9836
4139	4066	9559
4140	10346	16763
4141	12029	18932
4142	8610	13758
4143	12278	15393
4144	1648	8077
4145	2271	13207
4146	5417	10573
4147	11234	16825
4148	10829	18404
4149	14079	17434
4150	2989	6576
4151	3150	7004
4152	4376	14700
4153	9221	20849
4154	8522	12693
4155	12497	20140
4156	16224	19585
4157	15783	10985
4158	5046	8821
4159	11181	7804
4160	11487	20407
4161	16331	18954
4162	13594	11879
4163	6487	8195
4164	5145	3233
4165	14345	15273
4166	14937	12407
4167	6255	9167
4168	13287	13100
4169	13289	10782
4170	12140	13349
4171	12533	13185
4172	2725	9599
4173	9421	9309
4174	8362	12805
4175	9500	9273
4176	11317	9822
4177	11647	12105
4178	12180	11107
4179	13034	6560
4180	14663	11636
4181	4209	5769
4182	4120	5449
4183	13865	6070
4184	12612	12722
4185	13670	20835
4186	12846	15314
4187	14791	15334
4188	16154	15292
4189	14595	16511
4190	14669	19494
4191	11814	14463
4192	8619	19219
4193	11488	15195
4194	13852	15642
4195	13598	13824
4196	11467	14137
4197	9282	3384
4198	12209	17273
4199	12200	1795
4200	14143	12122
4201	3923	2044
4202	14619	22587
4203	7428	23292
4204	7184	19984
4205	6799	21525
4206	11937	1046
4207	11678	14340
4208	13331	11376
4209	6338	18736
4210	11648	20468
4211	12288	13448
4212	11584	10780
4213	11185	19553
4214	13776	20112
4215	14174	20112
4216	12427	18817
4217	13636	17269
4218	12940	20979
4219	11587	13407
4220	13272	20660
4221	9708	5156
4222	7923	21106
4223	690	13588
4224	8805	8196
4225	3725	9941
4226	14228	18455
4227	11075	19498
4228	13004	12671
4229	4176	5532
4230	16813	12057
4231	3179	8511
4232	8466	18233
4233	11961	14383
4234	8017	4539
4235	9965	21573
4236	17135	14789
4237	10829	18486
4238	13625	15615
4239	9900	17979
4240	10835	18182
4241	13733	11270
4242	12933	11216
4243	15158	21902
4244	12243	10430
4245	12940	19086
4246	12693	12244
4247	9397	19778
4248	2290	16132
4249	10726	10350
4250	4244	6915
4251	11566	20248
4252	10236	12349
4253	12845	11156
4254	8573	20831
4255	2776	9761
4256	1397	9298
4257	13397	11069
4258	16012	11009
4259	7542	4037
4260	4144	9460
4261	12440	17400
4262	9318	915
4263	15629	18988
4264	11813	9541
4265	13798	11245
4266	11807	10008
4267	18124	12044
4268	15763	17880
4269	9215	11936
4270	14337	20759
4271	13075	16672
4272	10090	12693
4273	12020	11629
4274	12535	10050
4275	15038	14270
4276	16184	15112
4277	15668	15359
4278	4155	756
4279	16475	15355
4280	15113	12530
4281	12146	13396
4282	12833	14987
4283	16107	11245
4284	11947	10120
4285	11952	11262
4286	2784	7887
4287	10392	10424
4288	7798	8196
4289	11407	10109
4290	12361	10253
4291	11900	9616
4292	11178	10969
4293	9538	19192
4294	13122	15595
4295	8124	12925
4296	12658	16419
4297	12268	13309
4298	13484	15782
4299	10389	18594
4300	13086	10987
4301	10972	7417
4302	14760	12458
4303	13102	13896
4304	16416	11186
4305	7262	21026
4306	11761	13381
4307	14384	20117
4308	6584	8135
4309	16475	11809
4310	9528	11226
4311	11809	16688
4312	12180	19408
4313	6694	22794
4314	6618	22782
4315	11098	19021
4316	5235	16844
4317	10249	9776
4318	11641	8202
4319	2419	7237
4320	11192	17410
4321	8624	6713
4322	15111	17835
4323	15813	13658
4324	15304	18611
4325	13343	15771
4326	15929	18200
4327	13937	15752
4328	7365	14082
4329	11540	11206
4330	7733	22386
4331	13743	12124
4332	13277	15334
4333	15500	17428
4334	16903	16447
4335	15270	14484
4336	6983	3100
4337	6354	3273
4338	11796	14656
4339	9489	9041
4340	3951	6780
4341	5448	5216
4342	981	9079
4343	3165	8712
4344	1339	8166
4345	7882	21996
4346	15742	11406
4347	10883	13050
4348	16981	16449
4349	15881	11307
4350	10823	17696
4351	14313	10604
4352	2161	7817
4353	14009	10406
4354	13480	20066
4355	10583	12130
4356	13328	16079
4357	5666	6672
4358	16579	14691
4359	17117	13882
4360	11933	11932
4361	15429	15806
4362	5624	2248
4363	9043	14111
4364	8440	10971
4365	13001	10374
4366	9501	10898
4367	9934	10640
4368	13370	12637
4369	9614	11110
4370	13313	17338
4371	3479	2060
4372	10579	19482
4373	12852	10304
4374	14384	4925
4375	13512	3877
4376	13122	18879
4377	5640	1029
4378	14573	14814
4379	16350	14670
4380	14617	11334
4381	16480	11343
4382	9922	9508
4383	11185	10132
4384	2268	8052
4385	12416	21537
4386	9208	19132
4387	8787	20047
4388	9291	11959
4389	9954	2399
4390	5097	5505
4391	13608	1350
4392	7128	3463
4393	12041	15202
4394	12807	17800
4395	11187	18402
4396	12825	18457
4397	12361	18369
4398	13103	19358
4399	9882	11048
4400	14251	13082
4401	12927	15181
4402	15430	15349
4403	11290	2195
4404	10782	6998
4405	2084	7616
4406	7716	8521
4407	14458	14252
4408	11309	10219
4409	9611	10709
4410	13038	13614
4411	9840	10474
4412	10834	9805
4413	9671	11541
4414	11737	9826
4415	10262	10325
4416	13005	16279
4417	5146	9365
4418	5969	4083
4419	15306	4663
4420	6812	3615
4421	11461	8823
4422	4575	1146
4423	8605	8106
4424	14178	5729
4425	12122	7283
4426	10052	15799
4427	12390	1989
4428	14399	4737
4429	10698	2172
4430	2391	10029
4431	10414	193
4432	15833	4516
4433	11774	11422
4434	11635	11147
4435	9505	19328
4436	15774	20078
4437	16436	19041
4438	10619	19473
4439	10689	20432
4440	13587	20874
4441	13678	20013
4442	13121	20914
4443	15843	18371
4444	12424	11460
4445	8978	19349
4446	12278	11887
4447	1521	8332
4448	13613	20970
4449	14219	17645
4450	11898	19135
4451	12526	17433
4452	14418	19876
4453	6349	18104
4454	11951	2082
4455	5892	6916
4456	10204	15356
4457	11464	16526
4458	13446	1158
4459	14778	4425
4460	7634	20883
4461	14942	18928
4462	10585	15584
4463	16006	11493
4464	17047	13319
4465	11732	19174
4466	7211	10460
4467	6934	9684
4468	7076	12675
4469	9168	21283
4470	13378	15528
4471	11042	5134
4472	992	12497
4473	10539	2014
4474	14409	11445
4475	10986	13256
4476	13381	11544
4477	4826	10087
4478	15768	17994
4479	14528	21116
4480	11646	1115
4481	1937	8376
4482	2458	8807
4483	12623	10245
4484	9954	21714
4485	13599	21088
4486	9954	7178
4487	2634	8415
4488	3366	482
4489	12751	13366
4490	12737	21200
4491	9633	18886
4492	7427	16646
4493	13490	12082
4494	8868	8081
4495	10120	11974
4496	7757	7534
4497	9713	19007
4498	3594	14770
4499	1473	11703
4500	7380	20158
4501	8268	21310
4502	10466	20234
4503	7051	20742
4504	14747	20664
4505	2926	7614
4506	14047	17337
4507	10218	20152
4508	12037	15805
4509	14255	21037
4510	10465	11976
4511	2882	6406
4512	14915	3316
4513	10315	10508
4514	5301	7721
4515	7781	2673
4516	12843	1822
4517	14331	10463
4518	17165	14218
4519	1849	7064
4520	13611	12097
4521	12672	14556
4522	9500	9630
4523	13902	21130
4524	9270	19957
4525	14513	19859
4526	13902	19778
4527	11578	10270
4528	11883	16086
4529	10697	10453
4530	14363	15401
4531	11578	10951
4532	11140	2420
4533	12386	12668
4534	12037	11710
4535	11891	13439
4536	5893	22650
4537	15295	12666
4538	8068	22675
4539	16009	14755
4540	15060	12682
4541	5237	3644
4542	10017	21155
4543	11563	13666
4544	8716	1443
4545	10616	14215
4546	8995	19533
4547	11875	12124
4548	17051	14024
4549	11589	11877
4550	12742	11818
4551	4009	7897
4552	7830	14642
4553	2468	15174
4554	5914	2896
4555	5877	21624
4556	9162	19179
4557	6371	21636
4558	11182	15152
4559	17462	13752
4560	13473	16292
4561	3428	16868
4562	15836	14121
4563	9072	19879
4564	11075	14062
4565	11697	17575
4566	13058	15246
4567	8419	21180
4568	9546	19852
4569	14989	17674
4570	13591	19215
4571	17231	13310
4572	15755	15100
4573	15195	21110
4574	13870	19353
4575	15457	18106
4576	11326	17326
4577	17315	14361
4578	10926	14386
4579	13450	19395
4580	8865	20364
4581	14243	16008
4582	11620	18708
4583	11649	19914
4584	9643	20044
4585	13110	18149
4586	5586	17386
4587	17202	13815
4588	13039	18845
4589	14942	15558
4590	14703	20852
4591	15234	18038
4592	17278	13547
4593	15333	15079
4594	13488	21804
4595	10742	20110
4596	18028	12341
4597	13582	15747
4598	8392	20810
4599	11168	18632
4600	11553	19986
4601	16149	14613
4602	17020	15448
4603	16005	14040
4604	12576	20961
4605	16984	13390
4606	13254	14438
4607	7163	18415
4608	13679	21972
4609	9877	19846
4610	16856	14860
4611	11545	14272
4612	16692	16833
4613	8679	20176
4614	11674	19397
4615	7587	19708
4616	9111	16431
4617	7736	20091
4618	16781	13632
4619	9299	19172
4620	12142	17942
4621	14305	21159
4622	16381	18356
4623	13588	19317
4624	14919	20501
4625	10406	14178
4626	7219	22037
4627	12811	20617
4628	16457	15286
4629	10930	14794
4630	8805	20584
4631	12943	20036
4632	11900	14170
4633	10058	19937
4634	16749	12647
4635	10193	19647
4636	11036	15032
4637	9611	19935
4638	17319	13720
4639	15814	15354
4640	9305	20014
4641	11194	13629
4642	14989	17399
4643	14450	21667
4644	14742	15392
4645	11701	16571
4646	12150	20221
4647	9965	20098
4648	10949	20078
4649	14295	19701
4650	10002	15583
4651	13944	19119
4652	7992	21411
4653	10619	20390
4654	11292	18269
4655	12209	17603
4656	7819	21940
4657	12317	17800
4658	15023	14533
4659	15666	17587
4660	5856	7539
4661	15135	19240
4662	5151	7912
4663	15427	19379
4664	15013	19354
4665	14305	19137
4666	13187	20666
4667	17518	12336
4668	5129	7291
4669	6043	7729
4670	12910	19931
4671	13026	20366
4672	14013	16803
4673	5840	7772
4674	9887	2524
4675	7811	12068
4676	10618	14349
4677	12202	13616
4678	13578	11996
4679	9068	9006
4680	8572	21387
4681	8645	12059
4682	14633	15633
4683	9622	12389
4684	6840	3683
4685	14446	15293
4686	11538	10805
4687	9158	12749
4688	14219	12426
4689	13683	11959
4690	6784	4966
4691	10264	9974
4692	10822	11627
4693	9516	12286
4694	2869	6042
4695	8579	11694
4696	12743	11982
4697	17428	11883
4698	12779	16932
4699	12960	12110
4700	15327	12084
4701	16503	11728
4702	17087	12321
4703	12127	10638
4704	3705	18851
4705	9079	9094
4706	8183	20589
4707	10245	21859
4708	9875	12048
4709	9347	11708
4710	15247	12306
4711	4906	17369
4712	7322	9986
4713	9054	11247
4714	6803	20741
4715	8864	19447
4716	8213	11080
4717	10025	6956
4718	12599	11011
4719	6885	22899
4720	6846	19660
4721	7251	5134
4722	11351	10636
4723	9858	11442
4724	4466	5853
4725	12677	9723
4726	9804	12498
4727	11072	9843
4728	12541	12009
4729	16170	12527
4730	11809	12539
4731	12495	11851
4732	9838	6212
4733	8750	19595
4734	8332	21043
4735	16388	11801
4736	14866	10729
4737	3237	19484
4738	10219	8715
4739	11980	11349
4740	17794	11512
4741	11514	11616
4742	6640	7286
4743	4003	9579
4744	584	8840
4745	12641	1483
4746	12044	12207
4747	15569	12610
4748	10892	10598
4749	12240	12112
4750	16249	13020
4751	11191	10796
4752	6228	8366
4753	12456	12625
4754	12611	10506
4755	656	9028
4756	8730	7344
4757	12519	12304
4758	10597	12815
4759	10449	10499
4760	1738	8356
4761	11560	11068
4762	9460	12556
4763	14946	15387
4764	3508	9782
4765	11419	4261
4766	10525	11345
4767	10799	11948
4768	14151	17434
4769	16058	12090
4770	10785	11768
4771	10814	9842
4772	10865	11374
4773	11152	13242
4774	14410	10421
4775	6353	7892
4776	12020	13675
4777	13174	12184
4778	17097	11899
4779	11419	10750
4780	16127	13289
4781	7708	7083
4782	12823	11331
4783	15887	11108
4784	16212	11906
4785	11195	11215
4786	1697	5770
4787	10431	11549
4788	14487	10194
4789	14756	11262
4790	17578	11224
4791	11202	11100
4792	17438	11716
4793	4184	10158
4794	7351	22814
4795	13468	12123
4796	2973	5659
4797	12960	11058
4798	12863	11781
4799	15498	12611
4800	8519	11968
4801	14071	13392
4802	9766	11613
4803	14759	11357
4804	6476	7756
4805	14763	10724
4806	9593	12799
4807	11031	829
4808	14275	11895
4809	9486	11796
4810	13912	13121
4811	14159	17838
4812	12514	16302
4813	13818	18205
4814	14891	15791
4815	12486	13249
4816	12328	9476
4817	13109	11826
4818	13668	12652
4819	9478	9886
4820	10263	8870
4821	10135	21399
4822	12042	17562
4823	13148	14692
4824	10352	9389
4825	14227	14618
4826	13787	10754
4827	12989	9599
4828	16103	18871
4829	14398	10833
4830	6145	10000
4831	6473	8891
4832	4079	10624
4833	14416	17274
4834	13940	16626
4835	8290	693
4836	7493	19307
4837	15555	13036
4838	16115	12682
4839	13883	10038
4840	14531	10639
4841	15627	15900
4842	7514	1019
4843	14308	11471
4844	15721	18689
4845	14503	18714
4846	7709	6868
4847	4451	6845
4848	13912	9906
4849	15353	16893
4850	11454	1955
4851	16083	18629
4852	12855	18964
4853	12620	16503
4854	7515	3699
4855	3242	7150
4856	14463	9934
4857	15271	11507
4858	9134	10315
4859	7622	23083
4860	7578	2390
4861	14853	17758
4862	15990	16535
4863	7715	4752
4864	13361	1485
4865	17411	14569
4866	12638	20756
4867	4130	9848
4868	6598	20727
4869	7003	11817
4870	7498	19218
4871	9573	12990
4872	9686	19284
4873	11647	14762
4874	7636	22174
4875	4228	9378
4876	6176	5205
4877	13488	17761
4878	11957	18177
4879	3282	10082
4880	12501	16720
4881	14211	20003
4882	9131	18917
4883	13576	19785
4884	10298	12223
4885	10365	11954
4886	15785	18036
4887	8574	12595
4888	10175	13282
4889	8048	7702
4890	16593	14907
4891	12497	12421
4892	9747	10961
4893	9163	1266
4894	8812	3260
4895	9531	12892
4896	12061	15542
4897	10883	16675
4898	16486	17003
4899	11377	13795
4900	9483	19223
4901	15396	18707
4902	12301	20063
4903	4323	2029
4904	15322	19148
4905	14414	15673
4906	12109	14384
4907	5079	14138
4908	14633	20615
4909	7113	1509
4910	3866	7847
4911	4136	7609
4912	3404	11416
4913	8818	10750
4914	11297	10696
4915	12516	17518
4916	3753	2038
4917	9008	3566
4918	10097	7985
4919	6487	5886
4920	2123	9069
4921	4481	7224
4922	9735	12183
4923	3676	6923
4924	4616	7157
4925	9107	3434
4926	5513	2025
4927	10234	14561
4928	4872	7524
4929	12957	9319
4930	9792	5331
4931	10558	17803
4932	16620	16431
4933	15454	15395
4934	14157	21726
4935	4493	2637
4936	4059	2287
4937	4035	9211
4938	3759	7835
4939	12124	13006
4940	10617	11045
4941	12940	6389
4942	12158	9492
4943	14268	17466
4944	9494	6897
4945	11147	15133
4946	8220	2213
4947	10933	11707
4948	12228	19955
4949	17274	12329
4950	11328	8839
4951	1532	7423
4952	6941	18220
4953	11391	7750
4954	12061	3266
4955	12847	2352
4956	13237	16573
4957	7396	21212
4958	2315	11975
4959	11877	2164
4960	9974	18354
4961	14817	3487
4962	9996	10832
4963	10984	990
4964	6953	12332
4965	8643	16601
4966	684	8898
4967	7899	21892
4968	10133	12348
4969	3913	10284
4970	3962	7635
4971	4324	9588
4972	7522	16615
4973	7249	20746
4974	10749	14385
4975	3886	1081
4976	6689	21479
4977	17818	12716
4978	6874	16803
4979	12049	16297
4980	16611	13784
4981	13432	10316
4982	4061	9913
4983	14352	17469
4984	4370	1094
4985	7057	16907
4986	7427	7708
4987	9505	12797
4988	3117	19525
4989	11224	20591
4990	13118	14893
4991	12839	4681
4992	7917	20488
4993	4313	15074
4994	5647	18646
4995	3245	12463
4996	9789	6624
4997	6932	15761
4998	10472	18904
4999	18113	11747
5000	3148	19661
5001	6804	820
5002	8661	14224
5003	2685	8125
5004	3995	9860
5005	4107	10155
5006	11931	6653
5007	2943	7645
5008	4645	7754
5009	4333	9155
5010	2506	6884
5011	13868	5120
5012	6623	8013
5013	16110	4592
5014	4653	10493
5015	5736	2988
5016	11504	2779
5017	14309	2543
5018	12374	10416
5019	9272	11216
5020	9330	9474
5021	6209	11372
5022	3731	8913
5023	11621	10875
5024	6155	8363
5025	11890	11375
5026	17644	11297
5027	4309	5847
5028	13274	11982
5029	11438	11269
5030	14435	11280
5031	9600	12558
5032	9533	4833
5033	11857	11168
5034	5434	3492
5035	10901	14129
5036	13660	16947
5037	10696	14928
5038	15411	14903
5039	3122	19412
5040	17256	13249
5041	10283	14091
5042	9962	677
5043	4155	10048
5044	10975	15329
5045	9198	3240
5046	8994	1232
5047	12608	18331
5048	13052	1700
5049	14886	10378
5050	11976	2829
5051	7406	14350
5052	2276	15945
5053	5047	14622
5054	12095	12832
5055	5515	11629
5056	10238	7380
5057	3693	7463
5058	1059	9427
5059	10019	7937
5060	8907	11678
5061	13855	2256
5062	14827	11274
5063	860	8111
5064	3296	8758
5065	7890	19485
5066	2735	13687
5067	3273	11928
5068	7529	18640
5069	4179	9419
5070	9277	20175
5071	6004	18484
5072	5230	5597
5073	2554	8944
5074	8159	16358
5075	8197	19249
5076	7360	21380
5077	7000	14710
5078	7253	18314
5079	10343	14584
5080	9083	19430
5081	9073	19415
5082	991	8368
5083	5032	7323
5084	3591	10589
5085	3966	13446
5086	10033	12614
5087	7060	19456
5088	8009	8484
5089	14777	17883
5090	14840	17307
5091	15712	19611
5092	13114	9565
5093	6168	8832
5094	11118	11145
5095	2950	9730
5096	14282	9643
5097	1556	13698
5098	8844	19767
5099	9023	18939
5100	7536	21260
5101	6049	8576
5102	7914	18288
5103	6955	23040
5104	8868	18607
5105	3564	16246
5106	7161	21053
5107	15817	15848
5108	4496	7286
5109	9391	16684
5110	7546	12558
5111	7735	15567
5112	3535	10041
5113	10388	20055
5114	8255	18333
5115	8944	17663
5116	11851	20831
5117	9877	16563
5118	11268	6510
5119	3918	10888
5120	8130	14353
5121	10288	15006
5122	9653	4295
5123	8001	20622
5124	7907	13293
5125	3257	9836
5126	7148	6879
5127	11047	11763
5128	4070	10171
5129	4918	2418
5130	6977	5731
5131	2918	16975
5132	956	8618
5133	3807	7786
5134	10030	20522
5135	9578	19731
5136	9763	21424
5137	8202	18592
5138	5527	17220
5139	11583	9511
5140	9939	9436
5141	7089	23174
5142	3404	10008
5143	1997	9702
5144	11400	8244
5145	7292	18942
5146	4770	14325
5147	10380	13989
5148	485	8781
5149	8195	15043
5150	17877	11169
5151	3804	9995
5152	8371	20350
5153	11358	6845
5154	13592	10283
5155	14116	11657
5156	3245	1660
5157	15660	15670
5158	13818	10989
5159	12778	12195
5160	12156	11190
5161	12219	11026
5162	13350	10070
5163	12835	9932
5164	4694	7886
5165	10482	13280
5166	9817	13008
5167	4291	15207
5168	1957	8434
5169	2959	6725
5170	3785	781
5171	7539	19586
5172	13800	5047
5173	13060	11527
5174	10601	9586
5175	15979	16838
5176	7489	19503
5177	13596	14739
5178	3403	16597
5179	6754	22517
5180	16361	15974
5181	7961	20616
5182	8199	20353
5183	10678	9629
5184	2827	8356
5185	4241	2740
5186	7203	7477
5187	8060	19712
5188	11933	16425
5189	6717	16870
5190	3307	10418
5191	3059	8364
5192	8230	22887
5193	9904	13415
5194	6337	8653
5195	6840	17805
5196	11501	11678
5197	7075	15589
5198	9210	11138
5199	16996	16211
5200	5091	17591
5201	7383	3934
5202	10600	2514
5203	5096	8454
5204	3788	10277
5205	2424	7312
5206	2690	12613
5207	8705	13274
5208	6434	22340
5209	6426	22393
5210	5358	11263
5211	3779	5618
5212	10757	10661
5213	9833	5483
5214	7702	10715
5215	7671	10559
5216	9042	3691
5217	13030	10226
5218	2407	9054
5219	4411	2765
5220	3283	8551
5221	13849	11706
5222	2882	7843
5223	12418	4553
5224	10339	7166
5225	8521	9713
5226	8982	12436
5227	3023	9926
5228	7487	2489
5229	5815	2456
5230	8281	7874
5231	3677	894
5232	5541	2046
5233	12137	1051
5234	10718	13909
5235	9854	11861
5236	2451	9495
5237	3230	7124
5238	10771	12110
5239	15812	4014
5240	9133	19221
5241	12207	17037
5242	8856	14551
5243	7366	22686
5244	7459	22719
5245	3192	14409
5246	8798	1745
5247	7178	2698
5248	9092	12643
5249	6764	16676
5250	9249	8242
5251	14579	11719
5252	15244	18345
5253	10199	11591
5254	4638	6171
5255	6451	5962
5256	7909	21582
5257	11281	9688
5258	14159	3162
5259	11323	2730
5260	6079	2943
5261	6818	19536
5262	15598	16917
5263	2926	7965
5264	2368	9688
5265	1698	7985
5266	587	8884
5267	11211	13943
5268	1588	7164
5269	5822	6504
5270	5361	6669
5271	9542	14590
5272	10674	13950
5273	11392	12988
5274	6095	21234
5275	7882	19985
5276	3086	17621
5277	2631	14863
5278	6825	16588
5279	8727	14575
5280	11863	16135
5281	5878	18985
5282	16366	11499
5283	7004	18497
5284	6504	15138
5285	3492	6963
5286	7197	14332
5287	10812	11410
5288	6562	21273
5289	10549	5383
5290	9163	20194
5291	5545	6297
5292	12545	13283
5293	2235	13961
5294	7566	18507
5295	15941	11385
5296	1932	7622
5297	8551	3959
5298	9756	4996
5299	4080	8734
5300	15059	10369
5301	4388	8147
5302	7650	19734
5303	10570	18104
5304	7937	20148
5305	8393	20569
5306	1629	7987
5307	6976	8226
5308	8628	21833
5309	709	8484
5310	3985	9500
5311	6656	5422
5312	1051	8491
5313	6801	1286
5314	11109	17005
5315	12706	17995
5316	10031	21847
5317	11827	20722
5318	2259	12391
5319	3636	6838
5320	3960	9602
5321	10612	7722
5322	8513	12446
5323	7245	20409
5324	7263	20320
5325	11423	13209
5326	5751	6542
5327	11126	10566
5328	10759	10564
5329	9850	6007
5330	9219	20305
5331	2576	7021
5332	1197	10270
5333	3731	10450
5334	6797	7785
5335	10012	13851
5336	8063	678
5337	8553	1967
5338	5884	4376
5339	3096	7462
5340	7528	13884
5341	7003	19315
5342	17037	14129
5343	16373	16057
5344	10772	9270
5345	12243	9393
5346	11331	8054
5347	9296	14599
5348	7535	3918
5349	7768	21085
5350	11593	15275
5351	13864	17748
5352	13516	10478
5353	15598	19726
5354	6908	8360
5355	15366	19609
5356	471	11668
5357	7144	14023
5358	2984	8144
5359	3105	7664
5360	3328	7039
5361	1015	8723
5362	7618	19558
5363	4179	9378
5364	3294	1525
5365	14958	10793
5366	11147	13037
5367	9692	9016
5368	13249	2612
5369	10646	12198
5370	3853	9821
5371	4336	21321
5372	12094	18084
5373	4277	10094
5374	1074	9854
5375	2668	7668
5376	9606	8938
5377	6102	21308
5378	6781	17728
5379	11698	8929
5380	3473	10371
5381	3704	10512
5382	8831	10412
5383	8742	9909
5384	8946	12174
5385	16303	11591
5386	12676	9905
5387	11412	9640
5388	7637	7362
5389	6082	6026
5390	10187	15110
5391	9304	21535
5392	6501	15386
5393	14994	19253
5394	7612	12041
5395	6408	20597
5396	3514	6047
5397	7268	18181
5398	11933	5165
5399	7949	19925
5400	3827	12549
5401	10191	7130
5402	10671	12083
5403	6443	21557
5404	3374	10358
5405	8428	6699
5406	7700	15387
5407	6241	4567
5408	6529	21130
5409	6638	19696
5410	5465	6876
5411	7219	17803
5412	7485	17792
5413	5371	16284
5414	10991	16196
5415	3128	7807
5416	8955	9382
5417	11106	6543
5418	9429	9767
5419	10454	10417
5420	14575	4356
5421	8968	9687
5422	2812	10633
5423	14358	10709
5424	14248	15019
5425	15652	16171
5426	14394	16523
5427	10079	17040
5428	9483	11490
5429	6710	21535
5430	7728	20750
5431	2983	7664
5432	10181	11698
5433	2901	6551
5434	8210	20008
5435	1480	7119
5436	17047	14766
5437	11292	4463
5438	5456	7035
5439	6495	18324
5440	14655	14103
5441	7089	2021
5442	3584	2590
5443	2722	7519
5444	4848	10291
5445	8604	3787
5446	9902	11633
5447	9233	9165
5448	6927	9910
5449	581	8307
5450	2660	6741
5451	8427	11093
5452	3175	12602
5453	4128	10626
5454	6500	1405
5455	9753	3279
5456	5662	14779
5457	1520	8112
5458	7877	737
5459	3709	7910
5460	4190	10026
5461	7816	612
5462	4310	5323
5463	11154	12975
5464	8251	10913
5465	9966	12663
5466	10094	21618
5467	16003	20753
5468	1713	7465
5469	12690	9968
5470	8595	11267
5471	8408	16981
5472	14125	10083
5473	8876	9697
5474	8774	3723
5475	10707	13144
5476	3334	6078
5477	16287	16399
5478	1984	7181
5479	13556	10653
5480	11093	15007
5481	12549	11172
5482	14205	11424
5483	15947	12689
5484	11919	10975
5485	15499	10686
5486	12896	9321
5487	11293	11263
5488	2778	13042
5489	4051	9054
5490	14205	10334
5491	9263	11695
5492	10258	7170
5493	10588	6664
5494	7540	3215
5495	8915	9946
5496	9700	12879
5497	3161	7123
5498	5886	3718
5499	9590	10770
5500	2262	9376
5501	11206	11300
5502	9280	5674
5503	4026	807
5504	9955	12996
5505	12576	4342
5506	17705	11596
5507	10263	11962
5508	10735	1821
5509	2801	7565
5510	11154	6575
5511	3713	10004
5512	4067	9793
5513	3166	6043
5514	2144	9394
5515	10335	10117
5516	11231	9916
5517	11323	10407
5518	3769	11879
5519	2742	6599
5520	1179	8819
5521	2616	13218
5522	17666	11787
5523	4474	6634
5524	4526	5480
5525	4572	5497
5526	13890	17342
5527	11850	19228
5528	8923	13263
5529	14590	13572
5530	4793	14066
5531	546	8743
5532	11554	18576
5533	15667	16102
5534	15092	18273
5535	7274	19986
5536	3619	16587
5537	10013	6753
5538	504	11071
5539	12934	17796
5540	3680	18551
5541	6525	15439
5542	9740	14443
5543	6298	6749
5544	9668	12832
5545	6581	4988
5546	7694	11881
5547	6798	14916
5548	2726	8358
5549	10745	14086
5550	7559	19414
5551	10811	10995
5552	3216	6156
5553	2605	7425
5554	11369	3425
5555	6623	2454
5556	7840	7487
5557	11183	13311
5558	15100	11309
5559	11756	11097
5560	1746	7846
5561	10525	6959
5562	10054	9700
5563	8112	4307
5564	10546	9122
5565	5549	9969
5566	4182	5477
5567	8143	4501
5568	12507	11200
5569	9872	14094
5570	12979	11693
5571	6861	15474
5572	12751	10795
5573	3475	10491
5574	5815	8337
5575	8769	9228
5576	1902	6165
5577	8690	12300
5578	3842	2072
5579	3773	10402
5580	14850	12223
5581	10111	10465
5582	7337	14388
5583	8885	11764
5584	12947	10864
5585	10926	12372
5586	14954	11689
5587	9802	9454
5588	10060	6942
5589	9037	10503
5590	5585	14934
5591	13942	22558
5592	15011	11103
5593	12495	10748
5594	4465	11301
5595	9695	9476
5596	8628	11919
5597	2168	11906
5598	8237	9956
5599	8140	14853
5600	6105	3799
5601	3563	10519
5602	6602	16990
5603	3566	9632
5604	11083	3178
5605	3864	17516
5606	5818	15474
5607	9009	15703
5608	11140	15260
5609	1523	9197
5610	4682	7456
5611	6190	21400
5612	15099	13619
5613	3593	9480
5614	14479	10368
5615	10677	5567
5616	2118	7429
5617	3114	5453
5618	9746	2328
5619	4641	14882
5620	10945	7065
5621	5641	1142
5622	9620	17829
5623	13655	11310
5624	11464	8361
5625	14380	18188
5626	6936	19442
5627	7816	7879
5628	3698	8882
5629	9028	298
5630	13967	17771
5631	11927	16787
5632	7803	20379
5633	13244	19512
5634	12436	13568
5635	2941	18933
5636	16971	11212
5637	9816	9770
5638	15756	4568
5639	16246	19742
5640	2829	7417
5641	3574	5673
5642	1686	9026
5643	4266	1534
5644	1541	7246
5645	1914	7351
5646	3201	6945
5647	6272	19025
5648	5917	3139
5649	10249	7558
5650	12217	6687
5651	11380	6724
5652	15706	11130
5653	9711	9904
5654	4061	9394
5655	5473	6665
5656	11883	9448
5657	10094	9611
5658	15388	12617
5659	13167	10157
5660	12558	11140
5661	2592	7894
5662	15542	16574
5663	17991	11446
5664	5939	6404
5665	3474	6696
5666	3569	5196
5667	2424	9252
5668	3218	10343
5669	11106	9923
5670	6500	9377
5671	836	8190
5672	9340	18610
5673	10220	18020
5674	10997	4504
5675	7962	20427
5676	12212	14686
5677	4542	7330
5678	6933	20729
5679	7156	3996
5680	10855	10753
5681	9526	11305
5682	4894	8206
5683	17339	11993
5684	2571	7831
5685	3895	6447
5686	10592	8645
5687	3817	7463
5688	3139	7617
5689	5185	5989
5690	11120	10059
5691	1468	7365
5692	7447	16770
5693	7194	20344
5694	7977	7471
5695	4357	1038
5696	9133	9287
5697	6183	7510
5698	9892	7211
5699	9401	3749
5700	12469	8492
5701	2189	9050
5702	3713	10184
5703	15369	11166
5704	14270	11440
5705	10369	15357
5706	14171	11481
5707	5280	4370
5708	8698	16533
5709	13701	12016
5710	6528	22669
5711	8753	20394
5712	9363	21461
5713	10969	17720
5714	3176	5788
5715	11861	1890
5716	3190	5820
5717	4196	10122
5718	8927	21824
5719	11646	12879
5720	3547	9584
5721	3808	9277
5722	10543	9246
5723	9245	11809
5724	2120	9735
5725	15233	16270
5726	7041	6856
5727	8769	13317
5728	4775	5529
5729	12115	3602
5730	3696	6811
5731	9628	12940
5732	17750	11268
5733	5105	23025
5734	1933	8961
5735	2072	9011
5736	9411	10993
5737	10482	15282
5738	3569	15414
5739	7438	21391
5740	6620	22973
5741	6614	8144
5742	13180	1701
5743	10229	14781
5744	10290	5167
5745	8984	11315
5746	6947	21413
5747	5604	13863
5748	3824	10661
5749	11369	17157
5750	7033	13674
5751	4249	10271
5752	14566	12138
5753	12090	9178
5754	7923	9977
5755	8236	21236
5756	1836	9436
5757	7034	12807
5758	5128	8544
5759	9292	8582
5760	14733	4038
5761	4128	2778
5762	10302	1852
5763	3833	3182
5764	13746	12652
5765	12996	19852
5766	14516	16645
5767	11777	19546
5768	12339	20441
5769	11043	20003
5770	12791	19497
5771	4564	6983
5772	14314	14301
5773	5223	10213
5774	9341	4294
5775	7376	20626
5776	15452	4674
5777	12742	8500
5778	11979	16675
5779	9501	11946
5780	16158	12844
5781	13894	20093
5782	14237	17023
5783	14139	20214
5784	11846	1980
5785	11940	5938
5786	11169	14748
5787	15184	20906
5788	11739	11195
5789	9838	12188
5790	11446	13959
5791	9146	21819
5792	9126	19506
5793	16399	18166
5794	11754	20958
5795	10537	10888
5796	6296	1571
5797	12047	5649
5798	1629	9074
5799	13041	16009
5800	14500	10813
5801	15755	17138
5802	10140	1363
5803	8126	12420
5804	12145	16363
5805	14356	14388
5806	15780	18477
5807	8363	15190
5808	13075	12668
5809	10490	16491
5810	8923	19015
5811	11431	3178
5812	9628	10780
5813	2317	9546
5814	15259	12975
5815	12160	14295
5816	12329	10420
5817	12456	2328
5818	12668	14948
5819	7549	20573
5820	14196	20234
5821	12373	11807
5822	12732	16547
5823	3380	7027
5824	12413	10501
5825	12865	17039
5826	10356	1210
5827	12703	3065
5828	13337	13020
5829	16496	18488
5830	8094	10662
5831	13002	12905
5832	8585	9112
5833	16146	17360
5834	12112	15414
5835	14668	14220
5836	16377	18407
5837	7578	3529
5838	4392	8831
5839	6852	2946
5840	15868	16377
5841	13641	10713
5842	14816	11349
5843	6966	1893
5844	4929	519
5845	12603	3924
5846	12344	12957
5847	10455	16639
5848	11158	14985
5849	11131	3697
5850	11200	10081
5851	14286	5731
5852	11576	15130
5853	12016	12625
5854	7608	20928
5855	11308	16520
5856	14432	12095
5857	16106	17254
5858	12219	14998
5859	14078	19026
5860	9165	10566
5861	11186	11152
5862	13593	10532
5863	14402	10498
5864	12501	10113
5865	8936	16250
5866	7026	15571
5867	16435	11420
5868	9290	18659
5869	9475	21668
5870	8831	19546
5871	9408	12957
5872	14617	14677
5873	4623	16287
5874	10218	19817
5875	7440	14130
5876	14412	19098
5877	8606	14717
5878	11958	12674
5879	5766	18868
5880	10535	3384
5881	9016	11982
5882	9773	19382
5883	7704	18668
5884	3896	9511
5885	7410	19366
5886	10861	7965
5887	7019	22089
5888	3160	8457
5889	6566	19381
5890	8839	9237
5891	6163	23235
5892	7633	19461
5893	6022	18689
5894	7048	20796
5895	913	7995
5896	6708	23204
5897	3673	19566
5898	10786	19234
5899	3667	18449
5900	7969	21905
5901	8996	12794
5902	4002	9309
5903	3222	8065
5904	7712	21878
5905	8057	22417
5906	14364	13826
5907	7616	14180
5908	15380	18893
5909	10089	12186
5910	1596	7274
5911	6170	3858
5912	8766	1909
5913	15432	10584
5914	12746	17325
5915	13097	12307
5916	14069	11572
5917	11212	16390
5918	9741	9049
5919	4007	8886
5920	4269	9326
5921	9335	3440
5922	8463	3027
5923	10215	3750
5924	12355	5484
5925	8214	3511
5926	7527	7409
5927	11827	1451
5928	7226	3825
5929	7165	13856
5930	9602	12173
5931	9406	12332
5932	12749	13186
5933	3549	12891
5934	4436	10177
5935	3116	7139
5936	7079	11369
5937	6224	10434
5938	2734	6090
5939	733	8046
5940	2004	9444
5941	8619	21384
5942	2134	8463
5943	5571	22463
5944	2375	16332
5945	9569	628
5946	13497	11646
5947	10640	11221
5948	15975	16148
5949	12155	17668
5950	12498	19883
5951	15881	19948
5952	3182	7260
5953	2488	7039
5954	3600	15683
5955	2077	7686
5956	5500	3248
5957	10492	10291
5958	3911	9346
5959	3740	1694
5960	2594	7863
5961	12503	12485
5962	9666	3075
5963	7211	1203
5964	3986	9342
5965	3278	10059
5966	17889	12516
5967	10552	12960
5968	14003	10326
5969	3247	8353
5970	6173	14011
5971	9440	19287
5972	4543	2524
5973	9389	14480
5974	7446	19086
5975	10511	14546
5976	17105	13506
5977	9749	11945
5978	11076	20401
5979	2098	9032
5980	4109	7902
5981	3153	6947
5982	8425	11023
5983	9029	12132
5984	9681	19544
5985	14218	21227
5986	7531	20075
5987	6544	22326
5988	6769	18072
5989	14856	15216
5990	2996	14744
5991	14851	14805
5992	16211	12906
5993	7198	9713
5994	1364	7958
5995	10662	11403
5996	2717	7679
5997	11202	16103
5998	6590	16880
5999	6533	16927
6000	7774	14409
6001	16615	12873
6002	10803	13737
6003	7101	1645
6004	6799	21880
6005	5337	17873
6006	3889	9308
6007	4407	9949
6008	734	11618
6009	2976	11807
6010	5049	15961
6011	3784	7662
6012	6328	5901
6013	2844	6625
6014	5066	1641
6015	4275	4353
6016	7024	3476
6017	5680	15275
6018	11864	18317
6019	10414	19099
6020	7010	15166
6021	1773	9733
6022	3198	9986
6023	7786	10260
6024	4412	9206
6025	4464	8978
6026	1886	13410
6027	9095	12285
6028	1040	10553
6029	1996	10946
6030	7359	22982
6031	7309	22209
6032	11732	16027
6033	8344	20139
6034	7760	22051
6035	638	8347
6036	5481	9741
6037	10605	9345
6038	10009	13682
6039	894	8307
6040	1307	8176
6041	667	8102
6042	8135	2707
6043	8443	4621
6044	3530	16898
6045	10711	1087
6046	13364	21219
6047	9711	4421
6048	7187	20587
6049	7714	22127
6050	11474	10564
6051	11295	7791
6052	6175	23349
6053	12805	14365
6054	13892	4854
6055	8817	12656
6056	12185	10778
6057	14821	4574
6058	10944	15162
6059	4215	9578
6060	3226	7356
6061	3647	9689
6062	13410	9906
6063	6048	9640
6064	3404	8653
6065	3860	8989
6066	1800	8261
6067	9983	2203
6068	7476	23048
6069	6793	16159
6070	6504	22167
6071	15495	4060
6072	10008	14282
6073	4165	1073
6074	3814	15330
6075	8883	2994
6076	10613	12493
6077	10141	10877
6078	11300	1691
6079	2749	7338
6080	3687	10488
6081	11905	16869
6082	1260	7957
6083	1254	7915
6084	7348	22489
6085	4747	8870
6086	11059	1105
6087	4379	4418
6088	8609	11461
6089	10746	6925
6090	7849	6492
6091	14764	4200
6092	7998	4422
6093	9952	2040
6094	11948	15454
6095	11523	13353
6096	6197	19844
6097	3402	18885
6098	14740	14132
6099	3298	2045
6100	12097	4813
6101	11497	13797
6102	4338	7250
6103	4205	5580
6104	9771	13079
6105	9551	11522
6106	2547	8849
6107	8281	2842
6108	8338	2670
6109	8462	2518
6110	8999	6443
6111	5998	4851
6112	2171	6310
6113	6943	1403
6114	14755	14178
6115	11714	6389
6116	10044	10282
6117	11374	3378
6118	8664	15212
6119	9553	13972
6120	6700	5162
6121	8072	5473
6122	5288	6472
6123	10283	16387
6124	8810	10632
6125	5578	1659
6126	7232	12600
6127	11996	7867
6128	9483	12827
6129	6904	794
6130	8707	464
6131	6722	22336
6132	2094	8651
6133	2142	7523
6134	4365	7043
6135	4336	5518
6136	3861	6864
6137	3714	6959
6138	10561	3471
6139	971	11010
6140	3650	10363
6141	9962	14720
6142	7510	5895
6143	4265	8088
6144	1035	8110
6145	9911	1245
6146	6552	4862
6147	10081	11028
6148	7701	1920
6149	11214	4256
6150	15001	4583
6151	10673	2033
6152	12586	2940
6153	11609	16199
6154	10887	20652
6155	8549	5871
6156	2043	9646
6157	14053	1112
6158	6543	2045
6159	3369	634
6160	8775	7177
6161	3382	7806
6162	8687	6829
6163	9211	6600
6164	14289	11200
6165	12812	6981
6166	13099	10129
6167	13943	4549
6168	2510	8014
6169	4333	9901
6170	6100	2074
6171	989	7846
6172	552	8575
6173	1250	7040
6174	12303	1315
6175	9450	1533
6176	11109	14929
6177	12564	2504
6178	9339	15769
6179	3406	9727
6180	3697	12506
6181	7814	15818
6182	3665	10489
6183	11764	2548
6184	8325	883
6185	5461	4732
6186	3978	9403
6187	1330	14040
6188	10631	11151
6189	9511	11901
6190	11248	11160
6191	11661	9350
6192	1201	13115
6193	2711	15634
6194	2078	16106
6195	6006	5593
6196	7356	20422
6197	10046	8538
6198	8530	20054
6199	14675	20171
6200	13788	19862
6201	10636	15264
6202	12854	18124
6203	13017	19273
6204	11305	614
6205	16673	15699
6206	14712	12568
6207	4894	18633
6208	12711	18570
6209	14534	14679
6210	17778	12365
6211	12139	18616
6212	17020	14244
6213	11129	16072
6214	10721	9304
6215	7393	22070
6216	15362	19003
6217	7124	5928
6218	8440	5031
6219	15024	11910
6220	14524	12066
6221	14711	12258
6222	14095	10300
6223	13950	10532
6224	16384	16216
6225	13516	11301
6226	7555	20859
6227	10112	16165
6228	13659	21495
6229	14998	18301
6230	3984	6963
6231	10287	17671
6232	16183	18270
6233	15945	4267
6234	11752	11613
6235	6962	22622
6236	15834	12680
6237	14712	20060
6238	11877	16473
6239	6816	23259
6240	14483	20561
6241	7232	22927
6242	14860	19555
6243	15665	19528
6244	18008	11831
6245	12814	14416
6246	3318	7296
6247	12318	16962
6248	10331	16558
6249	10975	16743
6250	10562	16101
6251	10754	16773
6252	16589	13490
6253	9225	17835
6254	9700	15977
6255	3267	18441
6256	11385	11060
6257	11497	11116
6258	11527	11080
6259	9795	1818
6260	11550	21000
6261	10799	15897
6262	12008	15889
6263	12120	15995
6264	17479	13490
6265	7093	22694
6266	8627	19841
6267	11288	15186
6268	9968	14654
6269	6551	11272
6270	11225	20078
6271	10629	2333
6272	13429	15770
6273	12988	14717
6274	13015	14662
6275	10773	15835
6276	13288	12664
6277	14006	13835
6278	10306	18385
6279	8146	18486
6280	5200	751
6281	17186	13720
6282	15318	14330
6283	3201	6767
6284	13249	2389
6285	5688	3644
6286	9156	3051
6287	11230	3205
6288	7630	21411
6289	4275	19380
6290	12743	13466
6291	15398	17600
6292	12584	9934
6293	4670	5306
6294	17294	13641
6295	14455	9847
6296	13118	20372
6297	6963	22578
6298	11368	20861
6299	12515	9893
6300	6506	8268
6301	13730	9557
6302	14401	3568
6303	15736	10884
6304	6692	22718
6305	12788	10801
6306	17683	11107
6307	7639	19173
6308	7181	8665
6309	583	8473
6310	10673	9359
6311	9965	16572
6312	7102	22395
6313	1296	11743
6314	9259	9635
6315	13472	11113
6316	12964	13660
6317	7838	12686
6318	14788	15459
6319	994	11182
6320	1355	9370
6321	11772	20552
6322	13677	19689
6323	14229	14496
6324	12371	14251
6325	8943	12913
6326	4362	7852
6327	2653	19774
6328	14474	2716
6329	9143	18841
6330	6243	2870
6331	7250	20632
6332	15395	18242
6333	1534	12107
6334	10209	18160
6335	9961	21344
6336	15457	15518
6337	12637	15633
6338	4065	9936
6339	3662	9417
6340	14057	15307
6341	9136	11063
6342	5375	4808
6343	13809	10885
6344	2872	6113
6345	11424	16229
6346	9669	8862
6347	13585	17986
6348	15770	16023
6349	6237	8322
6350	11394	10679
6351	9070	11078
6352	12807	10256
6353	13055	11866
6354	16893	13778
6355	10988	16640
6356	2631	9004
6357	2653	8807
6358	7300	20674
6359	6250	20503
6360	7497	4748
6361	2472	8967
6362	9171	12106
6363	3654	6459
6364	9892	4242
6365	7797	18485
6366	10696	16506
6367	7514	9479
6368	7383	18434
6369	10906	16448
6370	10862	12356
6371	10539	6716
6372	8301	13746
6373	2221	9970
6374	2330	9082
6375	1384	9070
6376	946	13752
6377	10142	20560
6378	3824	7380
6379	1336	9991
6380	6225	14686
6381	15125	15242
6382	8838	12334
6383	12284	5517
6384	2987	9066
6385	2236	9528
6386	8522	12256
6387	3323	9504
6388	4413	9125
6389	8160	20155
6390	8635	10146
6391	8560	10098
6392	8568	10039
6393	9827	1532
6394	8464	10052
6395	18029	12436
6396	8771	21054
6397	13087	18590
6398	3632	13178
6399	16365	12329
6400	12291	16757
6401	11464	20638
6402	8974	3065
6403	3554	9666
6404	9089	11647
6405	10210	5882
6406	14570	20738
6407	16086	20470
6408	9128	2020
6409	3482	8872
6410	1447	12986
6411	5240	23644
6412	11153	10166
6413	4489	5268
6414	14158	20982
6415	3293	1010
6416	9284	19235
6417	10438	12100
6418	13257	17342
6419	7331	2080
6420	1223	7241
6421	4180	5328
6422	11147	11210
6423	2234	9048
6424	14764	17575
6425	2872	8222
6426	3527	2811
6427	3252	7208
6428	8123	22734
6429	4325	3727
6430	4146	5182
6431	3437	8698
6432	7513	7694
6433	5769	8869
6434	12245	18832
6435	8203	22614
6436	10197	19227
6437	13479	19195
6438	11528	20704
6439	11833	14772
6440	1758	8415
6441	5136	4730
6442	14970	20746
6443	11833	10685
6444	5164	5345
6445	11343	2516
6446	15349	21206
6447	597	8374
6448	10919	3984
6449	11184	3972
6450	4930	5024
6451	7755	7997
6452	6292	8265
6453	6388	23263
6454	13401	21701
6455	14461	21886
6456	6353	21601
6457	12473	19266
6458	12640	15489
6459	16555	14863
6460	11624	18620
6461	7793	8268
6462	11493	12189
6463	11561	18033
6464	11074	18441
6465	14331	20458
6466	13717	17196
6467	13549	16879
6468	10167	17830
6469	2807	10087
6470	1059	7944
6471	3731	8859
6472	15452	14376
6473	11023	8329
6474	9045	19280
6475	9573	21188
6476	7272	12263
6477	11114	16253
6478	12126	20358
6479	1156	6958
6480	3061	8455
6481	13889	2472
6482	12091	7625
6483	11733	6116
6484	9295	19873
6485	11737	20208
6486	13286	17586
6487	6092	21723
6488	10445	15649
6489	17030	13816
6490	8436	13397
6491	8282	20166
6492	10202	9399
6493	3770	7104
6494	4162	9035
6495	10346	9882
6496	3491	6681
6497	2021	9022
6498	3882	10759
6499	3732	8486
6500	12484	10824
6501	9545	1454
6502	10105	2102
6503	7520	12149
6504	13609	10982
6505	10926	17169
6506	11103	10109
6507	12425	9827
6508	3963	10502
6509	13250	21170
6510	12356	20700
6511	8480	19884
6512	12676	11298
6513	6652	9224
6514	8806	12238
6515	3689	3690
6516	3727	9017
6517	9417	12733
6518	11868	15519
6519	12404	17696
6520	2642	9109
6521	15856	15114
6522	3158	8190
6523	11579	10179
6524	10718	10395
6525	2008	9168
6526	10271	12630
6527	12128	4754
6528	5123	8617
6529	1699	7132
6530	8405	11995
6531	3107	7733
6532	10202	21269
6533	14024	17597
6534	7724	20505
6535	8512	2221
6536	5236	8364
6537	5287	4668
6538	13379	13798
6539	15114	14102
6540	3721	9296
6541	10000	7991
6542	14171	12100
6543	12093	7763
6544	14019	14919
6545	12495	18007
6546	14793	21064
6547	12170	9550
6548	1174	12576
6549	2454	9564
6550	2622	7564
6551	8910	988
6552	14162	10516
6553	13275	21792
6554	3573	2503
6555	441	8226
6556	2933	9211
6557	10998	16873
6558	1182	12808
6559	15844	17862
6560	6874	4297
6561	1634	9262
6562	1652	10982
6563	1188	9383
6564	10417	11292
6565	14593	15378
6566	13271	17255
6567	3221	10267
6568	617	8808
6569	2275	9753
6570	15357	11521
6571	12301	20881
6572	2039	7953
6573	3501	8814
6574	5207	6193
6575	8117	10173
6576	3491	10423
6577	4369	7319
6578	4071	16297
6579	8810	2405
6580	3140	9445
6581	10189	10554
6582	13712	15991
6583	13301	16033
6584	9269	12289
6585	831	13278
6586	11041	10781
6587	617	8541
6588	14347	11982
6589	7506	19981
6590	4321	8340
6591	12891	677
6592	16498	16638
6593	15086	15620
6594	8479	21666
6595	15864	16025
6596	13441	1962
6597	13800	16574
6598	16680	16762
6599	3452	11759
6600	7879	22603
6601	17995	11715
6602	8488	10789
6603	5661	4790
6604	16982	15010
6605	17142	16481
6606	13133	18470
6607	10965	11021
6608	10381	12070
6609	4464	6975
6610	2192	8279
6611	11123	4999
6612	2273	8163
6613	10164	1445
6614	816	8689
6615	11142	4821
6616	3688	2821
6617	15600	10814
6618	4069	10302
6619	10601	18902
6620	11404	20576
6621	14233	1713
6622	6107	5635
6623	14671	10976
6624	8522	21340
6625	12520	3155
6626	14795	4776
6627	2953	8048
6628	8408	2259
6629	8247	5605
6630	6888	4839
6631	13305	10162
6632	7434	14276
6633	6002	16271
6634	12888	2422
6635	12222	4252
6636	13657	21005
6637	14473	2642
6638	11687	3284
6639	8468	2083
6640	15009	4810
6641	10574	7298
6642	3159	10427
6643	4001	10713
6644	12537	7476
6645	10051	12120
6646	12176	8670
6647	11831	7941
6648	11145	6708
6649	6473	3543
6650	11751	7367
6651	8178	12471
6652	8788	18225
6653	6097	10718
6654	15095	2972
6655	11007	10451
6656	8881	2299
6657	9629	11831
6658	7405	10769
6659	7939	7022
6660	10254	10896
6661	6489	5112
6662	9070	4581
6663	11957	2406
6664	9260	2364
6665	7120	3863
6666	4190	7154
6667	4434	11572
6668	9679	8285
6669	5598	15101
6670	6923	17311
6671	9520	21278
6672	8941	12642
6673	13487	4875
6674	2023	9874
6675	5706	17346
6676	12232	2057
6677	6654	18308
6678	2507	9381
6679	7077	17567
6680	13783	2123
6681	1667	9004
6682	6126	18855
6683	9005	12539
6684	3946	1753
6685	6546	6933
6686	1001	6896
6687	2511	5976
6688	3045	7552
6689	3086	7072
6690	2197	9259
6691	17085	11797
6692	11986	10071
6693	3267	7454
6694	2602	7464
6695	6460	10547
6696	8251	20058
6697	3389	8381
6698	9347	14745
6699	10316	2766
6700	7889	7304
6701	8996	11019
6702	13687	19575
6703	9943	19611
6704	17538	11961
6705	12617	12034
6706	8552	7286
6707	13248	11894
6708	8012	1181
6709	11010	17124
6710	11415	16396
6711	14048	10600
6712	9248	21583
6713	5823	23364
6714	7404	22612
6715	15137	14651
6716	8627	21642
6717	14851	15042
6718	13788	22012
6719	1905	7951
6720	15032	18396
6721	11255	15052
6722	8493	21359
6723	13435	16266
6724	11910	20538
6725	9840	18843
6726	7238	21899
6727	3384	16852
6728	15015	20618
6729	16651	13742
6730	10773	16994
6731	12072	17856
6732	17244	13592
6733	13316	15859
6734	12377	21156
6735	15436	19436
6736	13951	19321
6737	13323	14519
6738	7199	18479
6739	16840	14761
6740	11625	14256
6741	16512	16773
6742	7587	19743
6743	7676	20062
6744	10850	14431
6745	9330	19127
6746	17954	12977
6747	10260	14178
6748	7271	22049
6749	11041	14776
6750	8834	20550
6751	10793	19426
6752	11226	13660
6753	14530	15125
6754	11740	16656
6755	11614	20387
6756	14066	18571
6757	13948	19027
6758	10892	14623
6759	9283	20051
6760	7761	21899
6761	12401	17792
6762	9870	19338
6763	15743	17606
6764	4605	7966
6765	9984	2487
6766	11136	16926
6767	8976	12349
6768	9532	12433
6769	2125	5559
6770	11509	10788
6771	9261	12737
6772	10746	11656
6773	9514	12240
6774	2907	6058
6775	17334	11854
6776	11384	10635
6777	4490	5856
6778	9719	12562
6779	12629	10130
6780	10825	10020
6781	11264	9965
6782	14795	10784
6783	6601	7239
6784	2515	7920
6785	11743	11859
6786	6776	8495
6787	4399	6717
6788	9207	12239
6789	10937	10622
6790	1168	9166
6791	8806	7382
6792	14466	15806
6793	3438	9819
6794	10494	11357
6795	14479	17549
6796	15754	12196
6797	10783	11741
6798	4798	6907
6799	10815	11377
6800	14248	10683
6801	6334	8151
6802	12000	17702
6803	11894	13750
6804	13222	12318
6805	17620	12019
6806	12626	10407
6807	7909	7181
6808	16122	11854
6809	11247	11250
6810	14779	11106
6811	9193	10641
6812	11156	11075
6813	10581	6840
6814	3005	5701
6815	9822	11660
6816	14788	11357
6817	6534	7719
6818	14802	11154
6819	9634	12846
6820	16981	12167
6821	9562	11810
6822	12095	10206
6823	12269	13863
6824	13752	18193
6825	9480	19931
6826	13163	14535
6827	9444	21449
6828	10505	11006
6829	9392	13017
6830	4931	819
6831	9677	11683
6832	15898	13146
6833	12987	12773
6834	14124	20531
6835	12144	17588
6836	6643	21577
6837	7139	20566
6838	657	13938
6839	13978	21056
6840	13354	20396
6841	13017	16793
6842	2275	8579
6843	12844	14115
6844	14442	15132
6845	12187	16524
6846	13429	12177
6847	4148	9059
6848	15279	11140
6849	6578	7456
6850	4122	5475
6851	13225	9365
6852	8489	10124
6853	13170	19095
6854	11377	19104
6855	15442	18746
6856	9268	19772
6857	12536	15950
6858	12619	12874
6859	17347	12620
6860	13943	12986
6861	17208	12336
6862	6203	23199
6863	11848	12427
6864	12601	21474
6865	12978	19572
6866	10141	18850
6867	10476	16386
6868	12347	9683
6869	11664	13145
6870	11056	16083
6871	9515	9668
6872	14275	14589
6873	15839	16455
6874	14893	17032
6875	11423	11839
6876	13938	17606
6877	3246	8307
6878	9976	2321
6879	11163	13124
6880	14993	18191
6881	2567	8755
6882	2893	8183
6883	10934	15709
6884	1823	7777
6885	10408	20582
6886	14320	22247
6887	3133	17403
6888	12114	12487
6889	16773	12750
6890	11660	10193
6891	12704	12136
6892	10077	19606
6893	9702	14941
6894	9314	8145
6895	4573	5601
6896	5667	5044
6897	4391	5771
6898	3085	6135
6899	14005	19607
6900	7215	11102
6901	17105	14948
6902	9212	19516
6903	3092	9195
6904	13886	12779
6905	12364	9726
6906	16027	19385
6907	3379	9345
6908	11637	19689
6909	11161	778
6910	17893	12344
6911	10285	19927
6912	10415	16060
6913	11220	11533
6914	10515	10262
6915	11309	8488
6916	12301	10639
6917	12814	4787
6918	6112	19219
6919	9084	21747
6920	4107	9933
6921	10716	11856
6922	7734	19907
6923	2195	11159
6924	12618	12803
6925	14656	20698
6926	6922	3987
6927	4678	7671
6928	10626	13146
6929	7376	6921
6930	15257	15489
6931	3107	7770
6932	5359	4878
6933	12875	17766
6934	9382	8396
6935	11676	14834
6936	8478	4167
6937	15965	12260
6938	10112	2679
6939	11400	1249
6940	10419	10222
6941	7035	1610
6942	2594	9798
6943	10596	7973
6944	13706	11536
6945	4940	2306
6946	17896	12185
6947	13998	11259
6948	5841	2159
6949	12029	11303
6950	13581	16729
6951	7231	21729
6952	9717	13609
6953	9818	15186
6954	11766	16927
6955	7629	18212
6956	10769	3920
6957	10692	16971
6958	5150	8719
6959	11567	6892
6960	16364	11205
6961	10837	9939
6962	14358	9934
6963	13053	10544
6964	16806	12461
6965	2617	10382
6966	11219	10206
6967	11714	13389
6968	11261	16412
6969	12708	15203
6970	14869	13963
6971	11715	14976
6972	2835	6872
6973	10258	18923
6974	4035	9086
6975	9394	11965
6976	603	8075
6977	11390	4397
6978	13076	14321
6979	11374	11313
6980	13757	11950
6981	9179	19435
6982	9167	19454
6983	12098	13669
6984	13961	11078
6985	12493	12450
6986	2153	9032
6987	15984	11255
6988	13694	11506
6989	8820	3115
6990	12490	17293
6991	12442	12298
6992	14130	5646
6993	1846	7760
6994	14779	3052
6995	10004	19068
6996	12814	18884
6997	6845	3546
6998	12394	6836
6999	16416	15143
7000	13401	11382
7001	15613	15355
7002	12602	1368
7003	5928	1992
7004	6545	21851
7005	8717	7882
7006	13852	11405
7007	6679	22638
7008	16557	13850
7009	11083	10439
7010	2738	9033
7011	17597	12378
7012	7269	19873
7013	7460	20405
7014	14174	5208
7015	9098	18975
7016	3259	6708
7017	15951	15518
7018	12596	17660
7019	2116	9101
7020	14387	14696
7021	2388	7858
7022	2769	6701
7023	12764	8229
7024	11934	9016
7025	6504	778
7026	1216	7314
7027	13846	5296
7028	1327	8861
7029	6938	4489
7030	6012	12115
7031	12074	12587
7032	12536	10995
7033	1370	7786
7034	1522	7452
7035	12124	9791
7036	6344	4524
7037	6606	4537
7038	1334	12024
7039	15990	20645
7040	2995	8560
7041	7779	22250
7042	17657	12638
7043	15022	12571
7044	15682	21027
7045	13013	11225
7046	13226	12822
7047	11695	10427
7048	13492	13287
7049	11232	16972
7050	16158	14970
7051	15775	13094
7052	15105	19699
7053	17434	12110
7054	2009	9356
7055	12819	9552
7056	2727	9337
7057	10630	2171
7058	17468	11624
7059	13105	16455
7060	6237	21725
7061	12958	20838
7062	608	8298
7063	3309	10379
7064	13691	19334
7065	15175	18884
7066	14298	17571
7067	16323	18842
7068	1913	9048
7069	2966	6072
7070	13455	17413
7071	9249	1130
7072	12024	10913
7073	13185	15444
7074	13367	2430
7075	5622	5466
7076	11237	2126
7077	9272	12690
7078	10823	10783
7079	12482	19644
7080	13859	21875
7081	12096	17749
7082	6773	19422
7083	415	13952
7084	13325	14770
7085	13677	17566
7086	10616	10840
7087	8253	10336
7088	11631	3114
7089	11216	20295
7090	13769	18957
7091	3305	8805
7092	6676	1902
7093	17544	13175
7094	15689	14693
7095	8795	11322
7096	10791	11544
7097	7474	6182
7098	785	8513
7099	17486	12627
7100	8492	13106
7101	12209	9486
7102	15132	19294
7103	1444	12462
7104	12110	18847
7105	8160	13943
7106	3373	6803
7107	14676	12545
7108	15726	11248
7109	10232	19595
7110	11024	16376
7111	14022	16901
7112	11256	18312
7113	7241	20114
7114	7301	20154
7115	6432	21681
7116	12377	18563
7117	7290	20271
7118	7327	20257
7119	11395	20740
7120	8880	20641
7121	13080	12862
7122	7378	613
7123	2940	9460
7124	12383	11469
7125	11940	741
7126	1230	10617
7127	14766	17139
7128	8755	12329
7129	4242	11198
7130	7242	7372
7131	11471	16967
7132	14697	17498
7133	12266	12340
7134	8568	5461
7135	11664	18169
7136	14224	11505
7137	12874	11420
7138	13164	16517
7139	13611	15802
7140	14691	20281
7141	13952	19943
7142	5119	8433
7143	13118	13403
7144	17364	12767
7145	13199	12932
7146	16545	11189
7147	11321	11191
7148	12082	20918
7149	12241	18951
7150	14965	11779
7151	11309	10289
7152	13115	3604
7153	11539	20908
7154	8824	19048
7155	3088	5530
7156	15201	21211
7157	2310	8191
7158	8090	21133
7159	15190	18168
7160	8876	21913
7161	6617	8398
7162	8520	12166
7163	17384	13234
7164	10950	11288
7165	10889	8915
7166	5376	5719
7167	5201	8748
7168	8570	1545
7169	6302	20588
7170	8206	22962
7171	8367	21730
7172	7511	20383
7173	2619	7168
7174	7347	21933
7175	3728	10396
7176	15730	12611
7177	10767	14214
7178	13591	14360
7179	12042	13231
7180	13061	12776
7181	2714	6566
7182	10527	14331
7183	729	7996
7184	14283	20480
7185	11493	17300
7186	16626	15143
7187	3662	9884
7188	10969	298
7189	12222	15309
7190	9217	18799
7191	2902	9423
7192	15969	14697
7193	15675	17021
7194	15946	19375
7195	9110	18850
7196	14140	19264
7197	14169	11151
7198	9024	2590
7199	14436	10549
7200	8986	21844
7201	2672	7881
7202	6754	20104
7203	7168	20500
7204	14970	11331
7205	12507	7617
7206	15359	16417
7207	9456	19970
7208	2741	19001
7209	15373	21007
7210	8079	21698
7211	11860	12268
7212	6732	20888
7213	3213	10042
7214	14603	20339
7215	11060	20509
7216	14837	19398
7217	12661	19729
7218	7833	3823
7219	9011	19362
7220	6813	20439
7221	13378	17205
7222	10717	3390
7223	12434	10397
7224	9948	3599
7225	11412	21150
7226	9240	10037
7227	14735	10089
7228	10118	11391
7229	13771	12513
7230	8758	21289
7231	13840	12434
7232	5984	19335
7233	9364	19670
7234	8658	20322
7235	8782	12129
7236	7237	7080
7237	3150	8247
7238	3184	8186
7239	12102	6308
7240	11794	9692
7241	7652	9817
7242	7588	5828
7243	14642	4011
7244	10830	8777
7245	12400	9646
7246	8313	7644
7247	5906	5227
7248	2809	11517
7249	12277	15135
7250	4633	626
7251	10270	17465
7252	13375	21849
7253	12149	13155
7254	12218	18018
7255	10368	16870
7256	11260	19818
7257	12432	16899
7258	13377	14895
7259	12825	21384
7260	3933	9877
7261	12408	20279
7262	13502	10706
7263	12244	17925
7264	10585	18766
7265	12635	12184
7266	12085	7824
7267	11190	8519
7268	9493	19759
7269	12804	3394
7270	10868	18589
7271	7833	19710
7272	16233	18215
7273	13544	20008
7274	13550	21683
7275	15731	15441
7276	14782	14861
7277	14729	15039
7278	3870	10414
7279	16249	16720
7280	11469	11136
7281	18010	12208
7282	18096	11923
7283	16345	18180
7284	12301	17543
7285	10194	16187
7286	10587	7123
7287	11440	8611
7288	8751	10894
7289	7596	5654
7290	4609	4471
7291	12307	19105
7292	15291	11351
7293	12625	12619
7294	12064	11171
7295	3166	9901
7296	14867	17700
7297	11812	20299
7298	7551	19798
7299	15921	14783
7300	2902	6783
7301	10344	16233
7302	6438	3487
7303	6956	19044
7304	9692	2894
7305	9939	11861
7306	12690	12941
7307	1323	8418
7308	1381	8447
7309	12818	17438
7310	12137	5221
7311	12609	20490
7312	1962	16469
7313	14450	12534
7314	11562	10889
7315	11025	10030
7316	12132	18190
7317	11461	17856
7318	16252	13709
7319	7897	15365
7320	9200	19753
7321	13076	4379
7322	8668	21936
7323	8754	1681
7324	8699	16330
7325	3863	14903
7326	15115	16763
7327	11999	14689
7328	6476	23299
7329	5351	6581
7330	7442	20316
7331	3568	16783
7332	3111	14670
7333	13443	18546
7334	12022	10162
7335	2366	16003
7336	5885	14374
7337	9854	17008
7338	3678	16996
7339	5376	9999
7340	3426	9197
7341	5611	10818
7342	2914	8610
7343	655	8157
7344	3793	2962
7345	8705	15098
7346	7611	3369
7347	12791	19953
7348	14743	4578
7349	14529	5732
7350	918	8589
7351	4269	6213
7352	12011	21042
7353	2910	6221
7354	4700	6670
7355	9803	2071
7356	9073	21528
7357	1494	7213
7358	5087	6890
7359	14316	12497
7360	16448	14567
7361	8268	14279
7362	6546	19514
7363	14920	21975
7364	13840	3980
7365	4336	5637
7366	9331	3179
7367	6548	16153
7368	13125	16548
7369	2507	8829
7370	10331	22109
7371	8481	12906
7372	7046	20426
7373	10100	1974
7374	12475	12966
7375	10726	2315
7376	1662	8238
7377	6851	20402
7378	11270	9892
7379	12738	3548
7380	3226	6378
7381	8225	14108
7382	12939	9058
7383	7609	23163
7384	16681	11568
7385	14762	5115
7386	15882	11831
7387	7961	20021
7388	9776	14111
7389	8870	14188
7390	3369	16164
7391	13623	17129
7392	11163	19596
7393	11319	19932
7394	5587	19441
7395	5568	8123
7396	10166	4627
7397	10095	16954
7398	7286	579
7399	14806	10857
7400	13988	11659
7401	8508	3396
7402	2714	6661
7403	12125	3232
7404	13487	10202
7405	9925	9732
7406	4101	10389
7407	4956	13720
7408	13633	10813
7409	12861	10547
7410	11672	12837
7411	6928	5690
7412	12042	9943
7413	7914	5741
7414	13546	10904
7415	12772	21638
7416	10627	17878
7417	12114	11898
7418	11669	12378
7419	6956	2306
7420	5673	22669
7421	2404	9413
7422	9255	6871
7423	2182	11699
7424	12075	19365
7425	7689	15799
7426	4063	10040
7427	16236	11091
7428	12957	10595
7429	6240	22768
7430	9618	19077
7431	13402	11190
7432	13522	11234
7433	14237	14271
7434	3956	7856
7435	10769	3729
7436	9491	2663
7437	11413	10488
7438	12381	3194
7439	13945	12916
7440	12900	10684
7441	10971	12134
7442	11977	16262
7443	11051	10351
7444	4119	9319
7445	6319	8718
7446	10385	6975
7447	10171	13943
7448	14485	11045
7449	3285	7709
7450	11202	14527
7451	12411	10320
7452	16456	11599
7453	12136	10170
7454	9855	6494
7455	3516	19947
7456	9850	2273
7457	1000	10843
7458	14160	15491
7459	16203	15629
7460	10189	10255
7461	9163	5281
7462	5552	9709
7463	11785	9646
7464	12804	19748
7465	14719	11200
7466	8774	16138
7467	12507	4444
7468	2432	9444
7469	13267	20999
7470	7134	22587
7471	1070	7405
7472	9072	11705
7473	8132	21355
7474	6694	17415
7475	10009	3381
7476	3154	7188
7477	3074	6268
7478	9479	19622
7479	15071	16944
7480	13391	19483
7481	11293	17749
7482	9363	18759
7483	14068	19342
7484	12543	5188
7485	8942	19853
7486	954	8658
7487	1071	8678
7488	10020	19440
7489	15397	20684
7490	13848	11655
7491	4130	16922
7492	11739	13849
7493	8353	20647
7494	3094	17178
7495	17343	11791
7496	2315	8977
7497	3190	8402
7498	6206	9859
7499	8843	2017
7500	8850	1182
7501	3964	7904
7502	16383	12964
7503	9291	11043
7504	11552	11986
7505	15720	12999
7506	8774	4542
7507	4649	720
7508	8566	11244
7509	7619	6740
7510	5467	6910
7511	6537	7327
7512	3358	8433
7513	12918	13094
7514	7021	15254
7515	7395	18134
7516	9289	18702
7517	7059	13326
7518	6709	15530
7519	13087	10684
7520	15889	10783
7521	4365	3909
7522	10853	6582
7523	6806	8176
7524	1860	8501
7525	14432	1649
7526	4195	544
7527	2744	7910
7528	6522	5221
7529	9678	3491
7530	9134	3618
7531	4608	6793
7532	810	8587
7533	8014	2559
7534	4021	9236
7535	14245	12718
7536	10550	9648
7537	12751	10062
7538	3376	7354
7539	12709	12285
7540	11588	10463
7541	11175	10273
7542	14517	10322
7543	16259	12930
7544	4281	3528
7545	9818	8071
7546	13731	9968
7547	7403	2661
7548	4716	2584
7549	16409	11679
7550	13010	10641
7551	8948	11471
7552	7053	10115
7553	3291	7120
7554	11555	6140
7555	4365	6893
7556	8016	4043
7557	3875	8740
7558	10194	9173
7559	5547	7255
7560	6857	10030
7561	17566	12046
7562	8488	1530
7563	4171	10292
7564	2693	8041
7565	13398	13080
7566	15916	12224
7567	17405	11793
7568	17259	14995
7569	1845	6423
7570	16409	18934
7571	11711	13562
7572	13988	13631
7573	9019	21338
7574	16972	16009
7575	14925	13934
7576	9926	875
7577	6381	23043
7578	12065	10686
7579	14337	16807
7580	3409	18328
7581	6534	15989
7582	16838	14701
7583	13710	14140
7584	3166	19337
7585	8703	20243
7586	11061	19622
7587	8514	1393
7588	11966	17308
7589	2607	14596
7590	10778	11049
7591	6463	21745
7592	3148	17625
7593	11343	11206
7594	11150	9656
7595	13038	11462
7596	3064	9110
7597	8926	21357
7598	9652	19396
7599	13066	11108
7600	13529	15465
7601	14488	16862
7602	13131	14584
7603	11116	11113
7604	9276	6027
7605	9541	15432
7606	6880	5340
7607	8193	15547
7608	10128	19047
7609	13703	19403
7610	6207	1962
7611	13454	4312
7612	15764	14844
7613	2332	11678
7614	570	8776
7615	6674	7798
7616	9073	15783
7617	2052	9527
7618	639	8383
7619	8662	10682
7620	9899	12832
7621	3627	5918
7622	5523	6124
7623	4787	5417
7624	9604	9438
7625	9462	10945
7626	7833	7662
7627	10921	6388
7628	8861	12465
7629	6516	4008
7630	6386	5462
7631	3335	8621
7632	12422	10071
7633	4145	5612
7634	8005	4479
7635	16151	14136
7636	8710	3243
7637	13845	12005
7638	16273	12757
7639	12919	12407
7640	2517	7369
7641	13700	11870
7642	11705	11514
7643	14021	11862
7644	12158	10124
7645	12031	14622
7646	2517	6947
7647	12922	18736
7648	12008	11860
7649	16433	14952
7650	13334	20253
7651	3376	5591
7652	5096	16075
7653	5106	15889
7654	6102	14482
7655	10762	17308
7656	15224	19073
7657	11875	10445
7658	12830	12782
7659	5613	17913
7660	12534	2639
7661	8814	15029
7662	9018	12046
7663	10901	10737
7664	14620	10489
7665	7328	18496
7666	8640	11962
7667	12980	9980
7668	9507	886
7669	3479	16218
7670	4069	15064
7671	9529	9800
7672	11607	869
7673	7623	14038
7674	4401	11637
7675	7157	3554
7676	9859	21354
7677	8368	12329
7678	8014	20268
7679	11296	4390
7680	13424	16993
7681	15298	12179
7682	11061	17818
7683	4446	1460
7684	12882	8043
7685	6220	4362
7686	15530	20128
7687	5703	14438
7688	16108	11910
7689	14713	19164
7690	11284	17187
7691	12235	14197
7692	16611	16659
7693	3596	7388
7694	11110	15819
7695	18072	11666
7696	14781	11916
7697	12766	9295
7698	10502	11905
7699	12286	9813
7700	12953	10462
7701	2840	9952
7702	14552	10753
7703	12894	6881
7704	15671	16795
7705	13854	10639
7706	4956	9891
7707	12198	12338
7708	16288	11142
7709	11831	9094
7710	10697	18412
7711	6959	4616
7712	10644	7229
7713	11161	9930
7714	13717	11623
7715	10959	11450
7716	3856	9759
7717	13295	10085
7718	17521	11411
7719	9372	9771
7720	9081	5865
7721	2991	9666
7722	14942	12286
7723	16562	13680
7724	8283	1310
7725	10660	10343
7726	14331	21074
7727	2253	11448
7728	13070	20253
7729	6306	23286
7730	12972	18950
7731	16800	16150
7732	12351	13748
7733	12254	13557
7734	5898	9800
7735	10731	10421
7736	10611	9808
7737	13342	9937
7738	11610	10549
7739	9619	5824
7740	6081	13199
7741	4100	4165
7742	13693	17258
7743	14852	18841
7744	16096	11978
7745	11602	9375
7746	15046	10890
7747	719	8653
7748	11524	9499
7749	5852	11748
7750	10389	8619
7751	16689	11322
7752	10851	9711
7753	10494	10018
7754	15771	16098
7755	14914	12585
7756	6689	3119
7757	13485	10567
7758	13089	10377
7759	11151	9793
7760	7233	4233
7761	14200	10997
7762	15404	17286
7763	11791	17106
7764	15959	10780
7765	6485	16287
7766	6841	12815
7767	9056	14449
7768	11534	9946
7769	9465	12977
7770	4406	10330
7771	9913	10556
7772	14877	17409
7773	12801	18000
7774	14724	17277
7775	16611	14579
7776	14467	12867
7777	13103	12236
7778	12601	20807
7779	11535	9976
7780	3444	8329
7781	15934	11015
7782	11012	11431
7783	5171	8539
7784	2882	8652
7785	13187	12703
7786	4302	14923
7787	15803	17303
7788	13245	16398
7789	14720	20469
7790	15804	19982
7791	876	8734
7792	3637	8761
7793	2696	8501
7794	2167	8005
7795	15733	13373
7796	11884	12877
7797	12591	20385
7798	10729	16879
7799	6514	21156
7800	16618	16122
7801	13675	16422
7802	14095	22134
7803	1101	8376
7804	14715	14547
7805	6154	17953
7806	3843	10403
7807	6616	6458
7808	14285	12187
7809	12738	10019
7810	13758	10888
7811	4347	9402
7812	4924	6371
7813	6268	8941
7814	9271	12964
7815	16048	15119
7816	9123	19534
7817	2103	9810
7818	2271	9261
7819	11766	10334
7820	12587	10728
7821	14269	14068
7822	8054	21858
7823	12054	11351
7824	7527	410
7825	12322	14549
7826	14962	5195
7827	6747	21442
7828	3893	10082
7829	9435	9214
7830	5587	9806
7831	15233	13275
7832	15586	12686
7833	13484	10049
7834	9746	8927
7835	16219	15264
7836	14992	16435
7837	12292	17674
7838	13898	20028
7839	8031	594
7840	15016	14968
7841	5733	7166
7842	13138	12965
7843	12058	10804
7844	2907	7911
7845	12863	12557
7846	10425	11196
7847	3985	17079
7848	8160	12253
7849	6783	22825
7850	6820	15545
7851	11437	10648
7852	3034	11405
7853	16590	14945
7854	13923	17560
7855	11180	16278
7856	11909	16562
7857	7619	16296
7858	3054	16137
7859	4797	5823
7860	3298	8513
7861	3338	10005
7862	4923	5397
7863	832	11389
7864	13661	17889
7865	6878	16258
7866	6656	8711
7867	12691	19507
7868	13637	14950
7869	6123	19416
7870	13719	16896
7871	2805	10015
7872	10726	9805
7873	12929	11903
7874	14746	10612
7875	11820	10768
7876	4361	13413
7877	3903	8616
7878	9294	12731
7879	5001	13406
7880	14030	12159
7881	2252	9064
7882	9713	7767
7883	12729	12874
7884	1410	9273
7885	5402	23878
7886	14432	11599
7887	10295	7865
7888	5947	6162
7889	13520	14498
7890	11535	9572
7891	15110	16824
7892	13430	10738
7893	13086	11779
7894	12279	14793
7895	12284	12554
7896	3930	10108
7897	12077	18177
7898	7659	20692
7899	10301	15612
7900	13499	14891
7901	9846	20163
7902	15692	20932
7903	18011	12751
7904	11262	12469
7905	17527	11853
7906	11960	13310
7907	14270	13769
7908	12464	13382
7909	11597	11178
7910	12732	10990
7911	11984	11567
7912	13275	21670
7913	13081	13203
7914	11938	13631
7915	11490	13973
7916	6405	4991
7917	16166	19176
7918	12055	14066
7919	11232	14034
7920	12952	11307
7921	3050	8964
7922	4740	1561
7923	13198	17341
7924	11918	10082
7925	15288	16555
7926	4758	9794
7927	5753	15023
7928	3292	7233
7929	3938	16749
7930	15375	15026
7931	8659	21215
7932	3281	675
7933	4768	7847
7934	2236	8161
7935	11995	10026
7936	2575	8050
7937	14241	17330
7938	14646	15443
7939	6752	22651
7940	7000	5285
7941	15234	19937
7942	10146	20016
7943	13708	10174
7944	4889	4298
7945	7573	20501
7946	14645	5663
7947	7390	21707
7948	6531	21242
7949	7396	12075
7950	13382	2827
7951	12675	17139
7952	11024	10912
7953	2711	10862
7954	14859	22643
7955	12182	19716
7956	16184	11432
7957	4836	16493
7958	3820	6798
7959	3311	7058
7960	7375	8102
7961	5491	10477
7962	4305	9182
7963	16942	12695
7964	16484	11399
7965	13307	3818
7966	14787	21164
7967	7696	22574
7968	11534	15338
7969	14078	20683
7970	13732	5319
7971	5652	10167
7972	3945	9001
7973	14820	12006
7974	15981	12056
7975	1693	7619
7976	2376	7900
7977	9801	7180
7978	3012	9207
7979	8084	3536
7980	4279	7484
7981	7364	20745
7982	8154	21168
7983	8038	22303
7984	3798	8373
7985	7621	4332
7986	14695	12488
7987	5285	7085
7988	1760	7479
7989	3729	17330
7990	11589	17465
7991	1530	6739
7992	10866	9986
7993	11023	11969
7994	11447	17154
7995	11615	15075
7996	11350	9950
7997	4203	15333
7998	12751	9583
7999	7456	22055
8000	5185	663
8001	5681	19008
8002	5013	3149
8003	11050	10860
8004	14166	13032
8005	14944	21241
8006	15686	14476
8007	15711	11000
8008	12863	11631
8009	10237	17314
8010	15496	14121
8011	3901	10388
8012	14384	14796
8013	16261	18519
8014	16065	19944
8015	10370	19130
8016	13260	18789
8017	7606	11060
8018	15817	18877
8019	6578	4660
8020	11407	8575
8021	14565	15438
8022	4997	6544
8023	4864	7555
8024	11072	18565
8025	11010	9672
8026	3392	5278
8027	12348	14971
8028	5560	15378
8029	15838	14407
8030	15979	14194
8031	15388	19097
8032	5995	18574
8033	11485	20252
8034	10493	17273
8035	9501	20245
8036	10984	19081
8037	10962	18798
8038	13164	14945
8039	11062	20239
8040	15502	19985
8041	11990	14497
8042	10863	19861
8043	10284	18496
8044	12036	19003
8045	11902	19906
8046	9157	19678
8047	10444	17443
8048	2043	7469
8049	17798	11059
8050	11280	16992
8051	10038	16561
8052	3542	12006
8053	9517	16900
8054	11600	16029
8055	9319	18533
8056	14612	15085
8057	9755	20137
8058	16068	16810
8059	6759	15566
8060	13076	21681
8061	3241	13761
8062	7502	14234
8063	6782	14266
8064	10834	16802
8065	13086	20700
8066	15018	20867
8067	13984	14996
8068	8873	7697
8069	840	8738
8070	9009	18310
8071	3382	13268
8072	3281	15797
8073	13366	15987
8074	13696	12591
8075	7344	22340
8076	13395	14934
8077	14770	20547
8078	12235	20219
8079	13863	21648
8080	9253	18885
8081	3061	19518
8082	9309	21573
8083	6472	22810
8084	8902	19555
8085	7292	21103
8086	12011	18388
8087	15465	20909
8088	13281	15108
8089	14654	18712
8090	14649	11822
8091	9521	14292
8092	9894	19186
8093	2905	8730
8094	6353	7453
8095	12459	12125
8096	524	8797
8097	15914	18485
8098	10439	19587
8099	12715	12534
8100	3895	5621
8101	15942	13425
8102	13723	10525
8103	6449	15105
8104	12597	6867
8105	13641	18210
8106	7690	21196
8107	9664	10599
8108	12779	14227
8109	12739	11145
8110	6442	21714
8111	5844	18930
8112	16109	17509
8113	13732	11218
8114	12406	10436
8115	11855	5492
8116	13187	19603
8117	16971	12351
8118	14060	12396
8119	12265	12468
8120	12376	14300
8121	11993	18968
8122	8477	12298
8123	8740	14344
8124	8753	21894
8125	2180	8632
8126	7812	20095
8127	9362	3859
8128	2426	9225
8129	14533	18305
8130	3521	8865
8131	14834	14688
8132	7363	23081
8133	12074	13441
8134	6094	16559
8135	8229	22789
8136	13436	12478
8137	2972	8767
8138	3295	6570
8139	8373	12229
8140	9311	12975
8141	2626	7391
8142	8852	11338
8143	16229	16954
8144	13415	7913
8145	15546	14913
8146	14619	15295
8147	14408	15010
8148	11123	10996
8149	11403	14827
8150	12492	15147
8151	6095	4174
8152	14290	12897
8153	3637	2786
8154	14117	12186
8155	14814	15708
8156	10597	16899
8157	5795	2081
8158	11670	15643
8159	8345	743
8160	9266	4717
8161	11038	10975
8162	6432	8076
8163	8683	7184
8164	11958	3859
8165	7318	5191
8166	6199	8196
8167	11026	8482
8168	8530	7394
8169	5881	8635
8170	4757	8200
8171	10895	2494
8172	3336	8440
8173	12652	2306
8174	3005	8017
8175	3895	10411
8176	1298	8434
8177	1250	8472
8178	2095	7372
8179	13416	19934
8180	14948	2884
8181	12814	19074
8182	9257	21203
8183	13966	3554
8184	10264	20297
8185	12936	4316
8186	14174	19307
8187	10732	18191
8188	16914	16077
8189	3384	1060
8190	4772	4623
8191	5487	5773
8192	7328	11551
8193	15518	11142
8194	3589	2420
8195	13937	14513
8196	14517	17064
8197	12829	19911
8198	3657	10447
8199	10699	2469
8200	13651	3930
8201	11360	4077
8202	3706	7760
8203	2351	5673
8204	12651	21211
8205	1592	7048
8206	1786	8540
8207	825	8629
8208	9956	10270
8209	12233	16028
8210	9944	21282
8211	13371	17127
8212	11414	17940
8213	2182	9132
8214	10611	15718
8215	5075	6551
8216	12841	10714
8217	10996	11719
8218	16999	16414
8219	12067	18236
8220	11095	13176
8221	12414	7041
8222	3643	8298
8223	14620	11499
8224	6726	4790
8225	5795	10679
8226	3574	2107
8227	7943	7598
8228	14044	4531
8229	14567	10272
8230	10392	15014
8231	12781	9358
8232	3817	8954
8233	3082	19312
8234	7636	14499
8235	3612	9975
8236	3349	11593
8237	6739	13813
8238	3654	9941
8239	10148	15277
8240	14476	17818
8241	16031	19507
8242	15144	17221
8243	13888	19264
8244	2135	8040
8245	9372	9886
8246	6952	967
8247	12667	13591
8248	13759	16311
8249	14403	14476
8250	14006	9908
8251	17947	12054
8252	13940	11112
8253	15862	15610
8254	6340	4687
8255	12912	12234
8256	13552	3604
8257	6618	16511
8258	12962	9184
8259	12602	12272
8260	8655	11012
8261	9991	4980
8262	9083	6986
8263	8864	7123
8264	9552	6499
8265	11143	2970
8266	8962	6811
8267	9083	1669
8268	12168	2443
8269	9359	7173
8270	9456	2267
8271	8957	6327
8272	8530	7042
8273	10873	9919
8274	10668	8741
8275	7405	7646
8276	14203	2678
8277	11546	8724
8278	12270	8603
8279	9540	1132
8280	9200	4713
8281	12480	8201
8282	11041	8963
8283	14698	892
8284	11573	8480
8285	8507	7158
8286	10620	8667
8287	10574	11489
8288	12058	11958
8289	5072	15941
8290	2525	13425
8291	10260	10706
8292	10389	6898
8293	13004	21223
8294	6410	20518
8295	6364	20510
8296	4210	7037
8297	11884	18554
8298	9572	8764
8299	9564	11986
8300	3612	10013
8301	2173	6508
8302	13956	15921
8303	13476	1116
8304	5990	12731
8305	8912	18805
8306	8969	21535
8307	6446	17104
8308	8276	12459
8309	8600	12150
8310	8397	10659
8311	9984	10408
8312	8497	6902
8313	3215	7608
8314	14269	16646
8315	16505	16150
8316	8240	18487
8317	10188	4159
8318	4985	4506
8319	13645	14480
8320	13108	16072
8321	3750	10324
8322	11991	3129
8323	2439	9005
8324	8013	2252
8325	15563	13447
8326	6243	5562
8327	9771	9330
8328	10185	9781
8329	13688	3102
8330	12806	18561
8331	2875	8410
8332	736	8806
8333	12923	20307
8334	17171	13626
8335	11227	11449
8336	3016	6639
8337	894	8747
8338	11428	18958
8339	11381	10854
8340	4232	7295
8341	4244	10395
8342	9565	12954
8343	909	8543
8344	5750	6076
8345	12201	3464
8346	14433	10146
8347	9642	1489
8348	12703	18102
8349	5805	5012
8350	3531	757
8351	2843	5659
8352	10190	9508
8353	15687	4787
8354	14633	12279
8355	4686	6557
8356	15807	11200
8357	12582	5640
8358	3803	9915
8359	2655	9268
8360	2268	9896
8361	8790	8708
8362	10819	17131
8363	12739	9703
8364	10939	11021
8365	1535	10134
8366	9756	19781
8367	8822	18411
8368	9272	11077
8369	1123	7978
8370	3168	7555
8371	2275	7042
8372	7340	894
8373	4600	6309
8374	2283	10204
8375	5771	6021
8376	10589	11024
8377	3348	7178
8378	3364	7510
8379	9066	20066
8380	5692	11901
8381	6760	23205
8382	12848	14623
8383	8907	3613
8384	14826	20322
8385	10035	9171
8386	13155	10846
8387	6653	15454
8388	1674	12199
8389	1668	8582
8390	6708	890
8391	13700	20176
8392	7697	20832
8393	9570	4776
8394	7143	21765
8395	14235	12938
8396	12344	10349
8397	7187	20672
8398	12036	8085
8399	12321	9907
8400	14754	12152
8401	8900	10137
8402	10070	16697
8403	12860	11214
8404	3275	10351
8405	1934	8799
8406	1749	7620
8407	14064	2441
8408	11180	13572
8409	15196	16351
8410	9552	12099
8411	7349	3001
8412	15799	18289
8413	15668	19933
8414	12323	13573
8415	8920	10600
8416	3324	9796
8417	9278	15595
8418	14012	10469
8419	8903	15888
8420	3554	11655
8421	12174	11527
8422	8381	11899
8423	9925	5037
8424	9066	9920
8425	14608	14059
8426	1517	8621
8427	10761	13525
8428	3447	7308
8429	10011	3538
8430	11290	15085
8431	15153	11928
8432	3583	3173
8433	8044	11864
8434	17660	12149
8435	9001	18096
8436	15340	17011
8437	6527	20952
8438	10156	18687
8439	5011	15074
8440	11248	18005
8441	10399	10064
8442	14869	15132
8443	15726	20633
8444	10136	16473
8445	10995	11086
8446	6135	16620
8447	8855	9474
8448	8526	9856
8449	14013	13029
8450	3175	9744
8451	8272	21688
8452	7345	11662
8453	13972	12508
8454	13171	18561
8455	11174	12111
8456	10176	7927
8457	14596	11012
8458	8620	1796
8459	8680	1798
8460	3880	12726
8461	9171	9344
8462	2804	9401
8463	17809	12088
8464	6866	2005
8465	3144	7936
8466	10460	9473
8467	4535	9948
8468	13320	4139
8469	1022	7814
8470	4042	16558
8471	9347	12219
8472	14051	17940
8473	11702	14771
8474	10142	20181
8475	3018	16655
8476	9904	9660
8477	10307	2590
8478	2145	6236
8479	3413	1960
8480	4625	9742
8481	10322	2669
8482	3787	10227
8483	12169	10319
8484	9667	5592
8485	8500	10712
8486	966	8427
8487	7738	3422
8488	13130	12628
8489	864	8702
8490	3155	8762
8491	2112	7656
8492	15048	12230
8493	12156	12434
8494	11890	11653
8495	11758	11266
8496	12240	18300
8497	4408	6843
8498	9903	3892
8499	2823	9086
8500	3245	7561
8501	9549	11619
8502	16666	15262
8503	15229	12657
8504	14866	14526
8505	4026	15962
8506	1321	10876
8507	3672	1809
8508	12229	13668
8509	1314	6537
8510	978	6996
8511	3189	7189
8512	4855	12387
8513	10392	9449
8514	16645	18605
8515	14135	17568
8516	11697	16948
8517	11204	15263
8518	14395	21267
8519	12280	17850
8520	2577	8541
8521	6798	7852
8522	5647	7953
8523	7058	15214
8524	1064	8110
8525	3331	15932
8526	11861	19374
8527	9421	11160
8528	2828	14953
8529	10931	20233
8530	13796	20231
8531	14300	4592
8532	757	8149
8533	4794	7356
8534	13441	2705
8535	1275	8241
8536	3946	15455
8537	1201	6740
8538	2262	12161
8539	2715	6925
8540	9106	10172
8541	2888	8129
8542	6754	3521
8543	4010	9758
8544	10608	9991
8545	12194	12469
8546	11653	10741
8547	15954	11228
8548	10408	9958
8549	17684	12105
8550	12799	11450
8551	2160	9296
8552	16257	19397
8553	12471	18565
8554	6847	23029
8555	12485	9631
8556	11227	16684
8557	6388	1823
8558	6090	2409
8559	10478	8677
8560	9100	7840
8561	3047	8292
8562	3559	10324
8563	7771	5178
8564	7594	5245
8565	12111	13854
8566	13471	15436
8567	13503	5438
8568	6176	7163
8569	14092	15473
8570	9576	2539
8571	15037	21854
8572	5546	22907
8573	5640	19839
8574	3848	8895
8575	11967	9847
8576	8256	21559
8577	3532	9232
8578	12122	1174
8579	11882	10504
8580	10566	15918
8581	10448	15859
8582	8062	2401
8583	8903	11499
8584	10504	10330
8585	10791	10578
8586	11138	10829
8587	14376	10102
8588	14536	17672
8589	15106	19151
8590	6593	22106
8591	13947	11446
8592	17057	12435
8593	13451	21401
8594	15159	18014
8595	12708	16051
8596	11148	18150
8597	13949	5573
8598	6700	7188
8599	11965	16193
8600	12687	12342
8601	14172	21399
8602	9333	9293
8603	11984	12468
8604	9283	1970
8605	11653	4528
8606	1027	7766
8607	6149	15327
8608	1802	8295
8609	4385	5244
8610	1992	7856
8611	14069	11826
8612	9852	13981
8613	12902	4865
8614	12988	18807
8615	13549	18466
8616	3741	9174
8617	5445	19666
8618	8505	582
8619	11307	7874
8620	11210	7874
8621	12208	20352
8622	13822	10716
8623	7758	2126
8624	3197	6247
8625	9886	5636
8626	4113	8997
8627	10226	11428
8628	17766	11301
8629	3829	10628
8630	9496	2383
8631	7527	19218
8632	12038	10542
8633	3004	7378
8634	14846	10623
8635	9051	10369
8636	7489	8712
8637	9847	11919
8638	6428	19565
8639	10553	2638
8640	9187	10352
8641	2738	8507
8642	5001	10333
8643	10938	115
8644	15193	18251
8645	15094	15389
8646	13781	4956
8647	13958	2973
8648	12810	8040
8649	14158	11316
8650	16282	14798
8651	10667	8940
8652	16825	15255
8653	12071	9579
8654	14552	11306
8655	14537	11845
8656	13060	11175
8657	13762	12952
8658	14335	11907
8659	5672	7444
8660	17153	14988
8661	11751	10830
8662	12032	14875
8663	9052	10335
8664	6909	5991
8665	9150	3814
8666	12728	16206
8667	8184	4420
8668	16126	16692
8669	6418	4644
8670	12849	13589
8671	4472	12899
8672	9139	19269
8673	8747	10832
8674	10229	10109
8675	10252	6984
8676	13166	11980
8677	13042	12387
8678	11510	18440
8679	11007	13077
8680	13732	19261
8681	11540	11799
8682	14037	19468
8683	9534	19509
8684	15358	21104
8685	4474	7064
8686	6543	8355
8687	6372	7684
8688	17161	12562
8689	6732	7465
8690	1168	12042
8691	10498	11173
8692	12350	21183
8693	10936	12467
8694	9451	4255
8695	8968	5009
8696	4930	2177
8697	15792	15808
8698	8599	21760
8699	15706	20103
8700	9281	20357
8701	7836	20314
8702	5901	4574
8703	2800	8923
8704	7777	21019
8705	5348	8099
8706	11593	16272
8707	4027	10390
8708	5654	6886
8709	10325	4572
8710	1582	12808
8711	3790	10459
8712	3407	8244
8713	2721	7585
8714	2859	8550
8715	11831	10878
8716	4026	7427
8717	4689	7081
8718	13430	12933
8719	13448	14858
8720	11736	9956
8721	12601	9852
8722	11744	15062
8723	6280	3112
8724	12208	13299
8725	12843	15940
8726	13324	16389
8727	9471	4359
8728	10998	10548
8729	13178	4703
8730	5692	3521
8731	8709	20384
8732	3746	9757
8733	12752	10298
8734	15093	11391
8735	7719	22789
8736	13900	11147
8737	11665	20336
8738	7672	18776
8739	11760	11459
8740	4255	17121
8741	13626	17544
8742	8371	21495
8743	13931	19184
8744	10693	13231
8745	4168	9710
8746	9771	11261
8747	10101	10977
8748	13056	19569
8749	3935	10526
8750	4700	7806
8751	2052	11667
8752	10032	4463
8753	2521	9177
8754	693	10074
8755	4540	7029
8756	12904	11315
8757	3904	9583
8758	2306	7917
8759	4596	7307
8760	3304	7586
8761	10285	20379
8762	7616	20408
8763	7532	20352
8764	10520	2304
8765	7107	20538
8766	3469	18594
8767	7626	19630
8768	3690	19452
8769	5986	986
8770	14388	4267
8771	12205	1947
8772	13214	6872
8773	12296	3325
8774	14358	11418
8775	12141	2722
8776	13440	4023
8777	10673	18846
8778	2371	7625
8779	15638	20632
8780	13243	9642
8781	7992	13450
8782	12169	14412
8783	15561	11929
8784	2671	8368
8785	11992	13037
8786	3714	10902
8787	1582	7480
8788	7495	11464
8789	4212	7241
8790	3065	8836
8791	10408	15075
8792	6471	17364
8793	10651	12883
8794	8965	11069
8795	6469	6097
8796	2062	9073
8797	3898	9710
8798	11392	15285
8799	13178	10645
8800	2916	8848
8801	12432	10648
8802	5978	7039
8803	7803	9350
8804	15180	15233
8805	8197	10259
8806	11496	10171
8807	11850	10298
8808	3069	11041
8809	9068	21400
8810	11418	18531
8811	6594	6661
8812	3694	10296
8813	4180	10839
8814	4285	9061
8815	11785	12249
8816	17537	12535
8817	6292	10049
8818	2008	8535
8819	14999	14799
8820	17948	12436
8821	8911	16054
8822	2855	8820
8823	14144	14049
8824	14252	12110
8825	8266	21164
8826	5845	4830
8827	13578	14025
8828	13753	11012
8829	14345	11032
8830	12855	13306
8831	9863	10832
8832	14621	12793
8833	13547	2612
8834	10566	19905
8835	4296	2666
8836	7626	20533
8837	14741	16629
8838	9116	19398
8839	5593	5770
8840	11228	5504
8841	12801	9138
8842	7550	3618
8843	9817	7354
8844	9136	11893
8845	5722	1258
8846	5866	8538
8847	5897	1923
8848	6160	1585
8849	13239	9486
8850	3306	8593
8851	17146	13062
8852	12646	14207
8853	5602	7617
8854	12085	9869
8855	914	8206
8856	2135	7979
8857	2089	12726
8858	3196	9429
8859	2015	9274
8860	2300	8923
8861	3230	1320
8862	16803	15445
8863	13389	10520
8864	13373	10551
8865	13422	10461
8866	9245	11648
8867	11848	8779
8868	16217	16190
8869	15689	15045
8870	15315	16127
8871	11552	2253
8872	12082	10744
8873	11506	11412
8874	11254	11103
8875	5700	11169
8876	15377	13518
8877	11742	4274
8878	9428	6977
8879	3497	7892
8880	4014	5486
8881	3446	5702
8882	3706	10090
8883	2273	9211
8884	8640	8902
8885	11148	1513
8886	7208	3129
8887	5925	7925
8888	10128	3795
8889	3623	14355
8890	3952	8017
8891	3914	7391
8892	7380	20356
8893	9223	2800
8894	2914	9004
8895	3562	1448
8896	5778	9581
8897	1361	8760
8898	15968	17909
8899	1858	9481
8900	3800	10312
8901	9236	19042
8902	13091	14638
8903	12448	15626
8904	667	9166
8905	13057	16230
8906	4666	4582
8907	9690	5452
8908	15042	10795
8909	13062	9514
8910	12819	13418
8911	7805	6005
8912	17223	13959
8913	17098	13109
8914	12757	11495
8915	6645	5001
8916	7524	2572
8917	7453	23168
8918	9498	4705
8919	11193	10030
8920	8399	17475
8921	11986	10286
8922	10556	9063
8923	15223	20548
8924	4150	517
8925	10800	835
8926	6732	4880
8927	7394	4905
8928	12441	11932
8929	9902	19667
8930	11970	19742
8931	1739	8311
8932	7835	4418
8933	13137	12724
8934	3288	8157
8935	4841	6425
8936	13933	12164
8937	13669	11371
8938	646	8269
8939	12764	10129
8940	12754	6403
8941	3592	12365
8942	10832	13795
8943	2342	9236
8944	4159	7388
8945	13180	17059
8946	4849	7921
8947	16471	18819
8948	14851	15260
8949	9622	11582
8950	12125	8109
8951	5589	3547
8952	8487	20011
8953	13507	15514
8954	9794	18089
8955	11527	16256
8956	10513	10498
8957	11680	9177
8958	12416	10242
8959	1624	6344
8960	2339	6748
8961	12015	3528
8962	3112	8144
8963	2956	6490
8964	13583	11386
8965	635	8237
8966	15337	10671
8967	3808	9210
8968	10793	4344
8969	14385	17086
8970	3901	8821
8971	9120	17776
8972	1157	8338
8973	8735	4027
8974	13754	16397
8975	11915	13210
8976	9575	10713
8977	13658	11649
8978	5056	7998
8979	6599	12040
8980	11801	11767
8981	17259	14032
8982	13241	12882
8983	14372	12166
8984	12745	11239
8985	14464	11510
8986	2843	9001
8987	14141	11923
8988	13352	12226
8989	3478	9689
8990	1639	7891
8991	1814	7539
8992	3969	10385
8993	10867	12266
8994	11642	11095
8995	11971	11433
8996	14969	12691
8997	8910	11601
8998	5224	22731
8999	11517	17883
9000	16475	12293
9001	11341	12169
9002	15568	19094
9003	14668	11972
9004	6090	5918
9005	5758	6232
9006	6312	6243
9007	5830	6290
9008	6633	5593
9009	6774	3775
9010	6700	3683
9011	6567	5118
9012	6422	6003
9013	10873	10669
9014	14393	19693
9015	12596	14693
9016	11800	14836
9017	2441	8521
9018	11572	12936
9019	8287	3560
9020	9408	18367
9021	14830	19329
9022	14602	20453
9023	7417	14047
9024	8384	21119
9025	8694	20623
9026	12067	13120
9027	8889	20749
9028	8943	20987
9029	2527	8511
9030	6305	3180
9031	1935	9078
9032	13706	12283
9033	14028	13242
9034	1268	8588
9035	4201	6285
9036	5936	5942
9037	8493	10263
9038	7362	3615
9039	11811	11601
9040	10393	13624
9041	3367	10297
9042	7820	3525
9043	12472	12217
9044	11486	12388
9045	13694	12426
9046	13345	11588
9047	3389	19483
9048	13079	16367
9049	10561	5112
9050	8124	11285
9051	4110	9506
9052	15993	11144
9053	15770	20691
9054	13749	12202
9055	14869	20253
9056	1918	9004
9057	8457	3498
9058	8937	4199
9059	8790	19989
9060	10924	11537
9061	1662	8903
9062	8499	3177
9063	3208	6997
9064	13459	14950
9065	16808	12338
9066	10196	19902
9067	12232	11745
9068	3320	19653
9069	9329	688
9070	4440	11051
9071	12108	18419
9072	8616	21243
9073	1469	9825
9074	879	12422
9075	9968	16438
9076	14141	14947
9077	4375	9195
9078	13243	17605
9079	13424	15547
9080	12724	10086
9081	13594	21858
9082	14942	21034
9083	9893	18260
9084	7647	21855
9085	14101	15934
9086	12988	19421
9087	16134	15561
9088	9720	18735
9089	10700	18113
9090	15269	20161
9091	15806	14826
9092	16713	16151
9093	12337	19316
9094	7843	18968
9095	16199	14400
9096	15470	15799
9097	5238	9053
9098	4014	7561
9099	8037	12416
9100	12797	20399
9101	5597	8333
9102	14780	19237
9103	13843	20010
9104	8283	3067
9105	14129	16680
9106	13235	8135
9107	16499	16833
9108	7413	22400
9109	6177	8763
9110	12779	1131
9111	11709	2110
9112	3367	17453
9113	14389	19402
9114	16559	15429
9115	9195	9699
9116	7563	7264
9117	11329	20796
9118	5541	3930
9119	15456	3514
9120	10692	4145
9121	9023	2812
9122	11209	20502
9123	12155	2614
9124	6689	5918
9125	10037	10997
9126	14208	9743
9127	10430	13165
9128	8131	22020
9129	11268	8207
9130	15609	17312
9131	12940	14838
9132	17547	11480
9133	9754	16826
9134	10724	9570
9135	11430	9986
9136	7380	20201
9137	5308	4468
9138	3156	1360
9139	7492	19637
9140	9846	5844
9141	1104	9220
9142	7533	8236
9143	14262	17152
9144	11887	20263
9145	14130	21093
9146	10588	16532
9147	8635	12695
9148	15425	19991
9149	14555	20151
9150	11013	16433
9151	15799	14936
9152	13411	14625
9153	7427	19832
9154	7010	20532
9155	16145	15850
9156	11493	11231
9157	8960	20346
9158	15974	17244
9159	15335	16219
9160	2385	16078
9161	8699	11279
9162	11062	15350
9163	6395	21418
9164	5835	16827
9165	7493	19150
9166	7684	17615
9167	3141	15230
9168	14502	21169
9169	14583	19516
9170	4484	16050
9171	11447	8472
9172	3856	12214
9173	12697	9769
9174	6828	5710
9175	7404	11015
9176	7366	5599
9177	15343	19534
9178	6661	11333
9179	3656	1252
9180	705	8342
9181	3132	8276
9182	12158	16479
9183	11743	2838
9184	12797	4159
9185	6396	20377
9186	6319	20341
9187	10269	16216
9188	6961	3580
9189	6549	2603
9190	12875	3100
9191	11546	13957
9192	12490	10400
9193	17442	11494
9194	14058	18105
9195	15566	17653
9196	3627	9425
9197	16400	16495
9198	3921	19791
9199	6433	20016
9200	15398	3403
9201	10506	9763
9202	11389	6962
9203	10721	9136
9204	9995	18428
9205	5687	4351
9206	16877	13639
9207	6733	4002
9208	5994	1749
9209	15183	10387
9210	1281	8619
9211	14165	14586
9212	3975	6717
9213	8294	14343
9214	7479	9550
9215	10105	19319
9216	9535	6384
9217	14338	14646
9218	5023	6260
9219	14600	17226
9220	2113	7152
9221	7037	8165
9222	13446	20216
9223	3603	18649
9224	13025	11808
9225	7632	766
9226	16120	12327
9227	16778	11807
9228	5946	23361
9229	10088	21693
9230	13949	4973
9231	13237	11621
9232	14968	11473
9233	8912	11349
9234	14364	5900
9235	11568	6652
9236	15293	4097
9237	6943	10871
9238	13244	5953
9239	1432	12801
9240	11798	17183
9241	13952	10651
9242	12959	10659
9243	11388	20270
9244	15944	17658
9245	16211	17108
9246	9782	20049
9247	3299	17605
9248	4377	6743
9249	8361	4715
9250	16441	16921
9251	16400	17029
9252	5615	4902
9253	11288	17129
9254	14222	17821
9255	14313	17344
9256	5188	5933
9257	1926	7817
9258	12942	10266
9259	10689	11516
9260	11240	5866
9261	13495	2987
9262	12585	10374
9263	8214	20909
9264	13114	6131
9265	14275	10204
9266	12431	9745
9267	11443	9540
9268	11295	13878
9269	9573	11865
9270	11635	10455
9271	4042	10404
9272	4244	10651
9273	4426	9890
9274	1970	7468
9275	6215	6238
9276	7005	7203
9277	10527	6902
9278	10948	6630
9279	3075	6697
9280	2396	6175
9281	2943	11002
9282	13884	2646
9283	16431	13364
9284	10880	13480
9285	16176	17072
9286	16069	4352
9287	3676	3349
9288	11364	2131
9289	16589	18633
9290	10209	10514
9291	16278	17110
9292	13578	17394
9293	9989	3052
9294	17303	11640
9295	15491	4762
9296	3523	19416
9297	13989	15385
9298	8732	6088
9299	10958	10598
9300	9997	10488
9301	12235	7978
9302	17964	12741
9303	1687	12020
9304	9133	12719
9305	6493	10809
9306	3115	10139
9307	11977	7603
9308	7356	7898
9309	9457	6773
9310	11909	4388
9311	12692	7313
9312	10082	9960
9313	7168	15976
9314	4403	6163
9315	10498	9190
9316	9742	21016
9317	16646	11568
9318	11220	18739
9319	12913	17110
9320	9854	13020
9321	11711	10481
9322	12908	9613
9323	4307	10148
9324	8444	11250
9325	5874	3344
9326	14068	18712
9327	12808	4937
9328	16356	16726
9329	11831	13204
9330	10357	14508
9331	5318	3919
9332	3143	9571
9333	8278	21827
9334	13679	10413
9335	17267	14927
9336	14383	12794
9337	14506	19582
9338	8778	20216
9339	3257	8791
9340	13705	14833
9341	2867	9513
9342	14744	12233
9343	6252	9458
9344	5849	9084
9345	5950	8896
9346	1202	10438
9347	13895	14898
9348	14001	14871
9349	14748	14319
9350	5481	22830
9351	6099	23110
9352	8135	23087
9353	15627	19087
9354	6881	12007
9355	2862	8085
9356	4255	7913
9357	18084	12539
9358	4588	7885
9359	17753	12292
9360	4104	7364
9361	3939	9754
9362	13084	3751
9363	3026	7005
9364	12860	10620
9365	14495	4322
9366	15285	11957
9367	7474	10634
9368	3727	9000
9369	13500	2835
9370	15088	11050
9371	12266	10262
9372	10214	12126
9373	3067	9877
9374	2580	7251
9375	3574	8592
9376	13236	10198
9377	17536	11715
9378	13825	10480
9379	5799	8760
9380	9118	11749
9381	4110	10521
9382	2614	9684
9383	3856	9471
9384	4201	9528
9385	5155	2275
9386	3127	9125
9387	15760	17223
9388	4006	10879
9389	15659	11029
9390	13717	10960
9391	10223	8829
9392	9429	12560
9393	705	8215
9394	14032	14436
9395	14306	12117
9396	13486	11510
9397	10762	11155
9398	17125	12236
9399	2512	7275
9400	3708	7593
9401	3953	7416
9402	3754	8317
9403	3424	9967
9404	4138	5387
9405	2886	7601
9406	3464	10543
9407	16776	16048
9408	2347	10752
9409	11283	10538
9410	740	12095
9411	3221	8247
9412	3015	17160
9413	1001	8800
9414	8591	9045
9415	14633	10334
9416	15308	15581
9417	14214	11064
9418	15005	12132
9419	13382	10699
9420	3709	7375
9421	13282	10644
9422	13160	6388
9423	6478	7874
9424	11150	14826
9425	12152	10933
9426	4315	9236
9427	7436	5912
9428	4836	8692
9429	10436	11105
9430	6592	15491
9431	17691	11417
9432	1859	8440
9433	9063	12414
9434	4169	5229
9435	876	8559
9436	12131	10558
9437	759	8265
9438	11006	11561
9439	8644	2038
9440	4300	10177
9441	11189	11396
9442	9729	12989
9443	14787	10605
9444	3875	9861
9445	2032	8433
9446	3769	5308
9447	8978	10386
9448	14523	10103
9449	15048	11273
9450	10173	4087
9451	2812	7996
9452	9900	12151
9453	1683	8768
9454	3116	6747
9455	1093	8073
9456	13506	11177
9457	3226	10102
9458	8048	6210
9459	8733	3525
9460	14476	11615
9461	11103	10928
9462	3286	8636
9463	13583	2894
9464	4016	9001
9465	11349	11498
9466	13219	3798
9467	3819	8749
9468	3395	10200
9469	2691	7914
9470	1030	8399
9471	1032	7918
9472	13640	14832
9473	8615	8314
9474	3412	9470
9475	14237	10929
9476	10297	10565
9477	13515	10982
9478	14032	4672
9479	2796	7520
9480	13734	10481
9481	1195	11069
9482	10587	11271
9483	2684	9699
9484	5739	4729
9485	11637	15240
9486	6503	13775
9487	806	8159
9488	12633	20837
9489	12249	15781
9490	12341	13038
9491	13456	14700
9492	12684	18325
9493	7660	12821
9494	7531	21116
9495	7177	20755
9496	6723	16411
9497	11668	13906
9498	10618	18296
9499	10258	15799
9500	9385	19716
9501	9378	19365
9502	8437	16135
9503	10522	14262
9504	11868	21199
9505	6678	15334
9506	8590	19996
9507	13642	21741
9508	1594	8096
9509	4856	7777
9510	7918	22992
9511	14878	12715
9512	17787	12482
9513	7583	12246
9514	7432	12220
9515	13664	17402
9516	3543	9270
9517	16452	14829
9518	11523	10365
9519	1112	8612
9520	1059	8716
9521	6630	20940
9522	7690	21087
9523	11140	11554
9524	13594	12577
9525	3884	10316
9526	4389	10230
9527	4221	10236
9528	4191	10321
9529	4007	10154
9530	12540	10352
9531	12937	5664
9532	12284	5111
9533	2260	9298
9534	12783	15918
9535	12161	17161
9536	13186	11250
9537	3623	8769
9538	17291	12909
9539	12773	10935
9540	13790	11322
9541	10257	11492
9542	8262	22118
9543	9256	4499
9544	8126	13202
9545	3181	8909
9546	1541	10791
9547	2571	7118
9548	2377	6945
9549	1764	9303
9550	9618	12608
9551	4039	9528
9552	14580	14264
9553	7436	505
9554	2039	7020
9555	3348	8606
9556	6198	21338
9557	5203	22796
9558	2932	19523
9559	9959	3698
9560	5369	19065
9561	7830	22713
9562	6197	21932
9563	6688	21444
9564	6412	21035
9565	6854	21804
9566	8224	19669
9567	6463	21285
9568	10846	15066
9569	6747	22942
9570	11303	9356
9571	6769	21206
9572	9779	12832
9573	6471	5317
9574	9056	9544
9575	8599	7662
9576	8621	9621
9577	3716	9818
9578	5687	19981
9579	2573	15879
9580	3389	13649
9581	6033	19913
9582	4220	3132
9583	2374	19653
9584	6654	15547
9585	7816	14846
9586	6130	22198
9587	3345	14738
9588	3793	7611
9589	4014	10297
9590	6653	22505
9591	8239	13454
9592	3667	18326
9593	6920	20421
9594	7973	21185
9595	4117	16399
9596	14467	12000
9597	14765	11567
9598	13748	20656
9599	12796	19254
9600	17526	12037
9601	9430	18799
9602	3665	5253
9603	7465	19029
9604	7815	22582
9605	9894	11150
9606	3072	14277
9607	7132	3942
9608	13741	11490
9609	13317	14264
9610	14366	15544
9611	7502	21491
9612	7481	22433
9613	8474	8809
9614	3335	11049
9615	14965	12310
9616	3064	5778
9617	2103	9308
9618	10423	6376
9619	6847	3801
9620	7949	10097
9621	8079	20238
9622	5936	3796
9623	14678	15256
9624	779	8071
9625	5927	2275
9626	9312	19551
9627	13068	20814
9628	12160	14330
9629	7118	20624
9630	3516	7044
9631	3360	7598
9632	13712	1545
9633	12809	1053
9634	5544	6096
9635	2849	8113
9636	4454	7187
9637	4229	7879
9638	5570	9291
9639	4553	7987
9640	5698	7594
9641	3939	9800
9642	2899	6927
9643	10503	582
9644	3253	6263
9645	10193	6282
9646	10720	527
9647	12846	769
9648	7194	10822
9649	9516	7844
9650	3701	8995
9651	13263	2819
9652	1432	9183
9653	1094	7374
9654	15156	10936
9655	11526	10714
9656	11883	9944
9657	10229	12160
9658	6886	3891
9659	2617	7285
9660	15554	10988
9661	13225	10012
9662	15321	11135
9663	17583	11608
9664	9094	6231
9665	5776	5177
9666	3675	8315
9667	12149	2864
9668	7892	2786
9669	11544	4465
9670	9072	11769
9671	3574	10175
9672	2556	9722
9673	1724	9135
9674	3852	9432
9675	8612	11098
9676	8472	9505
9677	2291	9077
9678	4137	9596
9679	3569	10490
9680	3099	9030
9681	4107	8974
9682	15632	10979
9683	9368	12540
9684	681	8243
9685	13612	11315
9686	10467	3150
9687	8069	4614
9688	14806	11407
9689	10721	11128
9690	9130	1361
9691	17021	11890
9692	11611	1905
9693	15597	11121
9694	3676	9791
9695	9910	7953
9696	10475	10131
9697	2434	7280
9698	4324	3053
9699	4250	5319
9700	10548	4093
9701	10670	1132
9702	3889	7365
9703	3661	7555
9704	3016	7624
9705	2066	12864
9706	5074	5848
9707	3719	8277
9708	13027	10179
9709	10719	12144
9710	12606	9403
9711	9672	10330
9712	3278	9971
9713	2809	7672
9714	8482	6853
9715	3425	10469
9716	13356	15353
9717	1521	8382
9718	8699	10036
9719	4237	3546
9720	2862	7873
9721	8462	4271
9722	12117	9011
9723	3269	10151
9724	2962	17116
9725	780	9167
9726	985	8828
9727	12886	9744
9728	7858	8977
9729	11464	9703
9730	14172	11043
9731	10911	9935
9732	13701	10670
9733	8766	95
9734	7404	2562
9735	9125	9769
9736	9397	12075
9737	9971	2276
9738	10074	6626
9739	3675	7349
9740	3315	10277
9741	8560	7016
9742	6488	7622
9743	6725	19901
9744	3775	7286
9745	11179	11250
9746	10053	3937
9747	5256	2768
9748	4332	9199
9749	13523	2406
9750	8703	13002
9751	5838	2362
9752	3873	9188
9753	9380	16791
9754	6576	15244
9755	15852	3716
9756	9188	6359
9757	17645	11443
9758	1848	8468
9759	11569	10353
9760	9801	1648
9761	4022	5209
9762	10008	2574
9763	12068	1903
9764	880	8523
9765	8399	7734
9766	14121	4094
9767	10035	10343
9768	10901	10363
9769	3280	9944
9770	5430	4181
9771	9811	6815
9772	14695	10913
9773	3040	7325
9774	11006	11531
9775	8104	440
9776	3939	1688
9777	9141	2116
9778	6236	4780
9779	4474	10044
9780	10809	12635
9781	8666	10788
9782	7556	4995
9783	8643	2375
9784	13176	10594
9785	4308	10228
9786	11175	11342
9787	9469	13031
9788	14909	10643
9789	14053	9913
9790	2015	8482
9791	9116	7212
9792	11531	2618
9793	3840	5484
9794	13685	4390
9795	10393	10145
9796	14708	11069
9797	9431	10379
9798	8862	2178
9799	9055	7683
9800	10662	2563
9801	10834	12898
9802	17795	11418
9803	3214	5580
9804	7468	8770
9805	10834	1002
9806	8034	5116
9807	9920	12243
9808	7616	2426
9809	9417	9887
9810	1705	8818
9811	8299	420
9812	3106	6707
9813	8818	0
9814	1119	8088
9815	3221	10073
9816	6859	5084
9817	3533	7571
9818	8824	9401
9819	4538	6832
9820	12301	3764
9821	6907	5434
9822	13032	2668
9823	7142	974
9824	2243	6708
9825	8148	8747
9826	3989	8947
9827	12746	4884
9828	11317	11477
9829	10982	7183
9830	5909	8392
9831	5363	8799
9832	13268	6441
9833	3841	8742
9834	3553	10248
9835	8376	9989
9836	1012	8426
9837	3199	6903
9838	3327	6989
9839	954	8184
9840	10523	9976
9841	11126	10220
9842	3617	8542
9843	7366	13123
9844	13297	10974
9845	3782	9093
9846	4052	7260
9847	14210	9541
9848	9975	9621
9849	10756	10195
9850	2764	7548
9851	4498	2884
9852	8333	10783
9853	2652	9680
9854	11495	12536
9855	13342	1850
9856	6336	6099
9857	8340	7041
9858	8167	2062
9859	2980	9329
9860	3593	19520
9861	10968	14894
9862	2779	15157
9863	2811	10057
9864	4090	7970
9865	1247	7105
9866	6105	22744
9867	15216	12025
9868	6716	21115
9869	10769	2776
9870	3400	7220
9871	2499	11470
9872	15958	17338
9873	15456	14815
9874	3559	7457
9875	6245	19711
9876	13478	21321
9877	10142	15765
9878	12283	12112
9879	8369	10480
9880	14572	10929
9881	6828	20041
9882	6664	5722
9883	16563	15213
9884	14135	14298
9885	5963	769
9886	10142	10207
9887	7169	5592
9888	5688	4929
9889	4613	13904
9890	7437	20434
9891	8536	3496
9892	15536	11258
9893	3857	8827
9894	3478	10515
9895	16091	10889
9896	14864	13561
9897	12594	9492
9898	15433	12511
9899	13644	10482
9900	13223	12039
9901	8716	10155
9902	7840	2717
9903	2817	13392
9904	6477	19019
9905	8520	20113
9906	8540	8559
9907	5626	14284
9908	7947	22788
9909	8228	20162
9910	7727	20640
9911	6200	21158
9912	6359	21325
9913	4285	8233
9914	5561	5686
9915	4576	4650
9916	5774	4890
9917	10906	11047
9918	11870	10053
9919	9500	4822
9920	9515	17607
9921	3894	9784
9922	5568	22889
9923	7212	22858
9924	6475	5772
9925	5739	8485
9926	4489	5633
9927	3195	7031
9928	14174	4613
9929	7066	21186
9930	3958	3373
9931	11151	6370
9932	4203	7319
9933	9044	3367
9934	4608	6950
9935	6221	3121
9936	8762	254
9937	5342	6100
9938	7557	2064
9939	1775	9687
9940	4056	3266
9941	10890	719
9942	3164	8130
9943	2763	6492
9944	2942	15362
9945	16275	12004
9946	9689	10703
9947	8648	6404
9948	10143	14671
9949	9304	14751
9950	14923	10321
9951	17804	11192
9952	10888	11743
9953	11041	2451
9954	7343	20859
9955	7256	21208
9956	4831	17988
9957	9863	21588
9958	6890	19383
9959	8625	18014
9960	7757	21167
9961	6281	21849
9962	6721	22034
9963	6621	22374
9964	10538	12240
9965	5428	23003
9966	3132	13562
9967	10583	11390
9968	1514	7264
9969	542	8527
9970	3956	11420
9971	5274	12415
9972	3441	6756
9973	888	8157
9974	1099	9189
9975	1033	7186
9976	7957	665
9977	17201	11701
9978	4395	3358
9979	4891	7701
9980	7122	4914
9981	9118	11693
9982	3065	8053
9983	12202	13026
9984	11548	10400
9985	12931	13829
9986	14444	16906
9987	1420	7965
9988	3288	10289
9989	11262	10587
9990	898	8797
9991	10609	11751
9992	1067	9330
9993	9577	5520
9994	1371	8367
9995	6054	1355
9996	4020	3340
9997	6348	9265
9998	14985	3632
9999	13455	10418
10000	15653	12578
10001	16580	16835
10002	2041	8030
10003	1642	7428
10004	14393	12310
10005	10610	14492
10006	8278	21992
10007	9533	15877
10008	4462	15321
10009	13512	11397
10010	17126	14857
10011	4034	14580
10012	3070	19355
10013	5853	4122
10014	6724	19717
10015	6837	22091
10016	7842	21648
10017	6826	22272
10018	8599	2318
10019	11608	16905
10020	7050	6332
10021	7788	22082
10022	6829	23138
10023	4804	15524
10024	6677	18453
10025	12064	11539
10026	11184	12715
10027	5951	21864
10028	14522	4107
10029	5935	18234
10030	7695	20248
10031	12209	13794
10032	8726	13465
10033	7053	21253
10034	7683	21583
10035	3424	8975
10036	7452	21018
10037	2468	16221
10038	11270	14538
10039	9603	14302
10040	10170	17023
10041	9813	1448
10042	6744	4143
10043	10420	10821
10044	8711	9560
10045	4812	7236
10046	10528	15052
10047	6956	1683
10048	10882	11888
10049	14504	12014
10050	12167	13242
10051	3755	18098
10052	18053	11607
10053	6633	21356
10054	8570	19211
10055	7725	4121
10056	7310	20565
10057	8304	21749
10058	14114	11140
10059	16802	11303
10060	11865	10767
10061	15845	12045
10062	12348	9316
10063	17586	11750
10064	10224	11927
10065	4387	3649
10066	12194	2543
10067	10985	6565
10068	7101	14216
10069	7738	18261
10070	3562	6594
10071	3651	6648
10072	11775	1561
10073	6159	20079
10074	6611	17853
10075	4392	7003
10076	9968	12102
10077	4317	3997
10078	13397	12000
10079	9898	4579
10080	8874	1645
10081	11756	2037
10082	7032	10658
10083	10631	11346
10084	11054	11019
10085	2386	6375
10086	8309	10455
10087	5980	7617
10088	14045	4258
10089	3146	7331
10090	5245	18618
10091	10720	14865
10092	2840	11139
10093	7115	3671
10094	6496	1242
10095	7512	21905
10096	9174	700
10097	17754	11083
10098	6367	17697
10099	11267	9640
10100	16466	12596
10101	11055	11306
10102	13980	16560
10103	10121	14505
10104	11117	16788
10105	8102	20818
10106	5811	13530
10107	10731	1524
10108	10436	18833
10109	15336	15282
10110	13453	16084
10111	6950	21495
10112	11987	10201
10113	11989	4986
10114	12659	10832
10115	13793	1856
10116	16324	19468
10117	10798	19336
10118	13227	12498
10119	9287	21716
10120	16567	12197
10121	10737	13340
10122	13735	21711
10123	9310	19592
10124	1829	8552
10125	2766	8263
10126	12847	17960
10127	3267	17848
10128	15678	19248
10129	12177	20845
10130	13768	21201
10131	10225	20214
10132	14976	14706
10133	12548	15306
10134	14483	11319
10135	10243	4747
10136	16486	11139
10137	11872	15418
10138	12248	15528
10139	11717	18896
10140	12074	15621
10141	10442	20394
10142	11911	20295
10143	12465	7326
10144	13627	4766
10145	15510	17748
10146	15029	18771
10147	9950	16070
10148	11777	5510
10149	15935	17536
10150	4370	7812
10151	7261	8270
10152	10444	19252
10153	1460	7183
10154	13590	12804
10155	14946	19240
10156	15766	19316
10157	11485	10118
10158	8830	21811
10159	15479	3732
10160	11533	20547
10161	16077	18178
10162	12097	19121
10163	12323	2479
10164	11750	19754
10165	3697	8721
10166	14429	5089
10167	7775	15202
10168	14485	22265
10169	13431	16580
10170	10428	10371
10171	15462	11135
10172	11504	3330
10173	12214	10011
10174	14061	16507
10175	14589	12603
10176	11559	14668
10177	12651	8099
10178	17837	13008
10179	13055	10046
10180	10518	16014
10181	15239	21273
10182	897	8035
10183	12686	11850
10184	7303	14148
10185	11372	7367
10186	13332	12586
10187	8680	15399
10188	7511	20742
10189	10193	1192
10190	16846	14221
10191	11665	13621
10192	12278	12889
10193	10535	1207
10194	1416	7288
10195	5757	22290
10196	1555	9026
10197	15117	20232
10198	13591	5893
10199	13624	11136
10200	12903	19022
10201	16260	18692
10202	13794	11553
10203	10327	10215
10204	6364	16394
10205	12486	4918
10206	11180	1051
10207	11792	20443
10208	10211	2057
10209	14041	19191
10210	11195	20795
10211	14030	2707
10212	14051	4921
10213	15025	12495
10214	13329	4569
10215	798	6683
10216	11780	17793
10217	15370	4357
10218	10422	19370
10219	3581	8429
10220	14038	16580
10221	10796	14484
10222	13353	16521
10223	15498	11505
10224	9744	5924
10225	7684	9864
10226	3240	5808
10227	12089	13184
10228	11859	11250
10229	10379	3478
10230	12746	21403
10231	9847	12926
10232	16638	15771
10233	16101	15601
10234	16609	15909
10235	15510	16223
10236	6225	15608
10237	17658	12564
10238	11325	3121
10239	3194	10150
10240	12719	13130
10241	2739	8227
10242	14771	14499
10243	9608	10834
10244	12408	5212
10245	14177	1586
10246	10097	7617
10247	15141	18180
10248	11522	10256
10249	4050	7726
10250	16315	15389
10251	16325	11156
10252	9190	2205
10253	6118	5174
10254	10720	2769
10255	11374	3524
10256	8574	2944
10257	3557	1690
10258	12694	2020
10259	14937	10418
10260	8441	12044
10261	12881	4572
10262	3328	8581
10263	5225	3520
10264	14415	3248
10265	9733	8599
10266	13199	4909
10267	7196	5522
10268	2722	6790
10269	12335	3942
10270	9839	11168
10271	8713	11351
10272	8182	10614
10273	9560	9464
10274	11106	11458
10275	5215	4937
10276	11754	4416
10277	9959	5278
10278	9524	1616
10279	5534	4655
10280	12751	6543
10281	6940	2694
10282	9404	539
10283	11396	11421
10284	6676	1603
10285	6620	3302
10286	5376	7553
10287	15793	15384
10288	5026	5774
10289	1391	8126
10290	15929	4702
10291	14309	15543
10292	8259	10774
10293	13772	15831
10294	10780	18649
10295	1415	8242
10296	14405	1157
10297	12283	5244
10298	10639	9730
10299	16463	14779
10300	1959	7853
10301	12011	13404
10302	11830	15061
10303	16735	15692
10304	2825	8963
10305	11833	10631
10306	11356	6003
10307	13780	4113
10308	10783	19657
10309	7827	19603
10310	16073	17926
10311	14128	19558
10312	11156	19446
10313	864	8662
10314	10483	7147
10315	12691	7018
10316	3276	5697
10317	16077	11332
10318	11836	18239
10319	14934	12006
10320	835	8871
10321	13300	1756
10322	12651	20262
10323	12837	17195
10324	2999	9448
10325	11263	2164
10326	14931	11864
10327	10953	7782
10328	5310	6146
10329	12455	9496
10330	699	8438
10331	11069	19306
10332	16547	16472
10333	2041	8107
10334	16047	14935
10335	14218	4325
10336	12508	19010
10337	10013	10570
10338	12519	9742
10339	12406	19104
10340	13073	12580
10341	11235	7024
10342	3317	10069
10343	6598	4873
10344	1892	8338
10345	10237	5290
10346	13688	2819
10347	4109	5407
10348	4060	7687
10349	3293	8219
10350	13740	10806
10351	15398	12873
10352	4022	11995
10353	13207	7034
10354	8563	2132
10355	12020	2458
10356	6609	3595
10357	7040	4031
10358	13049	13414
10359	9008	21173
10360	14368	20364
10361	12037	13294
10362	13681	15629
10363	11505	13638
10364	11710	14557
10365	16254	19215
10366	12986	7501
10367	13049	9996
10368	11763	10137
10369	14668	12186
10370	7399	4300
10371	10611	20176
10372	1000	8592
10373	1499	7315
10374	14666	10199
10375	11761	13894
10376	14660	10455
10377	15191	3139
10378	12902	12690
10379	13163	11061
10380	16998	16129
10381	11010	1731
10382	11871	11953
10383	13917	9814
10384	12144	20713
10385	1803	7634
10386	8948	19947
10387	12802	20222
10388	12293	10148
10389	12596	11158
10390	11787	14397
10391	13184	12631
10392	11822	10093
10393	11293	3780
10394	7302	20770
10395	13477	5767
10396	9956	20509
10397	10507	3663
10398	13142	12007
10399	11416	10353
10400	9589	19885
10401	13118	20476
10402	14027	20950
10403	9312	19512
10404	3936	8977
10405	16630	11994
10406	6992	15216
10407	5684	9739
10408	17130	15258
10409	8700	21417
10410	12589	13017
10411	15220	11398
10412	12076	2373
10413	10386	19572
10414	2835	9163
10415	16553	11542
10416	13457	12350
10417	12609	14473
10418	11762	13746
10419	14009	11923
10420	7097	14063
10421	11361	13111
10422	10753	4816
10423	6670	15619
10424	13603	2532
10425	10661	1238
10426	11332	17441
10427	9701	4711
10428	10827	17945
10429	15914	19300
10430	15780	18223
10431	11332	6552
10432	8146	23043
10433	2715	8766
10434	9905	7386
10435	1894	9360
10436	13395	12108
10437	15702	12493
10438	13052	10877
10439	5958	21811
10440	12472	21146
10441	8550	8429
10442	9670	8915
10443	7971	9655
10444	11928	6482
10445	9899	9589
10446	12090	18521
10447	16428	11324
10448	16173	11511
10449	6158	15165
10450	14334	21717
10451	12329	12003
10452	12436	9230
10453	15627	11318
10454	10830	11079
10455	13097	3899
10456	11015	5951
10457	12740	10875
10458	8666	21338
10459	14906	20305
10460	14386	3217
10461	14124	15770
10462	11124	7405
10463	11732	9481
10464	4264	10065
10465	10835	15820
10466	15521	18377
10467	12962	13275
10468	10377	7057
10469	11658	11188
10470	7671	20813
10471	3563	10578
10472	14079	5415
10473	14660	19321
10474	8775	21853
10475	13384	13988
10476	3542	8838
10477	14802	12194
10478	12882	20481
10479	11659	7623
10480	12323	18278
10481	13774	21853
10482	8763	21399
10483	433	8429
10484	1391	7998
10485	9922	811
10486	12734	16133
10487	11645	17936
10488	15024	17031
10489	15548	18692
10490	12942	22120
10491	17404	13588
10492	12185	7440
10493	11380	8897
10494	13546	13153
10495	10864	9241
10496	14998	13127
10497	15988	14876
10498	13955	13444
10499	10631	7366
10500	11752	14547
10501	10662	17013
10502	13712	13616
10503	15268	11009
10504	5334	15395
10505	11762	13601
10506	10917	17457
10507	13268	18566
10508	8957	7549
10509	13194	1406
10510	15558	15293
10511	9683	7840
10512	13108	12817
10513	15219	12194
10514	13408	11675
10515	11758	11564
10516	7221	21322
10517	5489	17337
10518	13965	16135
10519	14211	19882
10520	12413	20626
10521	16796	12176
10522	7752	19654
10523	11316	18410
10524	12047	11776
10525	10206	2457
10526	12963	16005
10527	10275	18735
10528	12370	18019
10529	8772	21798
10530	13937	12813
10531	10989	9823
10532	11961	14534
10533	15184	12769
10534	13872	12125
10535	11219	18171
10536	15896	16594
10537	12779	11612
10538	12622	11696
10539	13814	21945
10540	825	8818
10541	9114	20531
10542	16486	13215
10543	12245	13511
10544	8494	7689
10545	16445	11277
10546	13442	17120
10547	15100	13707
10548	13170	21929
10549	1003	8952
10550	960	7900
10551	13317	15577
10552	12043	19934
10553	12881	1507
10554	11087	2303
10555	14026	19310
10556	15808	20783
10557	3448	10107
10558	13441	12597
10559	12821	7380
10560	10267	16726
10561	2418	8383
10562	10189	1902
10563	1792	6020
10564	9439	12904
10565	1885	11372
10566	11462	2050
10567	12287	7942
10568	15315	20697
10569	7360	20941
10570	15054	12612
10571	16197	12036
10572	12416	14367
10573	9922	6597
10574	16765	12303
10575	14652	21907
10576	14496	22895
10577	12107	18340
10578	15078	19923
10579	11858	2078
10580	16630	11815
10581	10892	5911
10582	4303	16559
10583	11627	20150
10584	16431	16575
10585	8213	21719
10586	7815	20525
10587	11604	10328
10588	10486	13753
10589	9155	9527
10590	12421	12806
10591	12388	13660
10592	2791	15536
10593	11075	13462
10594	10097	15465
10595	11386	12478
10596	7716	22972
10597	5138	15895
10598	15374	12341
10599	11442	16298
10600	12576	12246
10601	12424	13150
10602	6785	20698
10603	8051	19808
10604	2080	9376
10605	2133	6115
10606	11725	10847
10607	3817	9841
10608	2899	6581
10609	4402	6897
10610	10628	10330
10611	14053	20549
10612	12018	17228
10613	11693	17866
10614	17834	12738
10615	7545	19901
10616	8155	22829
10617	13235	14593
10618	11143	19421
10619	10429	9409
10620	5928	10281
10621	15458	11344
10622	8073	22918
10623	7958	22686
10624	11558	10999
10625	3631	10517
10626	12887	12721
10627	8807	18475
10628	6238	15814
10629	7767	20675
10630	13876	13727
10631	7726	20978
10632	7779	21707
10633	16030	11812
10634	15511	11755
10635	15630	12095
10636	12743	12674
10637	11670	20571
10638	12329	13379
10639	16507	18670
10640	15126	14750
10641	10813	16914
10642	15997	14427
10643	13774	17263
10644	3016	11977
10645	13196	15981
10646	16973	12287
10647	13149	13691
10648	10754	13595
10649	6050	1024
10650	11391	19045
10651	9937	15018
10652	16643	12289
10653	13525	15387
10654	13339	14643
10655	13243	17659
10656	12617	12131
10657	2042	13793
10658	9518	17438
10659	10394	15675
10660	13832	12068
10661	13247	15239
10662	12722	14370
10663	15097	15473
10664	12715	13548
10665	5566	15782
10666	3582	1109
10667	11798	9809
10668	13341	4737
10669	10145	3994
10670	8539	4721
10671	8708	21530
10672	10578	1552
10673	10561	5016
10674	11257	20793
10675	13892	20906
10676	16644	12424
10677	1110	7718
10678	14592	22267
10679	4130	5810
10680	14154	21893
10681	12760	1948
10682	6539	20424
10683	16361	19055
10684	2988	6800
10685	16486	11951
10686	8576	3443
10687	9467	2037
10688	14373	650
10689	12946	11621
10690	12624	13236
10691	10759	11423
10692	6726	21906
10693	3201	6492
10694	8369	8598
10695	11576	14600
10696	8187	7368
10697	5924	3036
10698	14860	15427
10699	11769	14474
10700	11369	10236
10701	15550	20668
10702	11271	11532
10703	8639	8648
10704	3670	9687
10705	4170	5651
10706	6192	9262
10707	3642	7164
10708	6648	22028
10709	5138	23317
10710	9177	21390
10711	16362	14971
10712	14830	20661
10713	9668	9688
10714	14484	22386
10715	13950	9903
10716	1949	7367
10717	8049	10387
10718	4492	4549
10719	3870	17302
10720	4811	18319
10721	11042	11837
10722	8764	21519
10723	10920	18932
10724	9611	20530
10725	15317	20015
10726	16388	11339
10727	13555	11346
10728	12747	16351
10729	16343	11425
10730	9029	21260
10731	16484	11309
10732	11379	13869
10733	16106	16956
10734	3550	7009
10735	16996	16298
10736	3004	6975
10737	2023	12318
10738	9781	9696
10739	5700	2468
10740	11798	10730
10741	10032	8199
10742	13920	5341
10743	13740	5113
10744	17418	14866
10745	9707	19708
10746	3425	10195
10747	3485	9981
10748	12688	1173
10749	12093	11162
10750	16033	15638
10751	5555	5829
10752	10373	9475
10753	9356	7775
10754	3423	7335
10755	12852	8993
10756	5093	8221
10757	6067	10923
10758	11312	9797
10759	16457	12094
10760	11784	11219
10761	8843	19361
10762	11571	10844
10763	14847	11734
10764	3093	7986
10765	13297	21427
10766	11426	20657
10767	7446	1163
10768	7294	6221
10769	2581	8114
10770	3342	8244
10771	12345	12544
10772	12726	9288
10773	12991	9829
10774	2297	9889
10775	7520	4125
10776	15351	10591
10777	13392	18696
10778	7247	8060
10779	7347	2607
10780	12793	2241
10781	3207	19275
10782	13143	15478
10783	3825	15632
10784	9904	8223
10785	4226	8927
10786	11411	18253
10787	2952	8156
10788	2740	13291
10789	12557	20292
10790	9800	13981
10791	11660	20980
10792	12224	15921
10793	10455	5900
10794	10696	8725
10795	1181	13809
10796	8367	21235
10797	13893	15173
10798	12448	15191
10799	11952	15309
10800	12814	14791
10801	11797	18113
10802	12866	14783
10803	6742	17909
10804	14711	4985
10805	12577	5068
10806	12648	5425
10807	7641	18704
10808	13060	11603
10809	12362	9120
10810	12341	8957
10811	3389	7766
10812	14776	19028
10813	3526	7371
10814	6747	15879
10815	5312	16329
10816	4474	10165
10817	15623	10614
10818	7434	20889
10819	10077	10862
10820	12626	17379
10821	15760	16244
10822	9109	20272
10823	10168	3376
10824	8643	17843
10825	1342	6305
10826	6485	21571
10827	12664	11501
10828	10202	19969
10829	9254	12451
10830	2997	6605
10831	13055	13085
10832	3028	8235
10833	12173	11061
10834	12079	12098
10835	6033	6105
10836	5857	7238
10837	5970	9273
10838	6234	908
10839	15402	10751
10840	2650	7106
10841	13053	5614
10842	11022	9474
10843	13549	10808
10844	9284	11395
10845	5819	2269
10846	7164	4067
10847	14666	11337
10848	10970	9931
10849	3176	6655
10850	17778	12013
10851	12839	10144
10852	3749	8730
10853	16135	16526
10854	8055	7272
10855	16062	16637
10856	11023	6593
10857	15979	15428
10858	11709	1124
10859	11397	3290
10860	13055	2470
10861	11307	3904
10862	10203	1575
10863	10736	9868
10864	3662	11190
10865	15499	11060
10866	12661	11063
10867	3566	6950
10868	17451	12760
10869	2671	6814
10870	2804	8427
10871	3057	5948
10872	3304	10257
10873	557	8638
10874	3477	7243
10875	1980	9530
10876	14655	10539
10877	2388	8280
10878	5271	5949
10879	2107	9217
10880	12676	10030
10881	12330	19683
10882	9317	4406
10883	8704	19117
10884	14146	19751
10885	14220	21437
10886	9143	20135
10887	16654	11133
10888	7469	12805
10889	15729	11096
10890	5867	7594
10891	13351	10794
10892	8655	12600
10893	14861	11411
10894	6220	21236
10895	14517	14243
10896	14128	11565
10897	13324	10426
10898	13335	14113
10899	10768	12327
10900	1841	7259
10901	10143	10563
10902	11782	20766
10903	11171	10697
10904	10884	13658
10905	9309	18262
10906	500	8596
10907	3450	7052
10908	13711	3667
10909	13944	2783
10910	11318	11575
10911	9159	12064
10912	5908	10005
10913	13492	850
10914	17081	16267
10915	11308	10028
10916	3788	8729
10917	14710	10013
10918	2435	13887
10919	7895	19593
10920	3442	6941
10921	2717	10036
10922	5286	4835
10923	10671	10528
10924	10929	14643
10925	13204	20487
10926	9531	14741
10927	7626	7497
10928	7601	21031
10929	13306	19957
10930	11572	9817
10931	2659	11926
10932	13393	10851
10933	6722	4572
10934	7052	4408
10935	9582	11188
10936	4121	3716
10937	7620	21595
10938	8613	20913
10939	8445	12468
10940	3202	9793
10941	3229	17304
10942	9995	15339
10943	12596	13199
10944	4366	10082
10945	16283	11667
10946	17803	11656
10947	10421	4200
10948	6055	4245
10949	5905	2114
10950	11913	10686
10951	9852	8335
10952	9125	9558
10953	10388	19476
10954	12796	21063
10955	8919	18300
10956	12317	13852
10957	12763	14872
10958	11214	21018
10959	10977	10120
10960	16337	14726
10961	11073	19838
10962	7034	16826
10963	8962	20000
10964	9075	19965
10965	11698	20849
10966	13311	5251
10967	8986	3290
10968	8915	472
10969	2234	9106
10970	3266	10420
10971	3836	8650
10972	4082	8919
10973	12764	13601
10974	12033	17910
10975	13373	16452
10976	12389	18727
10977	7991	7844
10978	2516	9248
10979	12720	14656
10980	12594	11638
10981	16635	15052
10982	12795	10317
10983	12961	9782
10984	12278	13617
10985	9541	9535
10986	14402	2856
10987	3679	2186
10988	1177	9245
10989	12146	9692
10990	12565	7653
10991	6600	3391
10992	12434	12885
10993	6235	22566
10994	6568	18545
10995	14757	11631
10996	3592	18054
10997	2814	7805
10998	4933	13925
10999	3030	17819
11000	1776	14031
11001	7828	14566
11002	3959	3946
11003	2134	10185
11004	1547	13116
11005	3527	8253
11006	2725	10183
11007	2918	9783
11008	3285	15357
11009	3550	510
11010	3448	2609
11011	4114	4240
11012	13736	17905
11013	4737	4890
11014	3422	9104
11015	1281	12912
11016	12725	16802
11017	9484	14432
11018	4321	5888
11019	8803	13082
11020	13514	16453
11021	10360	15401
11022	9209	15773
11023	12715	21490
11024	13585	21387
11025	4006	731
11026	7632	21730
11027	8545	20689
11028	10675	17093
11029	14108	15097
11030	14585	11166
11031	10438	2728
11032	9192	8412
11033	6200	17409
11034	2931	5638
11035	2601	9474
11036	9595	1675
11037	9718	656
11038	12251	6043
11039	7987	9143
11040	11721	4890
11041	8168	6707
11042	10527	13566
11043	6777	3583
11044	12906	1334
11045	7055	1544
11046	7168	2310
11047	5144	7670
11048	3515	2370
11049	1914	6073
11050	3323	8393
11051	10878	924
11052	13132	4766
11053	5775	1004
11054	7530	8427
11055	15802	15477
11056	9854	19948
11057	10037	21375
11058	14757	12343
11059	9124	4564
11060	3066	5867
11061	14540	14390
11062	12366	13487
11063	7901	22373
11064	4384	15929
11065	10908	12822
11066	3267	8089
11067	5170	13833
11068	16232	19907
11069	9498	8955
11070	5657	2011
11071	10448	12028
11072	10665	12582
11073	10219	11540
11074	17676	12796
11075	13322	15664
11076	13701	14718
11077	12144	15310
11078	15371	14620
11079	17040	15268
11080	5700	6970
11081	13790	3325
11082	14176	5812
11083	8125	7666
11084	2502	7149
11085	13188	1473
11086	14874	4931
11087	2325	16404
11088	15439	4478
11089	16869	11740
11090	15312	17849
11091	14193	11389
11092	11902	15635
11093	8335	11536
11094	10644	12423
11095	10105	11578
11096	7530	23192
11097	3596	2669
11098	3948	5726
11099	6443	15003
11100	2367	7248
11101	1661	7607
11102	12312	12029
11103	8992	10021
11104	15635	11363
11105	10279	16455
11106	6193	23048
11107	9140	9724
11108	5870	18083
11109	11053	13276
11110	14642	10274
11111	1116	8295
11112	10667	10721
11113	13875	9682
11114	4303	7147
11115	9284	19576
11116	13797	19731
11117	10773	13164
11118	1812	7854
11119	1608	7437
11120	12325	11138
11121	11577	16641
11122	13788	11490
11123	13743	11165
11124	11701	11261
11125	5699	9505
11126	11260	10276
11127	3730	7035
11128	9601	12091
11129	1566	9095
11130	10308	10958
11131	9730	12145
11132	13431	11487
11133	11124	9873
11134	9787	9211
11135	3348	5799
11136	12232	9779
11137	12663	17034
11138	12481	12373
11139	1919	9511
11140	7447	7785
11141	5891	23486
11142	6275	8601
11143	3503	10203
11144	8257	21528
11145	6998	15377
11146	9973	18903
11147	12304	9649
11148	10603	14017
11149	528	8270
11150	7241	16453
11151	13068	9872
11152	6021	8166
11153	11274	10782
11154	11615	11070
11155	13414	5658
11156	10049	12970
11157	12449	14114
11158	10070	20110
11159	13158	18767
11160	11521	12743
11161	12420	12090
11162	9379	5151
11163	13701	12767
11164	14088	19838
11165	14794	17999
11166	2811	8198
11167	8807	9155
11168	8736	7249
11169	11065	10606
11170	10361	9109
11171	14785	12389
11172	5867	8074
11173	3029	8036
11174	12491	13336
11175	5300	15220
11176	14358	18870
11177	13542	10527
11178	9161	3167
11179	10202	4496
11180	12429	12582
11181	10165	19458
11182	1304	8105
11183	9941	10796
11184	8330	12325
11185	11298	2854
11186	15578	4284
11187	13866	10910
11188	15846	11325
11189	6692	7400
11190	4979	6119
11191	7344	3425
11192	9316	9380
11193	9615	19779
11194	9483	17836
11195	14051	17672
11196	15506	18574
11197	11613	9783
11198	12459	11052
11199	2684	9003
11200	13118	13280
11201	12233	8451
11202	2625	11033
11203	631	10339
11204	9248	15699
11205	13032	11977
11206	13099	9969
11207	8219	671
11208	10781	6482
11209	8655	8063
11210	2628	7341
11211	10129	7055
11212	10354	5444
11213	11203	9632
11214	8147	6554
11215	13417	6127
11216	12371	21270
11217	10297	16165
11218	12327	9746
11219	12786	15454
11220	11663	15415
11221	12759	18794
11222	8779	2661
11223	10133	19706
11224	10198	20414
11225	13670	18618
11226	11247	20925
11227	12577	18270
11228	8989	20568
11229	12174	10550
11230	17130	13165
11231	9896	11967
11232	10041	6010
11233	9239	9934
11234	12353	4267
11235	2591	6915
11236	2999	7882
11237	11504	3760
11238	10626	10054
11239	14162	14408
11240	10237	16633
11241	8271	12544
11242	5523	3667
11243	12822	1186
11244	10640	3994
11245	13220	17141
11246	6769	16621
11247	9847	14458
11248	6872	6105
11249	12684	13139
11250	9656	14598
11251	10975	11839
11252	8658	13034
11253	15735	19188
11254	11931	18951
11255	1065	8893
11256	1669	11498
11257	6704	10370
11258	9392	19898
11259	6333	8873
11260	12569	10889
11261	7589	15379
11262	9122	1518
11263	7974	11098
11264	2210	7539
11265	8744	10372
11266	5623	9119
11267	4336	5813
11268	9663	17480
11269	509	8701
11270	7733	20601
11271	8031	12828
11272	9405	19195
11273	8316	5011
11274	7110	6444
11275	2940	14574
11276	11803	10555
11277	5579	2747
11278	8015	18858
11279	7706	5110
11280	17634	11919
11281	3945	10417
11282	12734	1382
11283	2902	6149
11284	13925	19609
11285	11760	19927
11286	16361	11002
11287	5997	11205
11288	12766	17708
11289	12416	14759
11290	12922	11394
11291	13484	15952
11292	16557	18718
11293	14314	11358
11294	11390	16899
11295	15195	20074
11296	13114	17724
11297	16072	19215
11298	12196	20983
11299	8277	5712
11300	8298	1883
11301	15027	15611
11302	7111	17852
11303	7706	11256
11304	3993	10082
11305	3645	10573
11306	4011	9023
11307	3076	8500
11308	9482	9377
11309	535	8071
11310	941	9283
11311	10480	5739
11312	15429	19562
11313	12066	9636
11314	4036	9979
11315	5980	6550
11316	11037	11917
11317	7017	8014
11318	11653	13300
11319	8583	6127
11320	18029	12648
11321	7402	7775
11322	13276	9908
11323	16159	19366
11324	11265	12703
11325	11420	10832
11326	14994	10226
11327	9625	13247
11328	10654	9037
11329	16734	11986
11330	3276	6785
11331	12830	10109
11332	3249	10206
11333	10305	1525
11334	12714	1792
11335	12003	885
11336	10929	10830
11337	7620	2565
11338	10539	10305
11339	10287	1001
11340	12474	4059
11341	6026	3333
11342	8273	7454
11343	9334	10356
11344	14948	3021
11345	10303	12416
11346	10091	12879
11347	13169	10276
11348	10955	15084
11349	12770	15076
11350	5345	2370
11351	10942	15791
11352	3769	7781
11353	3055	10017
11354	3611	10098
11355	14376	3771
11356	11968	12120
11357	5679	7680
11358	12502	15773
11359	8673	10345
11360	9757	762
11361	10350	12708
11362	12610	14089
11363	11054	12209
11364	10034	6197
11365	14549	11583
11366	15105	21156
11367	15155	20614
11368	11172	19926
11369	12000	3689
11370	9496	1276
11371	7281	4620
11372	11113	11590
11373	15350	3991
11374	10121	10817
11375	10889	10406
11376	9888	13633
11377	14876	10120
11378	2974	9150
11379	3735	9958
11380	10781	6525
11381	15256	13203
11382	16521	11626
11383	12655	10755
11384	10384	9254
11385	9370	782
11386	12726	12423
11387	2556	6910
11388	7650	22804
11389	6556	7206
11390	8932	7378
11391	12120	11004
11392	15540	16059
11393	8760	13083
11394	3816	7734
11395	4032	8137
11396	9076	12355
11397	9843	12978
11398	15182	16826
11399	7814	22815
11400	9424	6204
11401	9953	15931
11402	11868	20153
11403	11769	17293
11404	4697	5512
11405	3912	7961
11406	3287	789
11407	8893	19969
11408	3343	9835
11409	14651	11758
11410	5009	8120
11411	12794	11926
11412	4315	7002
11413	8468	12151
11414	10493	18047
11415	5160	12840
11416	13976	17252
11417	10522	20029
11418	13116	9824
11419	11203	8813
11420	8973	10921
11421	15869	12911
11422	15063	17146
11423	14376	14911
11424	14439	5003
11425	13837	1108
11426	15238	3283
11427	8663	20961
11428	12213	20409
11429	9224	18441
11430	3648	5340
11431	8265	21473
11432	13945	5756
11433	4538	9418
11434	3974	9652
11435	15420	11103
11436	11392	9767
11437	17656	11508
11438	3871	7068
11439	12618	9983
11440	3800	8832
11441	7870	4581
11442	3458	5665
11443	3226	10838
11444	2695	7031
11445	3498	2745
11446	8251	12505
11447	14501	18429
11448	6073	4419
11449	11458	19239
11450	2790	6830
11451	3019	6755
11452	3336	6820
11453	11674	10948
11454	12859	21703
11455	12245	4673
11456	8982	9135
11457	10873	10938
11458	11694	9743
11459	14453	1454
11460	9274	12069
11461	10934	10175
11462	15958	13307
11463	14815	15150
11464	3192	6111
11465	12167	10859
11466	1987	5844
11467	1146	7064
11468	10264	9608
11469	1565	6157
11470	14282	15507
11471	1645	6255
11472	12410	20530
11473	10672	15925
11474	9572	5872
11475	7051	20537
11476	10145	9575
11477	14263	11170
11478	16876	16245
11479	13963	11493
11480	11858	14049
11481	6815	15645
11482	10945	11411
11483	6303	4869
11484	11720	1236
11485	12307	9261
11486	14736	19558
11487	12538	18142
11488	15499	10915
11489	3641	15009
11490	17885	12422
11491	9186	11079
11492	3038	9427
11493	17580	13152
11494	14770	22453
11495	11933	18386
11496	9233	19171
11497	6713	8213
11498	7711	4002
11499	13549	4421
11500	15224	4377
11501	9788	19595
11502	6760	1137
11503	9291	2264
11504	15805	13259
11505	8462	11269
11506	3498	1015
11507	1532	8754
11508	1800	8031
11509	14788	19795
11510	4148	9806
11511	8662	9092
11512	3105	15498
11513	13899	15069
11514	4315	10291
11515	12510	13490
11516	8862	14900
11517	8551	18233
11518	7455	14578
11519	5508	13384
11520	11800	12960
11521	10443	17088
11522	15526	3891
11523	12866	1081
11524	2923	15415
11525	11254	15236
11526	14320	21902
11527	9439	8115
11528	12154	16903
11529	12100	16889
11530	11547	15656
11531	8246	9248
11532	6588	18802
11533	4503	19151
11534	12655	13291
11535	11286	13419
11536	9122	19678
11537	5492	6110
11538	15643	17368
11539	5443	18664
11540	10812	12756
11541	12663	20973
11542	7226	22890
11543	3861	7201
11544	2411	8484
11545	9246	13504
11546	6541	21767
11547	2610	10611
11548	4289	1127
11549	14086	5063
11550	4737	2261
11551	3581	8690
11552	3646	8706
11553	2285	5968
11554	4217	7770
11555	3104	6984
11556	3699	7796
11557	2926	10078
11558	5337	5841
11559	4234	1909
11560	6821	20339
11561	4324	5977
11562	6601	20636
11563	15363	4755
11564	4072	1978
11565	5663	21662
11566	3345	9491
11567	1337	8511
11568	2415	6584
11569	12719	2537
11570	11958	16487
11571	10992	16986
11572	14057	20433
11573	3179	8008
11574	10151	14204
11575	7866	20739
11576	1951	9007
11577	12383	20213
11578	15015	20050
11579	14049	20132
11580	7946	15110
11581	6717	21034
11582	3239	2355
11583	4262	3897
11584	4366	3827
11585	2097	9082
11586	14189	20862
11587	4427	14414
11588	9501	16060
11589	3855	17898
11590	11762	20665
11591	12739	18874
11592	7524	22823
11593	8397	5464
11594	10916	15424
11595	14000	16010
11596	14642	9881
11597	11245	11956
11598	16444	15404
11599	7560	18704
11600	11727	1762
11601	3812	8458
11602	6361	1659
11603	7215	1884
11604	10410	813
11605	4481	7791
11606	13326	10129
11607	16891	11269
11608	13006	13134
11609	7825	22765
11610	15292	20954
11611	1956	8707
11612	15082	10497
11613	14958	22452
11614	6222	7899
11615	7578	22371
11616	7726	21651
11617	8332	12528
11618	8742	20531
11619	10975	15043
11620	11338	13619
11621	11407	13525
11622	9840	16828
11623	10890	13893
11624	10898	9961
11625	16531	14762
11626	11321	1803
11627	13867	15153
11628	11352	16380
11629	6756	23036
11630	11720	12500
11631	6952	20916
11632	10268	9405
11633	2538	9799
11634	1892	8764
11635	13266	3349
11636	6885	21424
11637	3359	12217
11638	3213	830
11639	10412	11701
11640	3534	6774
11641	3534	1784
11642	847	8011
11643	3503	15734
11644	15256	18797
11645	14065	22390
11646	9644	20750
11647	1242	8081
11648	14532	14901
11649	14360	10448
11650	9194	18446
11651	8748	16653
11652	11699	15339
11653	9866	21096
11654	9614	14225
11655	6923	12145
11656	11734	9036
11657	3250	6058
11658	14676	4573
11659	4130	9268
11660	2612	7650
11661	2698	8284
11662	12728	1644
11663	8091	4555
11664	7679	12702
11665	6767	2069
11666	7247	18035
11667	6736	6283
11668	7918	22769
11669	10368	9698
11670	14085	9920
11671	4412	4951
11672	1028	9449
11673	7917	492
11674	12663	11998
11675	11676	10996
11676	4019	9273
11677	9152	7055
11678	554	8304
11679	7703	3016
11680	12058	15927
11681	14497	10749
11682	15611	10734
11683	8479	14997
11684	8783	21377
11685	2871	6685
11686	7836	2385
11687	7283	20808
11688	7904	19426
11689	3796	10066
11690	13470	15692
11691	12753	13019
11692	17262	14567
11693	15203	15441
11694	14407	15586
11695	10924	16325
11696	4836	2838
11697	7935	10697
11698	8732	11537
11699	2108	13551
11700	11753	15168
11701	9711	12295
11702	10457	11895
11703	11583	15914
11704	10532	4689
11705	11609	16402
11706	16920	15254
11707	9578	2397
11708	12308	13720
11709	3908	10655
11710	732	8377
11711	10159	2351
11712	11270	3419
11713	10329	8069
11714	11675	11548
11715	6616	14052
11716	9369	12900
11717	10635	13192
11718	12696	13661
11719	8980	20482
11720	8187	21475
11721	9517	13667
11722	12690	4495
11723	8781	11778
11724	3643	7248
11725	4312	9078
11726	5683	19197
11727	4881	6245
11728	15967	17146
11729	2318	6280
11730	12862	9437
11731	11882	9712
11732	13997	12788
11733	14727	16553
11734	1640	7134
11735	8784	5818
11736	10622	11999
11737	8481	21022
11738	4798	2766
11739	10831	3289
11740	11173	20127
11741	3720	5510
11742	8143	21791
11743	11559	16471
11744	9098	19757
11745	15905	13077
11746	17064	11740
11747	14550	12612
11748	12689	7082
11749	12755	8443
11750	10186	9571
11751	12589	12559
11752	11834	11418
11753	13212	13476
11754	12139	12530
11755	12651	12073
11756	12197	12067
11757	15704	13994
11758	9276	14452
11759	1801	8386
11760	12638	15902
11761	9783	19819
11762	6707	3768
11763	12993	13415
11764	13754	14922
11765	12988	14871
11766	11742	7506
11767	5970	13788
11768	4396	8455
11769	10228	14437
11770	7635	3886
11771	18026	12037
11772	13332	982
11773	9480	9156
11774	14461	11373
11775	11471	9459
11776	11038	780
11777	1792	7675
11778	1116	8449
11779	8172	10327
11780	1164	9956
11781	17170	13237
11782	11850	10947
11783	14746	11912
11784	11849	9987
11785	13613	10135
11786	13201	21443
11787	14578	14425
11788	15819	14681
11789	8859	21679
11790	7436	22288
11791	14164	9975
11792	9740	9728
11793	9865	9838
11794	6559	21661
11795	14873	13679
11796	3121	1155
11797	7555	1116
11798	7273	3952
11799	3030	7851
11800	12208	1014
11801	7384	10236
11802	11595	10974
11803	13472	19264
11804	14330	10537
11805	7459	20515
11806	9526	12022
11807	15846	11089
11808	5507	14095
11809	3616	7588
11810	10991	10341
11811	10506	11593
11812	4397	1308
11813	7298	9228
11814	9494	7367
11815	14063	15254
11816	13216	10673
11817	14625	16956
11818	11594	20845
11819	3543	6093
11820	8736	20930
11821	8200	20277
11822	9141	10395
11823	4844	11774
11824	8288	21261
11825	14517	9873
11826	14107	12610
11827	15800	17666
11828	14258	20398
11829	9730	14046
11830	14856	20594
11831	6461	20405
11832	9385	9931
11833	1749	6524
11834	9153	10949
11835	10125	10512
11836	13672	15911
11837	13228	15697
11838	12570	6320
11839	12206	5855
11840	3061	7410
11841	10265	2483
11842	11217	9695
11843	15754	18176
11844	15592	10917
11845	16295	11700
11846	10661	9841
11847	9852	10044
11848	11534	11483
11849	10972	10663
11850	11826	10454
11851	9654	19622
11852	3083	6030
11853	2201	8776
11854	5098	8994
11855	3528	7261
11856	2504	7187
11857	16027	18684
11858	12919	10988
11859	16622	11857
11860	12559	18462
11861	11395	10208
11862	15970	12340
11863	11435	7522
11864	11221	17673
11865	13230	13190
11866	13249	2071
11867	10988	6724
11868	12346	6697
11869	9217	18769
11870	13160	9795
11871	7635	22721
11872	12347	9804
11873	3572	6782
11874	10640	8828
11875	16654	15175
11876	6693	6989
11877	13524	10075
11878	9937	17185
11879	12840	10051
11880	11033	14086
11881	14175	892
11882	9240	10488
11883	8621	5552
11884	8682	11599
11885	2956	7742
11886	13283	10538
11887	10019	9682
11888	7829	17879
11889	3375	8172
11890	8225	2660
11891	6414	22271
11892	11679	12962
11893	1241	7162
11894	14906	14715
11895	5092	9641
11896	14878	4570
11897	6713	8419
11898	14841	4299
11899	5425	4350
11900	12309	10563
11901	5651	2514
11902	1487	7159
11903	13768	12820
11904	6298	3888
11905	14171	3450
11906	9091	11065
11907	3565	5229
11908	14551	664
11909	8456	9323
11910	3811	1243
11911	9497	10810
11912	5768	6396
11913	17964	11798
11914	2059	8933
11915	12905	10267
11916	12470	10013
11917	14954	19490
11918	8227	21184
11919	9031	19665
11920	1924	7483
11921	13343	2964
11922	13048	17504
11923	12149	9839
11924	11675	17180
11925	8929	21901
11926	15184	4590
11927	9969	20189
11928	4185	9140
11929	15132	13286
11930	14262	11246
11931	6009	6255
11932	12517	9452
11933	10008	9795
11934	11555	9667
11935	9650	7675
11936	16602	11928
11937	11938	11812
11938	1565	7279
11939	11603	10108
11940	12492	17733
11941	11569	14426
11942	3686	7976
11943	16163	17782
11944	5920	8773
11945	12940	9437
11946	1090	8804
11947	13733	14438
11948	15019	15778
11949	14697	14796
11950	15060	15256
11951	15350	16057
11952	3755	1253
11953	2801	6376
11954	14842	16619
11955	12692	17263
11956	15254	18738
11957	14499	11009
11958	14537	13950
11959	14576	14863
11960	10920	12308
11961	9432	16379
11962	15412	16698
11963	13752	20296
11964	14216	10156
11965	15570	12372
11966	12177	16703
11967	10728	12417
11968	16041	16051
11969	13044	10327
11970	14664	16595
11971	10810	2242
11972	11644	11001
11973	14327	15184
11974	12304	18080
11975	8304	12328
11976	12407	17452
11977	15207	19420
11978	12140	16253
11979	13319	9790
11980	12866	16783
11981	8455	21379
11982	10120	14833
11983	8600	21706
11984	15029	16690
11985	13516	6629
11986	9380	11655
11987	7244	6043
11988	13579	6175
11989	4472	2222
11990	12468	8804
11991	14231	16423
11992	15585	19407
11993	9642	21255
11994	11678	15900
11995	15506	18880
11996	9742	14846
11997	2877	14785
11998	11405	10788
11999	11239	11296
12000	5876	16705
12001	7122	7621
12002	12487	16573
12003	4441	2342
12004	10532	1944
12005	7959	8961
12006	10145	1242
12007	12975	1771
12008	8854	8301
12009	3634	778
12010	5200	3295
12011	8864	5318
12012	3472	6156
12013	12547	15166
12014	13578	5552
12015	7290	4359
12016	4531	7672
12017	11407	16644
12018	4354	19249
12019	12206	13350
12020	10519	19236
12021	6501	9729
12022	4867	2564
12023	11009	17198
12024	11495	12663
12025	14303	12030
12026	6828	10759
12027	12916	9841
12028	12306	13160
12029	12262	17498
12030	9241	19368
12031	5469	6585
12032	10873	3603
12033	8172	6029
12034	6860	21231
12035	7290	22272
12036	7737	21616
12037	1352	9333
12038	6264	21426
12039	8038	21178
12040	7556	21469
12041	14750	15260
12042	3345	10288
12043	9125	19916
12044	2868	15502
12045	2002	9670
12046	13043	21155
12047	9075	13880
12048	9243	19012
12049	16101	16777
12050	14050	17748
12051	15210	15608
12052	3975	2687
12053	3824	3311
12054	1668	8669
12055	4048	10567
12056	12162	20510
12057	12481	11009
12058	10314	5982
12059	10013	1265
12060	4374	7960
12061	11035	2799
12062	9675	10900
12063	9834	2388
12064	10005	1310
12065	6754	21890
12066	7846	4344
12067	7697	5289
12068	5957	16694
12069	10713	6454
12070	10696	658
12071	6319	5468
12072	6889	4578
12073	1714	6086
12074	5288	8634
12075	3302	8669
12076	8966	10321
12077	6622	11005
12078	850	12110
12079	6810	10226
12080	3552	2990
12081	14694	19949
12082	12243	9547
12083	12575	6060
12084	13317	15029
12085	15039	16529
12086	10425	14291
12087	11082	14405
12088	10355	15212
12089	5565	18265
12090	8508	7873
12091	9792	520
12092	9485	18880
12093	3854	5582
12094	13693	17735
12095	10545	5963
12096	14149	16828
12097	6357	17185
12098	7503	16513
12099	9121	21788
12100	13506	18302
12101	11740	14078
12102	9301	10071
12103	10862	10818
12104	6094	6212
12105	8699	7484
12106	12843	6287
12107	14069	4769
12108	13758	11635
12109	8809	10231
12110	10578	10145
12111	16784	13154
12112	2794	8132
12113	12322	7293
12114	11517	9073
12115	12141	8871
12116	9133	19106
12117	13821	9916
12118	1578	8384
12119	7209	10995
12120	10782	6064
12121	12657	6205
12122	3168	7801
12123	9196	10953
12124	15780	12965
12125	13023	6230
12126	12007	16766
12127	16397	12855
12128	8714	8110
12129	3292	6630
12130	8408	22108
12131	16418	17934
12132	4773	5860
12133	1611	7701
12134	9504	8880
12135	3725	9089
12136	4077	5153
12137	14088	11505
12138	8914	10734
12139	11046	9927
12140	3478	19487
12141	8726	8272
12142	14138	13879
12143	13237	18129
12144	3252	7278
12145	3767	6920
12146	11596	3413
12147	3074	5461
12148	2887	12251
12149	13249	13313
12150	8213	2392
12151	6158	2157
12152	9579	3897
12153	16063	12470
12154	3756	7992
12155	2838	7909
12156	10371	11409
12157	15291	15031
12158	10894	19516
12159	6683	16673
12160	15129	19988
12161	3800	18546
12162	10074	11774
12163	3449	12722
12164	12416	13086
12165	17222	14862
12166	6677	22236
12167	5291	6238
12168	15200	19829
12169	8995	9558
12170	6315	4615
12171	8978	17487
12172	10654	16288
12173	10210	1949
12174	13007	2716
12175	13274	19611
12176	1249	9016
12177	8784	20337
12178	8420	12177
12179	3756	597
12180	2468	7334
12181	9080	15516
12182	17176	12346
12183	16750	11408
12184	4328	10000
12185	6858	6364
12186	14015	15327
12187	16226	13185
12188	4427	3680
12189	9081	10967
12190	9262	11761
12191	14001	17447
12192	10224	17177
12193	9787	11026
12194	8489	13033
12195	14241	16103
12196	8998	20830
12197	6800	18587
12198	7304	20984
12199	10785	1906
12200	15313	16512
12201	9507	762
12202	10282	12299
12203	13239	13954
12204	13900	14321
12205	13005	12628
12206	10770	856
12207	10755	14726
12208	11585	17210
12209	5461	7404
12210	10921	19728
12211	7515	2165
12212	3928	9153
12213	3947	2848
12214	3796	10527
12215	3634	10556
12216	3545	6965
12217	16266	11769
12218	12726	10604
12219	13831	11435
12220	16680	16319
12221	15621	18562
12222	7422	15612
12223	13411	1775
12224	14689	12223
12225	3231	7755
12226	8585	14034
12227	10998	1275
12228	7443	19680
12229	6709	21805
12230	7738	19823
12231	11246	16272
12232	8350	18740
12233	5065	3571
12234	1134	8486
12235	1167	8475
12236	13089	17048
12237	6484	15331
12238	10322	15513
12239	8512	7065
12240	7890	21820
12241	8741	14484
12242	8201	14444
12243	1809	7942
12244	14489	21987
12245	14248	9887
12246	8188	15375
12247	3614	8084
12248	12136	11143
12249	3354	10172
12250	14289	11268
12251	15487	11181
12252	14664	11297
12253	15950	11937
12254	15156	10273
12255	17493	11326
12256	14266	17879
12257	1431	8454
12258	8679	6960
12259	11318	10199
12260	11453	10695
12261	5538	1926
12262	1179	8743
12263	12538	8727
12264	13422	16488
12265	12875	12896
12266	13181	13889
12267	11740	9170
12268	2679	6669
12269	14950	15694
12270	9029	21555
12271	168	11590
12272	6168	8290
12273	9171	10522
12274	7499	22136
12275	883	9029
12276	16872	13412
12277	15045	22005
12278	3266	13546
12279	9832	20286
12280	11918	20387
12281	12883	20717
12282	6761	18685
12283	10382	9369
12284	4696	9224
12285	3742	9863
12286	4689	7740
12287	3808	6689
12288	17255	14713
12289	12816	16495
12290	13164	21299
12291	9586	14675
12292	3331	14030
12293	8332	2845
12294	3995	13980
12295	16118	13089
12296	15610	17518
12297	11236	5685
12298	578	8705
12299	2587	8503
12300	12087	12998
12301	8770	8242
12302	6219	6698
12303	1850	9278
12304	13228	14369
12305	2522	7542
12306	15405	15475
12307	13282	16517
12308	11815	11108
12309	13772	11844
12310	12948	14453
12311	14517	14349
12312	6209	4868
12313	15724	17513
12314	3517	9707
12315	3657	9852
12316	8577	20170
12317	10271	18846
12318	8511	3539
12319	11597	5531
12320	11861	9659
12321	10018	6491
12322	8600	12936
12323	454	8735
12324	504	8368
12325	11565	19148
12326	13256	18371
12327	3860	2216
12328	11720	7827
12329	13895	14127
12330	15570	10693
12331	9924	8726
12332	8047	14560
12333	10604	16030
12334	10634	9067
12335	8499	12047
12336	9468	15080
12337	4199	5696
12338	2292	9442
12339	9216	19865
12340	9397	19127
12341	14788	11454
12342	11025	13040
12343	14579	19954
12344	14024	20463
12345	6191	16568
12346	10321	16779
12347	4076	7563
12348	5042	10442
12349	2674	10705
12350	10093	10658
12351	6340	5799
12352	4302	10921
12353	12082	4218
12354	10335	9624
12355	13831	1281
12356	8781	19501
12357	10673	3086
12358	13523	21023
12359	3138	7277
12360	3084	7309
12361	9664	20881
12362	9349	19813
12363	2045	9691
12364	3772	9729
12365	11255	13182
12366	2580	7400
12367	14444	15398
12368	13048	18982
12369	16459	16708
12370	12509	12873
12371	12831	17020
12372	8430	20167
12373	7249	22677
12374	7208	20816
12375	11898	18769
12376	6603	2116
12377	6689	2061
12378	7791	518
12379	12161	10278
12380	8924	12223
12381	7101	22276
12382	13341	10274
12383	12191	11173
12384	8955	13021
12385	12245	18348
12386	9889	13972
12387	3977	5484
12388	12832	19213
12389	7564	20752
12390	14561	2745
12391	13967	3653
12392	10972	6861
12393	828	10190
12394	3541	9425
12395	3195	8164
12396	17269	13711
12397	5145	3810
12398	9525	9299
12399	8489	6616
12400	3175	7630
12401	5777	4209
12402	6357	22020
12403	4149	2196
12404	6165	4081
12405	11076	945
12406	10337	10422
12407	5788	1096
12408	3872	9058
12409	4904	10205
12410	7549	9068
12411	5899	5801
12412	743	8206
12413	4406	4269
12414	2739	9921
12415	12443	4968
12416	6327	1218
12417	10318	13292
12418	9186	19598
12419	7301	18389
12420	3682	7281
12421	10552	10127
12422	14074	12774
12423	15352	12445
12424	17769	13064
12425	3429	7554
12426	15796	11389
12427	8508	17965
12428	12952	1622
12429	3483	17087
12430	8698	14976
12431	7422	11980
12432	3636	1683
12433	13411	13355
12434	10033	14675
12435	12502	11130
12436	10435	11768
12437	6402	22615
12438	8257	21284
12439	4590	7821
12440	14344	12543
12441	3658	10434
12442	7649	22903
12443	12401	12006
12444	4519	13107
12445	12825	9072
12446	17746	11880
12447	17046	11647
12448	2776	7996
12449	2840	7934
12450	2468	11907
12451	11550	10348
12452	6989	22449
12453	7489	13535
12454	9180	12221
12455	9299	12532
12456	6818	22494
12457	5045	9874
12458	10302	4639
12459	10740	16012
12460	10537	10407
12461	7918	17472
12462	9692	17123
12463	8633	7590
12464	1555	7404
12465	14031	17023
12466	15626	17175
12467	8278	7211
12468	6730	8365
12469	7374	20037
12470	3694	7822
12471	13660	20109
12472	16166	18645
12473	10333	14924
12474	8226	6807
12475	9940	12409
12476	8560	9586
12477	10593	9281
12478	9400	11228
12479	10529	8860
12480	15992	4086
12481	14122	17694
12482	2649	7247
12483	6525	3080
12484	11424	11647
12485	15393	13601
12486	2902	7667
12487	1116	13358
12488	8994	1853
12489	8808	3563
12490	8844	317
12491	8106	11477
12492	7279	21509
12493	15098	17090
12494	16736	16669
12495	9648	13443
12496	15464	13218
12497	14212	12048
12498	13563	9777
12499	2823	8480
12500	6779	17869
12501	12886	2193
12502	12661	16660
12503	3571	7911
12504	8064	10206
12505	3652	17175
12506	5605	2088
12507	3498	7850
12508	10140	5514
12509	1523	8238
12510	7574	11622
12511	14929	12693
12512	14823	20108
12513	10350	6868
12514	11764	9485
12515	11968	8690
12516	10790	971
12517	3467	9024
12518	5915	6108
12519	15469	17125
12520	10735	9693
12521	1408	8076
12522	11822	7774
12523	16455	14715
12524	11943	7483
12525	3345	15649
12526	5299	14882
12527	14775	14989
12528	12220	12233
12529	13875	11538
12530	3105	8411
12531	2427	9632
12532	4987	6014
12533	12415	13049
12534	15234	4809
12535	7101	5078
12536	3946	19995
12537	11478	11720
12538	2330	6068
12539	4413	7604
12540	3830	5644
12541	17578	11326
12542	13678	21122
12543	12409	13206
12544	13177	21713
12545	3610	7736
12546	14578	19386
12547	12721	11384
12548	11470	18823
12549	7756	4571
12550	6571	23093
12551	9173	16797
12552	17864	12666
12553	15663	15724
12554	15751	15671
12555	16912	13113
12556	16829	13290
12557	4163	7759
12558	7392	15013
12559	9279	10266
12560	2801	12513
12561	12966	13059
12562	10619	11669
12563	17616	12448
12564	13561	12894
12565	14481	15582
12566	6904	3268
12567	9417	9571
12568	13460	10656
12569	12016	10841
12570	9751	9781
12571	14778	10997
12572	16826	14608
12573	11401	16134
12574	12857	14471
12575	7255	19406
12576	4433	7927
12577	10656	8170
12578	9300	17137
12579	5276	18929
12580	13631	6616
12581	16246	11332
12582	6281	10746
12583	10005	2960
12584	6712	15408
12585	10395	10578
12586	1260	9395
12587	8957	8723
12588	8496	10596
12589	2231	14487
12590	7501	14023
12591	7033	7458
12592	11656	10849
12593	11278	8712
12594	6516	22954
12595	12038	20876
12596	13955	16812
12597	11988	16332
12598	10256	8474
12599	6281	16641
12600	7615	21199
12601	3682	7168
12602	3919	9431
12603	4221	10030
12604	12786	12515
12605	14458	15759
12606	8220	2772
12607	12196	10424
12608	9008	21874
12609	13743	5205
12610	11641	8634
12611	14289	2662
12612	11270	4540
12613	13431	5906
12614	11676	10609
12615	4078	6922
12616	13351	10591
12617	13156	10027
12618	14233	15155
12619	10883	13348
12620	7992	22899
12621	17713	12684
12622	10058	18340
12623	9521	14078
12624	8641	19411
12625	10588	16959
12626	14477	12791
12627	12822	11283
12628	2453	8117
12629	11081	1832
12630	12464	12012
12631	5726	3207
12632	14642	12073
12633	14628	12159
12634	13536	1169
12635	3517	7494
12636	3884	9663
12637	3460	1529
12638	7597	12329
12639	5674	10228
12640	15464	13087
12641	14048	12902
12642	14640	19623
12643	13685	19813
12644	3317	16946
12645	11311	13965
12646	3556	9814
12647	12969	16445
12648	12612	16350
12649	10387	13558
12650	6288	22986
12651	3859	19524
12652	11530	12681
12653	8755	11234
12654	8824	9793
12655	7101	21123
12656	11164	18008
12657	1295	9205
12658	5201	10776
12659	12257	18183
12660	11563	21044
12661	9946	7696
12662	15552	18111
12663	11934	15020
12664	3988	1847
12665	9929	12918
12666	11523	12233
12667	7051	16434
12668	3487	10152
12669	10097	16257
12670	8776	21967
12671	13836	11188
12672	10321	6221
12673	4068	7478
12674	4344	10295
12675	3709	10482
12676	14166	11685
12677	16282	12099
12678	4159	2845
12679	13636	4893
12680	10548	9504
12681	3369	6069
12682	6141	19681
12683	7159	9119
12684	3347	8363
12685	14577	9985
12686	13348	11916
12687	8958	10748
12688	8698	12604
12689	9927	9795
12690	5341	8688
12691	10965	9523
12692	3994	6898
12693	2879	6512
12694	9362	10329
12695	15763	16830
12696	7868	23034
12697	12740	5920
12698	12798	15242
12699	7821	23031
12700	1412	8507
12701	9788	12701
12702	8996	19769
12703	10364	2504
12704	3858	10137
12705	3906	10479
12706	2017	8806
12707	4078	9642
12708	3830	10020
12709	3455	797
12710	6441	3922
12711	3936	10582
12712	7766	22537
12713	7541	7983
12714	12540	21075
12715	4787	16269
12716	11515	16376
12717	14107	18228
12718	3068	14952
12719	10065	892
12720	5153	14437
12721	11848	20210
12722	13787	21474
12723	8173	1942
12724	10403	9602
12725	8361	4012
12726	6773	4887
12727	6473	13974
12728	8369	12471
12729	15623	18001
12730	16273	15886
12731	12520	2107
12732	9127	19781
12733	8998	16541
12734	16898	11702
12735	2030	8843
12736	10376	17001
12737	7492	19272
12738	12581	3012
12739	4440	4688
12740	14670	20391
12741	13026	10419
12742	9235	12890
12743	4070	9209
12744	17307	14762
12745	12503	9954
12746	11224	10037
12747	8638	6249
12748	10246	12499
12749	16655	16586
12750	3144	6520
12751	11184	9097
12752	5988	1220
12753	8424	18726
12754	6519	21471
12755	10226	9536
12756	3563	6237
12757	7355	18220
12758	10051	12923
12759	5065	15858
12760	5206	15789
12761	11814	16320
12762	16168	18193
12763	13096	10336
12764	12281	18565
12765	8843	10013
12766	12860	1380
12767	14033	4476
12768	9755	19481
12769	11661	19788
12770	15899	16716
12771	5886	5167
12772	15465	18444
12773	7777	22943
12774	4365	7175
12775	6770	865
12776	9171	1887
12777	6312	2214
12778	9711	8055
12779	11701	12608
12780	13759	11426
12781	12281	14052
12782	6365	16184
12783	8269	509
12784	9980	13352
12785	8426	5133
12786	8866	20492
12787	2723	7767
12788	11336	11285
12789	6156	1376
12790	9372	20317
12791	879	8087
12792	9001	11243
12793	4216	10202
12794	10823	9072
12795	8806	9547
12796	8871	20951
12797	6301	8063
12798	5134	7601
12799	4039	10095
12800	9214	12941
12801	6964	16391
12802	8832	4972
12803	13461	17231
12804	12806	16809
12805	7142	20397
12806	7799	20616
12807	13151	12099
12808	12772	7320
12809	9689	1014
12810	9758	1463
12811	9729	17748
12812	12056	11633
12813	702	10752
12814	10100	13068
12815	7395	22537
12816	13804	10430
12817	8671	21067
12818	15650	20444
12819	11515	18662
12820	14498	16596
12821	16124	17691
12822	16360	11622
12823	8037	22858
12824	8907	21759
12825	13949	21270
12826	6443	16006
12827	14815	16990
12828	14404	14036
12829	15072	12789
12830	13458	17531
12831	12050	12015
12832	12074	16357
12833	14802	17813
12834	16357	18721
12835	15862	15409
12836	10308	11452
12837	13285	14331
12838	867	12859
12839	12468	14509
12840	8688	9006
12841	17680	11627
12842	10690	19348
12843	13935	21743
12844	8572	22049
12845	15303	19259
12846	5279	4414
12847	13564	4651
12848	15316	12536
12849	16283	14345
12850	15721	16430
12851	9690	12473
12852	10207	11764
12853	6346	2403
12854	12440	9685
12855	10281	13173
12856	3264	9912
12857	16273	12549
12858	13895	4495
12859	11451	1841
12860	14407	10209
12861	12583	14215
12862	15672	15222
12863	8867	11298
12864	14622	12483
12865	17276	14852
12866	3867	10376
12867	13711	12871
12868	16344	15041
12869	11526	13423
12870	12146	15251
12871	9623	9372
12872	9598	9259
12873	14987	12518
12874	784	8767
12875	14759	12095
12876	12463	20497
12877	16559	14114
12878	12487	16841
12879	10060	14107
12880	10735	18774
12881	2034	8593
12882	3691	8038
12883	2077	8598
12884	6414	22477
12885	6370	21507
12886	3969	8625
12887	9148	20399
12888	10197	7649
12889	16213	11273
12890	8839	11970
12891	9248	10450
12892	8333	20238
12893	7610	22673
12894	9056	19826
12895	13485	20598
12896	14678	2852
12897	14192	15277
12898	12605	17238
12899	4957	1065
12900	14685	14679
12901	12649	18753
12902	16322	11497
12903	3438	10221
12904	13329	9875
12905	9947	10126
12906	5845	17614
12907	12658	6317
12908	12269	13244
12909	5060	5295
12910	6548	4286
12911	8468	20196
12912	11969	18539
12913	2844	15439
12914	9091	17194
12915	6001	16833
12916	10045	18535
12917	3330	19096
12918	7317	20106
12919	7840	22650
12920	6219	21292
12921	6997	21310
12922	5408	22959
12923	7504	22505
12924	8789	18165
12925	6933	22525
12926	6779	20833
12927	6681	21402
12928	5796	21545
12929	6269	23373
12930	6393	22020
12931	6798	21761
12932	2131	14330
12933	11674	17780
12934	8668	20044
12935	11259	14477
12936	1276	8038
12937	10826	19148
12938	9989	10905
12939	8976	9768
12940	9586	13154
12941	13138	4635
12942	8240	10608
12943	10843	15303
12944	9996	15109
12945	9988	15185
12946	13987	13132
12947	9544	20949
12948	6161	17077
12949	7735	3948
12950	10906	11251
12951	9112	6847
12952	9626	10034
12953	9700	17294
12954	11161	19286
12955	13122	20304
12956	5919	16530
12957	5374	2999
12958	11439	10867
12959	3710	9156
12960	5272	8594
12961	6516	7853
12962	7214	4978
12963	7917	4844
12964	11807	6566
12965	2178	6036
12966	3427	6705
12967	8980	798
12968	3412	1398
12969	9369	8872
12970	10902	2773
12971	5901	5315
12972	9051	8952
12973	8480	7187
12974	4369	7686
12975	8920	7965
12976	8293	8559
12977	9898	18435
12978	4295	12347
12979	9808	12737
12980	10655	10483
12981	13942	1421
12982	3490	17496
12983	3016	17330
12984	7057	15531
12985	2088	10451
12986	13478	11451
12987	5963	17238
12988	11008	13389
12989	5330	23372
12990	12403	9891
12991	8838	3868
12992	7692	22474
12993	9250	10870
12994	1213	6921
12995	13619	2151
12996	13992	1747
12997	7287	21207
12998	7915	4503
12999	13045	6658
13000	12087	12056
13001	10244	4424
13002	5425	1893
13003	9305	19337
13004	2017	7513
13005	12495	9580
13006	9449	10617
13007	6381	4815
13008	10207	16543
13009	11731	15790
13010	12021	16150
13011	7958	19675
13012	8365	19807
13013	8284	10155
13014	14295	2869
13015	11965	9728
13016	13874	11835
13017	9682	13481
13018	14107	11444
13019	14158	10127
13020	13191	9573
13021	8971	4890
13022	8397	1843
13023	10701	10852
13024	16511	18602
13025	9643	3936
13026	9659	15887
13027	7676	20997
13028	8748	20839
13029	13624	16981
13030	6490	18209
13031	12011	20005
13032	7139	22704
13033	11101	14200
13034	8296	20986
13035	7298	23043
13036	8843	12741
13037	5833	21688
13038	10949	11115
13039	15100	11707
13040	17154	11643
13041	7539	6911
13042	8091	6483
13043	13157	12538
13044	16322	15105
13045	13429	2292
13046	11644	2006
13047	12710	2933
13048	11456	11674
13049	4517	8626
13050	11581	11128
13051	14137	12849
13052	13886	11087
13053	13684	11063
13054	11615	11249
13055	12008	10751
13056	13543	11613
13057	12031	11059
13058	1109	7270
13059	8359	21303
13060	11986	19388
13061	14312	11792
13062	4005	15151
13063	13006	17657
13064	11918	10201
13065	3578	1019
13066	12764	5096
13067	11977	941
13068	12900	11265
13069	17774	12750
13070	12078	13045
13071	10834	10612
13072	10830	10514
13073	10906	10530
13074	12399	10540
13075	12714	10442
13076	14217	1390
13077	13713	2570
13078	14436	5188
13079	8754	12742
13080	9758	18563
13081	3929	14407
13082	14036	9598
13083	2651	8280
13084	6909	21360
13085	12190	18435
13086	14544	15772
13087	15020	15324
13088	1043	7328
13089	15401	17989
13090	16261	16045
13091	15375	16797
13092	14903	18030
13093	5424	1283
13094	3648	2283
13095	4768	2451
13096	6815	20981
13097	8813	20803
13098	14289	17204
13099	14569	19066
13100	3561	7051
13101	9014	18765
13102	11802	18669
13103	9838	18790
13104	10155	19288
13105	12838	20808
13106	10607	20072
13107	10627	19982
13108	6083	21781
13109	7328	21797
13110	13049	20045
13111	15598	12758
13112	10748	9638
13113	15088	3298
13114	7405	810
13115	12545	5710
13116	12244	11668
13117	12403	4661
13118	13180	6510
13119	15251	14977
13120	10992	9410
13121	14112	20349
13122	9334	11094
13123	11796	12714
13124	10515	18279
13125	7175	20985
13126	10624	10389
13127	10258	1744
13128	9024	10987
13129	11678	11076
13130	10292	13636
13131	9786	12224
13132	3216	5895
13133	2103	7484
13134	3375	9800
13135	12579	13382
13136	13935	10427
13137	2774	6868
13138	13524	12679
13139	10747	5249
13140	12715	4712
13141	8346	12378
13142	13842	12685
13143	9493	11710
13144	9768	19896
13145	10752	10807
13146	9238	2714
13147	13369	6223
13148	15359	11355
13149	6368	17381
13150	12204	15197
13151	9988	5217
13152	8292	7346
13153	2999	6725
13154	12798	7201
13155	12423	11566
13156	13026	20896
13157	9469	9718
13158	9124	8205
13159	14484	22218
13160	10314	9479
13161	12702	9653
13162	11079	17084
13163	17836	12259
13164	12106	11267
13165	15651	12358
13166	13530	11061
13167	11360	9727
13168	13618	10317
13169	10133	3604
13170	11727	11365
13171	12536	8439
13172	12506	8550
13173	12740	14306
13174	15117	21691
13175	11383	9853
13176	3249	8652
13177	1803	7746
13178	2133	6614
13179	9477	18255
13180	1653	7508
13181	12851	10769
13182	12728	9823
13183	13134	11607
13184	12482	10898
13185	13251	12148
13186	7936	7924
13187	7930	7715
13188	2792	9375
13189	9857	12094
13190	13033	20208
13191	16289	11273
13192	3400	16052
13193	12536	21044
13194	14150	10320
13195	8076	22510
13196	8860	8791
13197	12578	13562
13198	13329	10614
13199	15118	4317
13200	11063	8254
13201	15634	3891
13202	14508	15302
13203	9785	16027
13204	3232	8019
13205	7548	2114
13206	12645	3413
13207	15327	3931
13208	5746	4433
13209	12516	9223
13210	10674	10960
13211	8566	10757
13212	15601	16723
13213	13193	13167
13214	4307	6741
13215	10078	11357
13216	7028	21554
13217	7045	21532
13218	13854	16724
13219	8036	21108
13220	9698	20670
13221	10217	13682
13222	6298	23212
13223	12765	9552
13224	12725	9467
13225	13028	7793
13226	11698	10817
13227	4339	1574
13228	11320	9397
13229	10728	4978
13230	15293	4218
13231	14059	2052
13232	1126	11427
13233	9575	12250
13234	10375	18870
13235	7408	21076
13236	8875	19692
13237	2881	8162
13238	8556	20319
13239	10177	3457
13240	4031	1062
13241	3923	1356
13242	13656	2659
13243	11932	10433
13244	1311	12431
13245	6292	21670
13246	15190	15104
13247	12007	9396
13248	13839	15837
13249	12212	10955
13250	11903	11262
13251	9967	11287
13252	7589	22487
13253	12356	12226
13254	10610	10926
13255	13932	11337
13256	10141	12033
13257	8429	18340
13258	14122	13127
13259	13420	19334
13260	15820	19868
13261	15773	19700
13262	12512	13570
13263	7714	19708
13264	11816	14203
13265	14486	17852
13266	7698	18387
13267	9793	18203
13268	9704	11762
13269	2373	8093
13270	12112	7522
13271	11780	14147
13272	12052	4138
13273	3798	7637
13274	13691	5519
13275	9383	19303
13276	11337	19192
13277	15583	17011
13278	11283	10399
13279	14171	20713
13280	8627	20798
13281	9381	9129
13282	1083	6965
13283	15414	21132
13284	13706	1739
13285	13812	1440
13286	12916	6649
13287	9776	13425
13288	9418	6385
13289	8808	20147
13290	9090	20729
13291	10263	10496
13292	16335	14873
13293	12088	13331
13294	14461	15189
13295	10769	17537
13296	13111	11494
13297	17135	13656
13298	17227	13185
13299	15509	19074
13300	11369	8383
13301	16650	14747
13302	13612	13709
13303	16366	16295
13304	11607	13457
13305	12329	11583
13306	12444	10983
13307	9286	12871
13308	10160	12159
13309	13669	12264
13310	4996	7951
13311	16041	15866
13312	17801	12626
13313	3791	8287
13314	13479	15625
13315	13682	6337
13316	8711	11692
13317	6989	22269
13318	2802	8764
13319	13689	16169
13320	12520	10170
13321	8818	19876
13322	14285	15351
13323	7107	13062
13324	6429	20679
13325	14227	22425
13326	16711	15917
13327	17068	14907
13328	10734	10683
13329	10135	13518
13330	10117	4837
13331	12844	9884
13332	13808	14769
13333	4527	2274
13334	13367	21089
13335	12834	9696
13336	12501	9346
13337	12259	10319
13338	7437	7529
13339	13117	17389
13340	1364	7530
13341	1845	9359
13342	14527	3115
13343	12217	18216
13344	1285	7996
13345	11954	13707
13346	13101	21519
13347	10324	18140
13348	3622	6184
13349	11957	10471
13350	8995	19438
13351	1869	7702
13352	6678	2810
13353	11631	10645
13354	16722	11861
13355	15001	13266
13356	11660	10794
13357	10758	11226
13358	9866	11229
13359	12602	11497
13360	9177	21724
13361	12180	8235
13362	12161	9322
13363	2556	10765
13364	10693	11075
13365	14435	19545
13366	11077	10894
13367	13771	13290
13368	5368	2087
13369	13612	1956
13370	10283	9463
13371	9478	11104
13372	12716	10515
13373	8730	1871
13374	9047	10596
13375	11951	14931
13376	17333	13349
13377	12494	10433
13378	11160	9412
13379	12468	15353
13380	15479	16959
13381	9965	6617
13382	6280	3478
13383	12223	17743
13384	9915	16211
13385	5810	21746
13386	9379	11383
13387	10533	2156
13388	9583	2020
13389	8233	21889
13390	9759	11078
13391	14129	19908
13392	13683	2527
13393	3894	1163
13394	5289	1936
13395	12488	1643
13396	10355	11760
13397	16804	14258
13398	9446	2134
13399	14312	20537
13400	5759	1793
13401	10941	1537
13402	7659	22549
13403	10050	14794
13404	2546	16484
13405	6205	12332
13406	5621	16883
13407	10218	16961
13408	13823	2045
13409	5408	5497
13410	11605	15732
13411	6111	15953
13412	11338	16110
13413	15287	14130
13414	4558	7761
13415	8395	12398
13416	10533	12427
13417	10503	11406
13418	1934	8697
13419	478	11221
13420	411	8304
13421	1412	5887
13422	6474	1115
13423	13508	1295
13424	14721	13254
13425	8816	8429
13426	15796	20889
13427	15807	20057
13428	913	13547
13429	1771	8745
13430	9709	7097
13431	4689	977
13432	9707	14691
13433	10933	19042
13434	9613	11001
13435	7505	22663
13436	2232	16070
13437	4747	7544
13438	6261	21949
13439	9310	17418
13440	11691	16375
13441	2184	9072
13442	2142	8216
13443	7610	19675
13444	8857	11417
13445	649	8759
13446	7668	7480
13447	11832	15598
13448	13880	15962
13449	8618	15848
13450	1706	9355
13451	2071	9042
13452	8692	6663
13453	10701	931
13454	10131	12827
13455	7399	4051
13456	6651	968
13457	3033	8491
13458	11185	10492
13459	10669	15042
13460	17877	12621
13461	17143	12659
13462	16615	12042
13463	12019	11935
13464	16608	11380
13465	10715	11209
13466	16731	14754
13467	11875	9510
13468	8224	3083
13469	2160	8927
13470	2987	6927
13471	6631	9956
13472	7785	22465
13473	10890	13416
13474	3536	2013
13475	14091	22240
13476	7904	2031
13477	10552	14888
13478	9084	16247
13479	9852	8959
13480	11024	11202
13481	8180	18137
13482	4593	7674
13483	8801	1859
13484	2718	10113
13485	3612	7314
13486	7267	2356
13487	3700	13008
13488	4026	10227
13489	11173	14200
13490	8763	9317
13491	10426	665
13492	11528	10748
13493	8192	10678
13494	13795	3089
13495	9969	1756
13496	9222	1706
13497	6563	5641
13498	8559	11146
13499	6861	3863
13500	11709	2456
13501	15933	3767
13502	6757	5317
13503	11621	2081
13504	12909	10119
13505	3100	7199
13506	8766	10077
13507	4812	2103
13508	12054	9760
13509	10659	7575
13510	11497	9659
13511	10605	9226
13512	11053	9992
13513	8795	17008
13514	7450	2596
13515	9077	9794
13516	9934	2327
13517	9964	8534
13518	7669	5411
13519	13746	2401
13520	8327	7711
13521	10903	10331
13522	12189	10025
13523	5539	4453
13524	13184	2244
13525	8610	2447
13526	11573	2701
13527	8994	4758
13528	9405	10366
13529	9506	5222
13530	3902	9450
13531	10193	8767
13532	7620	2475
13533	11342	8589
13534	9324	1115
13535	7530	2462
13536	7159	1535
13537	8373	10050
13538	10553	10086
13539	11136	10194
13540	10768	10248
13541	13462	1037
13542	12726	9364
13543	9057	1298
13544	3011	8130
13545	10508	20114
13546	3090	19272
13547	6174	23263
13548	3975	18535
13549	13680	20413
13550	757	8451
13551	3393	9974
13552	7354	4379
13553	9419	12169
13554	3449	9406
13555	9733	11742
13556	2462	9056
13557	3252	9509
13558	8583	10458
13559	9197	2656
13560	2302	8616
13561	11859	6246
13562	7565	7803
13563	13782	10639
13564	1358	8626
13565	15559	20468
13566	13890	18679
13567	5299	9221
13568	7523	13323
13569	9566	2815
13570	3505	19513
13571	9685	19940
13572	11316	11370
13573	9130	10020
13574	5343	22949
13575	9864	12669
13576	5540	18500
13577	10857	15475
13578	835	8297
13579	10369	6874
13580	7441	2295
13581	10536	1886
13582	10618	11204
13583	14058	20331
13584	3824	1299
13585	3457	8651
13586	2038	8971
13587	7098	20658
13588	7013	20591
13589	8288	10733
13590	9314	9777
13591	13737	1352
13592	9579	14822
13593	6968	14124
13594	7535	18096
13595	11135	15195
13596	6099	4766
13597	10371	16808
13598	3443	9463
13599	11972	1501
13600	9813	19176
13601	2586	8703
13602	13615	19462
13603	4723	18808
13604	5793	16339
13605	9264	18150
13606	12036	2192
13607	11046	13156
13608	8945	15207
13609	4944	16694
13610	9656	14090
13611	10458	19865
13612	14170	16768
13613	12442	16959
13614	12312	17420
13615	11894	14753
13616	12668	17606
13617	9869	9426
13618	10020	6563
13619	7971	7596
13620	2739	7475
13621	2398	12433
13622	11677	5747
13623	12974	3013
13624	11337	6887
13625	2154	7905
13626	2347	14177
13627	13440	21597
13628	10058	18794
13629	8009	5234
13630	7223	12346
13631	10040	15691
13632	10667	15686
13633	14338	16675
13634	9666	14496
13635	9550	15086
13636	4329	7755
13637	4464	5922
13638	11176	20018
13639	14268	10417
13640	13653	20279
13641	6766	17242
13642	6579	2327
13643	5337	14069
13644	4641	14574
13645	9802	10007
13646	9552	7138
13647	16201	13964
13648	2934	10155
13649	12371	17650
13650	1458	10583
13651	13260	17074
13652	14216	5339
13653	10396	18280
13654	13335	10336
13655	3770	9783
13656	13202	19332
13657	13987	17411
13658	11062	16633
13659	9317	14239
13660	7320	18538
13661	15834	19432
13662	17576	12796
13663	9791	7909
13664	1354	7023
13665	8627	18368
13666	12593	16090
13667	11319	2979
13668	9337	10221
13669	5320	6764
13670	16439	18086
13671	1088	12250
13672	12099	17606
13673	10509	11276
13674	12864	15461
13675	12658	19949
13676	14975	17828
13677	13256	16760
13678	11737	20447
13679	10153	1730
13680	9503	3426
13681	5016	2047
13682	5305	2498
13683	4601	9403
13684	13178	3253
13685	11944	6913
13686	12663	3246
13687	14878	3905
13688	11440	16177
13689	6760	22439
13690	10631	11515
13691	13309	18634
13692	2364	9320
13693	5000	17011
13694	7440	17467
13695	10838	16973
13696	10216	20059
13697	11321	12207
13698	8382	10910
13699	6025	14926
13700	12839	13965
13701	8893	18388
13702	6155	11918
13703	4668	2022
13704	5485	2868
13705	8406	2693
13706	8351	10625
13707	9656	9084
13708	3970	5563
13709	1724	5913
13710	10386	14842
13711	14486	20437
13712	1701	13280
13713	3702	2130
13714	17285	15264
13715	14680	17752
13716	16043	20048
13717	10704	11682
13718	15388	16186
13719	9978	14433
13720	7768	1139
13721	12852	1681
13722	3376	2205
13723	11614	4278
13724	13070	6978
13725	15124	19427
13726	15045	10613
13727	10827	12515
13728	11388	16177
13729	8698	7692
13730	12143	3728
13731	8409	12076
13732	5877	1310
13733	3626	10499
13734	2527	9464
13735	10760	10042
13736	6506	12550
13737	11283	13038
13738	9211	12401
13739	6195	18570
13740	10877	11045
13741	6039	21607
13742	2719	7415
13743	12785	10857
13744	4235	5233
13745	12903	19600
13746	6474	22618
13747	6536	20548
13748	3882	15826
13749	4006	7633
13750	11748	7547
13751	12103	20422
13752	14053	20778
13753	3848	5460
13754	9234	15550
13755	11283	6730
13756	6650	18088
13757	2046	14630
13758	3979	17214
13759	8218	22341
13760	8337	12990
13761	11801	1105
13762	9878	1814
13763	6957	11566
13764	13015	12209
13765	9377	9684
13766	4478	7032
13767	4482	6417
13768	9692	7337
13769	13528	16169
13770	8731	12178
13771	2549	10129
13772	984	12717
13773	14896	11972
13774	7106	20726
13775	4449	8106
13776	14461	21125
13777	11506	999
13778	12706	6042
13779	10227	14621
13780	10063	17508
13781	1860	6820
13782	4803	13606
13783	1579	5949
13784	6835	8920
13785	7617	4210
13786	13714	5879
13787	10067	9640
13788	5509	16128
13789	2153	8707
13790	9230	16143
13791	13326	16581
13792	7884	22747
13793	5141	5812
13794	14012	1645
13795	13498	20340
13796	3339	8199
13797	2615	7920
13798	8994	10528
13799	8189	12193
13800	4353	7305
13801	11730	14730
13802	3666	10232
13803	7394	13209
13804	14715	14404
13805	8640	20508
13806	8824	21245
13807	12214	18697
13808	8845	10110
13809	2835	6603
13810	11443	17482
13811	14867	13116
13812	9392	16308
13813	6854	4454
13814	5998	5927
13815	13396	7038
13816	11053	3652
13817	4383	10196
13818	8467	7996
13819	8299	2422
13820	10977	7662
13821	8907	20219
13822	8395	19977
13823	10318	15262
13824	13504	17129
13825	3029	17400
13826	6503	1649
13827	13072	5513
13828	5865	6797
13829	5240	3401
13830	3831	8030
13831	6795	8064
13832	9856	9702
13833	3567	7641
13834	3071	9952
13835	3503	10935
13836	5034	4762
13837	6256	6390
13838	7818	7361
13839	4401	9790
13840	7911	7460
13841	7656	1083
13842	17451	11564
13843	6556	3689
13844	15321	13874
13845	11752	11016
13846	6398	11918
13847	5018	8912
13848	6441	3850
13849	7479	5536
13850	13427	10945
13851	13109	5635
13852	12420	8108
13853	3318	9106
13854	242	11710
13855	8812	10820
13856	3368	5969
13857	3590	7161
13858	4071	5550
13859	14224	11590
13860	479	8252
13861	8005	11725
13862	3975	2185
13863	12997	10064
13864	15746	4269
13865	14469	10631
13866	13317	2520
13867	3858	7996
13868	3851	6296
13869	2721	6303
13870	4362	10035
13871	13773	6259
13872	2716	9775
13873	1563	7518
13874	4025	5573
13875	12944	8202
13876	4463	686
13877	16054	16308
13878	5203	9526
13879	9470	11560
13880	7918	4226
13881	8840	2925
13882	13035	7122
13883	1652	7062
13884	2732	8280
13885	6490	5003
13886	12993	20603
13887	9434	13107
13888	9473	2524
13889	9308	19487
13890	13893	17073
13891	9061	10091
13892	9028	10044
13893	5416	5968
13894	6943	6807
13895	6896	21568
13896	1614	8759
13897	662	7929
13898	12308	12441
13899	11217	9017
13900	4408	15572
13901	1409	6167
13902	14232	4063
13903	13935	4211
13904	1225	8924
13905	9216	4609
13906	4266	7700
13907	10977	342
13908	3116	6074
13909	3698	7860
13910	8366	5600
13911	13492	17964
13912	3900	10679
13913	4123	9707
13914	8724	14408
13915	15957	18804
13916	6855	23086
13917	1927	8536
13918	10204	16899
13919	4499	8301
13920	11981	13136
13921	11962	14802
13922	12924	18925
13923	12132	11355
13924	12394	2656
13925	10076	11477
13926	1628	9154
13927	9817	7722
13928	3084	5692
13929	4338	5749
13930	13307	17424
13931	11814	16798
13932	7455	17067
13933	9012	2425
13934	8884	815
13935	11986	14320
13936	3350	10338
13937	14636	14283
13938	17569	11143
13939	10448	11966
13940	12589	10435
13941	15905	10901
13942	9330	10926
13943	10251	11006
13944	14175	9913
13945	10964	4709
13946	3123	13301
13947	5288	5072
13948	9887	10953
13949	7020	22803
13950	14863	16908
13951	8588	11829
13952	12292	3399
13953	9259	18957
13954	7631	13982
13955	9638	21523
13956	7403	4117
13957	7918	866
13958	9453	11338
13959	4319	19660
13960	4311	20075
13961	8640	21038
13962	5966	19852
13963	11037	15802
13964	6512	3482
13965	14172	16522
13966	11685	12745
13967	11316	17507
13968	11032	14583
13969	7507	20930
13970	10037	14976
13971	6574	12796
13972	12786	15568
13973	4778	17738
13974	8012	21320
13975	12742	20528
13976	13277	19224
13977	4280	14289
13978	11419	20072
13979	14606	19453
13980	10399	18716
13981	10902	18639
13982	11843	8155
13983	6012	15824
13984	3790	8086
13985	8567	21260
13986	12429	16765
13987	11900	1330
13988	15604	18269
13989	12854	20230
13990	11740	20034
13991	10508	20304
13992	10315	13687
13993	6536	16682
13994	13724	20455
13995	7256	20925
13996	13310	16717
13997	10688	19222
13998	4996	12685
13999	7210	10044
14000	12417	3126
14001	3810	6745
14002	13669	13886
14003	8673	11260
14004	7820	2256
14005	14899	18328
14006	16123	18549
14007	7792	8644
14008	6245	21101
14009	9597	11246
14010	8056	20902
14011	9369	15687
14012	13924	9988
14013	10104	19161
14014	13382	20738
14015	4134	9190
14016	2796	9597
14017	607	11779
14018	10159	15814
14019	7494	488
14020	12948	2023
14021	9692	14152
14022	1137	7366
14023	8302	8416
14024	12810	16555
14025	9983	12068
14026	9460	5086
14027	8984	10203
14028	8532	16091
14029	8346	21182
14030	10509	8263
14031	4251	6667
14032	12816	20021
14033	838	8902
14034	14522	18875
14035	1176	7200
14036	879	8599
14037	14959	15742
14038	12352	11843
14039	9275	11625
14040	9504	4628
14041	9778	10933
14042	13738	11324
14043	12072	10124
14044	7916	20371
14045	10224	15776
14046	10397	13659
14047	10658	13901
14048	6572	21417
14049	7679	19337
14050	7702	16107
14051	10327	19977
14052	11684	14002
14053	11065	15271
14054	8930	20417
14055	3220	18141
14056	7572	14467
14057	7365	23186
14058	6722	23252
14059	15875	11241
14060	15393	16621
14061	762	13429
14062	10509	14976
14063	10291	15385
14064	851	11899
14065	10544	14040
14066	15477	16443
14067	10574	15625
14068	16194	3875
14069	5703	2304
14070	8832	12770
14071	2662	9570
14072	3816	712
14073	5706	16364
14074	8263	11741
14075	5396	9129
14076	9933	2607
14077	16990	11681
14078	2498	9516
14079	6933	7922
14080	16705	14895
14081	10985	4092
14082	11202	3025
14083	12339	10599
14084	2715	7647
14085	10903	11506
14086	12673	7148
14087	3940	8678
14088	1570	8693
14089	9578	5600
14090	11748	7978
14091	3905	9899
14092	13822	13140
14093	13312	10862
14094	8233	3569
14095	4109	6369
14096	10523	8784
14097	13553	6554
14098	899	8351
14099	16934	11732
14100	11460	6558
14101	8796	6755
14102	17453	12351
14103	14975	10878
14104	17160	11818
14105	9534	6057
14106	12424	6969
14107	12511	3747
14108	8018	6455
14109	10210	2208
14110	3215	626
14111	5897	4200
14112	6285	3791
14113	8548	10507
14114	6619	7090
14115	4760	9675
14116	5650	2437
14117	2325	8693
14118	2461	9200
14119	3901	8044
14120	3260	7631
14121	8153	541
14122	3367	6592
14123	10520	7330
14124	1945	10582
14125	4504	807
14126	7311	3765
14127	10670	1319
14128	4980	9521
14129	5044	9134
14130	9184	5081
14131	5686	10505
14132	10857	11222
14133	3906	9254
14134	4806	9555
14135	15338	11916
14136	9312	11156
14137	5192	5165
14138	4672	5840
14139	7504	1248
14140	5478	6759
14141	4697	7543
14142	6780	5464
14143	3701	7694
14144	1133	9016
14145	6932	4378
14146	11626	10379
14147	11433	9932
14148	12351	9598
14149	11018	10086
14150	3777	8588
14151	11603	17613
14152	4824	4160
14153	9904	6928
14154	4621	6678
14155	1705	6877
14156	10727	8434
14157	5975	4535
14158	7193	4744
14159	3373	2532
14160	4078	10463
14161	12491	20415
14162	11502	19803
14163	14568	20968
14164	13385	21467
14165	2752	7830
14166	3195	7747
14167	3445	9535
14168	9801	9499
14169	5371	7847
14170	4066	6972
14171	11243	9749
14172	8521	698
14173	9991	8951
14174	15802	11893
14175	12280	13416
14176	7385	5891
14177	14236	10539
14178	13417	10180
14179	11829	10731
14180	11971	8754
14181	11140	10484
14182	17497	12163
14183	8481	11665
14184	11964	11072
14185	9023	12960
14186	15015	10979
14187	10932	8791
14188	10228	5045
14189	12214	10294
14190	12112	11949
14191	8571	2787
14192	10784	6959
14193	12862	10000
14194	7680	518
14195	10360	11882
14196	12051	8496
14197	3126	9513
14198	11850	15891
14199	15984	11629
14200	15078	12310
14201	12255	10801
14202	17547	13085
14203	16917	12829
14204	17375	13121
14205	11006	13509
14206	2132	9236
14207	3106	6908
14208	9606	3263
14209	11280	13306
14210	4114	7806
14211	3677	10182
14212	13243	13126
14213	7854	18264
14214	966	7298
14215	11034	14860
14216	5517	2316
14217	14347	12435
14218	10480	4402
14219	2846	9256
14220	17342	14857
14221	12416	10166
14222	6840	21283
14223	1238	7843
14224	2356	9366
14225	3808	9370
14226	14353	14215
14227	11400	14417
14228	15879	17942
14229	6018	21630
14230	3967	8592
14231	4137	9825
14232	4228	13262
14233	7496	4572
14234	16452	13271
14235	3794	1169
14236	9736	4579
14237	11607	15600
14238	8981	15414
14239	8744	11788
14240	4172	7464
14241	10587	6061
14242	11931	17129
14243	4006	11233
14244	13701	20984
14245	9125	18211
14246	12534	18624
14247	16012	15292
14248	12256	19353
14249	14149	11822
14250	6973	3949
14251	11339	19659
14252	8800	21944
14253	13175	3924
14254	12293	12158
14255	12092	10308
14256	9091	11186
14257	8114	10534
14258	6991	21118
14259	7410	15236
14260	5191	23607
14261	14704	16920
14262	8991	20608
14263	9118	19644
14264	8711	19055
14265	10420	16184
14266	12797	5310
14267	7810	18598
14268	12980	15388
14269	7484	7077
14270	15313	17350
14271	16416	14058
14272	12006	17122
14273	13041	15028
14274	14463	14326
14275	12865	9564
14276	12987	10494
14277	13362	17365
14278	12033	19094
14279	13890	15683
14280	3815	12127
14281	3949	19657
14282	13665	14413
14283	3313	10451
14284	4122	13055
14285	9262	14553
14286	11419	18355
14287	3783	17109
14288	2711	11796
14289	14031	12251
14290	7059	3992
14291	12687	6692
14292	11440	10277
14293	3597	13405
14294	8431	8056
14295	13222	9868
14296	15421	16557
14297	9778	13879
14298	12819	18239
14299	10225	11699
14300	13823	16242
14301	13009	9113
14302	15405	15739
14303	13259	10692
14304	8929	10405
14305	10820	16442
14306	4115	9640
14307	3456	17194
14308	12308	11716
14309	1846	9692
14310	9119	602
14311	7217	7359
14312	9675	12775
14313	5165	14656
14314	9642	3584
14315	1595	13471
14316	3325	6117
14317	9277	20087
14318	13854	18488
14319	15594	16435
14320	9256	16264
14321	14671	17598
14322	13386	15912
14323	11781	14303
14324	6247	21331
14325	6317	21218
14326	6154	21425
14327	2222	10826
14328	6565	21350
14329	11492	19355
14330	10411	1428
14331	11030	13597
14332	9560	17711
14333	11456	20806
14334	9732	1605
14335	9230	9483
14336	8047	21538
14337	6769	22267
14338	9153	19955
14339	6858	21348
14340	4196	9964
14341	6150	21147
14342	10923	14288
14343	10019	12165
14344	8675	18243
14345	10304	13803
14346	7471	3474
14347	8847	1887
14348	5793	21881
14349	3449	19466
14350	7696	23197
14351	7631	20192
14352	4133	15456
14353	5161	23502
14354	7582	20406
14355	6704	8565
14356	4414	10015
14357	9100	20459
14358	7615	21528
14359	4299	18374
14360	8145	3456
14361	6583	18239
14362	7024	17603
14363	14247	11821
14364	10206	22206
14365	8078	14519
14366	10048	11983
14367	8660	4604
14368	8637	12505
14369	9549	9138
14370	9593	4972
14371	4641	7237
14372	3397	18117
14373	6395	23341
14374	11895	11730
14375	5209	16323
14376	11851	11539
14377	5486	10108
14378	5701	10977
14379	3088	12550
14380	12227	11319
14381	11779	13135
14382	907	8076
14383	3041	15155
14384	8543	5747
14385	3615	16345
14386	11198	4464
14387	11722	11294
14388	5246	9906
14389	7126	20166
14390	12042	1388
14391	3611	8817
14392	3332	10434
14393	9597	15846
14394	6076	17494
14395	4271	5883
14396	10874	2042
14397	14197	12995
14398	15155	18417
14399	11615	11424
14400	9379	10020
14401	4030	12892
14402	2867	7671
14403	10464	12764
14404	10734	10006
14405	11274	11458
14406	7042	5971
14407	12128	10435
14408	3451	8432
14409	9786	18815
14410	10311	16939
14411	12993	22013
14412	3750	10213
14413	9382	13259
14414	12550	12775
14415	3751	1409
14416	7809	20815
14417	6551	15601
14418	12757	11956
14419	9647	1948
14420	12911	12564
14421	9629	12222
14422	9819	9636
14423	12248	9305
14424	11207	13378
14425	16183	12659
14426	4653	18360
14427	11095	11238
14428	9462	11436
14429	10807	15478
14430	11016	12107
14431	3352	11167
14432	14271	22727
14433	1934	16304
14434	10697	1441
14435	8057	20528
14436	6609	21505
14437	11686	20101
14438	11758	13558
14439	8584	16211
14440	10150	13651
14441	14551	14169
14442	10819	16305
14443	9489	17170
14444	5875	4649
14445	2883	8939
14446	1037	8337
14447	9075	18917
14448	3495	1139
14449	14275	10144
14450	12681	7901
14451	2948	6093
14452	4680	8412
14453	1528	9339
14454	1956	9326
14455	6952	8483
14456	17147	15418
14457	5739	6135
14458	8884	2762
14459	8862	7302
14460	12992	14813
14461	13358	10238
14462	12515	12729
14463	8120	10339
14464	13485	5165
14465	14510	15069
14466	7483	3594
14467	13172	5065
14468	8575	10339
14469	10539	7238
14470	8936	7478
14471	10727	7535
14472	10814	13462
14473	9246	5461
14474	12037	13333
14475	3583	920
14476	5541	5954
14477	3955	18883
14478	7060	8243
14479	3241	7080
14480	2713	16148
14481	14648	15374
14482	15336	19922
14483	7913	16441
14484	6477	16611
14485	8182	17250
14486	8730	1046
14487	8595	12038
14488	9039	5019
14489	13180	11301
14490	15267	15582
14491	13545	10185
14492	5220	4242
14493	13252	17219
14494	14105	19672
14495	5634	3809
14496	8171	11155
14497	8774	13849
14498	14620	13877
14499	13151	9943
14500	12201	4137
14501	12781	11031
14502	14163	15381
14503	13453	10290
14504	13743	13055
14505	10339	10021
14506	13539	9624
14507	5253	17202
14508	12442	10443
14509	8092	9337
14510	9113	1145
14511	13842	12843
14512	10230	897
14513	15463	19701
14514	7044	1423
14515	9714	6733
14516	11336	10128
14517	5687	6471
14518	4684	19221
14519	14141	15538
14520	10980	9153
14521	9690	6466
14522	13278	10336
14523	8702	7097
14524	6348	13231
14525	7879	20703
14526	11116	11546
14527	1418	12242
14528	4408	10260
14529	5516	12198
14530	6652	10804
14531	8726	9694
14532	4187	9909
14533	13710	5814
14534	15311	16650
14535	3270	10027
14536	3853	3582
14537	1987	8358
14538	12633	18050
14539	14134	21302
14540	4458	10727
14541	16218	11655
14542	15256	11565
14543	1302	8369
14544	15514	19204
14545	11006	13793
14546	6513	18123
14547	7089	20415
14548	2173	16231
14549	17004	11827
14550	1249	7233
14551	2534	7330
14552	2027	9396
14553	11177	12916
14554	5816	4544
14555	10424	1995
14556	13929	4849
14557	11545	16065
14558	6629	20795
14559	9236	12088
14560	7946	22094
14561	3367	10694
14562	9917	12733
14563	8897	6173
14564	4349	5320
14565	4139	2374
14566	3798	7910
14567	2938	10222
14568	8649	13697
14569	12646	7536
14570	10396	11099
14571	13141	11368
14572	14972	3887
14573	9937	5737
14574	8742	12490
14575	6435	19857
14576	13783	2694
14577	2063	8721
14578	3693	10216
14579	10908	6189
14580	5433	17132
14581	10770	16543
14582	13395	6338
14583	15133	11981
14584	8092	22597
14585	4249	9975
14586	6974	4580
14587	1972	9604
14588	6777	22001
14589	9690	14542
14590	3264	9233
14591	11073	13859
14592	3830	6834
14593	982	8773
14594	7508	20492
14595	8250	20125
14596	8057	16523
14597	8618	18657
14598	3410	7825
14599	7175	4372
14600	9290	3332
14601	2929	6014
14602	5342	11897
14603	3902	7421
14604	3411	7799
14605	10623	16737
14606	8219	7203
14607	6408	2401
14608	8702	2228
14609	636	9093
14610	12915	11490
14611	4727	7464
14612	577	8985
14613	9139	10914
14614	3669	8952
14615	2029	7883
14616	8892	12626
14617	8115	14190
14618	14608	4189
14619	8562	7867
14620	10167	10514
14621	9524	12658
14622	3069	11714
14623	3260	17382
14624	10738	13073
14625	2920	19150
14626	1926	9437
14627	2584	8856
14628	3827	9690
14629	11514	8528
14630	3542	9710
14631	2488	7524
14632	8877	21955
14633	6978	19956
14634	11290	11803
14635	15373	19338
14636	10972	20357
14637	3714	10637
14638	7636	18362
14639	5379	22866
14640	6790	22135
14641	14001	15072
14642	5292	22629
14643	9215	5141
14644	2994	12734
14645	11516	21103
14646	13405	14058
14647	11580	17537
14648	7659	20457
14649	8646	20422
14650	15124	19605
14651	10251	19130
14652	10784	19480
14653	13900	21352
14654	11496	16123
14655	9954	11391
14656	17869	11411
14657	10684	10054
14658	13969	10984
14659	3622	9774
14660	14514	2910
14661	16617	12681
14662	7887	6886
14663	9644	16687
14664	9106	3765
14665	1925	8217
14666	3268	832
14667	16119	14834
14668	10832	10146
14669	9472	14795
14670	8923	21203
14671	4070	19390
14672	3641	1702
14673	8906	18548
14674	12955	18081
14675	9365	18951
14676	8806	10721
14677	10805	10087
14678	7966	12329
14679	8862	19313
14680	11888	19830
14681	12895	16631
14682	10443	10708
14683	15364	4173
14684	14398	10648
14685	6373	21894
14686	1025	8282
14687	6380	22316
14688	15830	15298
14689	16124	18953
14690	11066	18764
14691	6393	21183
14692	8359	10542
14693	3934	9961
14694	9118	9672
14695	5842	9410
14696	9759	10679
14697	13141	12896
14698	13552	13059
14699	5769	9058
14700	4091	7617
14701	3418	10428
14702	6745	15723
14703	15796	16917
14704	13828	13428
14705	11961	13545
14706	12936	13979
14707	11837	14958
14708	5245	3592
14709	8748	5715
14710	4396	7680
14711	8797	5036
14712	12232	2614
14713	6510	7488
14714	13227	5038
14715	13134	3821
14716	4672	5157
14717	10758	2037
14718	9645	12999
14719	14307	19568
14720	14443	12711
14721	6953	21934
14722	12985	9229
14723	11143	12034
14724	8670	9933
14725	10944	11377
14726	11888	13697
14727	8776	19138
14728	7369	18632
14729	6186	11076
14730	14314	18536
14731	14029	19760
14732	14991	19098
14733	3535	10102
14734	4527	2814
14735	7817	1283
14736	12683	13415
14737	9276	14923
14738	11201	12870
14739	9804	12000
14740	11808	3362
14741	12569	10625
14742	13215	10138
14743	9839	4666
14744	8799	1507
14745	6619	12286
14746	9158	9466
14747	9730	5676
14748	11253	1548
14749	9218	11285
14750	10378	13028
14751	9753	15746
14752	8774	11054
14753	6744	3897
14754	12335	5366
14755	12327	10743
14756	12048	18031
14757	15143	19054
14758	17266	13358
14759	4256	7787
14760	14127	17800
14761	3321	6950
14762	15240	21011
14763	3195	9322
14764	13563	11031
14765	14344	10277
14766	9679	12586
14767	8689	9276
14768	8566	13083
14769	8728	13131
14770	15686	17789
14771	13028	15316
14772	16228	18749
14773	2124	8743
14774	16149	19031
14775	6597	20895
14776	11112	14245
14777	11387	15200
14778	11618	3766
14779	7909	5469
14780	7461	1517
14781	10054	15000
14782	1029	8030
14783	12570	16698
14784	12809	12752
14785	9433	19342
14786	10570	17401
14787	16263	18291
14788	15483	15996
14789	14450	14874
14790	11700	14905
14791	8147	14309
14792	15691	15429
14793	3037	7965
14794	9167	8174
14795	13999	1574
14796	10866	8077
14797	4082	7508
14798	10494	18200
14799	10838	17759
14800	2969	7833
14801	8933	12583
14802	16479	16275
14803	8661	1587
14804	4874	7005
14805	10572	14816
14806	11404	11381
14807	6191	18213
14808	9005	18994
14809	13808	20589
14810	14913	20868
14811	12991	18499
14812	5431	19576
14813	9323	17227
14814	8800	17617
14815	16171	16866
14816	7788	20443
14817	5595	22860
14818	7105	21308
14819	8943	9169
14820	9259	12534
14821	2373	12245
14822	14971	12566
14823	12024	13618
14824	9344	14346
14825	10208	10316
14826	5674	12903
14827	11780	12372
14828	14586	10547
14829	12385	10676
14830	8518	11053
14831	14972	15063
14832	2757	8182
14833	520	10931
14834	8063	7459
14835	3836	7082
14836	2984	8262
14837	13739	10736
14838	14091	20604
14839	12360	15103
14840	7115	5222
14841	15267	14008
14842	8363	12268
14843	14663	12003
14844	12009	13881
14845	12805	18362
14846	10459	14456
14847	8519	18453
14848	7732	20401
14849	8570	13336
14850	12191	16824
14851	14231	19351
14852	13803	17406
14853	12314	16000
14854	16872	15914
14855	16378	16421
14856	13226	10625
14857	5717	18516
14858	10300	11751
14859	12290	8299
14860	7133	15742
14861	2657	12182
14862	14073	2980
14863	5800	4600
14864	5654	1914
14865	13173	2954
14866	11334	9612
14867	13631	12508
14868	16416	16696
14869	12289	16179
14870	12945	17243
14871	14952	21181
14872	13903	16225
14873	12835	15594
14874	13702	17144
14875	16285	17029
14876	13855	18314
14877	12671	21806
14878	10370	17297
14879	4954	1348
14880	9017	11043
14881	13615	17352
14882	12787	17626
14883	4766	809
14884	13173	16996
14885	3328	2445
14886	5618	22837
14887	2964	18089
14888	1279	13501
14889	12704	13056
14890	12787	18182
14891	12511	15873
14892	14436	17795
14893	15168	12502
14894	11487	13250
14895	6034	5189
14896	11991	13761
14897	14456	4937
14898	13606	16012
14899	12123	10263
14900	16357	17077
14901	13677	14211
14902	11365	19939
14903	5811	5357
14904	13848	5565
14905	13347	2730
14906	12516	11531
14907	11363	19312
14908	10119	8221
14909	11760	12917
14910	13644	20462
14911	12890	20919
14912	9190	20259
14913	14038	21504
14914	9952	19262
14915	14142	15178
14916	9185	12310
14917	16792	16575
14918	13535	17997
14919	13695	18102
14920	13791	17776
14921	11938	14886
14922	12274	10732
14923	13221	11678
14924	15313	15468
14925	13923	16302
14926	12412	13448
14927	14591	17596
14928	14729	17012
14929	13120	11085
14930	12248	19812
14931	4352	10174
14932	4078	9669
14933	14996	12018
14934	10818	10353
14935	9437	8182
14936	14208	2816
14937	9488	9434
14938	4609	5758
14939	14850	12425
14940	12621	5285
14941	7575	8952
14942	12470	11454
14943	16674	12822
14944	13206	5481
14945	2555	8319
14946	7956	7526
14947	4175	2971
14948	3697	963
14949	7367	3887
14950	11885	8603
14951	8465	10249
14952	8976	12148
14953	9575	10172
14954	14216	14188
14955	7846	7793
14956	2185	8120
14957	15226	20775
14958	1523	7941
14959	15597	21066
14960	13445	18248
14961	1361	8590
14962	11587	14221
14963	14982	4404
14964	15035	16603
14965	12928	18539
14966	12164	14820
14967	12007	15536
14968	12290	14333
14969	1436	7031
14970	9885	17739
14971	14125	17919
14972	11819	20072
14973	12725	17233
14974	12295	14480
14975	15402	15519
14976	14994	17257
14977	15969	19274
14978	4408	18887
14979	15006	10691
14980	10722	16633
14981	13544	19654
14982	13927	11429
14983	2579	8959
14984	13877	11585
14985	13071	11378
14986	12185	10209
14987	16536	15054
14988	15267	15629
14989	11223	10524
14990	6889	18434
14991	15921	18300
14992	10736	16320
14993	11607	13294
14994	10875	19938
14995	13322	11098
14996	11112	12332
14997	11660	18488
14998	3285	10326
14999	14829	11813
15000	11532	10100
15001	14316	11680
15002	12929	14198
15003	11488	15317
15004	11092	17267
15005	9359	2741
15006	15872	18735
15007	11860	14889
15008	6877	12419
15009	10803	20427
15010	9073	3892
15011	11422	18444
15012	12642	15270
15013	12032	20680
15014	9703	19681
15015	15100	20479
15016	8837	10344
15017	9822	14217
15018	2958	8576
15019	17221	15339
15020	9405	11563
15021	5275	2386
15022	5537	2554
15023	9937	11227
15024	3792	9314
15025	11243	10823
15026	13195	22114
15027	14071	13140
15028	15777	16167
15029	15746	13958
15030	15508	21086
15031	15770	10618
15032	14885	19879
15033	15979	20550
15034	14765	22018
15035	10212	6354
15036	14256	19479
15037	12627	18935
15038	17846	11285
15039	8296	10343
15040	12719	15462
15041	10880	15707
15042	12755	9777
15043	17670	11962
15044	18115	12336
15045	14718	10304
15046	11671	19309
15047	11514	10885
15048	12386	13284
15049	12388	12445
15050	8907	3891
15051	11658	11454
15052	12472	10257
15053	12494	16088
15054	11898	9786
15055	11925	3256
15056	13143	18022
15057	11633	9701
15058	9468	13258
15059	12082	2096
15060	4635	7831
15061	14922	15245
15062	11186	11446
15063	4132	7783
15064	13840	11792
15065	14521	11921
15066	13346	12912
15067	11901	12741
15068	12690	13245
15069	12596	12971
15070	13532	10294
15071	12983	12717
15072	14370	10577
15073	13951	12020
15074	13878	11346
15075	13532	9973
15076	16422	12447
15077	12977	13580
15078	12872	12831
15079	11841	13966
15080	14442	21589
15081	13581	17835
15082	14752	16846
15083	14096	14858
15084	14385	13416
15085	10641	19342
15086	1545	10416
15087	2093	7184
15088	15827	19107
15089	11365	20455
15090	14845	20758
15091	16336	17827
15092	14898	11028
15093	11278	20245
15094	9553	3498
15095	9469	3082
15096	5815	5901
15097	2787	5856
15098	649	8414
15099	7241	5776
15100	12440	12476
15101	12826	11973
15102	6618	11413
15103	14196	13194
15104	13230	10455
15105	7138	2557
15106	14931	5123
15107	8917	12991
15108	6225	6323
15109	5411	7300
15110	12701	12787
15111	13883	10193
15112	13139	9322
ITEMS SECTION	(INDEX, PROFIT, WEIGHT, ASSIGNED NODE NUMBER): 
1	1	1008	2
2	896	1006	3
3	367	1006	4
4	690	1001	5
5	613	1006	6
6	874	1001	7
7	122	1009	8
8	486	1004	9
9	823	1001	10
10	463	1003	11
11	589	1004	12
12	325	1009	13
13	1000	1006	14
14	776	1005	15
15	123	1000	16
16	356	1000	17
17	305	1007	18
18	47	1006	19
19	645	1008	20
20	139	1000	21
21	247	1009	22
22	211	1009	23
23	100	1007	24
24	627	1004	25
25	760	1002	26
26	776	1006	27
27	475	1006	28
28	937	1007	29
29	101	1008	30
30	281	1008	31
31	751	1008	32
32	530	1006	33
33	240	1004	34
34	248	1005	35
35	768	1000	36
36	31	1003	37
37	613	1007	38
38	881	1004	39
39	367	1007	40
40	712	1000	41
41	410	1007	42
42	157	1009	43
43	824	1000	44
44	242	1000	45
45	472	1005	46
46	722	1006	47
47	775	1001	48
48	371	1006	49
49	337	1003	50
50	885	1008	51
51	204	1008	52
52	594	1008	53
53	226	1006	54
54	226	1002	55
55	921	1000	56
56	537	1006	57
57	112	1001	58
58	959	1005	59
59	392	1001	60
60	709	1006	61
61	940	1002	62
62	943	1006	63
63	79	1001	64
64	922	1004	65
65	361	1000	66
66	947	1003	67
67	861	1009	68
68	937	1009	69
69	754	1005	70
70	872	1000	71
71	636	1001	72
72	459	1009	73
73	390	1001	74
74	141	1005	75
75	111	1009	76
76	588	1003	77
77	6	1001	78
78	155	1009	79
79	723	1008	80
80	723	1009	81
81	667	1004	82
82	829	1007	83
83	487	1004	84
84	590	1008	85
85	370	1006	86
86	823	1007	87
87	173	1002	88
88	56	1000	89
89	977	1005	90
90	681	1005	91
91	689	1007	92
92	933	1005	93
93	809	1002	94
94	587	1002	95
95	686	1003	96
96	466	1000	97
97	356	1004	98
98	784	1001	99
99	862	1009	100
100	223	1009	101
101	541	1006	102
102	61	1002	103
103	416	1001	104
104	62	1001	105
105	205	1002	106
106	152	1008	107
107	913	1009	108
108	267	1006	109
109	249	1003	110
110	187	1009	111
111	174	1003	112
112	939	1001	113
113	519	1004	114
114	56	1008	115
115	381	1008	116
116	551	1004	117
117	128	1006	118
118	812	1009	119
119	753	1008	120
120	544	1003	121
121	684	1005	122
122	830	1004	123
123	725	1009	124
124	330	1003	125
125	115	1000	126
126	38	1002	127
127	445	1005	128
128	619	1009	129
129	648	1000	130
130	896	1005	131
131	658	1006	132
132	306	1005	133
133	806	1008	134
134	800	1002	135
135	612	1002	136
136	354	1000	137
137	300	1008	138
138	174	1008	139
139	751	1002	140
140	126	1001	141
141	603	1001	142
142	665	1000	143
143	209	1006	144
144	308	1000	145
145	308	1009	146
146	677	1009	147
147	863	1005	148
148	292	1001	149
149	444	1007	150
150	295	1000	151
151	413	1000	152
152	72	1007	153
153	321	1003	154
154	981	1003	155
155	797	1004	156
156	507	1008	157
157	715	1001	158
158	512	1007	159
159	892	1004	160
160	76	1004	161
161	22	1008	162
162	643	1003	163
163	866	1004	164
164	74	1004	165
165	508	1005	166
166	243	1000	167
167	776	1006	168
168	326	1008	169
169	694	1005	170
170	662	1008	171
171	17	1008	172
172	654	1007	173
173	129	1006	174
174	662	1000	175
175	123	1007	176
176	182	1008	177
177	554	1002	178
178	421	1002	179
179	685	1009	180
180	470	1009	181
181	77	1006	182
182	264	1001	183
183	624	1006	184
184	961	1004	185
185	55	1001	186
186	254	1001	187
187	880	1009	188
188	921	1009	189
189	809	1009	190
190	680	1007	191
191	554	1008	192
192	62	1006	193
193	573	1001	194
194	568	1003	195
195	37	1004	196
196	910	1002	197
197	632	1007	198
198	211	1000	199
199	67	1005	200
200	763	1003	201
201	568	1007	202
202	681	1001	203
203	814	1007	204
204	514	1006	205
205	326	1001	206
206	41	1007	207
207	909	1001	208
208	192	1005	209
209	59	1001	210
210	352	1001	211
211	678	1006	212
212	885	1006	213
213	596	1007	214
214	400	1001	215
215	411	1003	216
216	746	1005	217
217	535	1006	218
218	82	1009	219
219	399	1008	220
220	412	1009	221
221	636	1002	222
222	983	1004	223
223	360	1000	224
224	120	1005	225
225	870	1007	226
226	808	1001	227
227	4	1001	228
228	391	1007	229
229	810	1005	230
230	819	1002	231
231	958	1006	232
232	209	1006	233
233	717	1000	234
234	359	1002	235
235	895	1006	236
236	419	1006	237
237	504	1003	238
238	588	1007	239
239	719	1008	240
240	323	1000	241
241	341	1006	242
242	965	1000	243
243	859	1008	244
244	456	1000	245
245	760	1001	246
246	135	1002	247
247	390	1009	248
248	780	1008	249
249	496	1005	250
250	1	1005	251
251	906	1000	252
252	171	1005	253
253	437	1004	254
254	164	1003	255
255	142	1007	256
256	876	1000	257
257	265	1008	258
258	762	1001	259
259	319	1005	260
260	780	1002	261
261	41	1001	262
262	33	1006	263
263	720	1001	264
264	887	1003	265
265	907	1005	266
266	551	1003	267
267	732	1009	268
268	969	1008	269
269	679	1004	270
270	228	1001	271
271	168	1001	272
272	654	1009	273
273	48	1009	274
274	549	1000	275
275	260	1000	276
276	112	1005	277
277	450	1000	278
278	925	1005	279
279	240	1000	280
280	375	1009	281
281	875	1004	282
282	299	1006	283
283	969	1009	284
284	215	1005	285
285	435	1000	286
286	648	1002	287
287	515	1004	288
288	351	1001	289
289	582	1001	290
290	32	1000	291
291	901	1001	292
292	902	1007	293
293	494	1001	294
294	766	1009	295
295	602	1006	296
296	494	1008	297
297	147	1000	298
298	418	1000	299
299	628	1006	300
300	219	1006	301
301	837	1001	302
302	340	1005	303
303	441	1002	304
304	315	1006	305
305	109	1000	306
306	343	1007	307
307	616	1004	308
308	532	1008	309
309	522	1007	310
310	897	1003	311
311	514	1008	312
312	986	1002	313
313	888	1001	314
314	759	1005	315
315	323	1000	316
316	176	1001	317
317	919	1002	318
318	67	1007	319
319	503	1009	320
320	556	1009	321
321	716	1004	322
322	319	1002	323
323	471	1009	324
324	517	1008	325
325	105	1008	326
326	153	1007	327
327	140	1001	328
328	886	1004	329
329	692	1003	330
330	319	1009	331
331	560	1000	332
332	642	1000	333
333	696	1003	334
334	258	1007	335
335	250	1008	336
336	639	1008	337
337	372	1004	338
338	132	1001	339
339	856	1002	340
340	453	1007	341
341	503	1008	342
342	539	1005	343
343	819	1003	344
344	126	1002	345
345	430	1006	346
346	598	1001	347
347	696	1003	348
348	597	1007	349
349	697	1006	350
350	52	1008	351
351	652	1009	352
352	625	1004	353
353	91	1007	354
354	546	1005	355
355	317	1003	356
356	313	1005	357
357	89	1000	358
358	283	1006	359
359	917	1000	360
360	806	1009	361
361	912	1001	362
362	511	1002	363
363	168	1003	364
364	758	1000	365
365	392	1003	366
366	646	1007	367
367	114	1008	368
368	5	1007	369
369	989	1005	370
370	228	1001	371
371	131	1008	372
372	699	1007	373
373	386	1000	374
374	229	1008	375
375	621	1001	376
376	371	1009	377
377	574	1006	378
378	495	1007	379
379	674	1004	380
380	255	1001	381
381	352	1001	382
382	588	1007	383
383	176	1008	384
384	935	1006	385
385	325	1004	386
386	167	1002	387
387	550	1007	388
388	457	1006	389
389	478	1005	390
390	892	1005	391
391	942	1008	392
392	991	1007	393
393	988	1006	394
394	866	1009	395
395	123	1005	396
396	86	1008	397
397	70	1000	398
398	186	1006	399
399	314	1005	400
400	163	1007	401
401	119	1002	402
402	774	1005	403
403	74	1002	404
404	661	1004	405
405	386	1002	406
406	741	1002	407
407	541	1007	408
408	152	1009	409
409	143	1006	410
410	131	1009	411
411	47	1007	412
412	574	1004	413
413	229	1005	414
414	275	1005	415
415	787	1005	416
416	661	1007	417
417	320	1001	418
418	815	1001	419
419	699	1002	420
420	709	1006	421
421	458	1003	422
422	323	1004	423
423	286	1009	424
424	721	1000	425
425	907	1004	426
426	743	1007	427
427	185	1004	428
428	843	1007	429
429	794	1001	430
430	524	1002	431
431	233	1005	432
432	841	1007	433
433	491	1009	434
434	427	1009	435
435	893	1001	436
436	396	1001	437
437	25	1003	438
438	547	1006	439
439	638	1009	440
440	590	1003	441
441	90	1008	442
442	506	1002	443
443	615	1002	444
444	65	1008	445
445	920	1004	446
446	968	1008	447
447	839	1006	448
448	828	1003	449
449	52	1003	450
450	145	1000	451
451	491	1005	452
452	263	1001	453
453	723	1002	454
454	993	1009	455
455	935	1007	456
456	859	1006	457
457	218	1001	458
458	535	1007	459
459	156	1007	460
460	364	1005	461
461	315	1004	462
462	380	1001	463
463	80	1008	464
464	17	1004	465
465	984	1003	466
466	427	1007	467
467	675	1009	468
468	336	1005	469
469	244	1009	470
470	672	1004	471
471	582	1005	472
472	52	1005	473
473	487	1006	474
474	355	1007	475
475	547	1002	476
476	736	1001	477
477	256	1006	478
478	108	1000	479
479	153	1001	480
480	691	1005	481
481	786	1004	482
482	654	1007	483
483	975	1003	484
484	972	1003	485
485	585	1003	486
486	229	1000	487
487	654	1005	488
488	469	1008	489
489	20	1005	490
490	770	1008	491
491	162	1000	492
492	90	1008	493
493	754	1009	494
494	267	1008	495
495	223	1008	496
496	928	1006	497
497	15	1005	498
498	637	1003	499
499	493	1009	500
500	208	1005	501
501	78	1006	502
502	292	1005	503
503	349	1008	504
504	219	1007	505
505	781	1005	506
506	591	1006	507
507	763	1005	508
508	245	1007	509
509	382	1003	510
510	534	1002	511
511	108	1000	512
512	852	1009	513
513	146	1002	514
514	941	1000	515
515	15	1001	516
516	207	1001	517
517	270	1004	518
518	856	1002	519
519	262	1003	520
520	681	1000	521
521	431	1003	522
522	71	1002	523
523	211	1005	524
524	53	1001	525
525	895	1007	526
526	289	1009	527
527	621	1005	528
528	881	1003	529
529	944	1000	530
530	962	1009	531
531	882	1007	532
532	869	1003	533
533	645	1008	534
534	823	1009	535
535	988	1004	536
536	467	1009	537
537	21	1001	538
538	485	1007	539
539	879	1001	540
540	478	1002	541
541	274	1008	542
542	991	1000	543
543	286	1001	544
544	276	1005	545
545	339	1004	546
546	815	1002	547
547	50	1009	548
548	478	1005	549
549	840	1001	550
550	914	1009	551
551	373	1001	552
552	293	1000	553
553	452	1004	554
554	495	1002	555
555	233	1002	556
556	388	1000	557
557	41	1000	558
558	573	1008	559
559	283	1005	560
560	434	1001	561
561	930	1002	562
562	154	1000	563
563	123	1007	564
564	862	1005	565
565	530	1003	566
566	104	1000	567
567	779	1003	568
568	459	1007	569
569	823	1002	570
570	343	1008	571
571	246	1000	572
572	883	1009	573
573	227	1001	574
574	823	1004	575
575	32	1009	576
576	126	1005	577
577	166	1000	578
578	324	1006	579
579	361	1006	580
580	706	1003	581
581	503	1007	582
582	419	1001	583
583	195	1001	584
584	945	1007	585
585	970	1009	586
586	257	1008	587
587	41	1009	588
588	352	1001	589
589	137	1008	590
590	192	1003	591
591	41	1009	592
592	380	1001	593
593	222	1005	594
594	52	1005	595
595	656	1007	596
596	612	1009	597
597	364	1009	598
598	199	1004	599
599	826	1003	600
600	652	1001	601
601	474	1000	602
602	858	1005	603
603	480	1007	604
604	582	1000	605
605	369	1008	606
606	597	1006	607
607	633	1002	608
608	360	1008	609
609	715	1007	610
610	980	1005	611
611	652	1007	612
612	266	1009	613
613	236	1000	614
614	146	1007	615
615	50	1007	616
616	310	1007	617
617	387	1006	618
618	950	1001	619
619	94	1009	620
620	953	1006	621
621	799	1005	622
622	530	1004	623
623	422	1009	624
624	702	1004	625
625	835	1001	626
626	920	1005	627
627	73	1007	628
628	455	1009	629
629	972	1007	630
630	462	1005	631
631	392	1001	632
632	5	1008	633
633	487	1006	634
634	969	1002	635
635	735	1000	636
636	869	1000	637
637	454	1006	638
638	570	1009	639
639	290	1006	640
640	683	1000	641
641	193	1004	642
642	374	1007	643
643	842	1006	644
644	191	1003	645
645	911	1004	646
646	31	1004	647
647	40	1002	648
648	788	1002	649
649	852	1006	650
650	742	1005	651
651	446	1002	652
652	142	1003	653
653	906	1001	654
654	970	1009	655
655	843	1005	656
656	137	1004	657
657	666	1004	658
658	456	1006	659
659	709	1008	660
660	526	1005	661
661	889	1006	662
662	859	1000	663
663	669	1007	664
664	423	1004	665
665	62	1000	666
666	978	1002	667
667	288	1005	668
668	96	1001	669
669	304	1007	670
670	6	1005	671
671	587	1002	672
672	326	1001	673
673	561	1002	674
674	226	1007	675
675	124	1008	676
676	337	1005	677
677	927	1003	678
678	723	1008	679
679	693	1004	680
680	819	1000	681
681	664	1009	682
682	120	1004	683
683	330	1004	684
684	679	1005	685
685	867	1009	686
686	793	1007	687
687	415	1000	688
688	605	1003	689
689	643	1004	690
690	354	1001	691
691	220	1008	692
692	746	1006	693
693	925	1007	694
694	510	1003	695
695	291	1003	696
696	938	1009	697
697	870	1004	698
698	285	1001	699
699	54	1007	700
700	56	1005	701
701	135	1007	702
702	296	1000	703
703	579	1006	704
704	874	1004	705
705	315	1003	706
706	770	1001	707
707	281	1004	708
708	111	1000	709
709	277	1009	710
710	454	1001	711
711	866	1009	712
712	106	1009	713
713	29	1005	714
714	621	1004	715
715	177	1002	716
716	94	1004	717
717	273	1009	718
718	391	1007	719
719	611	1006	720
720	889	1008	721
721	13	1002	722
722	494	1003	723
723	536	1005	724
724	995	1002	725
725	853	1002	726
726	544	1000	727
727	160	1004	728
728	622	1004	729
729	752	1005	730
730	692	1005	731
731	935	1008	732
732	685	1000	733
733	420	1002	734
734	753	1002	735
735	739	1000	736
736	110	1001	737
737	110	1003	738
738	324	1001	739
739	922	1003	740
740	114	1003	741
741	353	1009	742
742	120	1003	743
743	855	1006	744
744	402	1008	745
745	339	1007	746
746	285	1009	747
747	724	1002	748
748	665	1002	749
749	101	1009	750
750	579	1008	751
751	895	1005	752
752	302	1007	753
753	81	1000	754
754	277	1002	755
755	478	1007	756
756	272	1003	757
757	860	1002	758
758	753	1004	759
759	956	1008	760
760	298	1001	761
761	211	1009	762
762	244	1001	763
763	564	1006	764
764	918	1000	765
765	791	1000	766
766	73	1005	767
767	866	1002	768
768	780	1002	769
769	779	1004	770
770	912	1004	771
771	567	1004	772
772	394	1005	773
773	834	1009	774
774	328	1005	775
775	419	1007	776
776	258	1001	777
777	59	1007	778
778	375	1008	779
779	971	1006	780
780	673	1006	781
781	487	1006	782
782	694	1006	783
783	210	1009	784
784	187	1006	785
785	911	1006	786
786	39	1003	787
787	321	1002	788
788	234	1006	789
789	1000	1003	790
790	272	1003	791
791	737	1007	792
792	222	1002	793
793	992	1008	794
794	776	1001	795
795	188	1003	796
796	980	1008	797
797	672	1001	798
798	895	1000	799
799	618	1006	800
800	201	1007	801
801	553	1006	802
802	959	1008	803
803	112	1005	804
804	206	1006	805
805	673	1003	806
806	7	1006	807
807	480	1006	808
808	987	1006	809
809	821	1005	810
810	548	1003	811
811	997	1007	812
812	501	1004	813
813	398	1006	814
814	783	1004	815
815	141	1001	816
816	705	1009	817
817	886	1005	818
818	860	1009	819
819	695	1003	820
820	696	1001	821
821	873	1002	822
822	823	1005	823
823	852	1005	824
824	380	1001	825
825	455	1008	826
826	870	1005	827
827	120	1007	828
828	7	1002	829
829	62	1006	830
830	979	1005	831
831	184	1009	832
832	264	1002	833
833	425	1006	834
834	673	1009	835
835	739	1003	836
836	150	1001	837
837	45	1008	838
838	868	1000	839
839	203	1006	840
840	533	1002	841
841	137	1001	842
842	451	1002	843
843	155	1004	844
844	302	1008	845
845	643	1005	846
846	471	1006	847
847	224	1009	848
848	160	1004	849
849	239	1005	850
850	99	1006	851
851	673	1001	852
852	940	1004	853
853	153	1009	854
854	155	1002	855
855	488	1006	856
856	634	1003	857
857	623	1005	858
858	871	1005	859
859	208	1002	860
860	102	1000	861
861	289	1002	862
862	703	1000	863
863	295	1005	864
864	807	1000	865
865	547	1004	866
866	325	1000	867
867	859	1007	868
868	756	1005	869
869	328	1002	870
870	544	1003	871
871	990	1008	872
872	311	1005	873
873	726	1009	874
874	69	1009	875
875	4	1009	876
876	387	1004	877
877	309	1003	878
878	678	1003	879
879	634	1003	880
880	72	1000	881
881	249	1008	882
882	789	1002	883
883	94	1003	884
884	979	1009	885
885	246	1003	886
886	822	1006	887
887	107	1008	888
888	496	1000	889
889	681	1000	890
890	434	1009	891
891	755	1003	892
892	306	1004	893
893	971	1004	894
894	113	1002	895
895	773	1006	896
896	791	1009	897
897	302	1000	898
898	812	1004	899
899	542	1001	900
900	734	1006	901
901	167	1005	902
902	283	1008	903
903	681	1006	904
904	850	1005	905
905	996	1004	906
906	794	1001	907
907	33	1003	908
908	662	1007	909
909	654	1007	910
910	955	1005	911
911	916	1007	912
912	568	1001	913
913	429	1002	914
914	641	1004	915
915	879	1005	916
916	456	1009	917
917	888	1007	918
918	744	1006	919
919	702	1008	920
920	511	1000	921
921	252	1007	922
922	656	1000	923
923	874	1001	924
924	306	1007	925
925	346	1008	926
926	841	1007	927
927	66	1006	928
928	855	1003	929
929	347	1003	930
930	350	1003	931
931	581	1004	932
932	852	1005	933
933	821	1007	934
934	556	1001	935
935	252	1007	936
936	861	1004	937
937	253	1004	938
938	297	1002	939
939	826	1009	940
940	540	1001	941
941	363	1001	942
942	735	1008	943
943	549	1005	944
944	280	1007	945
945	955	1008	946
946	560	1002	947
947	772	1006	948
948	729	1000	949
949	576	1006	950
950	505	1008	951
951	120	1007	952
952	791	1000	953
953	721	1002	954
954	97	1002	955
955	229	1003	956
956	343	1001	957
957	302	1003	958
958	688	1003	959
959	928	1006	960
960	16	1006	961
961	42	1007	962
962	618	1006	963
963	512	1009	964
964	552	1009	965
965	272	1004	966
966	820	1002	967
967	718	1004	968
968	113	1006	969
969	999	1005	970
970	779	1000	971
971	494	1007	972
972	208	1006	973
973	271	1003	974
974	841	1006	975
975	558	1006	976
976	913	1005	977
977	435	1002	978
978	882	1000	979
979	292	1008	980
980	182	1008	981
981	502	1004	982
982	504	1002	983
983	250	1008	984
984	871	1008	985
985	280	1009	986
986	492	1003	987
987	803	1005	988
988	97	1002	989
989	889	1005	990
990	6	1002	991
991	60	1000	992
992	401	1004	993
993	74	1008	994
994	577	1008	995
995	438	1007	996
996	344	1001	997
997	280	1007	998
998	466	1009	999
999	248	1005	1000
1000	806	1000	1001
1001	562	1002	1002
1002	256	1007	1003
1003	22	1000	1004
1004	656	1004	1005
1005	88	1007	1006
1006	563	1005	1007
1007	847	1000	1008
1008	371	1005	1009
1009	995	1004	1010
1010	358	1009	1011
1011	192	1002	1012
1012	256	1005	1013
1013	994	1001	1014
1014	910	1007	1015
1015	356	1009	1016
1016	184	1001	1017
1017	480	1002	1018
1018	490	1004	1019
1019	229	1008	1020
1020	952	1005	1021
1021	568	1009	1022
1022	811	1002	1023
1023	89	1002	1024
1024	364	1000	1025
1025	420	1002	1026
1026	139	1001	1027
1027	527	1001	1028
1028	364	1006	1029
1029	622	1006	1030
1030	943	1007	1031
1031	481	1005	1032
1032	731	1004	1033
1033	39	1001	1034
1034	95	1005	1035
1035	338	1009	1036
1036	172	1003	1037
1037	350	1009	1038
1038	634	1006	1039
1039	687	1008	1040
1040	446	1005	1041
1041	398	1002	1042
1042	221	1007	1043
1043	935	1004	1044
1044	223	1007	1045
1045	683	1003	1046
1046	98	1003	1047
1047	493	1009	1048
1048	34	1006	1049
1049	106	1000	1050
1050	947	1001	1051
1051	674	1000	1052
1052	931	1000	1053
1053	150	1005	1054
1054	398	1000	1055
1055	621	1009	1056
1056	446	1003	1057
1057	383	1005	1058
1058	455	1001	1059
1059	125	1005	1060
1060	485	1006	1061
1061	778	1003	1062
1062	883	1000	1063
1063	282	1009	1064
1064	881	1002	1065
1065	686	1002	1066
1066	73	1001	1067
1067	721	1001	1068
1068	502	1008	1069
1069	979	1006	1070
1070	489	1001	1071
1071	823	1004	1072
1072	769	1009	1073
1073	538	1006	1074
1074	990	1006	1075
1075	331	1003	1076
1076	339	1003	1077
1077	473	1008	1078
1078	485	1006	1079
1079	430	1004	1080
1080	540	1006	1081
1081	902	1003	1082
1082	190	1000	1083
1083	755	1002	1084
1084	970	1005	1085
1085	977	1005	1086
1086	815	1002	1087
1087	745	1009	1088
1088	322	1009	1089
1089	436	1002	1090
1090	766	1002	1091
1091	958	1004	1092
1092	99	1000	1093
1093	236	1007	1094
1094	861	1002	1095
1095	179	1004	1096
1096	968	1005	1097
1097	279	1005	1098
1098	29	1007	1099
1099	292	1008	1100
1100	620	1001	1101
1101	285	1008	1102
1102	766	1002	1103
1103	190	1007	1104
1104	325	1002	1105
1105	32	1009	1106
1106	418	1004	1107
1107	537	1004	1108
1108	203	1009	1109
1109	182	1000	1110
1110	679	1000	1111
1111	422	1001	1112
1112	143	1008	1113
1113	563	1006	1114
1114	731	1001	1115
1115	488	1006	1116
1116	678	1008	1117
1117	274	1007	1118
1118	64	1009	1119
1119	268	1002	1120
1120	230	1001	1121
1121	83	1003	1122
1122	863	1008	1123
1123	426	1005	1124
1124	53	1006	1125
1125	707	1004	1126
1126	182	1005	1127
1127	883	1005	1128
1128	263	1003	1129
1129	849	1008	1130
1130	564	1008	1131
1131	411	1006	1132
1132	846	1008	1133
1133	820	1004	1134
1134	737	1003	1135
1135	198	1008	1136
1136	929	1006	1137
1137	600	1007	1138
1138	769	1009	1139
1139	172	1006	1140
1140	975	1006	1141
1141	624	1006	1142
1142	487	1003	1143
1143	366	1004	1144
1144	723	1007	1145
1145	346	1009	1146
1146	60	1000	1147
1147	376	1000	1148
1148	599	1009	1149
1149	808	1001	1150
1150	743	1007	1151
1151	279	1000	1152
1152	499	1006	1153
1153	227	1002	1154
1154	763	1002	1155
1155	98	1006	1156
1156	260	1005	1157
1157	608	1008	1158
1158	222	1001	1159
1159	963	1002	1160
1160	295	1008	1161
1161	404	1000	1162
1162	998	1008	1163
1163	637	1005	1164
1164	261	1008	1165
1165	857	1008	1166
1166	940	1009	1167
1167	564	1008	1168
1168	918	1005	1169
1169	473	1001	1170
1170	234	1000	1171
1171	786	1003	1172
1172	321	1000	1173
1173	783	1007	1174
1174	6	1002	1175
1175	102	1006	1176
1176	223	1009	1177
1177	531	1008	1178
1178	231	1002	1179
1179	652	1008	1180
1180	333	1008	1181
1181	876	1004	1182
1182	76	1007	1183
1183	26	1001	1184
1184	752	1006	1185
1185	157	1002	1186
1186	698	1008	1187
1187	6	1008	1188
1188	104	1001	1189
1189	98	1009	1190
1190	388	1005	1191
1191	835	1002	1192
1192	863	1006	1193
1193	194	1001	1194
1194	114	1007	1195
1195	898	1001	1196
1196	697	1003	1197
1197	356	1001	1198
1198	773	1008	1199
1199	723	1007	1200
1200	100	1009	1201
1201	659	1003	1202
1202	94	1005	1203
1203	851	1001	1204
1204	447	1008	1205
1205	484	1006	1206
1206	748	1009	1207
1207	37	1004	1208
1208	652	1008	1209
1209	205	1005	1210
1210	132	1007	1211
1211	20	1008	1212
1212	975	1002	1213
1213	29	1006	1214
1214	681	1004	1215
1215	300	1006	1216
1216	494	1005	1217
1217	792	1007	1218
1218	259	1006	1219
1219	726	1004	1220
1220	280	1004	1221
1221	34	1009	1222
1222	585	1007	1223
1223	314	1000	1224
1224	560	1009	1225
1225	657	1000	1226
1226	481	1003	1227
1227	572	1002	1228
1228	810	1003	1229
1229	324	1008	1230
1230	12	1008	1231
1231	297	1003	1232
1232	970	1002	1233
1233	768	1005	1234
1234	253	1004	1235
1235	417	1000	1236
1236	113	1003	1237
1237	975	1003	1238
1238	496	1004	1239
1239	572	1009	1240
1240	881	1007	1241
1241	553	1006	1242
1242	845	1003	1243
1243	183	1001	1244
1244	414	1005	1245
1245	181	1003	1246
1246	115	1007	1247
1247	382	1005	1248
1248	364	1002	1249
1249	790	1009	1250
1250	511	1000	1251
1251	201	1000	1252
1252	677	1004	1253
1253	536	1007	1254
1254	701	1008	1255
1255	729	1008	1256
1256	202	1004	1257
1257	401	1009	1258
1258	667	1006	1259
1259	289	1005	1260
1260	119	1002	1261
1261	258	1004	1262
1262	474	1000	1263
1263	215	1008	1264
1264	785	1005	1265
1265	94	1001	1266
1266	982	1001	1267
1267	210	1006	1268
1268	664	1008	1269
1269	720	1007	1270
1270	667	1000	1271
1271	307	1007	1272
1272	63	1000	1273
1273	870	1008	1274
1274	136	1007	1275
1275	766	1001	1276
1276	705	1003	1277
1277	618	1005	1278
1278	885	1007	1279
1279	655	1000	1280
1280	140	1005	1281
1281	964	1004	1282
1282	718	1008	1283
1283	239	1008	1284
1284	335	1009	1285
1285	523	1003	1286
1286	655	1008	1287
1287	647	1009	1288
1288	636	1001	1289
1289	443	1001	1290
1290	551	1007	1291
1291	489	1008	1292
1292	88	1008	1293
1293	382	1001	1294
1294	815	1000	1295
1295	68	1000	1296
1296	656	1000	1297
1297	733	1003	1298
1298	226	1009	1299
1299	118	1009	1300
1300	804	1009	1301
1301	566	1004	1302
1302	988	1005	1303
1303	585	1006	1304
1304	366	1003	1305
1305	269	1007	1306
1306	53	1009	1307
1307	552	1008	1308
1308	377	1005	1309
1309	876	1005	1310
1310	53	1000	1311
1311	376	1002	1312
1312	51	1004	1313
1313	925	1004	1314
1314	279	1009	1315
1315	570	1005	1316
1316	909	1004	1317
1317	940	1007	1318
1318	544	1008	1319
1319	165	1000	1320
1320	351	1006	1321
1321	303	1005	1322
1322	550	1004	1323
1323	942	1007	1324
1324	991	1008	1325
1325	151	1005	1326
1326	18	1006	1327
1327	105	1005	1328
1328	744	1003	1329
1329	383	1004	1330
1330	760	1004	1331
1331	526	1000	1332
1332	45	1008	1333
1333	65	1007	1334
1334	388	1004	1335
1335	527	1006	1336
1336	861	1006	1337
1337	814	1001	1338
1338	781	1005	1339
1339	694	1000	1340
1340	742	1001	1341
1341	580	1005	1342
1342	124	1007	1343
1343	465	1009	1344
1344	372	1000	1345
1345	671	1004	1346
1346	931	1005	1347
1347	456	1009	1348
1348	696	1003	1349
1349	226	1002	1350
1350	271	1009	1351
1351	755	1002	1352
1352	939	1006	1353
1353	717	1004	1354
1354	159	1007	1355
1355	285	1007	1356
1356	682	1000	1357
1357	134	1006	1358
1358	557	1004	1359
1359	597	1008	1360
1360	585	1005	1361
1361	329	1008	1362
1362	194	1008	1363
1363	914	1005	1364
1364	418	1007	1365
1365	59	1000	1366
1366	443	1008	1367
1367	156	1007	1368
1368	29	1002	1369
1369	920	1008	1370
1370	168	1003	1371
1371	72	1008	1372
1372	23	1007	1373
1373	842	1003	1374
1374	185	1001	1375
1375	98	1001	1376
1376	613	1001	1377
1377	698	1006	1378
1378	801	1006	1379
1379	633	1002	1380
1380	679	1006	1381
1381	774	1006	1382
1382	277	1008	1383
1383	784	1008	1384
1384	399	1007	1385
1385	612	1001	1386
1386	707	1006	1387
1387	265	1008	1388
1388	65	1006	1389
1389	227	1000	1390
1390	517	1000	1391
1391	882	1007	1392
1392	755	1002	1393
1393	486	1009	1394
1394	485	1008	1395
1395	721	1000	1396
1396	747	1000	1397
1397	521	1000	1398
1398	440	1002	1399
1399	89	1002	1400
1400	582	1001	1401
1401	500	1007	1402
1402	349	1009	1403
1403	29	1000	1404
1404	85	1000	1405
1405	573	1002	1406
1406	909	1000	1407
1407	322	1004	1408
1408	231	1004	1409
1409	720	1004	1410
1410	842	1009	1411
1411	750	1005	1412
1412	83	1004	1413
1413	704	1007	1414
1414	585	1007	1415
1415	893	1008	1416
1416	724	1009	1417
1417	940	1000	1418
1418	18	1006	1419
1419	800	1006	1420
1420	453	1009	1421
1421	765	1009	1422
1422	884	1004	1423
1423	437	1006	1424
1424	317	1000	1425
1425	36	1009	1426
1426	828	1008	1427
1427	68	1002	1428
1428	186	1001	1429
1429	974	1004	1430
1430	412	1006	1431
1431	358	1009	1432
1432	735	1001	1433
1433	833	1004	1434
1434	805	1004	1435
1435	206	1002	1436
1436	551	1000	1437
1437	766	1008	1438
1438	168	1001	1439
1439	177	1004	1440
1440	593	1006	1441
1441	999	1003	1442
1442	766	1006	1443
1443	127	1008	1444
1444	836	1009	1445
1445	719	1001	1446
1446	653	1000	1447
1447	577	1003	1448
1448	562	1006	1449
1449	535	1008	1450
1450	691	1005	1451
1451	803	1005	1452
1452	966	1001	1453
1453	917	1000	1454
1454	194	1005	1455
1455	49	1008	1456
1456	367	1000	1457
1457	812	1008	1458
1458	637	1002	1459
1459	499	1003	1460
1460	253	1001	1461
1461	504	1007	1462
1462	263	1000	1463
1463	162	1008	1464
1464	152	1007	1465
1465	352	1009	1466
1466	864	1000	1467
1467	690	1005	1468
1468	542	1000	1469
1469	925	1003	1470
1470	969	1001	1471
1471	432	1003	1472
1472	268	1006	1473
1473	951	1001	1474
1474	540	1003	1475
1475	316	1001	1476
1476	593	1005	1477
1477	244	1002	1478
1478	295	1009	1479
1479	741	1002	1480
1480	848	1002	1481
1481	411	1000	1482
1482	887	1003	1483
1483	313	1009	1484
1484	899	1002	1485
1485	562	1009	1486
1486	935	1004	1487
1487	116	1003	1488
1488	658	1007	1489
1489	61	1005	1490
1490	608	1002	1491
1491	877	1001	1492
1492	604	1006	1493
1493	760	1007	1494
1494	328	1000	1495
1495	166	1003	1496
1496	859	1008	1497
1497	929	1001	1498
1498	821	1007	1499
1499	547	1001	1500
1500	26	1003	1501
1501	169	1009	1502
1502	841	1001	1503
1503	935	1000	1504
1504	519	1000	1505
1505	545	1006	1506
1506	853	1006	1507
1507	740	1008	1508
1508	787	1008	1509
1509	751	1003	1510
1510	823	1000	1511
1511	569	1003	1512
1512	182	1008	1513
1513	96	1000	1514
1514	486	1005	1515
1515	491	1009	1516
1516	62	1004	1517
1517	565	1004	1518
1518	26	1002	1519
1519	399	1007	1520
1520	966	1009	1521
1521	240	1004	1522
1522	294	1006	1523
1523	547	1006	1524
1524	601	1006	1525
1525	981	1002	1526
1526	440	1004	1527
1527	186	1004	1528
1528	894	1004	1529
1529	836	1000	1530
1530	29	1000	1531
1531	678	1002	1532
1532	730	1000	1533
1533	251	1008	1534
1534	591	1009	1535
1535	470	1002	1536
1536	12	1006	1537
1537	77	1004	1538
1538	784	1000	1539
1539	839	1007	1540
1540	529	1004	1541
1541	183	1000	1542
1542	278	1005	1543
1543	789	1007	1544
1544	582	1000	1545
1545	871	1009	1546
1546	47	1000	1547
1547	985	1009	1548
1548	908	1005	1549
1549	830	1000	1550
1550	804	1009	1551
1551	337	1006	1552
1552	483	1005	1553
1553	69	1007	1554
1554	463	1001	1555
1555	461	1007	1556
1556	193	1000	1557
1557	224	1006	1558
1558	790	1001	1559
1559	253	1004	1560
1560	106	1009	1561
1561	504	1000	1562
1562	840	1007	1563
1563	126	1008	1564
1564	23	1005	1565
1565	74	1007	1566
1566	572	1007	1567
1567	580	1000	1568
1568	480	1008	1569
1569	451	1001	1570
1570	799	1001	1571
1571	719	1003	1572
1572	669	1002	1573
1573	701	1007	1574
1574	796	1005	1575
1575	720	1007	1576
1576	494	1002	1577
1577	160	1004	1578
1578	91	1004	1579
1579	394	1003	1580
1580	760	1002	1581
1581	396	1007	1582
1582	916	1008	1583
1583	27	1007	1584
1584	824	1002	1585
1585	739	1001	1586
1586	371	1007	1587
1587	922	1008	1588
1588	615	1002	1589
1589	329	1007	1590
1590	635	1007	1591
1591	128	1001	1592
1592	630	1007	1593
1593	365	1007	1594
1594	517	1008	1595
1595	273	1005	1596
1596	241	1008	1597
1597	183	1004	1598
1598	856	1001	1599
1599	362	1002	1600
1600	966	1000	1601
1601	834	1005	1602
1602	887	1005	1603
1603	466	1000	1604
1604	332	1002	1605
1605	929	1001	1606
1606	424	1002	1607
1607	826	1004	1608
1608	262	1008	1609
1609	595	1004	1610
1610	289	1009	1611
1611	111	1008	1612
1612	111	1009	1613
1613	616	1007	1614
1614	187	1003	1615
1615	420	1004	1616
1616	782	1008	1617
1617	499	1000	1618
1618	889	1000	1619
1619	19	1001	1620
1620	201	1002	1621
1621	151	1003	1622
1622	335	1002	1623
1623	186	1002	1624
1624	507	1003	1625
1625	788	1001	1626
1626	948	1009	1627
1627	504	1004	1628
1628	447	1009	1629
1629	218	1005	1630
1630	82	1007	1631
1631	647	1001	1632
1632	364	1009	1633
1633	650	1007	1634
1634	387	1000	1635
1635	496	1000	1636
1636	401	1008	1637
1637	930	1002	1638
1638	203	1008	1639
1639	421	1008	1640
1640	375	1009	1641
1641	695	1001	1642
1642	162	1005	1643
1643	607	1002	1644
1644	620	1008	1645
1645	185	1000	1646
1646	985	1009	1647
1647	70	1001	1648
1648	212	1004	1649
1649	388	1002	1650
1650	898	1003	1651
1651	7	1005	1652
1652	200	1006	1653
1653	411	1005	1654
1654	825	1003	1655
1655	165	1005	1656
1656	744	1004	1657
1657	685	1000	1658
1658	143	1004	1659
1659	938	1007	1660
1660	642	1008	1661
1661	578	1009	1662
1662	811	1007	1663
1663	436	1004	1664
1664	75	1003	1665
1665	765	1000	1666
1666	1	1008	1667
1667	530	1006	1668
1668	226	1002	1669
1669	928	1000	1670
1670	565	1006	1671
1671	502	1004	1672
1672	753	1009	1673
1673	644	1003	1674
1674	150	1007	1675
1675	155	1009	1676
1676	349	1004	1677
1677	680	1004	1678
1678	909	1006	1679
1679	502	1008	1680
1680	371	1003	1681
1681	239	1009	1682
1682	645	1001	1683
1683	215	1000	1684
1684	715	1001	1685
1685	861	1000	1686
1686	186	1006	1687
1687	166	1002	1688
1688	942	1008	1689
1689	328	1009	1690
1690	764	1000	1691
1691	264	1008	1692
1692	585	1002	1693
1693	888	1006	1694
1694	83	1004	1695
1695	849	1003	1696
1696	730	1000	1697
1697	760	1003	1698
1698	386	1004	1699
1699	408	1002	1700
1700	687	1001	1701
1701	53	1007	1702
1702	237	1004	1703
1703	936	1003	1704
1704	116	1006	1705
1705	500	1000	1706
1706	836	1000	1707
1707	995	1009	1708
1708	467	1003	1709
1709	877	1008	1710
1710	744	1004	1711
1711	847	1005	1712
1712	811	1008	1713
1713	996	1002	1714
1714	259	1001	1715
1715	899	1004	1716
1716	99	1003	1717
1717	548	1009	1718
1718	882	1009	1719
1719	936	1009	1720
1720	645	1009	1721
1721	132	1007	1722
1722	452	1001	1723
1723	649	1003	1724
1724	590	1005	1725
1725	300	1008	1726
1726	409	1004	1727
1727	325	1003	1728
1728	74	1003	1729
1729	486	1000	1730
1730	349	1000	1731
1731	706	1006	1732
1732	978	1005	1733
1733	991	1009	1734
1734	764	1008	1735
1735	761	1008	1736
1736	503	1005	1737
1737	845	1006	1738
1738	789	1006	1739
1739	62	1007	1740
1740	77	1009	1741
1741	112	1000	1742
1742	210	1001	1743
1743	327	1007	1744
1744	3	1005	1745
1745	890	1007	1746
1746	931	1002	1747
1747	378	1003	1748
1748	367	1002	1749
1749	401	1006	1750
1750	320	1008	1751
1751	985	1006	1752
1752	85	1008	1753
1753	946	1001	1754
1754	830	1003	1755
1755	806	1006	1756
1756	814	1007	1757
1757	429	1001	1758
1758	454	1001	1759
1759	865	1009	1760
1760	810	1002	1761
1761	213	1008	1762
1762	19	1001	1763
1763	319	1004	1764
1764	536	1006	1765
1765	502	1005	1766
1766	586	1004	1767
1767	250	1002	1768
1768	411	1004	1769
1769	119	1003	1770
1770	665	1007	1771
1771	93	1001	1772
1772	388	1007	1773
1773	664	1008	1774
1774	442	1001	1775
1775	63	1006	1776
1776	708	1006	1777
1777	474	1002	1778
1778	367	1007	1779
1779	605	1009	1780
1780	65	1004	1781
1781	131	1002	1782
1782	101	1003	1783
1783	41	1004	1784
1784	61	1001	1785
1785	361	1005	1786
1786	651	1007	1787
1787	559	1000	1788
1788	236	1000	1789
1789	132	1003	1790
1790	441	1008	1791
1791	348	1001	1792
1792	308	1001	1793
1793	358	1004	1794
1794	107	1003	1795
1795	256	1002	1796
1796	308	1001	1797
1797	252	1007	1798
1798	790	1003	1799
1799	338	1006	1800
1800	247	1001	1801
1801	155	1006	1802
1802	223	1004	1803
1803	232	1003	1804
1804	720	1004	1805
1805	701	1009	1806
1806	272	1007	1807
1807	94	1006	1808
1808	421	1007	1809
1809	788	1000	1810
1810	325	1008	1811
1811	643	1000	1812
1812	150	1007	1813
1813	643	1003	1814
1814	808	1001	1815
1815	57	1003	1816
1816	213	1000	1817
1817	770	1000	1818
1818	738	1001	1819
1819	548	1004	1820
1820	414	1006	1821
1821	968	1004	1822
1822	827	1003	1823
1823	895	1007	1824
1824	269	1008	1825
1825	464	1004	1826
1826	958	1001	1827
1827	284	1007	1828
1828	908	1002	1829
1829	550	1007	1830
1830	312	1009	1831
1831	562	1004	1832
1832	180	1006	1833
1833	921	1001	1834
1834	200	1009	1835
1835	550	1009	1836
1836	848	1000	1837
1837	193	1005	1838
1838	534	1009	1839
1839	597	1000	1840
1840	567	1008	1841
1841	455	1002	1842
1842	653	1000	1843
1843	541	1001	1844
1844	801	1006	1845
1845	353	1006	1846
1846	490	1008	1847
1847	777	1007	1848
1848	911	1009	1849
1849	261	1004	1850
1850	844	1009	1851
1851	324	1006	1852
1852	932	1000	1853
1853	98	1001	1854
1854	772	1004	1855
1855	66	1006	1856
1856	24	1003	1857
1857	100	1005	1858
1858	988	1004	1859
1859	68	1003	1860
1860	649	1005	1861
1861	255	1006	1862
1862	162	1002	1863
1863	610	1000	1864
1864	473	1003	1865
1865	641	1008	1866
1866	907	1000	1867
1867	832	1007	1868
1868	781	1002	1869
1869	265	1008	1870
1870	810	1007	1871
1871	899	1002	1872
1872	122	1005	1873
1873	28	1006	1874
1874	656	1006	1875
1875	803	1006	1876
1876	360	1003	1877
1877	476	1007	1878
1878	755	1006	1879
1879	625	1000	1880
1880	920	1005	1881
1881	145	1002	1882
1882	473	1003	1883
1883	767	1009	1884
1884	511	1006	1885
1885	682	1007	1886
1886	579	1003	1887
1887	748	1000	1888
1888	611	1006	1889
1889	370	1000	1890
1890	205	1007	1891
1891	879	1008	1892
1892	530	1000	1893
1893	685	1008	1894
1894	794	1009	1895
1895	785	1001	1896
1896	568	1003	1897
1897	658	1008	1898
1898	225	1001	1899
1899	622	1006	1900
1900	743	1003	1901
1901	1000	1008	1902
1902	269	1007	1903
1903	706	1004	1904
1904	982	1003	1905
1905	962	1000	1906
1906	598	1003	1907
1907	677	1007	1908
1908	76	1007	1909
1909	821	1001	1910
1910	298	1004	1911
1911	40	1003	1912
1912	955	1004	1913
1913	679	1004	1914
1914	560	1005	1915
1915	415	1008	1916
1916	695	1009	1917
1917	839	1009	1918
1918	513	1000	1919
1919	422	1003	1920
1920	894	1002	1921
1921	225	1002	1922
1922	176	1002	1923
1923	559	1009	1924
1924	496	1009	1925
1925	457	1005	1926
1926	568	1003	1927
1927	32	1005	1928
1928	479	1006	1929
1929	436	1009	1930
1930	26	1007	1931
1931	183	1000	1932
1932	309	1005	1933
1933	260	1002	1934
1934	294	1002	1935
1935	991	1007	1936
1936	58	1002	1937
1937	731	1006	1938
1938	598	1009	1939
1939	98	1005	1940
1940	116	1006	1941
1941	956	1003	1942
1942	416	1008	1943
1943	246	1002	1944
1944	870	1004	1945
1945	62	1004	1946
1946	530	1006	1947
1947	346	1005	1948
1948	956	1001	1949
1949	874	1001	1950
1950	950	1000	1951
1951	688	1008	1952
1952	587	1008	1953
1953	506	1002	1954
1954	669	1009	1955
1955	809	1002	1956
1956	899	1007	1957
1957	170	1005	1958
1958	894	1000	1959
1959	631	1000	1960
1960	758	1004	1961
1961	545	1001	1962
1962	693	1008	1963
1963	667	1007	1964
1964	216	1009	1965
1965	718	1000	1966
1966	30	1006	1967
1967	109	1006	1968
1968	526	1008	1969
1969	28	1003	1970
1970	609	1001	1971
1971	322	1004	1972
1972	185	1007	1973
1973	528	1002	1974
1974	653	1002	1975
1975	117	1001	1976
1976	850	1000	1977
1977	687	1006	1978
1978	391	1008	1979
1979	448	1000	1980
1980	557	1004	1981
1981	523	1000	1982
1982	17	1009	1983
1983	593	1009	1984
1984	720	1009	1985
1985	189	1004	1986
1986	854	1006	1987
1987	520	1003	1988
1988	874	1002	1989
1989	361	1008	1990
1990	857	1000	1991
1991	693	1008	1992
1992	70	1000	1993
1993	775	1008	1994
1994	315	1004	1995
1995	308	1006	1996
1996	135	1002	1997
1997	157	1004	1998
1998	244	1005	1999
1999	802	1001	2000
2000	747	1000	2001
2001	712	1000	2002
2002	543	1005	2003
2003	766	1008	2004
2004	715	1005	2005
2005	442	1008	2006
2006	544	1008	2007
2007	651	1005	2008
2008	910	1003	2009
2009	370	1008	2010
2010	614	1005	2011
2011	666	1002	2012
2012	667	1002	2013
2013	241	1008	2014
2014	331	1001	2015
2015	634	1002	2016
2016	901	1007	2017
2017	489	1003	2018
2018	705	1009	2019
2019	346	1004	2020
2020	38	1004	2021
2021	774	1003	2022
2022	604	1009	2023
2023	923	1007	2024
2024	327	1004	2025
2025	470	1002	2026
2026	844	1000	2027
2027	352	1001	2028
2028	251	1005	2029
2029	210	1008	2030
2030	105	1000	2031
2031	839	1000	2032
2032	929	1002	2033
2033	773	1001	2034
2034	663	1000	2035
2035	334	1009	2036
2036	305	1001	2037
2037	521	1007	2038
2038	738	1006	2039
2039	480	1005	2040
2040	667	1003	2041
2041	311	1009	2042
2042	168	1000	2043
2043	144	1001	2044
2044	621	1001	2045
2045	277	1000	2046
2046	403	1007	2047
2047	723	1003	2048
2048	75	1001	2049
2049	583	1009	2050
2050	790	1006	2051
2051	152	1007	2052
2052	39	1004	2053
2053	784	1006	2054
2054	325	1000	2055
2055	400	1000	2056
2056	384	1002	2057
2057	655	1002	2058
2058	703	1001	2059
2059	79	1006	2060
2060	452	1009	2061
2061	5	1000	2062
2062	757	1005	2063
2063	203	1005	2064
2064	632	1002	2065
2065	507	1000	2066
2066	242	1000	2067
2067	82	1000	2068
2068	388	1007	2069
2069	806	1009	2070
2070	914	1009	2071
2071	822	1009	2072
2072	721	1006	2073
2073	205	1005	2074
2074	461	1001	2075
2075	58	1005	2076
2076	692	1006	2077
2077	190	1000	2078
2078	202	1003	2079
2079	251	1006	2080
2080	378	1007	2081
2081	942	1009	2082
2082	742	1000	2083
2083	473	1001	2084
2084	964	1004	2085
2085	440	1003	2086
2086	925	1002	2087
2087	221	1007	2088
2088	2	1002	2089
2089	482	1004	2090
2090	661	1009	2091
2091	675	1002	2092
2092	545	1002	2093
2093	725	1009	2094
2094	328	1002	2095
2095	791	1009	2096
2096	663	1002	2097
2097	315	1004	2098
2098	831	1007	2099
2099	609	1009	2100
2100	547	1003	2101
2101	281	1000	2102
2102	377	1007	2103
2103	42	1003	2104
2104	191	1004	2105
2105	84	1000	2106
2106	604	1006	2107
2107	767	1003	2108
2108	584	1009	2109
2109	397	1006	2110
2110	792	1001	2111
2111	531	1002	2112
2112	538	1002	2113
2113	583	1009	2114
2114	273	1003	2115
2115	22	1008	2116
2116	885	1002	2117
2117	469	1005	2118
2118	483	1001	2119
2119	586	1006	2120
2120	829	1002	2121
2121	55	1008	2122
2122	133	1006	2123
2123	657	1004	2124
2124	163	1003	2125
2125	915	1001	2126
2126	385	1007	2127
2127	242	1009	2128
2128	239	1004	2129
2129	989	1007	2130
2130	335	1001	2131
2131	308	1006	2132
2132	359	1005	2133
2133	809	1000	2134
2134	207	1008	2135
2135	551	1005	2136
2136	278	1000	2137
2137	549	1006	2138
2138	126	1003	2139
2139	287	1007	2140
2140	320	1006	2141
2141	514	1006	2142
2142	13	1001	2143
2143	794	1003	2144
2144	258	1008	2145
2145	522	1005	2146
2146	470	1007	2147
2147	734	1004	2148
2148	684	1008	2149
2149	496	1000	2150
2150	96	1005	2151
2151	782	1004	2152
2152	424	1001	2153
2153	293	1003	2154
2154	528	1000	2155
2155	284	1004	2156
2156	858	1009	2157
2157	31	1005	2158
2158	8	1008	2159
2159	461	1003	2160
2160	815	1007	2161
2161	97	1003	2162
2162	514	1000	2163
2163	874	1006	2164
2164	776	1007	2165
2165	279	1002	2166
2166	971	1009	2167
2167	187	1008	2168
2168	678	1001	2169
2169	432	1004	2170
2170	114	1004	2171
2171	916	1000	2172
2172	325	1003	2173
2173	725	1006	2174
2174	239	1007	2175
2175	49	1007	2176
2176	978	1007	2177
2177	790	1005	2178
2178	638	1007	2179
2179	803	1000	2180
2180	711	1006	2181
2181	817	1004	2182
2182	108	1009	2183
2183	394	1005	2184
2184	660	1001	2185
2185	764	1001	2186
2186	614	1000	2187
2187	746	1007	2188
2188	237	1000	2189
2189	216	1003	2190
2190	126	1009	2191
2191	752	1001	2192
2192	128	1001	2193
2193	686	1008	2194
2194	231	1001	2195
2195	84	1006	2196
2196	253	1007	2197
2197	771	1007	2198
2198	702	1000	2199
2199	231	1005	2200
2200	262	1001	2201
2201	613	1004	2202
2202	161	1000	2203
2203	763	1003	2204
2204	430	1001	2205
2205	356	1007	2206
2206	705	1000	2207
2207	960	1000	2208
2208	956	1003	2209
2209	532	1007	2210
2210	121	1009	2211
2211	82	1004	2212
2212	607	1007	2213
2213	144	1009	2214
2214	182	1001	2215
2215	701	1009	2216
2216	792	1002	2217
2217	302	1000	2218
2218	38	1005	2219
2219	508	1006	2220
2220	421	1003	2221
2221	327	1002	2222
2222	115	1003	2223
2223	443	1006	2224
2224	90	1002	2225
2225	253	1003	2226
2226	727	1006	2227
2227	834	1006	2228
2228	255	1002	2229
2229	412	1000	2230
2230	728	1007	2231
2231	674	1008	2232
2232	319	1008	2233
2233	43	1002	2234
2234	163	1003	2235
2235	375	1001	2236
2236	428	1002	2237
2237	666	1005	2238
2238	969	1005	2239
2239	822	1003	2240
2240	382	1006	2241
2241	435	1002	2242
2242	558	1007	2243
2243	118	1004	2244
2244	971	1001	2245
2245	852	1005	2246
2246	711	1007	2247
2247	177	1004	2248
2248	573	1009	2249
2249	897	1002	2250
2250	281	1007	2251
2251	977	1009	2252
2252	169	1009	2253
2253	883	1001	2254
2254	255	1001	2255
2255	381	1004	2256
2256	60	1009	2257
2257	509	1002	2258
2258	394	1001	2259
2259	683	1004	2260
2260	854	1008	2261
2261	835	1007	2262
2262	992	1008	2263
2263	349	1009	2264
2264	112	1001	2265
2265	499	1005	2266
2266	903	1003	2267
2267	974	1004	2268
2268	311	1004	2269
2269	589	1006	2270
2270	416	1001	2271
2271	324	1004	2272
2272	584	1005	2273
2273	301	1008	2274
2274	350	1001	2275
2275	317	1000	2276
2276	356	1006	2277
2277	605	1009	2278
2278	302	1009	2279
2279	651	1006	2280
2280	91	1000	2281
2281	29	1009	2282
2282	351	1000	2283
2283	258	1001	2284
2284	698	1007	2285
2285	917	1003	2286
2286	209	1000	2287
2287	678	1005	2288
2288	919	1006	2289
2289	935	1009	2290
2290	279	1003	2291
2291	72	1000	2292
2292	113	1007	2293
2293	207	1005	2294
2294	543	1003	2295
2295	432	1009	2296
2296	242	1008	2297
2297	428	1008	2298
2298	382	1009	2299
2299	961	1000	2300
2300	886	1006	2301
2301	110	1004	2302
2302	254	1000	2303
2303	345	1009	2304
2304	139	1000	2305
2305	407	1005	2306
2306	921	1003	2307
2307	392	1004	2308
2308	577	1001	2309
2309	484	1009	2310
2310	828	1006	2311
2311	694	1004	2312
2312	169	1005	2313
2313	907	1008	2314
2314	447	1001	2315
2315	463	1009	2316
2316	40	1005	2317
2317	805	1002	2318
2318	602	1004	2319
2319	496	1007	2320
2320	754	1003	2321
2321	314	1006	2322
2322	927	1008	2323
2323	392	1009	2324
2324	513	1000	2325
2325	49	1008	2326
2326	380	1009	2327
2327	986	1008	2328
2328	437	1003	2329
2329	823	1007	2330
2330	759	1005	2331
2331	335	1009	2332
2332	306	1000	2333
2333	429	1000	2334
2334	890	1009	2335
2335	542	1009	2336
2336	839	1009	2337
2337	796	1008	2338
2338	470	1006	2339
2339	878	1003	2340
2340	771	1007	2341
2341	617	1001	2342
2342	569	1002	2343
2343	840	1008	2344
2344	680	1008	2345
2345	267	1003	2346
2346	594	1008	2347
2347	823	1004	2348
2348	738	1002	2349
2349	530	1004	2350
2350	673	1002	2351
2351	497	1000	2352
2352	166	1004	2353
2353	872	1007	2354
2354	58	1001	2355
2355	733	1000	2356
2356	101	1009	2357
2357	905	1001	2358
2358	232	1004	2359
2359	52	1004	2360
2360	328	1008	2361
2361	948	1002	2362
2362	915	1003	2363
2363	961	1001	2364
2364	451	1002	2365
2365	153	1000	2366
2366	348	1002	2367
2367	323	1002	2368
2368	924	1008	2369
2369	570	1007	2370
2370	62	1009	2371
2371	640	1005	2372
2372	474	1007	2373
2373	596	1008	2374
2374	253	1003	2375
2375	553	1006	2376
2376	64	1005	2377
2377	677	1006	2378
2378	775	1007	2379
2379	587	1004	2380
2380	273	1001	2381
2381	805	1005	2382
2382	87	1008	2383
2383	273	1007	2384
2384	835	1000	2385
2385	278	1005	2386
2386	47	1005	2387
2387	420	1001	2388
2388	502	1006	2389
2389	926	1004	2390
2390	411	1008	2391
2391	309	1009	2392
2392	420	1008	2393
2393	34	1001	2394
2394	978	1009	2395
2395	631	1001	2396
2396	280	1004	2397
2397	50	1004	2398
2398	174	1001	2399
2399	847	1004	2400
2400	577	1006	2401
2401	946	1006	2402
2402	88	1003	2403
2403	806	1000	2404
2404	317	1002	2405
2405	932	1008	2406
2406	615	1003	2407
2407	339	1009	2408
2408	816	1005	2409
2409	864	1000	2410
2410	40	1002	2411
2411	658	1000	2412
2412	637	1005	2413
2413	341	1007	2414
2414	4	1003	2415
2415	513	1003	2416
2416	889	1001	2417
2417	855	1004	2418
2418	262	1001	2419
2419	184	1004	2420
2420	892	1001	2421
2421	721	1000	2422
2422	172	1004	2423
2423	638	1004	2424
2424	504	1005	2425
2425	482	1009	2426
2426	948	1009	2427
2427	688	1009	2428
2428	450	1004	2429
2429	362	1001	2430
2430	374	1007	2431
2431	347	1005	2432
2432	686	1009	2433
2433	83	1007	2434
2434	645	1000	2435
2435	615	1009	2436
2436	230	1009	2437
2437	298	1005	2438
2438	263	1008	2439
2439	764	1005	2440
2440	537	1000	2441
2441	660	1001	2442
2442	514	1000	2443
2443	557	1005	2444
2444	989	1005	2445
2445	611	1008	2446
2446	359	1009	2447
2447	953	1009	2448
2448	703	1005	2449
2449	865	1005	2450
2450	777	1001	2451
2451	983	1002	2452
2452	478	1009	2453
2453	818	1004	2454
2454	748	1002	2455
2455	367	1007	2456
2456	582	1005	2457
2457	435	1005	2458
2458	696	1006	2459
2459	269	1005	2460
2460	729	1008	2461
2461	671	1007	2462
2462	148	1008	2463
2463	487	1003	2464
2464	109	1003	2465
2465	662	1008	2466
2466	877	1009	2467
2467	420	1004	2468
2468	546	1006	2469
2469	101	1007	2470
2470	822	1005	2471
2471	748	1002	2472
2472	298	1008	2473
2473	339	1005	2474
2474	336	1001	2475
2475	940	1000	2476
2476	298	1004	2477
2477	591	1009	2478
2478	929	1002	2479
2479	73	1001	2480
2480	93	1004	2481
2481	541	1000	2482
2482	286	1005	2483
2483	345	1003	2484
2484	301	1004	2485
2485	576	1003	2486
2486	475	1004	2487
2487	247	1008	2488
2488	267	1008	2489
2489	102	1001	2490
2490	230	1000	2491
2491	214	1000	2492
2492	844	1005	2493
2493	801	1006	2494
2494	953	1004	2495
2495	858	1007	2496
2496	364	1003	2497
2497	778	1008	2498
2498	359	1006	2499
2499	356	1005	2500
2500	499	1000	2501
2501	606	1000	2502
2502	212	1002	2503
2503	468	1008	2504
2504	53	1002	2505
2505	731	1006	2506
2506	783	1003	2507
2507	438	1002	2508
2508	819	1004	2509
2509	233	1004	2510
2510	322	1006	2511
2511	224	1002	2512
2512	236	1006	2513
2513	498	1008	2514
2514	829	1009	2515
2515	560	1003	2516
2516	241	1006	2517
2517	884	1003	2518
2518	408	1006	2519
2519	935	1002	2520
2520	834	1004	2521
2521	155	1009	2522
2522	759	1009	2523
2523	18	1001	2524
2524	75	1001	2525
2525	161	1008	2526
2526	405	1003	2527
2527	925	1003	2528
2528	667	1005	2529
2529	456	1009	2530
2530	972	1001	2531
2531	872	1006	2532
2532	97	1002	2533
2533	389	1009	2534
2534	321	1002	2535
2535	172	1009	2536
2536	935	1004	2537
2537	852	1007	2538
2538	90	1005	2539
2539	4	1002	2540
2540	377	1005	2541
2541	200	1003	2542
2542	809	1001	2543
2543	446	1004	2544
2544	740	1006	2545
2545	937	1002	2546
2546	296	1001	2547
2547	297	1002	2548
2548	937	1002	2549
2549	301	1004	2550
2550	572	1000	2551
2551	735	1009	2552
2552	385	1008	2553
2553	986	1000	2554
2554	779	1002	2555
2555	274	1006	2556
2556	928	1000	2557
2557	55	1003	2558
2558	984	1007	2559
2559	232	1009	2560
2560	395	1003	2561
2561	16	1009	2562
2562	628	1009	2563
2563	576	1005	2564
2564	788	1007	2565
2565	465	1000	2566
2566	756	1003	2567
2567	851	1000	2568
2568	555	1002	2569
2569	383	1004	2570
2570	751	1003	2571
2571	462	1000	2572
2572	908	1006	2573
2573	164	1003	2574
2574	662	1004	2575
2575	773	1005	2576
2576	445	1008	2577
2577	586	1001	2578
2578	76	1006	2579
2579	279	1007	2580
2580	30	1007	2581
2581	116	1008	2582
2582	46	1002	2583
2583	310	1001	2584
2584	185	1002	2585
2585	818	1002	2586
2586	666	1003	2587
2587	853	1003	2588
2588	841	1007	2589
2589	667	1002	2590
2590	889	1005	2591
2591	634	1008	2592
2592	756	1007	2593
2593	114	1007	2594
2594	446	1004	2595
2595	291	1003	2596
2596	163	1001	2597
2597	739	1005	2598
2598	102	1000	2599
2599	530	1005	2600
2600	951	1004	2601
2601	228	1003	2602
2602	455	1003	2603
2603	843	1000	2604
2604	859	1003	2605
2605	903	1000	2606
2606	51	1009	2607
2607	275	1004	2608
2608	262	1009	2609
2609	316	1003	2610
2610	524	1006	2611
2611	368	1004	2612
2612	903	1009	2613
2613	425	1007	2614
2614	151	1001	2615
2615	253	1004	2616
2616	601	1007	2617
2617	843	1007	2618
2618	291	1004	2619
2619	412	1000	2620
2620	94	1006	2621
2621	140	1005	2622
2622	33	1009	2623
2623	923	1006	2624
2624	22	1001	2625
2625	525	1003	2626
2626	715	1006	2627
2627	618	1002	2628
2628	151	1003	2629
2629	306	1001	2630
2630	86	1006	2631
2631	225	1006	2632
2632	579	1004	2633
2633	763	1008	2634
2634	921	1001	2635
2635	60	1001	2636
2636	23	1002	2637
2637	174	1000	2638
2638	550	1008	2639
2639	432	1001	2640
2640	392	1005	2641
2641	728	1008	2642
2642	246	1007	2643
2643	117	1001	2644
2644	45	1001	2645
2645	307	1001	2646
2646	543	1000	2647
2647	563	1002	2648
2648	554	1007	2649
2649	862	1000	2650
2650	439	1007	2651
2651	807	1006	2652
2652	345	1005	2653
2653	330	1008	2654
2654	71	1001	2655
2655	589	1003	2656
2656	320	1006	2657
2657	713	1009	2658
2658	242	1008	2659
2659	629	1000	2660
2660	543	1002	2661
2661	559	1000	2662
2662	365	1002	2663
2663	647	1002	2664
2664	688	1005	2665
2665	571	1001	2666
2666	7	1005	2667
2667	305	1005	2668
2668	703	1009	2669
2669	404	1007	2670
2670	160	1003	2671
2671	765	1004	2672
2672	506	1005	2673
2673	181	1008	2674
2674	91	1004	2675
2675	981	1002	2676
2676	968	1002	2677
2677	83	1001	2678
2678	685	1001	2679
2679	97	1001	2680
2680	43	1008	2681
2681	835	1005	2682
2682	189	1002	2683
2683	421	1002	2684
2684	943	1003	2685
2685	175	1000	2686
2686	812	1006	2687
2687	318	1005	2688
2688	746	1002	2689
2689	552	1001	2690
2690	140	1001	2691
2691	843	1003	2692
2692	956	1000	2693
2693	482	1008	2694
2694	867	1002	2695
2695	933	1001	2696
2696	70	1001	2697
2697	628	1003	2698
2698	366	1003	2699
2699	65	1004	2700
2700	317	1008	2701
2701	567	1001	2702
2702	752	1003	2703
2703	322	1004	2704
2704	381	1008	2705
2705	500	1007	2706
2706	802	1005	2707
2707	393	1009	2708
2708	799	1002	2709
2709	16	1008	2710
2710	122	1001	2711
2711	223	1006	2712
2712	773	1006	2713
2713	810	1009	2714
2714	566	1004	2715
2715	55	1000	2716
2716	763	1000	2717
2717	209	1001	2718
2718	183	1008	2719
2719	470	1000	2720
2720	686	1005	2721
2721	247	1005	2722
2722	57	1009	2723
2723	453	1006	2724
2724	998	1000	2725
2725	578	1005	2726
2726	47	1006	2727
2727	691	1009	2728
2728	725	1002	2729
2729	344	1002	2730
2730	33	1008	2731
2731	532	1004	2732
2732	198	1006	2733
2733	456	1003	2734
2734	207	1004	2735
2735	839	1006	2736
2736	905	1003	2737
2737	293	1005	2738
2738	292	1006	2739
2739	801	1001	2740
2740	619	1003	2741
2741	692	1005	2742
2742	365	1000	2743
2743	92	1002	2744
2744	40	1001	2745
2745	242	1005	2746
2746	98	1005	2747
2747	837	1006	2748
2748	931	1001	2749
2749	760	1003	2750
2750	114	1003	2751
2751	223	1007	2752
2752	42	1004	2753
2753	945	1006	2754
2754	376	1005	2755
2755	474	1009	2756
2756	292	1009	2757
2757	880	1005	2758
2758	762	1000	2759
2759	440	1006	2760
2760	676	1005	2761
2761	381	1008	2762
2762	606	1006	2763
2763	204	1001	2764
2764	973	1005	2765
2765	798	1002	2766
2766	628	1002	2767
2767	699	1002	2768
2768	885	1005	2769
2769	71	1003	2770
2770	769	1003	2771
2771	268	1008	2772
2772	228	1003	2773
2773	244	1008	2774
2774	400	1002	2775
2775	177	1000	2776
2776	700	1008	2777
2777	44	1006	2778
2778	232	1007	2779
2779	526	1003	2780
2780	888	1001	2781
2781	998	1008	2782
2782	562	1000	2783
2783	103	1004	2784
2784	86	1002	2785
2785	236	1002	2786
2786	978	1000	2787
2787	443	1000	2788
2788	119	1009	2789
2789	516	1007	2790
2790	699	1008	2791
2791	781	1004	2792
2792	868	1006	2793
2793	875	1000	2794
2794	357	1001	2795
2795	815	1002	2796
2796	184	1009	2797
2797	882	1003	2798
2798	416	1004	2799
2799	622	1000	2800
2800	882	1006	2801
2801	43	1003	2802
2802	832	1004	2803
2803	931	1009	2804
2804	713	1004	2805
2805	267	1008	2806
2806	40	1001	2807
2807	902	1002	2808
2808	768	1007	2809
2809	135	1002	2810
2810	481	1001	2811
2811	547	1005	2812
2812	889	1009	2813
2813	944	1002	2814
2814	42	1004	2815
2815	14	1009	2816
2816	811	1007	2817
2817	825	1003	2818
2818	966	1006	2819
2819	96	1004	2820
2820	670	1000	2821
2821	189	1009	2822
2822	723	1006	2823
2823	473	1008	2824
2824	156	1007	2825
2825	27	1004	2826
2826	543	1008	2827
2827	949	1007	2828
2828	432	1009	2829
2829	556	1002	2830
2830	955	1004	2831
2831	98	1000	2832
2832	839	1008	2833
2833	465	1001	2834
2834	426	1006	2835
2835	534	1002	2836
2836	691	1009	2837
2837	455	1003	2838
2838	912	1004	2839
2839	818	1001	2840
2840	620	1000	2841
2841	316	1005	2842
2842	900	1003	2843
2843	579	1000	2844
2844	239	1001	2845
2845	1	1007	2846
2846	416	1003	2847
2847	949	1007	2848
2848	9	1003	2849
2849	511	1009	2850
2850	958	1007	2851
2851	888	1003	2852
2852	571	1005	2853
2853	516	1003	2854
2854	778	1005	2855
2855	373	1008	2856
2856	325	1006	2857
2857	845	1006	2858
2858	684	1005	2859
2859	24	1008	2860
2860	644	1007	2861
2861	787	1002	2862
2862	453	1000	2863
2863	893	1005	2864
2864	149	1001	2865
2865	960	1004	2866
2866	406	1001	2867
2867	356	1002	2868
2868	993	1000	2869
2869	745	1004	2870
2870	38	1002	2871
2871	62	1003	2872
2872	714	1009	2873
2873	995	1005	2874
2874	170	1007	2875
2875	63	1001	2876
2876	322	1001	2877
2877	839	1002	2878
2878	245	1000	2879
2879	132	1009	2880
2880	392	1004	2881
2881	495	1001	2882
2882	223	1003	2883
2883	500	1005	2884
2884	843	1002	2885
2885	681	1000	2886
2886	167	1004	2887
2887	281	1008	2888
2888	254	1007	2889
2889	857	1004	2890
2890	700	1002	2891
2891	605	1000	2892
2892	629	1005	2893
2893	24	1009	2894
2894	565	1002	2895
2895	423	1000	2896
2896	756	1006	2897
2897	641	1006	2898
2898	429	1001	2899
2899	813	1006	2900
2900	788	1007	2901
2901	840	1001	2902
2902	939	1004	2903
2903	890	1001	2904
2904	959	1001	2905
2905	179	1006	2906
2906	195	1007	2907
2907	263	1006	2908
2908	361	1003	2909
2909	747	1004	2910
2910	168	1006	2911
2911	610	1001	2912
2912	255	1001	2913
2913	425	1005	2914
2914	508	1008	2915
2915	828	1008	2916
2916	961	1005	2917
2917	3	1008	2918
2918	523	1002	2919
2919	812	1003	2920
2920	761	1007	2921
2921	790	1004	2922
2922	70	1005	2923
2923	223	1007	2924
2924	522	1005	2925
2925	635	1001	2926
2926	651	1000	2927
2927	977	1009	2928
2928	284	1002	2929
2929	548	1009	2930
2930	935	1004	2931
2931	731	1007	2932
2932	444	1000	2933
2933	357	1009	2934
2934	454	1003	2935
2935	181	1001	2936
2936	382	1002	2937
2937	437	1001	2938
2938	303	1005	2939
2939	242	1007	2940
2940	573	1001	2941
2941	996	1000	2942
2942	554	1001	2943
2943	224	1005	2944
2944	366	1007	2945
2945	172	1007	2946
2946	699	1003	2947
2947	127	1000	2948
2948	99	1005	2949
2949	66	1005	2950
2950	966	1003	2951
2951	15	1007	2952
2952	291	1002	2953
2953	404	1005	2954
2954	442	1005	2955
2955	860	1005	2956
2956	868	1005	2957
2957	851	1007	2958
2958	224	1008	2959
2959	611	1000	2960
2960	780	1003	2961
2961	408	1003	2962
2962	155	1008	2963
2963	4	1009	2964
2964	64	1009	2965
2965	343	1005	2966
2966	904	1007	2967
2967	279	1008	2968
2968	445	1008	2969
2969	304	1008	2970
2970	781	1008	2971
2971	809	1006	2972
2972	693	1009	2973
2973	363	1006	2974
2974	283	1002	2975
2975	670	1009	2976
2976	399	1004	2977
2977	169	1000	2978
2978	469	1008	2979
2979	606	1004	2980
2980	193	1008	2981
2981	408	1003	2982
2982	895	1008	2983
2983	418	1004	2984
2984	943	1000	2985
2985	589	1005	2986
2986	914	1006	2987
2987	997	1004	2988
2988	483	1006	2989
2989	920	1003	2990
2990	844	1001	2991
2991	197	1000	2992
2992	964	1005	2993
2993	141	1003	2994
2994	90	1004	2995
2995	992	1008	2996
2996	993	1003	2997
2997	192	1000	2998
2998	88	1003	2999
2999	434	1001	3000
3000	53	1007	3001
3001	478	1009	3002
3002	197	1006	3003
3003	611	1007	3004
3004	474	1000	3005
3005	23	1007	3006
3006	458	1000	3007
3007	643	1000	3008
3008	864	1006	3009
3009	600	1000	3010
3010	473	1001	3011
3011	912	1000	3012
3012	429	1008	3013
3013	227	1006	3014
3014	271	1007	3015
3015	580	1004	3016
3016	627	1006	3017
3017	775	1002	3018
3018	220	1004	3019
3019	225	1001	3020
3020	471	1006	3021
3021	580	1003	3022
3022	575	1006	3023
3023	902	1001	3024
3024	445	1003	3025
3025	797	1005	3026
3026	876	1001	3027
3027	121	1000	3028
3028	767	1008	3029
3029	333	1008	3030
3030	440	1000	3031
3031	812	1005	3032
3032	349	1009	3033
3033	44	1000	3034
3034	705	1003	3035
3035	18	1001	3036
3036	220	1009	3037
3037	546	1003	3038
3038	256	1006	3039
3039	136	1007	3040
3040	497	1004	3041
3041	560	1001	3042
3042	56	1002	3043
3043	902	1002	3044
3044	525	1007	3045
3045	491	1005	3046
3046	398	1004	3047
3047	445	1003	3048
3048	264	1008	3049
3049	266	1003	3050
3050	784	1008	3051
3051	761	1002	3052
3052	559	1007	3053
3053	733	1003	3054
3054	408	1006	3055
3055	654	1009	3056
3056	495	1005	3057
3057	286	1009	3058
3058	288	1007	3059
3059	389	1001	3060
3060	33	1000	3061
3061	273	1005	3062
3062	973	1002	3063
3063	709	1002	3064
3064	838	1009	3065
3065	853	1005	3066
3066	294	1008	3067
3067	275	1000	3068
3068	514	1001	3069
3069	610	1003	3070
3070	36	1006	3071
3071	941	1007	3072
3072	779	1008	3073
3073	74	1001	3074
3074	385	1003	3075
3075	136	1005	3076
3076	585	1007	3077
3077	530	1004	3078
3078	155	1002	3079
3079	831	1004	3080
3080	421	1000	3081
3081	15	1004	3082
3082	143	1000	3083
3083	589	1001	3084
3084	235	1006	3085
3085	804	1005	3086
3086	952	1005	3087
3087	151	1002	3088
3088	90	1009	3089
3089	384	1008	3090
3090	343	1003	3091
3091	796	1007	3092
3092	848	1000	3093
3093	514	1001	3094
3094	82	1002	3095
3095	798	1004	3096
3096	712	1001	3097
3097	567	1003	3098
3098	871	1009	3099
3099	865	1006	3100
3100	581	1008	3101
3101	527	1009	3102
3102	143	1003	3103
3103	289	1001	3104
3104	142	1008	3105
3105	837	1004	3106
3106	981	1005	3107
3107	989	1009	3108
3108	322	1007	3109
3109	309	1007	3110
3110	422	1003	3111
3111	712	1003	3112
3112	739	1006	3113
3113	478	1009	3114
3114	409	1002	3115
3115	796	1002	3116
3116	317	1001	3117
3117	832	1004	3118
3118	30	1006	3119
3119	495	1006	3120
3120	509	1009	3121
3121	52	1007	3122
3122	865	1002	3123
3123	383	1001	3124
3124	11	1004	3125
3125	473	1006	3126
3126	957	1003	3127
3127	455	1007	3128
3128	794	1008	3129
3129	746	1005	3130
3130	682	1008	3131
3131	2	1005	3132
3132	837	1005	3133
3133	786	1003	3134
3134	249	1002	3135
3135	364	1009	3136
3136	370	1005	3137
3137	706	1009	3138
3138	268	1002	3139
3139	214	1000	3140
3140	432	1007	3141
3141	151	1005	3142
3142	137	1003	3143
3143	369	1002	3144
3144	338	1006	3145
3145	679	1002	3146
3146	574	1004	3147
3147	951	1001	3148
3148	851	1008	3149
3149	2	1006	3150
3150	83	1009	3151
3151	974	1006	3152
3152	553	1005	3153
3153	554	1006	3154
3154	21	1000	3155
3155	774	1000	3156
3156	836	1006	3157
3157	61	1008	3158
3158	151	1000	3159
3159	184	1003	3160
3160	45	1006	3161
3161	8	1001	3162
3162	976	1009	3163
3163	943	1002	3164
3164	129	1004	3165
3165	99	1009	3166
3166	441	1004	3167
3167	176	1006	3168
3168	926	1005	3169
3169	857	1000	3170
3170	742	1004	3171
3171	875	1002	3172
3172	178	1005	3173
3173	886	1006	3174
3174	778	1005	3175
3175	257	1008	3176
3176	121	1003	3177
3177	777	1009	3178
3178	853	1002	3179
3179	149	1005	3180
3180	213	1007	3181
3181	265	1004	3182
3182	703	1007	3183
3183	285	1005	3184
3184	669	1000	3185
3185	10	1000	3186
3186	11	1005	3187
3187	744	1005	3188
3188	304	1002	3189
3189	239	1000	3190
3190	935	1000	3191
3191	472	1009	3192
3192	625	1001	3193
3193	702	1008	3194
3194	88	1008	3195
3195	127	1005	3196
3196	354	1008	3197
3197	713	1003	3198
3198	168	1004	3199
3199	651	1000	3200
3200	770	1008	3201
3201	505	1001	3202
3202	234	1008	3203
3203	843	1009	3204
3204	409	1004	3205
3205	43	1000	3206
3206	65	1009	3207
3207	681	1005	3208
3208	305	1009	3209
3209	604	1005	3210
3210	350	1000	3211
3211	679	1000	3212
3212	892	1002	3213
3213	694	1006	3214
3214	857	1000	3215
3215	780	1002	3216
3216	290	1006	3217
3217	579	1000	3218
3218	725	1000	3219
3219	998	1008	3220
3220	426	1009	3221
3221	774	1007	3222
3222	630	1001	3223
3223	336	1005	3224
3224	333	1003	3225
3225	607	1005	3226
3226	91	1000	3227
3227	603	1008	3228
3228	984	1009	3229
3229	285	1006	3230
3230	22	1009	3231
3231	813	1008	3232
3232	736	1002	3233
3233	891	1001	3234
3234	904	1002	3235
3235	95	1006	3236
3236	909	1002	3237
3237	181	1001	3238
3238	568	1009	3239
3239	432	1009	3240
3240	601	1004	3241
3241	522	1002	3242
3242	747	1003	3243
3243	781	1006	3244
3244	352	1000	3245
3245	337	1007	3246
3246	250	1000	3247
3247	219	1003	3248
3248	136	1005	3249
3249	246	1004	3250
3250	657	1001	3251
3251	800	1000	3252
3252	864	1001	3253
3253	211	1000	3254
3254	787	1002	3255
3255	55	1003	3256
3256	90	1006	3257
3257	593	1006	3258
3258	1	1009	3259
3259	994	1004	3260
3260	450	1003	3261
3261	479	1000	3262
3262	802	1001	3263
3263	872	1004	3264
3264	998	1009	3265
3265	231	1006	3266
3266	146	1006	3267
3267	846	1001	3268
3268	237	1005	3269
3269	605	1007	3270
3270	813	1007	3271
3271	991	1008	3272
3272	922	1005	3273
3273	425	1003	3274
3274	26	1000	3275
3275	246	1006	3276
3276	993	1003	3277
3277	930	1006	3278
3278	370	1005	3279
3279	433	1001	3280
3280	78	1000	3281
3281	178	1002	3282
3282	743	1004	3283
3283	573	1003	3284
3284	706	1008	3285
3285	510	1003	3286
3286	399	1005	3287
3287	542	1007	3288
3288	199	1001	3289
3289	973	1009	3290
3290	897	1001	3291
3291	805	1009	3292
3292	496	1002	3293
3293	254	1001	3294
3294	717	1008	3295
3295	866	1002	3296
3296	980	1008	3297
3297	116	1008	3298
3298	934	1000	3299
3299	913	1008	3300
3300	666	1009	3301
3301	467	1009	3302
3302	480	1007	3303
3303	694	1002	3304
3304	276	1002	3305
3305	17	1000	3306
3306	635	1004	3307
3307	3	1004	3308
3308	542	1001	3309
3309	336	1002	3310
3310	616	1005	3311
3311	310	1002	3312
3312	269	1007	3313
3313	984	1000	3314
3314	400	1000	3315
3315	822	1002	3316
3316	681	1009	3317
3317	543	1007	3318
3318	906	1001	3319
3319	548	1009	3320
3320	413	1006	3321
3321	402	1009	3322
3322	660	1001	3323
3323	804	1001	3324
3324	92	1008	3325
3325	587	1000	3326
3326	86	1009	3327
3327	579	1006	3328
3328	59	1007	3329
3329	235	1005	3330
3330	260	1001	3331
3331	672	1008	3332
3332	380	1008	3333
3333	6	1007	3334
3334	690	1007	3335
3335	405	1008	3336
3336	166	1005	3337
3337	699	1000	3338
3338	447	1007	3339
3339	780	1006	3340
3340	191	1009	3341
3341	787	1009	3342
3342	692	1007	3343
3343	284	1008	3344
3344	124	1000	3345
3345	952	1006	3346
3346	532	1001	3347
3347	443	1009	3348
3348	749	1003	3349
3349	149	1000	3350
3350	876	1002	3351
3351	211	1002	3352
3352	260	1007	3353
3353	401	1004	3354
3354	265	1009	3355
3355	911	1000	3356
3356	956	1002	3357
3357	45	1001	3358
3358	902	1002	3359
3359	308	1008	3360
3360	883	1004	3361
3361	115	1007	3362
3362	773	1009	3363
3363	58	1005	3364
3364	346	1005	3365
3365	887	1001	3366
3366	315	1008	3367
3367	507	1008	3368
3368	497	1008	3369
3369	719	1004	3370
3370	390	1006	3371
3371	680	1006	3372
3372	758	1005	3373
3373	444	1003	3374
3374	744	1003	3375
3375	137	1004	3376
3376	36	1009	3377
3377	313	1007	3378
3378	395	1009	3379
3379	227	1003	3380
3380	494	1006	3381
3381	568	1003	3382
3382	836	1004	3383
3383	432	1000	3384
3384	691	1008	3385
3385	82	1006	3386
3386	642	1001	3387
3387	53	1006	3388
3388	240	1002	3389
3389	221	1003	3390
3390	117	1003	3391
3391	5	1001	3392
3392	660	1009	3393
3393	261	1009	3394
3394	513	1008	3395
3395	184	1007	3396
3396	341	1006	3397
3397	853	1008	3398
3398	794	1002	3399
3399	400	1008	3400
3400	853	1007	3401
3401	829	1009	3402
3402	288	1003	3403
3403	856	1002	3404
3404	344	1005	3405
3405	811	1004	3406
3406	570	1005	3407
3407	669	1000	3408
3408	477	1005	3409
3409	236	1001	3410
3410	836	1004	3411
3411	295	1001	3412
3412	131	1007	3413
3413	914	1008	3414
3414	834	1001	3415
3415	958	1004	3416
3416	883	1001	3417
3417	844	1001	3418
3418	492	1009	3419
3419	878	1001	3420
3420	642	1008	3421
3421	539	1007	3422
3422	674	1004	3423
3423	813	1005	3424
3424	597	1001	3425
3425	17	1007	3426
3426	839	1008	3427
3427	978	1000	3428
3428	644	1001	3429
3429	241	1002	3430
3430	272	1009	3431
3431	374	1005	3432
3432	281	1003	3433
3433	612	1006	3434
3434	908	1009	3435
3435	372	1003	3436
3436	88	1003	3437
3437	120	1002	3438
3438	755	1007	3439
3439	33	1000	3440
3440	479	1006	3441
3441	744	1002	3442
3442	928	1000	3443
3443	70	1004	3444
3444	836	1005	3445
3445	129	1008	3446
3446	744	1005	3447
3447	171	1002	3448
3448	3	1009	3449
3449	280	1006	3450
3450	330	1005	3451
3451	84	1006	3452
3452	200	1008	3453
3453	862	1000	3454
3454	326	1001	3455
3455	445	1004	3456
3456	310	1002	3457
3457	582	1001	3458
3458	992	1003	3459
3459	863	1008	3460
3460	536	1000	3461
3461	811	1001	3462
3462	885	1002	3463
3463	626	1007	3464
3464	990	1008	3465
3465	20	1007	3466
3466	34	1006	3467
3467	995	1007	3468
3468	884	1007	3469
3469	626	1007	3470
3470	242	1008	3471
3471	165	1003	3472
3472	25	1008	3473
3473	886	1004	3474
3474	382	1008	3475
3475	1	1004	3476
3476	579	1004	3477
3477	989	1002	3478
3478	348	1001	3479
3479	808	1000	3480
3480	245	1001	3481
3481	637	1007	3482
3482	826	1004	3483
3483	709	1008	3484
3484	586	1009	3485
3485	775	1008	3486
3486	489	1001	3487
3487	245	1003	3488
3488	905	1006	3489
3489	701	1006	3490
3490	140	1002	3491
3491	280	1004	3492
3492	169	1002	3493
3493	843	1007	3494
3494	128	1007	3495
3495	151	1002	3496
3496	67	1008	3497
3497	823	1005	3498
3498	988	1005	3499
3499	829	1005	3500
3500	957	1004	3501
3501	410	1006	3502
3502	640	1004	3503
3503	297	1000	3504
3504	651	1009	3505
3505	590	1005	3506
3506	7	1004	3507
3507	896	1001	3508
3508	214	1008	3509
3509	887	1005	3510
3510	118	1009	3511
3511	764	1000	3512
3512	62	1000	3513
3513	309	1004	3514
3514	964	1002	3515
3515	233	1008	3516
3516	433	1007	3517
3517	14	1001	3518
3518	474	1004	3519
3519	572	1000	3520
3520	740	1008	3521
3521	205	1000	3522
3522	874	1003	3523
3523	244	1006	3524
3524	942	1007	3525
3525	328	1000	3526
3526	266	1004	3527
3527	99	1000	3528
3528	242	1008	3529
3529	19	1005	3530
3530	168	1003	3531
3531	452	1005	3532
3532	522	1007	3533
3533	551	1007	3534
3534	380	1003	3535
3535	620	1001	3536
3536	662	1009	3537
3537	543	1006	3538
3538	355	1008	3539
3539	874	1009	3540
3540	493	1001	3541
3541	599	1001	3542
3542	71	1009	3543
3543	688	1006	3544
3544	737	1006	3545
3545	765	1004	3546
3546	162	1005	3547
3547	993	1008	3548
3548	333	1006	3549
3549	274	1007	3550
3550	338	1006	3551
3551	507	1005	3552
3552	687	1008	3553
3553	175	1009	3554
3554	619	1007	3555
3555	580	1004	3556
3556	144	1003	3557
3557	298	1009	3558
3558	874	1001	3559
3559	431	1000	3560
3560	480	1004	3561
3561	352	1007	3562
3562	158	1005	3563
3563	846	1004	3564
3564	772	1007	3565
3565	866	1008	3566
3566	87	1006	3567
3567	918	1003	3568
3568	850	1009	3569
3569	634	1000	3570
3570	593	1000	3571
3571	176	1002	3572
3572	393	1009	3573
3573	301	1000	3574
3574	887	1004	3575
3575	428	1007	3576
3576	732	1000	3577
3577	168	1003	3578
3578	410	1002	3579
3579	917	1001	3580
3580	861	1005	3581
3581	820	1004	3582
3582	824	1002	3583
3583	409	1004	3584
3584	891	1006	3585
3585	307	1009	3586
3586	711	1000	3587
3587	768	1009	3588
3588	502	1003	3589
3589	194	1008	3590
3590	74	1003	3591
3591	698	1004	3592
3592	280	1000	3593
3593	15	1004	3594
3594	391	1005	3595
3595	123	1007	3596
3596	67	1004	3597
3597	387	1002	3598
3598	321	1005	3599
3599	57	1005	3600
3600	295	1009	3601
3601	951	1006	3602
3602	682	1009	3603
3603	993	1008	3604
3604	890	1005	3605
3605	568	1000	3606
3606	422	1008	3607
3607	575	1009	3608
3608	79	1008	3609
3609	180	1007	3610
3610	460	1003	3611
3611	4	1001	3612
3612	290	1009	3613
3613	59	1003	3614
3614	390	1000	3615
3615	392	1005	3616
3616	976	1002	3617
3617	249	1006	3618
3618	629	1001	3619
3619	295	1001	3620
3620	761	1009	3621
3621	368	1003	3622
3622	247	1006	3623
3623	685	1004	3624
3624	680	1002	3625
3625	984	1003	3626
3626	723	1009	3627
3627	989	1001	3628
3628	38	1001	3629
3629	329	1003	3630
3630	66	1006	3631
3631	787	1003	3632
3632	556	1005	3633
3633	397	1006	3634
3634	829	1003	3635
3635	454	1008	3636
3636	520	1001	3637
3637	696	1003	3638
3638	59	1003	3639
3639	554	1002	3640
3640	324	1005	3641
3641	753	1008	3642
3642	145	1008	3643
3643	888	1009	3644
3644	84	1001	3645
3645	32	1008	3646
3646	729	1008	3647
3647	997	1007	3648
3648	94	1006	3649
3649	144	1008	3650
3650	606	1001	3651
3651	626	1000	3652
3652	945	1001	3653
3653	628	1001	3654
3654	804	1000	3655
3655	904	1000	3656
3656	192	1008	3657
3657	83	1009	3658
3658	274	1007	3659
3659	929	1003	3660
3660	718	1006	3661
3661	213	1007	3662
3662	649	1003	3663
3663	468	1005	3664
3664	298	1008	3665
3665	925	1007	3666
3666	971	1000	3667
3667	519	1000	3668
3668	570	1009	3669
3669	695	1009	3670
3670	806	1003	3671
3671	636	1006	3672
3672	673	1007	3673
3673	473	1004	3674
3674	89	1007	3675
3675	542	1007	3676
3676	194	1002	3677
3677	219	1007	3678
3678	868	1002	3679
3679	315	1002	3680
3680	308	1002	3681
3681	440	1006	3682
3682	625	1005	3683
3683	137	1002	3684
3684	758	1001	3685
3685	101	1004	3686
3686	663	1005	3687
3687	818	1004	3688
3688	825	1007	3689
3689	311	1002	3690
3690	883	1009	3691
3691	858	1009	3692
3692	59	1007	3693
3693	487	1004	3694
3694	758	1004	3695
3695	237	1009	3696
3696	952	1002	3697
3697	214	1009	3698
3698	924	1005	3699
3699	900	1000	3700
3700	872	1003	3701
3701	779	1005	3702
3702	657	1008	3703
3703	798	1004	3704
3704	118	1005	3705
3705	49	1005	3706
3706	499	1008	3707
3707	320	1009	3708
3708	325	1007	3709
3709	739	1007	3710
3710	565	1004	3711
3711	424	1000	3712
3712	410	1005	3713
3713	371	1007	3714
3714	207	1007	3715
3715	851	1003	3716
3716	431	1003	3717
3717	180	1008	3718
3718	896	1005	3719
3719	108	1009	3720
3720	947	1005	3721
3721	676	1002	3722
3722	422	1009	3723
3723	422	1001	3724
3724	884	1001	3725
3725	878	1004	3726
3726	779	1009	3727
3727	310	1009	3728
3728	871	1001	3729
3729	81	1004	3730
3730	631	1008	3731
3731	428	1007	3732
3732	820	1003	3733
3733	76	1006	3734
3734	618	1005	3735
3735	376	1002	3736
3736	708	1002	3737
3737	548	1006	3738
3738	56	1002	3739
3739	134	1005	3740
3740	460	1004	3741
3741	689	1000	3742
3742	932	1001	3743
3743	924	1009	3744
3744	538	1002	3745
3745	767	1002	3746
3746	288	1009	3747
3747	609	1004	3748
3748	948	1008	3749
3749	40	1003	3750
3750	745	1003	3751
3751	14	1003	3752
3752	782	1002	3753
3753	700	1005	3754
3754	373	1002	3755
3755	526	1003	3756
3756	346	1000	3757
3757	898	1002	3758
3758	741	1009	3759
3759	382	1008	3760
3760	223	1002	3761
3761	446	1009	3762
3762	789	1001	3763
3763	95	1001	3764
3764	924	1002	3765
3765	59	1007	3766
3766	545	1000	3767
3767	929	1006	3768
3768	955	1005	3769
3769	872	1006	3770
3770	528	1004	3771
3771	16	1005	3772
3772	896	1000	3773
3773	277	1006	3774
3774	962	1007	3775
3775	25	1000	3776
3776	402	1004	3777
3777	772	1009	3778
3778	475	1001	3779
3779	218	1001	3780
3780	14	1004	3781
3781	114	1007	3782
3782	23	1005	3783
3783	239	1002	3784
3784	393	1009	3785
3785	773	1009	3786
3786	718	1001	3787
3787	817	1006	3788
3788	940	1006	3789
3789	909	1005	3790
3790	135	1007	3791
3791	999	1006	3792
3792	503	1002	3793
3793	100	1008	3794
3794	622	1002	3795
3795	6	1008	3796
3796	472	1003	3797
3797	72	1008	3798
3798	703	1007	3799
3799	186	1009	3800
3800	875	1008	3801
3801	294	1000	3802
3802	538	1003	3803
3803	125	1008	3804
3804	297	1007	3805
3805	518	1001	3806
3806	967	1000	3807
3807	484	1005	3808
3808	842	1001	3809
3809	243	1001	3810
3810	809	1005	3811
3811	503	1000	3812
3812	453	1007	3813
3813	898	1003	3814
3814	965	1002	3815
3815	416	1007	3816
3816	820	1008	3817
3817	375	1004	3818
3818	641	1003	3819
3819	32	1009	3820
3820	787	1003	3821
3821	965	1002	3822
3822	327	1004	3823
3823	774	1009	3824
3824	368	1003	3825
3825	908	1001	3826
3826	273	1007	3827
3827	537	1006	3828
3828	98	1005	3829
3829	530	1004	3830
3830	716	1007	3831
3831	323	1008	3832
3832	811	1003	3833
3833	765	1000	3834
3834	951	1005	3835
3835	838	1008	3836
3836	607	1007	3837
3837	253	1001	3838
3838	987	1003	3839
3839	232	1006	3840
3840	531	1000	3841
3841	172	1007	3842
3842	82	1007	3843
3843	336	1000	3844
3844	353	1002	3845
3845	79	1001	3846
3846	561	1002	3847
3847	424	1004	3848
3848	73	1007	3849
3849	75	1001	3850
3850	599	1004	3851
3851	251	1006	3852
3852	879	1001	3853
3853	538	1003	3854
3854	494	1008	3855
3855	702	1007	3856
3856	969	1006	3857
3857	398	1003	3858
3858	519	1007	3859
3859	408	1008	3860
3860	15	1002	3861
3861	331	1001	3862
3862	8	1002	3863
3863	83	1001	3864
3864	115	1002	3865
3865	790	1009	3866
3866	815	1003	3867
3867	874	1009	3868
3868	465	1003	3869
3869	777	1004	3870
3870	757	1002	3871
3871	427	1004	3872
3872	237	1001	3873
3873	670	1001	3874
3874	181	1004	3875
3875	748	1003	3876
3876	345	1003	3877
3877	282	1003	3878
3878	820	1009	3879
3879	440	1003	3880
3880	790	1002	3881
3881	921	1008	3882
3882	192	1007	3883
3883	529	1003	3884
3884	535	1001	3885
3885	950	1001	3886
3886	331	1002	3887
3887	788	1008	3888
3888	611	1004	3889
3889	785	1008	3890
3890	631	1002	3891
3891	426	1002	3892
3892	122	1001	3893
3893	576	1004	3894
3894	874	1004	3895
3895	699	1006	3896
3896	740	1003	3897
3897	801	1005	3898
3898	977	1001	3899
3899	914	1003	3900
3900	111	1005	3901
3901	219	1003	3902
3902	829	1007	3903
3903	662	1005	3904
3904	520	1007	3905
3905	162	1008	3906
3906	531	1000	3907
3907	844	1009	3908
3908	166	1004	3909
3909	18	1002	3910
3910	933	1007	3911
3911	80	1006	3912
3912	523	1009	3913
3913	449	1009	3914
3914	652	1000	3915
3915	219	1009	3916
3916	772	1007	3917
3917	967	1008	3918
3918	103	1004	3919
3919	891	1007	3920
3920	502	1009	3921
3921	446	1007	3922
3922	859	1006	3923
3923	32	1000	3924
3924	649	1000	3925
3925	403	1001	3926
3926	98	1003	3927
3927	314	1003	3928
3928	390	1008	3929
3929	149	1001	3930
3930	501	1009	3931
3931	550	1009	3932
3932	274	1005	3933
3933	51	1007	3934
3934	773	1000	3935
3935	792	1001	3936
3936	819	1006	3937
3937	544	1007	3938
3938	667	1009	3939
3939	144	1008	3940
3940	463	1001	3941
3941	256	1006	3942
3942	765	1008	3943
3943	215	1003	3944
3944	466	1003	3945
3945	714	1001	3946
3946	354	1008	3947
3947	776	1004	3948
3948	934	1007	3949
3949	301	1008	3950
3950	122	1009	3951
3951	825	1006	3952
3952	401	1002	3953
3953	5	1009	3954
3954	872	1006	3955
3955	513	1009	3956
3956	141	1007	3957
3957	644	1005	3958
3958	610	1003	3959
3959	785	1007	3960
3960	993	1004	3961
3961	363	1007	3962
3962	701	1000	3963
3963	429	1005	3964
3964	434	1008	3965
3965	993	1001	3966
3966	227	1000	3967
3967	666	1008	3968
3968	862	1002	3969
3969	663	1001	3970
3970	446	1008	3971
3971	911	1000	3972
3972	237	1000	3973
3973	900	1003	3974
3974	140	1007	3975
3975	350	1003	3976
3976	496	1004	3977
3977	125	1000	3978
3978	427	1003	3979
3979	721	1004	3980
3980	884	1002	3981
3981	441	1004	3982
3982	379	1003	3983
3983	79	1005	3984
3984	437	1008	3985
3985	93	1009	3986
3986	369	1006	3987
3987	782	1004	3988
3988	989	1001	3989
3989	771	1007	3990
3990	456	1007	3991
3991	688	1003	3992
3992	380	1008	3993
3993	666	1001	3994
3994	135	1008	3995
3995	680	1003	3996
3996	55	1002	3997
3997	291	1005	3998
3998	111	1009	3999
3999	132	1008	4000
4000	987	1005	4001
4001	784	1007	4002
4002	796	1007	4003
4003	970	1002	4004
4004	416	1008	4005
4005	773	1001	4006
4006	801	1002	4007
4007	316	1006	4008
4008	256	1006	4009
4009	889	1004	4010
4010	326	1006	4011
4011	694	1009	4012
4012	167	1004	4013
4013	915	1000	4014
4014	443	1002	4015
4015	100	1005	4016
4016	226	1008	4017
4017	206	1000	4018
4018	988	1004	4019
4019	303	1001	4020
4020	826	1006	4021
4021	327	1004	4022
4022	748	1007	4023
4023	942	1007	4024
4024	472	1003	4025
4025	708	1001	4026
4026	171	1001	4027
4027	823	1006	4028
4028	912	1002	4029
4029	564	1002	4030
4030	211	1007	4031
4031	181	1004	4032
4032	776	1009	4033
4033	3	1003	4034
4034	452	1002	4035
4035	968	1004	4036
4036	175	1003	4037
4037	684	1002	4038
4038	285	1003	4039
4039	715	1004	4040
4040	904	1008	4041
4041	783	1009	4042
4042	84	1008	4043
4043	462	1001	4044
4044	670	1009	4045
4045	466	1006	4046
4046	26	1008	4047
4047	73	1000	4048
4048	327	1004	4049
4049	586	1001	4050
4050	497	1008	4051
4051	155	1000	4052
4052	883	1008	4053
4053	457	1008	4054
4054	351	1005	4055
4055	884	1009	4056
4056	244	1009	4057
4057	254	1001	4058
4058	403	1001	4059
4059	537	1008	4060
4060	206	1009	4061
4061	842	1000	4062
4062	316	1004	4063
4063	894	1008	4064
4064	445	1001	4065
4065	295	1002	4066
4066	887	1005	4067
4067	19	1002	4068
4068	339	1003	4069
4069	881	1003	4070
4070	999	1006	4071
4071	80	1002	4072
4072	17	1008	4073
4073	14	1007	4074
4074	652	1006	4075
4075	746	1003	4076
4076	314	1009	4077
4077	567	1006	4078
4078	647	1009	4079
4079	846	1000	4080
4080	21	1006	4081
4081	359	1004	4082
4082	481	1008	4083
4083	435	1003	4084
4084	674	1006	4085
4085	864	1003	4086
4086	465	1004	4087
4087	474	1006	4088
4088	33	1007	4089
4089	43	1002	4090
4090	733	1008	4091
4091	583	1009	4092
4092	8	1004	4093
4093	886	1006	4094
4094	525	1000	4095
4095	758	1006	4096
4096	11	1005	4097
4097	237	1007	4098
4098	164	1004	4099
4099	24	1003	4100
4100	875	1009	4101
4101	291	1004	4102
4102	920	1009	4103
4103	670	1002	4104
4104	930	1006	4105
4105	520	1001	4106
4106	976	1008	4107
4107	994	1005	4108
4108	539	1006	4109
4109	234	1000	4110
4110	27	1008	4111
4111	66	1007	4112
4112	348	1002	4113
4113	189	1009	4114
4114	700	1000	4115
4115	438	1003	4116
4116	764	1001	4117
4117	405	1001	4118
4118	81	1008	4119
4119	191	1008	4120
4120	679	1003	4121
4121	705	1002	4122
4122	25	1003	4123
4123	744	1009	4124
4124	255	1005	4125
4125	464	1008	4126
4126	316	1002	4127
4127	678	1005	4128
4128	258	1001	4129
4129	692	1008	4130
4130	989	1000	4131
4131	202	1003	4132
4132	713	1004	4133
4133	451	1009	4134
4134	144	1007	4135
4135	635	1004	4136
4136	52	1008	4137
4137	354	1003	4138
4138	509	1008	4139
4139	493	1001	4140
4140	464	1009	4141
4141	770	1005	4142
4142	629	1003	4143
4143	46	1004	4144
4144	467	1006	4145
4145	838	1001	4146
4146	954	1007	4147
4147	942	1005	4148
4148	228	1005	4149
4149	280	1006	4150
4150	985	1002	4151
4151	716	1007	4152
4152	653	1008	4153
4153	88	1001	4154
4154	256	1000	4155
4155	685	1002	4156
4156	371	1002	4157
4157	783	1002	4158
4158	618	1000	4159
4159	174	1009	4160
4160	266	1009	4161
4161	357	1002	4162
4162	607	1006	4163
4163	639	1006	4164
4164	522	1000	4165
4165	273	1009	4166
4166	519	1007	4167
4167	335	1008	4168
4168	439	1008	4169
4169	111	1009	4170
4170	470	1000	4171
4171	860	1004	4172
4172	610	1002	4173
4173	592	1007	4174
4174	526	1004	4175
4175	426	1005	4176
4176	59	1006	4177
4177	799	1006	4178
4178	618	1000	4179
4179	856	1009	4180
4180	704	1000	4181
4181	96	1002	4182
4182	846	1009	4183
4183	353	1001	4184
4184	676	1006	4185
4185	714	1009	4186
4186	394	1007	4187
4187	310	1006	4188
4188	323	1003	4189
4189	947	1002	4190
4190	710	1006	4191
4191	974	1002	4192
4192	666	1008	4193
4193	272	1002	4194
4194	109	1009	4195
4195	935	1004	4196
4196	305	1001	4197
4197	500	1008	4198
4198	260	1004	4199
4199	100	1008	4200
4200	578	1001	4201
4201	541	1002	4202
4202	233	1002	4203
4203	383	1008	4204
4204	473	1003	4205
4205	204	1003	4206
4206	118	1009	4207
4207	397	1002	4208
4208	563	1005	4209
4209	987	1000	4210
4210	685	1002	4211
4211	39	1003	4212
4212	321	1006	4213
4213	590	1008	4214
4214	699	1004	4215
4215	829	1003	4216
4216	780	1002	4217
4217	508	1007	4218
4218	22	1001	4219
4219	850	1000	4220
4220	888	1006	4221
4221	270	1002	4222
4222	169	1003	4223
4223	573	1008	4224
4224	234	1004	4225
4225	132	1000	4226
4226	613	1007	4227
4227	587	1003	4228
4228	348	1005	4229
4229	836	1002	4230
4230	759	1002	4231
4231	248	1001	4232
4232	438	1003	4233
4233	93	1008	4234
4234	647	1001	4235
4235	389	1001	4236
4236	772	1003	4237
4237	605	1003	4238
4238	412	1009	4239
4239	304	1001	4240
4240	756	1001	4241
4241	80	1007	4242
4242	418	1005	4243
4243	713	1002	4244
4244	878	1008	4245
4245	218	1003	4246
4246	93	1007	4247
4247	360	1005	4248
4248	284	1007	4249
4249	849	1009	4250
4250	397	1008	4251
4251	938	1007	4252
4252	121	1007	4253
4253	790	1005	4254
4254	594	1009	4255
4255	59	1001	4256
4256	732	1009	4257
4257	682	1006	4258
4258	744	1001	4259
4259	395	1002	4260
4260	987	1001	4261
4261	451	1001	4262
4262	137	1006	4263
4263	83	1005	4264
4264	778	1006	4265
4265	6	1007	4266
4266	959	1009	4267
4267	302	1007	4268
4268	612	1008	4269
4269	332	1008	4270
4270	89	1006	4271
4271	690	1000	4272
4272	870	1000	4273
4273	847	1008	4274
4274	570	1000	4275
4275	214	1002	4276
4276	944	1009	4277
4277	587	1006	4278
4278	159	1002	4279
4279	404	1005	4280
4280	93	1002	4281
4281	471	1007	4282
4282	951	1004	4283
4283	630	1004	4284
4284	799	1001	4285
4285	227	1001	4286
4286	731	1004	4287
4287	553	1009	4288
4288	670	1002	4289
4289	258	1007	4290
4290	941	1003	4291
4291	191	1005	4292
4292	392	1002	4293
4293	463	1009	4294
4294	114	1000	4295
4295	446	1002	4296
4296	727	1009	4297
4297	377	1005	4298
4298	714	1004	4299
4299	596	1002	4300
4300	440	1002	4301
4301	688	1009	4302
4302	196	1008	4303
4303	20	1000	4304
4304	936	1003	4305
4305	967	1001	4306
4306	916	1002	4307
4307	536	1007	4308
4308	919	1001	4309
4309	986	1009	4310
4310	287	1009	4311
4311	655	1004	4312
4312	902	1003	4313
4313	575	1004	4314
4314	411	1003	4315
4315	357	1001	4316
4316	66	1007	4317
4317	214	1006	4318
4318	258	1003	4319
4319	95	1005	4320
4320	512	1003	4321
4321	891	1005	4322
4322	517	1003	4323
4323	254	1006	4324
4324	497	1009	4325
4325	568	1009	4326
4326	386	1003	4327
4327	825	1001	4328
4328	861	1006	4329
4329	781	1006	4330
4330	799	1002	4331
4331	669	1005	4332
4332	737	1002	4333
4333	370	1003	4334
4334	222	1008	4335
4335	310	1007	4336
4336	379	1000	4337
4337	121	1004	4338
4338	298	1007	4339
4339	189	1005	4340
4340	602	1004	4341
4341	990	1005	4342
4342	606	1002	4343
4343	441	1000	4344
4344	912	1004	4345
4345	672	1009	4346
4346	538	1009	4347
4347	960	1009	4348
4348	401	1000	4349
4349	71	1001	4350
4350	199	1003	4351
4351	21	1000	4352
4352	787	1008	4353
4353	86	1004	4354
4354	623	1002	4355
4355	272	1000	4356
4356	910	1009	4357
4357	520	1003	4358
4358	728	1001	4359
4359	731	1004	4360
4360	659	1007	4361
4361	516	1009	4362
4362	760	1009	4363
4363	921	1003	4364
4364	911	1003	4365
4365	818	1006	4366
4366	895	1000	4367
4367	911	1004	4368
4368	646	1009	4369
4369	45	1003	4370
4370	570	1008	4371
4371	629	1007	4372
4372	378	1009	4373
4373	112	1002	4374
4374	251	1002	4375
4375	971	1003	4376
4376	859	1009	4377
4377	515	1007	4378
4378	772	1009	4379
4379	574	1004	4380
4380	685	1000	4381
4381	382	1002	4382
4382	243	1008	4383
4383	322	1001	4384
4384	351	1005	4385
4385	154	1003	4386
4386	356	1000	4387
4387	231	1003	4388
4388	432	1008	4389
4389	812	1003	4390
4390	845	1005	4391
4391	693	1009	4392
4392	762	1002	4393
4393	987	1000	4394
4394	130	1002	4395
4395	922	1005	4396
4396	697	1003	4397
4397	663	1006	4398
4398	615	1006	4399
4399	80	1007	4400
4400	514	1006	4401
4401	794	1008	4402
4402	932	1004	4403
4403	297	1001	4404
4404	366	1002	4405
4405	584	1009	4406
4406	607	1003	4407
4407	13	1007	4408
4408	606	1000	4409
4409	360	1005	4410
4410	88	1003	4411
4411	192	1003	4412
4412	102	1002	4413
4413	74	1002	4414
4414	158	1009	4415
4415	439	1002	4416
4416	380	1004	4417
4417	352	1004	4418
4418	788	1009	4419
4419	897	1005	4420
4420	79	1005	4421
4421	343	1006	4422
4422	648	1008	4423
4423	103	1000	4424
4424	250	1009	4425
4425	485	1007	4426
4426	520	1003	4427
4427	133	1001	4428
4428	528	1007	4429
4429	906	1007	4430
4430	373	1008	4431
4431	529	1005	4432
4432	951	1001	4433
4433	569	1004	4434
4434	353	1001	4435
4435	161	1009	4436
4436	727	1003	4437
4437	181	1004	4438
4438	50	1005	4439
4439	375	1000	4440
4440	2	1003	4441
4441	830	1002	4442
4442	119	1007	4443
4443	670	1008	4444
4444	675	1002	4445
4445	875	1004	4446
4446	751	1009	4447
4447	203	1006	4448
4448	401	1002	4449
4449	96	1005	4450
4450	487	1006	4451
4451	534	1000	4452
4452	74	1006	4453
4453	623	1000	4454
4454	578	1009	4455
4455	680	1007	4456
4456	18	1007	4457
4457	96	1007	4458
4458	120	1003	4459
4459	725	1008	4460
4460	275	1006	4461
4461	594	1009	4462
4462	121	1006	4463
4463	465	1009	4464
4464	892	1001	4465
4465	505	1001	4466
4466	257	1005	4467
4467	636	1002	4468
4468	637	1000	4469
4469	832	1002	4470
4470	827	1003	4471
4471	1000	1000	4472
4472	294	1007	4473
4473	950	1004	4474
4474	592	1000	4475
4475	407	1007	4476
4476	589	1005	4477
4477	627	1005	4478
4478	55	1008	4479
4479	455	1002	4480
4480	518	1003	4481
4481	329	1000	4482
4482	244	1000	4483
4483	215	1004	4484
4484	754	1004	4485
4485	205	1009	4486
4486	763	1004	4487
4487	905	1007	4488
4488	939	1004	4489
4489	893	1008	4490
4490	315	1004	4491
4491	416	1002	4492
4492	332	1008	4493
4493	769	1000	4494
4494	813	1006	4495
4495	81	1006	4496
4496	282	1000	4497
4497	731	1002	4498
4498	291	1009	4499
4499	659	1001	4500
4500	823	1001	4501
4501	265	1002	4502
4502	515	1005	4503
4503	921	1008	4504
4504	516	1000	4505
4505	831	1004	4506
4506	572	1008	4507
4507	292	1000	4508
4508	307	1009	4509
4509	208	1009	4510
4510	462	1007	4511
4511	219	1008	4512
4512	621	1001	4513
4513	564	1005	4514
4514	251	1001	4515
4515	60	1005	4516
4516	383	1009	4517
4517	480	1001	4518
4518	458	1005	4519
4519	546	1002	4520
4520	708	1008	4521
4521	843	1006	4522
4522	664	1006	4523
4523	759	1001	4524
4524	120	1006	4525
4525	316	1009	4526
4526	590	1009	4527
4527	304	1006	4528
4528	25	1002	4529
4529	223	1005	4530
4530	840	1001	4531
4531	670	1008	4532
4532	606	1009	4533
4533	143	1009	4534
4534	74	1001	4535
4535	233	1000	4536
4536	665	1008	4537
4537	995	1004	4538
4538	19	1009	4539
4539	148	1001	4540
4540	423	1004	4541
4541	322	1002	4542
4542	787	1007	4543
4543	622	1003	4544
4544	668	1009	4545
4545	664	1003	4546
4546	414	1002	4547
4547	965	1004	4548
4548	880	1005	4549
4549	577	1004	4550
4550	32	1000	4551
4551	322	1002	4552
4552	534	1004	4553
4553	355	1007	4554
4554	688	1009	4555
4555	865	1006	4556
4556	170	1007	4557
4557	798	1002	4558
4558	7	1000	4559
4559	223	1001	4560
4560	552	1000	4561
4561	36	1001	4562
4562	800	1005	4563
4563	564	1006	4564
4564	314	1001	4565
4565	243	1009	4566
4566	887	1009	4567
4567	281	1004	4568
4568	328	1000	4569
4569	711	1000	4570
4570	612	1007	4571
4571	153	1005	4572
4572	542	1004	4573
4573	603	1006	4574
4574	471	1005	4575
4575	65	1004	4576
4576	187	1000	4577
4577	767	1004	4578
4578	699	1002	4579
4579	833	1002	4580
4580	814	1008	4581
4581	280	1005	4582
4582	340	1005	4583
4583	962	1000	4584
4584	865	1008	4585
4585	716	1008	4586
4586	970	1003	4587
4587	863	1003	4588
4588	336	1006	4589
4589	421	1001	4590
4590	742	1006	4591
4591	14	1003	4592
4592	488	1000	4593
4593	803	1005	4594
4594	82	1000	4595
4595	910	1006	4596
4596	202	1008	4597
4597	948	1004	4598
4598	179	1001	4599
4599	48	1005	4600
4600	975	1000	4601
4601	910	1001	4602
4602	136	1008	4603
4603	216	1002	4604
4604	259	1005	4605
4605	216	1005	4606
4606	929	1006	4607
4607	19	1003	4608
4608	683	1007	4609
4609	238	1006	4610
4610	570	1009	4611
4611	312	1005	4612
4612	249	1002	4613
4613	156	1002	4614
4614	719	1002	4615
4615	577	1002	4616
4616	789	1000	4617
4617	816	1009	4618
4618	880	1005	4619
4619	745	1004	4620
4620	755	1002	4621
4621	985	1007	4622
4622	236	1005	4623
4623	20	1008	4624
4624	857	1008	4625
4625	268	1008	4626
4626	159	1000	4627
4627	316	1008	4628
4628	991	1002	4629
4629	123	1006	4630
4630	989	1006	4631
4631	112	1005	4632
4632	462	1000	4633
4633	398	1001	4634
4634	422	1009	4635
4635	820	1000	4636
4636	28	1002	4637
4637	204	1002	4638
4638	170	1004	4639
4639	501	1000	4640
4640	604	1007	4641
4641	776	1002	4642
4642	868	1001	4643
4643	908	1000	4644
4644	320	1004	4645
4645	302	1005	4646
4646	1	1008	4647
4647	360	1000	4648
4648	992	1002	4649
4649	108	1006	4650
4650	439	1007	4651
4651	590	1003	4652
4652	594	1005	4653
4653	148	1008	4654
4654	48	1000	4655
4655	730	1000	4656
4656	866	1000	4657
4657	70	1004	4658
4658	390	1005	4659
4659	173	1006	4660
4660	256	1006	4661
4661	320	1005	4662
4662	118	1004	4663
4663	23	1006	4664
4664	807	1002	4665
4665	239	1002	4666
4666	559	1000	4667
4667	571	1003	4668
4668	497	1007	4669
4669	501	1003	4670
4670	674	1001	4671
4671	863	1002	4672
4672	278	1001	4673
4673	891	1000	4674
4674	65	1008	4675
4675	947	1004	4676
4676	852	1002	4677
4677	237	1005	4678
4678	273	1005	4679
4679	727	1001	4680
4680	693	1000	4681
4681	515	1001	4682
4682	170	1007	4683
4683	463	1000	4684
4684	774	1006	4685
4685	132	1008	4686
4686	555	1001	4687
4687	272	1000	4688
4688	588	1007	4689
4689	810	1005	4690
4690	800	1001	4691
4691	202	1000	4692
4692	902	1008	4693
4693	770	1005	4694
4694	518	1001	4695
4695	29	1007	4696
4696	152	1009	4697
4697	395	1009	4698
4698	715	1009	4699
4699	918	1000	4700
4700	563	1000	4701
4701	804	1004	4702
4702	184	1001	4703
4703	737	1001	4704
4704	408	1001	4705
4705	15	1000	4706
4706	320	1008	4707
4707	109	1008	4708
4708	460	1006	4709
4709	530	1004	4710
4710	72	1007	4711
4711	781	1000	4712
4712	362	1003	4713
4713	451	1002	4714
4714	895	1001	4715
4715	939	1008	4716
4716	598	1004	4717
4717	817	1005	4718
4718	77	1007	4719
4719	509	1002	4720
4720	622	1001	4721
4721	135	1003	4722
4722	117	1000	4723
4723	18	1004	4724
4724	265	1000	4725
4725	234	1001	4726
4726	764	1000	4727
4727	227	1006	4728
4728	481	1003	4729
4729	328	1006	4730
4730	169	1007	4731
4731	124	1003	4732
4732	338	1005	4733
4733	824	1002	4734
4734	61	1009	4735
4735	298	1001	4736
4736	426	1006	4737
4737	686	1002	4738
4738	562	1002	4739
4739	923	1003	4740
4740	345	1003	4741
4741	925	1002	4742
4742	966	1009	4743
4743	747	1007	4744
4744	888	1001	4745
4745	13	1004	4746
4746	703	1006	4747
4747	883	1007	4748
4748	948	1009	4749
4749	628	1005	4750
4750	269	1002	4751
4751	770	1002	4752
4752	841	1008	4753
4753	262	1002	4754
4754	188	1003	4755
4755	854	1009	4756
4756	112	1003	4757
4757	760	1006	4758
4758	625	1003	4759
4759	217	1000	4760
4760	299	1006	4761
4761	230	1008	4762
4762	962	1008	4763
4763	918	1004	4764
4764	510	1007	4765
4765	514	1007	4766
4766	601	1000	4767
4767	682	1007	4768
4768	926	1009	4769
4769	414	1008	4770
4770	71	1006	4771
4771	877	1005	4772
4772	515	1007	4773
4773	326	1009	4774
4774	922	1005	4775
4775	256	1001	4776
4776	775	1004	4777
4777	424	1009	4778
4778	521	1006	4779
4779	559	1008	4780
4780	85	1000	4781
4781	797	1005	4782
4782	964	1006	4783
4783	414	1007	4784
4784	45	1000	4785
4785	663	1002	4786
4786	438	1006	4787
4787	598	1005	4788
4788	684	1007	4789
4789	355	1003	4790
4790	653	1000	4791
4791	318	1002	4792
4792	166	1001	4793
4793	342	1006	4794
4794	750	1002	4795
4795	883	1002	4796
4796	598	1004	4797
4797	961	1005	4798
4798	859	1000	4799
4799	186	1003	4800
4800	778	1005	4801
4801	991	1001	4802
4802	974	1004	4803
4803	571	1003	4804
4804	753	1002	4805
4805	212	1003	4806
4806	421	1007	4807
4807	846	1001	4808
4808	126	1001	4809
4809	805	1003	4810
4810	718	1005	4811
4811	118	1003	4812
4812	380	1006	4813
4813	723	1008	4814
4814	330	1009	4815
4815	90	1005	4816
4816	769	1007	4817
4817	522	1006	4818
4818	755	1001	4819
4819	393	1002	4820
4820	53	1008	4821
4821	516	1008	4822
4822	391	1007	4823
4823	515	1001	4824
4824	721	1002	4825
4825	648	1003	4826
4826	332	1003	4827
4827	636	1009	4828
4828	491	1004	4829
4829	679	1006	4830
4830	500	1007	4831
4831	746	1001	4832
4832	686	1008	4833
4833	538	1003	4834
4834	120	1004	4835
4835	468	1006	4836
4836	428	1002	4837
4837	95	1003	4838
4838	887	1003	4839
4839	770	1007	4840
4840	21	1002	4841
4841	683	1005	4842
4842	93	1001	4843
4843	593	1009	4844
4844	583	1008	4845
4845	767	1009	4846
4846	998	1005	4847
4847	70	1004	4848
4848	414	1006	4849
4849	246	1004	4850
4850	586	1004	4851
4851	800	1006	4852
4852	98	1003	4853
4853	890	1004	4854
4854	976	1004	4855
4855	384	1005	4856
4856	878	1001	4857
4857	835	1009	4858
4858	629	1007	4859
4859	745	1009	4860
4860	412	1000	4861
4861	82	1006	4862
4862	795	1006	4863
4863	666	1003	4864
4864	299	1001	4865
4865	39	1008	4866
4866	341	1008	4867
4867	521	1009	4868
4868	227	1003	4869
4869	1000	1007	4870
4870	143	1000	4871
4871	439	1008	4872
4872	974	1001	4873
4873	996	1007	4874
4874	248	1002	4875
4875	264	1009	4876
4876	374	1006	4877
4877	489	1000	4878
4878	49	1005	4879
4879	737	1008	4880
4880	339	1009	4881
4881	691	1002	4882
4882	484	1004	4883
4883	922	1006	4884
4884	636	1007	4885
4885	518	1007	4886
4886	871	1008	4887
4887	268	1000	4888
4888	722	1002	4889
4889	760	1002	4890
4890	977	1005	4891
4891	378	1006	4892
4892	450	1009	4893
4893	602	1005	4894
4894	593	1009	4895
4895	625	1009	4896
4896	473	1008	4897
4897	158	1006	4898
4898	444	1003	4899
4899	41	1002	4900
4900	383	1004	4901
4901	559	1007	4902
4902	853	1004	4903
4903	995	1007	4904
4904	887	1002	4905
4905	477	1003	4906
4906	861	1001	4907
4907	122	1002	4908
4908	523	1003	4909
4909	152	1006	4910
4910	554	1007	4911
4911	748	1006	4912
4912	57	1009	4913
4913	666	1007	4914
4914	785	1007	4915
4915	744	1006	4916
4916	274	1004	4917
4917	672	1008	4918
4918	405	1009	4919
4919	736	1002	4920
4920	943	1009	4921
4921	527	1000	4922
4922	447	1005	4923
4923	398	1004	4924
4924	293	1003	4925
4925	528	1002	4926
4926	198	1002	4927
4927	232	1004	4928
4928	856	1008	4929
4929	302	1002	4930
4930	710	1003	4931
4931	261	1008	4932
4932	752	1001	4933
4933	612	1000	4934
4934	859	1001	4935
4935	166	1009	4936
4936	224	1009	4937
4937	673	1005	4938
4938	532	1002	4939
4939	8	1009	4940
4940	492	1004	4941
4941	549	1005	4942
4942	498	1003	4943
4943	343	1002	4944
4944	152	1002	4945
4945	811	1003	4946
4946	736	1007	4947
4947	378	1002	4948
4948	13	1004	4949
4949	679	1009	4950
4950	570	1003	4951
4951	171	1005	4952
4952	93	1000	4953
4953	831	1003	4954
4954	504	1005	4955
4955	485	1008	4956
4956	172	1004	4957
4957	812	1002	4958
4958	457	1009	4959
4959	854	1002	4960
4960	735	1009	4961
4961	615	1000	4962
4962	762	1002	4963
4963	564	1002	4964
4964	750	1006	4965
4965	774	1006	4966
4966	847	1004	4967
4967	786	1005	4968
4968	907	1009	4969
4969	318	1001	4970
4970	830	1002	4971
4971	658	1006	4972
4972	889	1006	4973
4973	328	1005	4974
4974	385	1005	4975
4975	625	1002	4976
4976	703	1003	4977
4977	334	1004	4978
4978	833	1009	4979
4979	927	1002	4980
4980	573	1003	4981
4981	124	1003	4982
4982	437	1005	4983
4983	462	1005	4984
4984	708	1004	4985
4985	865	1008	4986
4986	499	1006	4987
4987	761	1008	4988
4988	536	1002	4989
4989	973	1008	4990
4990	523	1008	4991
4991	292	1005	4992
4992	446	1001	4993
4993	459	1000	4994
4994	129	1003	4995
4995	984	1008	4996
4996	608	1003	4997
4997	566	1001	4998
4998	49	1000	4999
4999	165	1007	5000
5000	301	1008	5001
5001	469	1004	5002
5002	11	1009	5003
5003	367	1002	5004
5004	899	1002	5005
5005	992	1007	5006
5006	686	1000	5007
5007	755	1002	5008
5008	383	1001	5009
5009	418	1002	5010
5010	590	1001	5011
5011	617	1002	5012
5012	225	1006	5013
5013	311	1005	5014
5014	727	1005	5015
5015	713	1007	5016
5016	875	1003	5017
5017	189	1003	5018
5018	265	1006	5019
5019	80	1004	5020
5020	520	1008	5021
5021	436	1006	5022
5022	60	1006	5023
5023	898	1001	5024
5024	343	1002	5025
5025	95	1003	5026
5026	291	1008	5027
5027	902	1007	5028
5028	190	1001	5029
5029	155	1005	5030
5030	555	1009	5031
5031	383	1006	5032
5032	185	1002	5033
5033	653	1000	5034
5034	946	1007	5035
5035	47	1000	5036
5036	90	1005	5037
5037	350	1007	5038
5038	386	1006	5039
5039	460	1004	5040
5040	296	1005	5041
5041	783	1006	5042
5042	989	1001	5043
5043	69	1005	5044
5044	946	1000	5045
5045	231	1000	5046
5046	512	1001	5047
5047	163	1002	5048
5048	291	1007	5049
5049	402	1002	5050
5050	618	1003	5051
5051	130	1008	5052
5052	685	1003	5053
5053	905	1001	5054
5054	883	1001	5055
5055	959	1009	5056
5056	376	1002	5057
5057	126	1003	5058
5058	119	1003	5059
5059	25	1008	5060
5060	722	1002	5061
5061	254	1000	5062
5062	123	1003	5063
5063	433	1007	5064
5064	669	1006	5065
5065	935	1007	5066
5066	908	1008	5067
5067	884	1006	5068
5068	190	1007	5069
5069	41	1007	5070
5070	140	1001	5071
5071	941	1003	5072
5072	305	1006	5073
5073	271	1008	5074
5074	22	1003	5075
5075	965	1003	5076
5076	368	1009	5077
5077	501	1004	5078
5078	847	1007	5079
5079	21	1001	5080
5080	707	1009	5081
5081	248	1005	5082
5082	941	1001	5083
5083	256	1006	5084
5084	663	1009	5085
5085	523	1006	5086
5086	993	1003	5087
5087	348	1003	5088
5088	297	1000	5089
5089	54	1004	5090
5090	454	1004	5091
5091	959	1002	5092
5092	425	1000	5093
5093	95	1005	5094
5094	617	1008	5095
5095	499	1008	5096
5096	986	1006	5097
5097	482	1008	5098
5098	729	1002	5099
5099	508	1006	5100
5100	254	1006	5101
5101	570	1008	5102
5102	645	1004	5103
5103	910	1003	5104
5104	347	1004	5105
5105	168	1008	5106
5106	491	1007	5107
5107	553	1007	5108
5108	458	1001	5109
5109	560	1007	5110
5110	357	1009	5111
5111	559	1006	5112
5112	348	1001	5113
5113	409	1006	5114
5114	755	1002	5115
5115	378	1001	5116
5116	829	1000	5117
5117	483	1009	5118
5118	38	1007	5119
5119	840	1009	5120
5120	659	1000	5121
5121	8	1004	5122
5122	664	1004	5123
5123	361	1006	5124
5124	782	1002	5125
5125	149	1000	5126
5126	406	1009	5127
5127	517	1002	5128
5128	887	1000	5129
5129	864	1007	5130
5130	760	1002	5131
5131	775	1008	5132
5132	378	1001	5133
5133	137	1003	5134
5134	85	1007	5135
5135	726	1009	5136
5136	934	1003	5137
5137	322	1003	5138
5138	841	1004	5139
5139	369	1009	5140
5140	649	1007	5141
5141	377	1005	5142
5142	337	1002	5143
5143	712	1006	5144
5144	294	1007	5145
5145	483	1008	5146
5146	771	1007	5147
5147	583	1000	5148
5148	720	1007	5149
5149	304	1001	5150
5150	817	1001	5151
5151	420	1002	5152
5152	190	1006	5153
5153	75	1003	5154
5154	988	1009	5155
5155	934	1004	5156
5156	287	1002	5157
5157	577	1001	5158
5158	210	1001	5159
5159	222	1008	5160
5160	605	1006	5161
5161	734	1008	5162
5162	802	1004	5163
5163	175	1008	5164
5164	340	1008	5165
5165	661	1008	5166
5166	916	1008	5167
5167	558	1005	5168
5168	345	1005	5169
5169	759	1004	5170
5170	907	1004	5171
5171	980	1006	5172
5172	636	1003	5173
5173	528	1000	5174
5174	164	1008	5175
5175	817	1003	5176
5176	72	1001	5177
5177	254	1002	5178
5178	806	1002	5179
5179	41	1007	5180
5180	472	1002	5181
5181	619	1009	5182
5182	922	1001	5183
5183	240	1006	5184
5184	378	1008	5185
5185	440	1000	5186
5186	387	1001	5187
5187	455	1009	5188
5188	941	1002	5189
5189	530	1003	5190
5190	676	1002	5191
5191	350	1001	5192
5192	76	1008	5193
5193	311	1000	5194
5194	646	1002	5195
5195	73	1009	5196
5196	722	1005	5197
5197	439	1000	5198
5198	137	1005	5199
5199	694	1000	5200
5200	197	1007	5201
5201	740	1003	5202
5202	567	1009	5203
5203	531	1005	5204
5204	92	1005	5205
5205	76	1008	5206
5206	334	1009	5207
5207	977	1008	5208
5208	811	1000	5209
5209	444	1000	5210
5210	492	1003	5211
5211	245	1009	5212
5212	524	1003	5213
5213	924	1005	5214
5214	827	1005	5215
5215	747	1005	5216
5216	558	1009	5217
5217	951	1001	5218
5218	652	1004	5219
5219	3	1004	5220
5220	127	1002	5221
5221	961	1002	5222
5222	869	1008	5223
5223	102	1004	5224
5224	75	1001	5225
5225	881	1002	5226
5226	477	1002	5227
5227	304	1003	5228
5228	196	1008	5229
5229	934	1000	5230
5230	604	1006	5231
5231	173	1001	5232
5232	865	1008	5233
5233	380	1001	5234
5234	606	1002	5235
5235	957	1005	5236
5236	529	1007	5237
5237	126	1002	5238
5238	230	1002	5239
5239	569	1003	5240
5240	359	1004	5241
5241	963	1003	5242
5242	13	1005	5243
5243	869	1009	5244
5244	829	1006	5245
5245	242	1001	5246
5246	234	1005	5247
5247	6	1007	5248
5248	82	1005	5249
5249	839	1006	5250
5250	136	1000	5251
5251	756	1005	5252
5252	574	1000	5253
5253	510	1002	5254
5254	797	1004	5255
5255	166	1007	5256
5256	915	1009	5257
5257	157	1004	5258
5258	831	1001	5259
5259	826	1006	5260
5260	67	1007	5261
5261	612	1004	5262
5262	775	1001	5263
5263	980	1003	5264
5264	230	1002	5265
5265	821	1003	5266
5266	663	1002	5267
5267	411	1002	5268
5268	594	1004	5269
5269	173	1009	5270
5270	693	1001	5271
5271	489	1008	5272
5272	611	1009	5273
5273	379	1002	5274
5274	808	1000	5275
5275	537	1005	5276
5276	731	1004	5277
5277	54	1002	5278
5278	399	1008	5279
5279	521	1006	5280
5280	288	1008	5281
5281	649	1008	5282
5282	983	1000	5283
5283	983	1009	5284
5284	522	1001	5285
5285	488	1009	5286
5286	835	1002	5287
5287	358	1009	5288
5288	163	1004	5289
5289	258	1005	5290
5290	987	1001	5291
5291	656	1002	5292
5292	23	1009	5293
5293	958	1009	5294
5294	247	1001	5295
5295	794	1006	5296
5296	276	1005	5297
5297	672	1007	5298
5298	99	1008	5299
5299	245	1004	5300
5300	112	1006	5301
5301	539	1008	5302
5302	723	1002	5303
5303	889	1007	5304
5304	808	1002	5305
5305	997	1003	5306
5306	21	1000	5307
5307	329	1009	5308
5308	293	1001	5309
5309	24	1000	5310
5310	307	1004	5311
5311	619	1003	5312
5312	318	1003	5313
5313	189	1007	5314
5314	624	1002	5315
5315	135	1003	5316
5316	394	1007	5317
5317	592	1005	5318
5318	488	1004	5319
5319	525	1003	5320
5320	404	1005	5321
5321	185	1000	5322
5322	642	1006	5323
5323	537	1001	5324
5324	911	1008	5325
5325	87	1002	5326
5326	279	1001	5327
5327	712	1008	5328
5328	250	1002	5329
5329	68	1009	5330
5330	530	1001	5331
5331	370	1003	5332
5332	91	1007	5333
5333	893	1009	5334
5334	167	1003	5335
5335	839	1004	5336
5336	981	1003	5337
5337	905	1000	5338
5338	733	1009	5339
5339	308	1004	5340
5340	467	1003	5341
5341	863	1007	5342
5342	166	1005	5343
5343	397	1002	5344
5344	380	1006	5345
5345	634	1009	5346
5346	708	1001	5347
5347	306	1002	5348
5348	439	1002	5349
5349	710	1009	5350
5350	875	1000	5351
5351	660	1001	5352
5352	542	1004	5353
5353	89	1007	5354
5354	772	1003	5355
5355	750	1004	5356
5356	20	1004	5357
5357	933	1004	5358
5358	853	1006	5359
5359	526	1007	5360
5360	849	1007	5361
5361	466	1009	5362
5362	515	1008	5363
5363	955	1001	5364
5364	402	1009	5365
5365	814	1001	5366
5366	786	1000	5367
5367	542	1008	5368
5368	483	1002	5369
5369	174	1004	5370
5370	584	1007	5371
5371	387	1006	5372
5372	487	1001	5373
5373	588	1004	5374
5374	408	1000	5375
5375	39	1003	5376
5376	507	1009	5377
5377	601	1008	5378
5378	250	1001	5379
5379	89	1009	5380
5380	745	1001	5381
5381	105	1001	5382
5382	726	1003	5383
5383	922	1002	5384
5384	328	1005	5385
5385	404	1009	5386
5386	296	1005	5387
5387	663	1007	5388
5388	566	1002	5389
5389	736	1005	5390
5390	666	1004	5391
5391	915	1001	5392
5392	496	1008	5393
5393	402	1007	5394
5394	271	1003	5395
5395	663	1000	5396
5396	558	1006	5397
5397	836	1000	5398
5398	987	1003	5399
5399	332	1005	5400
5400	554	1001	5401
5401	29	1007	5402
5402	478	1009	5403
5403	917	1001	5404
5404	503	1005	5405
5405	94	1009	5406
5406	304	1005	5407
5407	880	1001	5408
5408	59	1008	5409
5409	833	1002	5410
5410	92	1009	5411
5411	627	1000	5412
5412	887	1006	5413
5413	106	1001	5414
5414	926	1003	5415
5415	984	1007	5416
5416	491	1008	5417
5417	103	1001	5418
5418	303	1000	5419
5419	955	1006	5420
5420	204	1008	5421
5421	306	1007	5422
5422	725	1000	5423
5423	496	1006	5424
5424	408	1001	5425
5425	699	1000	5426
5426	181	1003	5427
5427	288	1003	5428
5428	511	1007	5429
5429	480	1003	5430
5430	603	1007	5431
5431	842	1005	5432
5432	673	1000	5433
5433	630	1003	5434
5434	438	1009	5435
5435	603	1006	5436
5436	323	1009	5437
5437	294	1001	5438
5438	902	1008	5439
5439	553	1004	5440
5440	180	1007	5441
5441	691	1008	5442
5442	335	1008	5443
5443	881	1004	5444
5444	473	1009	5445
5445	113	1006	5446
5446	158	1000	5447
5447	526	1001	5448
5448	551	1005	5449
5449	957	1006	5450
5450	240	1000	5451
5451	107	1002	5452
5452	103	1002	5453
5453	489	1002	5454
5454	863	1002	5455
5455	949	1005	5456
5456	697	1000	5457
5457	646	1004	5458
5458	38	1001	5459
5459	643	1003	5460
5460	716	1004	5461
5461	889	1004	5462
5462	450	1009	5463
5463	592	1006	5464
5464	361	1003	5465
5465	64	1008	5466
5466	673	1003	5467
5467	861	1001	5468
5468	653	1009	5469
5469	276	1005	5470
5470	60	1001	5471
5471	225	1002	5472
5472	773	1001	5473
5473	663	1008	5474
5474	166	1003	5475
5475	267	1002	5476
5476	673	1000	5477
5477	405	1000	5478
5478	916	1004	5479
5479	403	1004	5480
5480	307	1007	5481
5481	556	1001	5482
5482	724	1007	5483
5483	38	1007	5484
5484	463	1002	5485
5485	445	1004	5486
5486	104	1007	5487
5487	537	1004	5488
5488	202	1004	5489
5489	138	1001	5490
5490	970	1008	5491
5491	787	1003	5492
5492	701	1004	5493
5493	272	1000	5494
5494	391	1001	5495
5495	29	1001	5496
5496	945	1009	5497
5497	548	1001	5498
5498	126	1006	5499
5499	794	1001	5500
5500	114	1009	5501
5501	151	1006	5502
5502	552	1001	5503
5503	569	1009	5504
5504	670	1006	5505
5505	492	1006	5506
5506	463	1006	5507
5507	40	1000	5508
5508	229	1009	5509
5509	734	1005	5510
5510	856	1005	5511
5511	24	1007	5512
5512	888	1004	5513
5513	501	1000	5514
5514	739	1000	5515
5515	773	1007	5516
5516	523	1006	5517
5517	55	1001	5518
5518	703	1001	5519
5519	5	1005	5520
5520	828	1009	5521
5521	328	1007	5522
5522	912	1000	5523
5523	142	1003	5524
5524	900	1005	5525
5525	12	1000	5526
5526	203	1002	5527
5527	241	1008	5528
5528	595	1008	5529
5529	354	1008	5530
5530	254	1002	5531
5531	787	1005	5532
5532	77	1001	5533
5533	448	1004	5534
5534	690	1008	5535
5535	881	1005	5536
5536	601	1006	5537
5537	347	1003	5538
5538	555	1001	5539
5539	409	1009	5540
5540	166	1003	5541
5541	902	1003	5542
5542	108	1006	5543
5543	285	1005	5544
5544	357	1008	5545
5545	551	1003	5546
5546	380	1002	5547
5547	256	1002	5548
5548	612	1005	5549
5549	311	1000	5550
5550	693	1006	5551
5551	736	1001	5552
5552	199	1007	5553
5553	648	1004	5554
5554	417	1008	5555
5555	132	1004	5556
5556	799	1002	5557
5557	47	1009	5558
5558	278	1009	5559
5559	526	1003	5560
5560	556	1004	5561
5561	777	1001	5562
5562	49	1001	5563
5563	360	1004	5564
5564	980	1008	5565
5565	487	1001	5566
5566	444	1002	5567
5567	816	1005	5568
5568	124	1007	5569
5569	531	1009	5570
5570	953	1006	5571
5571	501	1006	5572
5572	275	1006	5573
5573	523	1006	5574
5574	733	1005	5575
5575	473	1001	5576
5576	51	1000	5577
5577	579	1002	5578
5578	640	1003	5579
5579	246	1008	5580
5580	161	1003	5581
5581	548	1001	5582
5582	746	1006	5583
5583	307	1002	5584
5584	170	1007	5585
5585	521	1005	5586
5586	485	1002	5587
5587	783	1002	5588
5588	950	1004	5589
5589	446	1003	5590
5590	367	1007	5591
5591	514	1003	5592
5592	15	1002	5593
5593	241	1003	5594
5594	398	1009	5595
5595	528	1002	5596
5596	800	1001	5597
5597	835	1003	5598
5598	339	1009	5599
5599	687	1001	5600
5600	71	1009	5601
5601	534	1008	5602
5602	170	1009	5603
5603	541	1009	5604
5604	701	1000	5605
5605	485	1007	5606
5606	222	1003	5607
5607	733	1004	5608
5608	194	1003	5609
5609	656	1006	5610
5610	103	1001	5611
5611	904	1002	5612
5612	99	1006	5613
5613	71	1004	5614
5614	893	1005	5615
5615	934	1008	5616
5616	902	1001	5617
5617	268	1009	5618
5618	11	1005	5619
5619	580	1007	5620
5620	594	1008	5621
5621	860	1000	5622
5622	943	1003	5623
5623	29	1007	5624
5624	506	1002	5625
5625	796	1006	5626
5626	230	1002	5627
5627	836	1001	5628
5628	848	1005	5629
5629	269	1002	5630
5630	466	1005	5631
5631	77	1005	5632
5632	659	1007	5633
5633	449	1004	5634
5634	445	1008	5635
5635	753	1000	5636
5636	195	1000	5637
5637	782	1006	5638
5638	477	1000	5639
5639	440	1003	5640
5640	465	1002	5641
5641	480	1000	5642
5642	424	1009	5643
5643	102	1004	5644
5644	986	1009	5645
5645	800	1004	5646
5646	215	1008	5647
5647	848	1001	5648
5648	659	1003	5649
5649	697	1003	5650
5650	388	1001	5651
5651	606	1008	5652
5652	139	1002	5653
5653	383	1000	5654
5654	229	1009	5655
5655	632	1009	5656
5656	653	1000	5657
5657	40	1002	5658
5658	104	1009	5659
5659	595	1005	5660
5660	61	1004	5661
5661	404	1007	5662
5662	679	1009	5663
5663	963	1000	5664
5664	808	1002	5665
5665	319	1009	5666
5666	331	1002	5667
5667	304	1002	5668
5668	286	1006	5669
5669	899	1003	5670
5670	779	1009	5671
5671	491	1004	5672
5672	553	1000	5673
5673	280	1006	5674
5674	92	1003	5675
5675	55	1006	5676
5676	525	1002	5677
5677	126	1003	5678
5678	87	1007	5679
5679	514	1006	5680
5680	352	1007	5681
5681	423	1007	5682
5682	424	1000	5683
5683	515	1003	5684
5684	961	1002	5685
5685	175	1003	5686
5686	386	1002	5687
5687	355	1009	5688
5688	650	1006	5689
5689	93	1003	5690
5690	366	1004	5691
5691	390	1004	5692
5692	623	1001	5693
5693	777	1004	5694
5694	947	1005	5695
5695	97	1001	5696
5696	726	1006	5697
5697	318	1000	5698
5698	540	1005	5699
5699	35	1001	5700
5700	654	1000	5701
5701	127	1007	5702
5702	247	1003	5703
5703	150	1003	5704
5704	26	1004	5705
5705	371	1006	5706
5706	730	1009	5707
5707	644	1005	5708
5708	173	1007	5709
5709	34	1001	5710
5710	286	1008	5711
5711	292	1003	5712
5712	406	1002	5713
5713	399	1008	5714
5714	878	1008	5715
5715	436	1002	5716
5716	115	1004	5717
5717	694	1003	5718
5718	718	1003	5719
5719	70	1009	5720
5720	575	1007	5721
5721	53	1009	5722
5722	725	1001	5723
5723	789	1007	5724
5724	77	1002	5725
5725	652	1005	5726
5726	381	1009	5727
5727	414	1002	5728
5728	700	1000	5729
5729	271	1009	5730
5730	760	1007	5731
5731	634	1003	5732
5732	418	1004	5733
5733	120	1006	5734
5734	626	1001	5735
5735	624	1005	5736
5736	523	1008	5737
5737	287	1007	5738
5738	795	1009	5739
5739	869	1009	5740
5740	234	1000	5741
5741	428	1008	5742
5742	820	1005	5743
5743	957	1002	5744
5744	588	1004	5745
5745	648	1000	5746
5746	798	1007	5747
5747	888	1004	5748
5748	201	1004	5749
5749	946	1009	5750
5750	976	1009	5751
5751	992	1000	5752
5752	404	1009	5753
5753	782	1006	5754
5754	240	1005	5755
5755	671	1008	5756
5756	184	1002	5757
5757	925	1001	5758
5758	942	1002	5759
5759	427	1007	5760
5760	210	1003	5761
5761	313	1008	5762
5762	974	1007	5763
5763	132	1005	5764
5764	747	1002	5765
5765	975	1002	5766
5766	388	1009	5767
5767	978	1000	5768
5768	101	1007	5769
5769	509	1001	5770
5770	239	1004	5771
5771	401	1004	5772
5772	347	1001	5773
5773	483	1008	5774
5774	208	1007	5775
5775	62	1003	5776
5776	995	1001	5777
5777	972	1003	5778
5778	826	1006	5779
5779	208	1001	5780
5780	13	1006	5781
5781	843	1004	5782
5782	745	1008	5783
5783	634	1009	5784
5784	338	1004	5785
5785	192	1009	5786
5786	605	1000	5787
5787	173	1003	5788
5788	447	1003	5789
5789	810	1008	5790
5790	110	1006	5791
5791	568	1008	5792
5792	546	1009	5793
5793	637	1006	5794
5794	102	1007	5795
5795	610	1005	5796
5796	673	1000	5797
5797	675	1001	5798
5798	524	1001	5799
5799	827	1004	5800
5800	896	1000	5801
5801	668	1002	5802
5802	845	1004	5803
5803	216	1002	5804
5804	537	1001	5805
5805	448	1008	5806
5806	435	1004	5807
5807	574	1004	5808
5808	707	1001	5809
5809	560	1000	5810
5810	872	1007	5811
5811	124	1003	5812
5812	165	1009	5813
5813	578	1007	5814
5814	273	1001	5815
5815	779	1004	5816
5816	153	1007	5817
5817	268	1009	5818
5818	420	1006	5819
5819	191	1009	5820
5820	499	1005	5821
5821	222	1002	5822
5822	356	1003	5823
5823	108	1002	5824
5824	442	1002	5825
5825	330	1000	5826
5826	850	1009	5827
5827	515	1009	5828
5828	819	1009	5829
5829	693	1001	5830
5830	827	1001	5831
5831	244	1005	5832
5832	643	1001	5833
5833	613	1008	5834
5834	958	1005	5835
5835	620	1002	5836
5836	747	1006	5837
5837	466	1005	5838
5838	700	1004	5839
5839	598	1004	5840
5840	947	1000	5841
5841	175	1003	5842
5842	488	1006	5843
5843	171	1006	5844
5844	569	1001	5845
5845	911	1008	5846
5846	679	1003	5847
5847	316	1001	5848
5848	648	1005	5849
5849	706	1007	5850
5850	255	1009	5851
5851	388	1003	5852
5852	508	1006	5853
5853	927	1003	5854
5854	345	1009	5855
5855	272	1002	5856
5856	170	1003	5857
5857	833	1000	5858
5858	520	1005	5859
5859	896	1003	5860
5860	986	1008	5861
5861	909	1005	5862
5862	672	1007	5863
5863	165	1001	5864
5864	870	1001	5865
5865	567	1009	5866
5866	642	1008	5867
5867	995	1000	5868
5868	658	1008	5869
5869	202	1002	5870
5870	604	1004	5871
5871	358	1007	5872
5872	916	1001	5873
5873	879	1006	5874
5874	19	1002	5875
5875	150	1002	5876
5876	946	1002	5877
5877	258	1008	5878
5878	612	1000	5879
5879	220	1009	5880
5880	712	1008	5881
5881	225	1009	5882
5882	435	1007	5883
5883	933	1009	5884
5884	33	1008	5885
5885	454	1009	5886
5886	932	1006	5887
5887	332	1001	5888
5888	355	1000	5889
5889	362	1000	5890
5890	632	1005	5891
5891	193	1009	5892
5892	814	1008	5893
5893	34	1003	5894
5894	252	1003	5895
5895	118	1003	5896
5896	595	1009	5897
5897	188	1006	5898
5898	696	1009	5899
5899	765	1000	5900
5900	990	1004	5901
5901	248	1007	5902
5902	723	1006	5903
5903	389	1000	5904
5904	125	1008	5905
5905	152	1006	5906
5906	201	1007	5907
5907	141	1007	5908
5908	768	1005	5909
5909	914	1007	5910
5910	983	1009	5911
5911	85	1002	5912
5912	113	1000	5913
5913	386	1006	5914
5914	939	1005	5915
5915	33	1005	5916
5916	851	1004	5917
5917	427	1008	5918
5918	78	1005	5919
5919	543	1006	5920
5920	533	1001	5921
5921	597	1008	5922
5922	267	1004	5923
5923	645	1002	5924
5924	542	1007	5925
5925	61	1009	5926
5926	999	1004	5927
5927	566	1007	5928
5928	576	1008	5929
5929	193	1005	5930
5930	233	1008	5931
5931	212	1002	5932
5932	902	1008	5933
5933	867	1001	5934
5934	913	1002	5935
5935	236	1001	5936
5936	999	1005	5937
5937	691	1005	5938
5938	730	1008	5939
5939	655	1000	5940
5940	299	1008	5941
5941	911	1004	5942
5942	393	1001	5943
5943	869	1006	5944
5944	626	1009	5945
5945	613	1008	5946
5946	357	1007	5947
5947	793	1009	5948
5948	450	1008	5949
5949	997	1007	5950
5950	135	1002	5951
5951	473	1009	5952
5952	848	1007	5953
5953	465	1005	5954
5954	265	1009	5955
5955	205	1008	5956
5956	387	1002	5957
5957	453	1000	5958
5958	345	1004	5959
5959	701	1009	5960
5960	949	1009	5961
5961	193	1004	5962
5962	812	1007	5963
5963	13	1006	5964
5964	715	1002	5965
5965	820	1008	5966
5966	765	1000	5967
5967	227	1007	5968
5968	442	1009	5969
5969	104	1007	5970
5970	853	1006	5971
5971	476	1001	5972
5972	10	1001	5973
5973	771	1007	5974
5974	746	1005	5975
5975	140	1005	5976
5976	356	1004	5977
5977	649	1004	5978
5978	962	1003	5979
5979	573	1008	5980
5980	621	1000	5981
5981	244	1007	5982
5982	230	1008	5983
5983	4	1009	5984
5984	731	1008	5985
5985	766	1004	5986
5986	929	1009	5987
5987	881	1007	5988
5988	588	1006	5989
5989	827	1004	5990
5990	449	1005	5991
5991	669	1008	5992
5992	11	1006	5993
5993	546	1008	5994
5994	250	1000	5995
5995	187	1009	5996
5996	949	1002	5997
5997	450	1000	5998
5998	87	1002	5999
5999	49	1003	6000
6000	613	1002	6001
6001	831	1002	6002
6002	243	1006	6003
6003	878	1002	6004
6004	94	1000	6005
6005	236	1008	6006
6006	905	1006	6007
6007	171	1008	6008
6008	39	1000	6009
6009	351	1008	6010
6010	441	1008	6011
6011	724	1009	6012
6012	725	1006	6013
6013	842	1001	6014
6014	380	1005	6015
6015	942	1006	6016
6016	478	1009	6017
6017	78	1004	6018
6018	164	1006	6019
6019	416	1004	6020
6020	258	1001	6021
6021	671	1009	6022
6022	7	1002	6023
6023	531	1008	6024
6024	210	1000	6025
6025	309	1005	6026
6026	931	1009	6027
6027	748	1001	6028
6028	755	1004	6029
6029	166	1006	6030
6030	481	1008	6031
6031	295	1006	6032
6032	969	1006	6033
6033	959	1002	6034
6034	875	1006	6035
6035	43	1000	6036
6036	462	1004	6037
6037	34	1001	6038
6038	319	1004	6039
6039	594	1001	6040
6040	426	1007	6041
6041	207	1008	6042
6042	843	1002	6043
6043	775	1002	6044
6044	274	1009	6045
6045	981	1003	6046
6046	49	1006	6047
6047	439	1003	6048
6048	107	1005	6049
6049	198	1006	6050
6050	650	1007	6051
6051	755	1005	6052
6052	549	1002	6053
6053	89	1001	6054
6054	396	1003	6055
6055	970	1001	6056
6056	866	1008	6057
6057	681	1009	6058
6058	86	1007	6059
6059	289	1006	6060
6060	78	1003	6061
6061	464	1004	6062
6062	288	1003	6063
6063	860	1002	6064
6064	158	1006	6065
6065	137	1005	6066
6066	726	1000	6067
6067	107	1009	6068
6068	675	1007	6069
6069	310	1004	6070
6070	963	1004	6071
6071	320	1004	6072
6072	286	1007	6073
6073	528	1006	6074
6074	896	1005	6075
6075	933	1007	6076
6076	555	1009	6077
6077	157	1002	6078
6078	324	1002	6079
6079	81	1002	6080
6080	992	1005	6081
6081	993	1008	6082
6082	450	1004	6083
6083	9	1006	6084
6084	28	1004	6085
6085	455	1000	6086
6086	304	1008	6087
6087	424	1001	6088
6088	690	1006	6089
6089	663	1002	6090
6090	636	1002	6091
6091	353	1005	6092
6092	429	1003	6093
6093	584	1002	6094
6094	463	1006	6095
6095	369	1001	6096
6096	291	1007	6097
6097	692	1004	6098
6098	420	1008	6099
6099	352	1009	6100
6100	820	1003	6101
6101	448	1006	6102
6102	791	1009	6103
6103	726	1004	6104
6104	146	1005	6105
6105	978	1000	6106
6106	959	1000	6107
6107	856	1007	6108
6108	392	1008	6109
6109	331	1007	6110
6110	526	1002	6111
6111	882	1009	6112
6112	661	1007	6113
6113	493	1005	6114
6114	717	1009	6115
6115	339	1001	6116
6116	24	1006	6117
6117	228	1003	6118
6118	403	1007	6119
6119	966	1006	6120
6120	923	1003	6121
6121	86	1000	6122
6122	237	1008	6123
6123	189	1008	6124
6124	113	1002	6125
6125	597	1009	6126
6126	580	1004	6127
6127	398	1003	6128
6128	721	1007	6129
6129	833	1007	6130
6130	564	1000	6131
6131	472	1002	6132
6132	267	1004	6133
6133	976	1007	6134
6134	792	1001	6135
6135	44	1003	6136
6136	119	1001	6137
6137	887	1005	6138
6138	225	1006	6139
6139	973	1006	6140
6140	355	1003	6141
6141	423	1000	6142
6142	38	1009	6143
6143	850	1008	6144
6144	259	1005	6145
6145	731	1000	6146
6146	475	1005	6147
6147	41	1002	6148
6148	824	1009	6149
6149	534	1000	6150
6150	748	1003	6151
6151	619	1009	6152
6152	28	1009	6153
6153	448	1008	6154
6154	352	1000	6155
6155	357	1007	6156
6156	770	1001	6157
6157	999	1002	6158
6158	584	1003	6159
6159	666	1004	6160
6160	672	1009	6161
6161	943	1000	6162
6162	999	1001	6163
6163	947	1003	6164
6164	365	1008	6165
6165	973	1005	6166
6166	329	1001	6167
6167	777	1001	6168
6168	229	1003	6169
6169	765	1009	6170
6170	662	1007	6171
6171	31	1004	6172
6172	986	1005	6173
6173	705	1004	6174
6174	445	1007	6175
6175	162	1009	6176
6176	458	1007	6177
6177	906	1005	6178
6178	795	1002	6179
6179	362	1004	6180
6180	550	1003	6181
6181	750	1005	6182
6182	332	1006	6183
6183	1000	1002	6184
6184	414	1004	6185
6185	2	1004	6186
6186	774	1004	6187
6187	952	1001	6188
6188	887	1004	6189
6189	272	1003	6190
6190	626	1000	6191
6191	494	1002	6192
6192	951	1004	6193
6193	200	1000	6194
6194	884	1007	6195
6195	138	1000	6196
6196	85	1004	6197
6197	95	1004	6198
6198	960	1004	6199
6199	158	1000	6200
6200	3	1001	6201
6201	685	1000	6202
6202	165	1006	6203
6203	292	1008	6204
6204	781	1002	6205
6205	584	1000	6206
6206	595	1001	6207
6207	490	1001	6208
6208	450	1007	6209
6209	803	1003	6210
6210	758	1002	6211
6211	119	1005	6212
6212	471	1001	6213
6213	916	1007	6214
6214	362	1000	6215
6215	925	1009	6216
6216	193	1002	6217
6217	887	1006	6218
6218	870	1004	6219
6219	335	1001	6220
6220	113	1009	6221
6221	645	1007	6222
6222	579	1007	6223
6223	874	1002	6224
6224	703	1000	6225
6225	746	1007	6226
6226	308	1006	6227
6227	69	1007	6228
6228	73	1006	6229
6229	160	1005	6230
6230	654	1006	6231
6231	90	1000	6232
6232	682	1008	6233
6233	974	1000	6234
6234	30	1002	6235
6235	605	1000	6236
6236	654	1002	6237
6237	596	1002	6238
6238	855	1002	6239
6239	705	1008	6240
6240	682	1004	6241
6241	726	1007	6242
6242	155	1004	6243
6243	872	1005	6244
6244	710	1005	6245
6245	247	1008	6246
6246	287	1006	6247
6247	409	1009	6248
6248	132	1000	6249
6249	685	1003	6250
6250	633	1002	6251
6251	233	1003	6252
6252	296	1002	6253
6253	785	1003	6254
6254	163	1009	6255
6255	989	1008	6256
6256	999	1004	6257
6257	485	1009	6258
6258	199	1005	6259
6259	107	1003	6260
6260	986	1001	6261
6261	285	1004	6262
6262	202	1001	6263
6263	598	1003	6264
6264	578	1002	6265
6265	769	1006	6266
6266	451	1001	6267
6267	25	1006	6268
6268	731	1003	6269
6269	183	1000	6270
6270	354	1008	6271
6271	144	1004	6272
6272	26	1002	6273
6273	90	1003	6274
6274	571	1005	6275
6275	68	1003	6276
6276	137	1008	6277
6277	616	1004	6278
6278	491	1005	6279
6279	213	1004	6280
6280	592	1001	6281
6281	965	1003	6282
6282	343	1005	6283
6283	647	1002	6284
6284	267	1002	6285
6285	730	1003	6286
6286	521	1006	6287
6287	464	1000	6288
6288	64	1001	6289
6289	82	1002	6290
6290	868	1008	6291
6291	629	1003	6292
6292	615	1009	6293
6293	713	1009	6294
6294	733	1000	6295
6295	666	1000	6296
6296	514	1007	6297
6297	533	1004	6298
6298	642	1004	6299
6299	817	1008	6300
6300	940	1002	6301
6301	503	1009	6302
6302	356	1008	6303
6303	671	1000	6304
6304	44	1003	6305
6305	240	1007	6306
6306	966	1005	6307
6307	860	1007	6308
6308	840	1002	6309
6309	182	1001	6310
6310	901	1007	6311
6311	313	1006	6312
6312	540	1002	6313
6313	782	1006	6314
6314	847	1009	6315
6315	425	1005	6316
6316	58	1005	6317
6317	809	1002	6318
6318	934	1006	6319
6319	466	1007	6320
6320	337	1002	6321
6321	281	1001	6322
6322	932	1007	6323
6323	59	1001	6324
6324	337	1007	6325
6325	474	1004	6326
6326	766	1001	6327
6327	29	1001	6328
6328	363	1008	6329
6329	491	1004	6330
6330	515	1006	6331
6331	844	1006	6332
6332	394	1004	6333
6333	628	1001	6334
6334	788	1005	6335
6335	525	1008	6336
6336	566	1008	6337
6337	456	1004	6338
6338	171	1001	6339
6339	311	1005	6340
6340	501	1007	6341
6341	866	1007	6342
6342	510	1004	6343
6343	916	1003	6344
6344	777	1002	6345
6345	689	1000	6346
6346	754	1008	6347
6347	638	1000	6348
6348	863	1009	6349
6349	53	1001	6350
6350	162	1003	6351
6351	76	1009	6352
6352	636	1007	6353
6353	673	1002	6354
6354	199	1002	6355
6355	820	1003	6356
6356	175	1000	6357
6357	921	1001	6358
6358	903	1002	6359
6359	544	1008	6360
6360	196	1004	6361
6361	267	1007	6362
6362	800	1004	6363
6363	43	1009	6364
6364	741	1003	6365
6365	944	1002	6366
6366	683	1000	6367
6367	155	1002	6368
6368	544	1001	6369
6369	705	1002	6370
6370	763	1006	6371
6371	278	1007	6372
6372	85	1005	6373
6373	395	1005	6374
6374	805	1008	6375
6375	519	1005	6376
6376	71	1009	6377
6377	653	1001	6378
6378	128	1007	6379
6379	95	1006	6380
6380	424	1002	6381
6381	527	1009	6382
6382	980	1005	6383
6383	862	1002	6384
6384	871	1000	6385
6385	195	1005	6386
6386	300	1001	6387
6387	145	1003	6388
6388	667	1007	6389
6389	981	1009	6390
6390	941	1000	6391
6391	987	1004	6392
6392	166	1003	6393
6393	436	1001	6394
6394	367	1001	6395
6395	398	1001	6396
6396	76	1009	6397
6397	808	1005	6398
6398	176	1001	6399
6399	296	1000	6400
6400	107	1006	6401
6401	420	1007	6402
6402	678	1002	6403
6403	665	1009	6404
6404	51	1008	6405
6405	547	1009	6406
6406	819	1002	6407
6407	225	1007	6408
6408	557	1004	6409
6409	60	1006	6410
6410	560	1006	6411
6411	780	1008	6412
6412	470	1000	6413
6413	31	1004	6414
6414	109	1003	6415
6415	71	1000	6416
6416	850	1007	6417
6417	479	1000	6418
6418	460	1005	6419
6419	554	1002	6420
6420	155	1008	6421
6421	863	1002	6422
6422	155	1003	6423
6423	709	1003	6424
6424	369	1007	6425
6425	455	1008	6426
6426	584	1005	6427
6427	533	1002	6428
6428	416	1005	6429
6429	135	1008	6430
6430	884	1008	6431
6431	630	1006	6432
6432	527	1001	6433
6433	424	1006	6434
6434	147	1003	6435
6435	367	1000	6436
6436	861	1003	6437
6437	832	1009	6438
6438	328	1001	6439
6439	555	1003	6440
6440	996	1008	6441
6441	692	1005	6442
6442	747	1005	6443
6443	892	1009	6444
6444	280	1006	6445
6445	844	1008	6446
6446	164	1001	6447
6447	144	1006	6448
6448	174	1006	6449
6449	116	1009	6450
6450	302	1004	6451
6451	838	1003	6452
6452	775	1001	6453
6453	783	1009	6454
6454	583	1009	6455
6455	615	1005	6456
6456	900	1000	6457
6457	684	1006	6458
6458	468	1009	6459
6459	863	1004	6460
6460	841	1005	6461
6461	171	1000	6462
6462	375	1005	6463
6463	626	1003	6464
6464	212	1002	6465
6465	182	1007	6466
6466	659	1001	6467
6467	297	1006	6468
6468	956	1002	6469
6469	450	1000	6470
6470	427	1007	6471
6471	477	1001	6472
6472	700	1009	6473
6473	501	1004	6474
6474	624	1008	6475
6475	520	1003	6476
6476	647	1002	6477
6477	311	1009	6478
6478	762	1003	6479
6479	969	1000	6480
6480	155	1003	6481
6481	835	1007	6482
6482	684	1008	6483
6483	662	1006	6484
6484	224	1008	6485
6485	844	1000	6486
6486	74	1002	6487
6487	232	1006	6488
6488	248	1003	6489
6489	674	1005	6490
6490	915	1008	6491
6491	308	1004	6492
6492	142	1001	6493
6493	309	1006	6494
6494	961	1002	6495
6495	791	1005	6496
6496	89	1007	6497
6497	606	1008	6498
6498	253	1008	6499
6499	263	1001	6500
6500	855	1001	6501
6501	210	1004	6502
6502	613	1008	6503
6503	982	1008	6504
6504	372	1008	6505
6505	936	1002	6506
6506	472	1003	6507
6507	336	1008	6508
6508	210	1000	6509
6509	408	1005	6510
6510	703	1003	6511
6511	921	1004	6512
6512	128	1003	6513
6513	587	1000	6514
6514	843	1007	6515
6515	425	1007	6516
6516	734	1005	6517
6517	239	1009	6518
6518	755	1004	6519
6519	570	1009	6520
6520	172	1007	6521
6521	834	1009	6522
6522	324	1002	6523
6523	382	1006	6524
6524	32	1009	6525
6525	636	1003	6526
6526	456	1001	6527
6527	627	1004	6528
6528	774	1007	6529
6529	831	1005	6530
6530	66	1001	6531
6531	408	1006	6532
6532	655	1003	6533
6533	304	1003	6534
6534	830	1009	6535
6535	407	1000	6536
6536	45	1004	6537
6537	717	1005	6538
6538	339	1004	6539
6539	19	1002	6540
6540	3	1009	6541
6541	150	1008	6542
6542	546	1002	6543
6543	297	1002	6544
6544	366	1004	6545
6545	661	1001	6546
6546	950	1007	6547
6547	336	1009	6548
6548	792	1004	6549
6549	656	1000	6550
6550	11	1000	6551
6551	714	1004	6552
6552	329	1008	6553
6553	892	1001	6554
6554	600	1004	6555
6555	963	1002	6556
6556	22	1004	6557
6557	977	1009	6558
6558	743	1003	6559
6559	406	1000	6560
6560	837	1003	6561
6561	146	1000	6562
6562	746	1006	6563
6563	29	1007	6564
6564	844	1004	6565
6565	995	1003	6566
6566	317	1002	6567
6567	71	1009	6568
6568	206	1008	6569
6569	99	1003	6570
6570	800	1002	6571
6571	961	1005	6572
6572	551	1009	6573
6573	986	1003	6574
6574	860	1008	6575
6575	528	1000	6576
6576	805	1002	6577
6577	129	1002	6578
6578	75	1007	6579
6579	451	1002	6580
6580	407	1002	6581
6581	302	1003	6582
6582	961	1006	6583
6583	163	1005	6584
6584	863	1004	6585
6585	975	1001	6586
6586	711	1003	6587
6587	915	1003	6588
6588	865	1000	6589
6589	620	1000	6590
6590	996	1000	6591
6591	554	1002	6592
6592	380	1000	6593
6593	183	1008	6594
6594	468	1003	6595
6595	781	1000	6596
6596	733	1000	6597
6597	684	1008	6598
6598	243	1007	6599
6599	888	1005	6600
6600	208	1009	6601
6601	123	1004	6602
6602	968	1003	6603
6603	460	1009	6604
6604	953	1006	6605
6605	27	1004	6606
6606	140	1005	6607
6607	87	1003	6608
6608	780	1006	6609
6609	542	1002	6610
6610	674	1006	6611
6611	273	1004	6612
6612	3	1005	6613
6613	194	1007	6614
6614	727	1004	6615
6615	539	1003	6616
6616	910	1006	6617
6617	308	1005	6618
6618	456	1004	6619
6619	447	1005	6620
6620	497	1003	6621
6621	716	1006	6622
6622	480	1004	6623
6623	52	1006	6624
6624	243	1008	6625
6625	837	1007	6626
6626	289	1006	6627
6627	969	1007	6628
6628	43	1009	6629
6629	363	1001	6630
6630	376	1006	6631
6631	63	1008	6632
6632	515	1009	6633
6633	941	1001	6634
6634	483	1009	6635
6635	762	1001	6636
6636	151	1004	6637
6637	26	1005	6638
6638	68	1002	6639
6639	878	1009	6640
6640	636	1006	6641
6641	853	1000	6642
6642	276	1000	6643
6643	915	1001	6644
6644	451	1001	6645
6645	947	1008	6646
6646	674	1003	6647
6647	154	1000	6648
6648	717	1006	6649
6649	410	1008	6650
6650	260	1000	6651
6651	87	1006	6652
6652	654	1002	6653
6653	2	1007	6654
6654	547	1000	6655
6655	247	1000	6656
6656	355	1008	6657
6657	581	1003	6658
6658	224	1001	6659
6659	633	1000	6660
6660	566	1007	6661
6661	447	1006	6662
6662	187	1002	6663
6663	535	1003	6664
6664	990	1005	6665
6665	408	1000	6666
6666	880	1009	6667
6667	27	1009	6668
6668	481	1009	6669
6669	671	1009	6670
6670	713	1002	6671
6671	20	1005	6672
6672	229	1004	6673
6673	638	1009	6674
6674	545	1006	6675
6675	576	1004	6676
6676	200	1001	6677
6677	890	1006	6678
6678	565	1007	6679
6679	905	1002	6680
6680	324	1004	6681
6681	266	1006	6682
6682	3	1009	6683
6683	274	1000	6684
6684	47	1005	6685
6685	669	1000	6686
6686	12	1004	6687
6687	721	1001	6688
6688	108	1000	6689
6689	798	1009	6690
6690	539	1007	6691
6691	660	1002	6692
6692	869	1003	6693
6693	873	1009	6694
6694	700	1007	6695
6695	902	1004	6696
6696	674	1004	6697
6697	477	1009	6698
6698	520	1009	6699
6699	145	1003	6700
6700	777	1000	6701
6701	737	1006	6702
6702	566	1006	6703
6703	954	1007	6704
6704	118	1000	6705
6705	488	1001	6706
6706	737	1005	6707
6707	473	1007	6708
6708	73	1003	6709
6709	439	1007	6710
6710	622	1004	6711
6711	600	1009	6712
6712	509	1006	6713
6713	164	1003	6714
6714	44	1000	6715
6715	570	1005	6716
6716	100	1008	6717
6717	150	1009	6718
6718	275	1000	6719
6719	331	1003	6720
6720	886	1009	6721
6721	681	1001	6722
6722	183	1006	6723
6723	51	1001	6724
6724	785	1009	6725
6725	344	1007	6726
6726	421	1005	6727
6727	388	1009	6728
6728	487	1002	6729
6729	259	1006	6730
6730	74	1005	6731
6731	569	1004	6732
6732	493	1009	6733
6733	969	1008	6734
6734	209	1007	6735
6735	216	1000	6736
6736	487	1004	6737
6737	60	1008	6738
6738	995	1003	6739
6739	846	1006	6740
6740	631	1005	6741
6741	273	1002	6742
6742	93	1006	6743
6743	87	1009	6744
6744	878	1001	6745
6745	575	1006	6746
6746	584	1000	6747
6747	660	1003	6748
6748	302	1003	6749
6749	629	1002	6750
6750	818	1002	6751
6751	204	1004	6752
6752	264	1001	6753
6753	38	1009	6754
6754	23	1004	6755
6755	502	1003	6756
6756	993	1009	6757
6757	198	1006	6758
6758	356	1004	6759
6759	491	1007	6760
6760	884	1002	6761
6761	707	1009	6762
6762	335	1009	6763
6763	966	1008	6764
6764	525	1006	6765
6765	702	1009	6766
6766	282	1008	6767
6767	957	1001	6768
6768	218	1007	6769
6769	698	1008	6770
6770	984	1008	6771
6771	119	1005	6772
6772	442	1003	6773
6773	649	1007	6774
6774	964	1003	6775
6775	349	1000	6776
6776	399	1009	6777
6777	468	1009	6778
6778	806	1003	6779
6779	394	1007	6780
6780	413	1008	6781
6781	241	1004	6782
6782	199	1000	6783
6783	5	1006	6784
6784	418	1000	6785
6785	716	1007	6786
6786	449	1008	6787
6787	844	1001	6788
6788	982	1001	6789
6789	936	1004	6790
6790	769	1004	6791
6791	521	1004	6792
6792	794	1007	6793
6793	37	1001	6794
6794	119	1008	6795
6795	926	1005	6796
6796	922	1002	6797
6797	105	1002	6798
6798	875	1003	6799
6799	490	1007	6800
6800	333	1003	6801
6801	841	1005	6802
6802	247	1007	6803
6803	675	1006	6804
6804	561	1008	6805
6805	695	1002	6806
6806	929	1002	6807
6807	866	1007	6808
6808	729	1006	6809
6809	826	1009	6810
6810	711	1000	6811
6811	20	1008	6812
6812	401	1007	6813
6813	707	1007	6814
6814	730	1009	6815
6815	350	1001	6816
6816	38	1004	6817
6817	532	1007	6818
6818	374	1004	6819
6819	806	1005	6820
6820	456	1006	6821
6821	273	1005	6822
6822	790	1008	6823
6823	430	1006	6824
6824	577	1000	6825
6825	936	1008	6826
6826	657	1008	6827
6827	730	1003	6828
6828	876	1005	6829
6829	498	1001	6830
6830	418	1009	6831
6831	446	1000	6832
6832	840	1002	6833
6833	697	1001	6834
6834	425	1004	6835
6835	490	1002	6836
6836	37	1008	6837
6837	786	1005	6838
6838	636	1001	6839
6839	184	1007	6840
6840	396	1000	6841
6841	322	1009	6842
6842	491	1002	6843
6843	986	1009	6844
6844	65	1003	6845
6845	523	1003	6846
6846	708	1005	6847
6847	246	1008	6848
6848	370	1003	6849
6849	517	1000	6850
6850	725	1006	6851
6851	331	1001	6852
6852	470	1006	6853
6853	375	1009	6854
6854	169	1004	6855
6855	123	1005	6856
6856	712	1004	6857
6857	981	1002	6858
6858	678	1005	6859
6859	537	1000	6860
6860	499	1005	6861
6861	361	1002	6862
6862	495	1002	6863
6863	738	1001	6864
6864	653	1003	6865
6865	604	1009	6866
6866	85	1007	6867
6867	493	1001	6868
6868	270	1007	6869
6869	891	1002	6870
6870	78	1000	6871
6871	389	1003	6872
6872	415	1005	6873
6873	68	1006	6874
6874	889	1006	6875
6875	411	1008	6876
6876	150	1005	6877
6877	600	1008	6878
6878	389	1006	6879
6879	446	1003	6880
6880	902	1006	6881
6881	784	1004	6882
6882	911	1004	6883
6883	404	1003	6884
6884	17	1005	6885
6885	138	1001	6886
6886	122	1003	6887
6887	864	1001	6888
6888	119	1003	6889
6889	444	1006	6890
6890	862	1006	6891
6891	732	1007	6892
6892	750	1006	6893
6893	773	1003	6894
6894	971	1006	6895
6895	542	1003	6896
6896	770	1008	6897
6897	984	1003	6898
6898	821	1001	6899
6899	964	1004	6900
6900	523	1007	6901
6901	953	1002	6902
6902	471	1006	6903
6903	617	1007	6904
6904	355	1002	6905
6905	167	1006	6906
6906	586	1003	6907
6907	360	1006	6908
6908	847	1008	6909
6909	43	1006	6910
6910	213	1009	6911
6911	597	1008	6912
6912	883	1009	6913
6913	485	1003	6914
6914	491	1001	6915
6915	249	1003	6916
6916	984	1002	6917
6917	964	1007	6918
6918	378	1005	6919
6919	708	1007	6920
6920	264	1008	6921
6921	996	1004	6922
6922	856	1001	6923
6923	883	1008	6924
6924	389	1004	6925
6925	950	1006	6926
6926	326	1000	6927
6927	785	1001	6928
6928	503	1001	6929
6929	533	1007	6930
6930	199	1000	6931
6931	71	1009	6932
6932	869	1006	6933
6933	413	1005	6934
6934	415	1001	6935
6935	950	1004	6936
6936	608	1003	6937
6937	180	1005	6938
6938	549	1009	6939
6939	432	1003	6940
6940	677	1002	6941
6941	611	1007	6942
6942	955	1008	6943
6943	125	1006	6944
6944	937	1008	6945
6945	908	1001	6946
6946	170	1007	6947
6947	681	1004	6948
6948	268	1003	6949
6949	498	1009	6950
6950	673	1001	6951
6951	32	1005	6952
6952	873	1000	6953
6953	750	1006	6954
6954	149	1002	6955
6955	261	1003	6956
6956	322	1004	6957
6957	509	1008	6958
6958	439	1004	6959
6959	12	1008	6960
6960	893	1004	6961
6961	948	1004	6962
6962	627	1000	6963
6963	797	1000	6964
6964	987	1009	6965
6965	175	1006	6966
6966	893	1009	6967
6967	441	1008	6968
6968	445	1007	6969
6969	907	1009	6970
6970	243	1003	6971
6971	972	1006	6972
6972	576	1008	6973
6973	265	1002	6974
6974	664	1003	6975
6975	611	1003	6976
6976	944	1007	6977
6977	908	1007	6978
6978	292	1000	6979
6979	133	1002	6980
6980	501	1000	6981
6981	887	1000	6982
6982	734	1000	6983
6983	548	1001	6984
6984	994	1001	6985
6985	265	1008	6986
6986	964	1007	6987
6987	979	1005	6988
6988	75	1000	6989
6989	882	1007	6990
6990	975	1000	6991
6991	582	1003	6992
6992	164	1000	6993
6993	693	1000	6994
6994	650	1009	6995
6995	599	1001	6996
6996	710	1006	6997
6997	542	1007	6998
6998	313	1002	6999
6999	197	1000	7000
7000	763	1002	7001
7001	731	1002	7002
7002	340	1002	7003
7003	20	1001	7004
7004	543	1008	7005
7005	917	1008	7006
7006	451	1006	7007
7007	802	1009	7008
7008	239	1003	7009
7009	533	1009	7010
7010	249	1002	7011
7011	829	1007	7012
7012	43	1001	7013
7013	41	1004	7014
7014	250	1001	7015
7015	655	1002	7016
7016	652	1000	7017
7017	286	1002	7018
7018	366	1002	7019
7019	684	1002	7020
7020	24	1007	7021
7021	349	1007	7022
7022	582	1007	7023
7023	825	1006	7024
7024	851	1003	7025
7025	848	1003	7026
7026	172	1003	7027
7027	268	1008	7028
7028	462	1002	7029
7029	419	1008	7030
7030	685	1000	7031
7031	168	1000	7032
7032	202	1006	7033
7033	173	1007	7034
7034	919	1008	7035
7035	807	1002	7036
7036	907	1005	7037
7037	742	1000	7038
7038	493	1008	7039
7039	456	1000	7040
7040	22	1002	7041
7041	633	1009	7042
7042	264	1009	7043
7043	576	1009	7044
7044	237	1000	7045
7045	769	1009	7046
7046	621	1000	7047
7047	874	1000	7048
7048	431	1002	7049
7049	869	1003	7050
7050	219	1003	7051
7051	521	1006	7052
7052	290	1003	7053
7053	333	1007	7054
7054	691	1005	7055
7055	2	1009	7056
7056	195	1003	7057
7057	700	1001	7058
7058	576	1003	7059
7059	949	1000	7060
7060	34	1007	7061
7061	366	1001	7062
7062	831	1008	7063
7063	219	1006	7064
7064	881	1005	7065
7065	761	1000	7066
7066	949	1008	7067
7067	534	1007	7068
7068	147	1001	7069
7069	701	1004	7070
7070	349	1005	7071
7071	877	1002	7072
7072	975	1008	7073
7073	542	1002	7074
7074	569	1008	7075
7075	879	1005	7076
7076	467	1006	7077
7077	462	1007	7078
7078	622	1001	7079
7079	485	1001	7080
7080	139	1006	7081
7081	477	1009	7082
7082	114	1005	7083
7083	2	1005	7084
7084	601	1009	7085
7085	259	1009	7086
7086	711	1000	7087
7087	292	1003	7088
7088	92	1002	7089
7089	826	1005	7090
7090	887	1003	7091
7091	234	1001	7092
7092	331	1008	7093
7093	918	1008	7094
7094	335	1002	7095
7095	229	1006	7096
7096	937	1001	7097
7097	54	1007	7098
7098	606	1007	7099
7099	281	1004	7100
7100	336	1006	7101
7101	434	1007	7102
7102	141	1003	7103
7103	298	1003	7104
7104	896	1006	7105
7105	684	1004	7106
7106	70	1005	7107
7107	257	1001	7108
7108	702	1005	7109
7109	105	1000	7110
7110	110	1008	7111
7111	23	1005	7112
7112	439	1003	7113
7113	455	1004	7114
7114	916	1003	7115
7115	86	1000	7116
7116	548	1004	7117
7117	318	1007	7118
7118	538	1000	7119
7119	981	1002	7120
7120	605	1002	7121
7121	745	1009	7122
7122	305	1009	7123
7123	410	1005	7124
7124	137	1006	7125
7125	932	1006	7126
7126	694	1002	7127
7127	447	1008	7128
7128	673	1009	7129
7129	45	1007	7130
7130	41	1008	7131
7131	367	1004	7132
7132	434	1002	7133
7133	308	1004	7134
7134	394	1004	7135
7135	527	1006	7136
7136	793	1004	7137
7137	324	1001	7138
7138	933	1005	7139
7139	720	1009	7140
7140	22	1005	7141
7141	786	1003	7142
7142	564	1009	7143
7143	801	1004	7144
7144	876	1005	7145
7145	243	1001	7146
7146	457	1008	7147
7147	286	1009	7148
7148	629	1005	7149
7149	855	1008	7150
7150	627	1001	7151
7151	862	1000	7152
7152	391	1004	7153
7153	882	1005	7154
7154	597	1001	7155
7155	918	1008	7156
7156	331	1008	7157
7157	727	1009	7158
7158	620	1008	7159
7159	417	1005	7160
7160	90	1009	7161
7161	5	1005	7162
7162	415	1000	7163
7163	33	1001	7164
7164	960	1005	7165
7165	28	1003	7166
7166	343	1002	7167
7167	860	1002	7168
7168	347	1000	7169
7169	342	1001	7170
7170	134	1002	7171
7171	609	1006	7172
7172	227	1003	7173
7173	528	1000	7174
7174	82	1004	7175
7175	578	1003	7176
7176	33	1007	7177
7177	616	1006	7178
7178	312	1000	7179
7179	570	1004	7180
7180	433	1001	7181
7181	310	1003	7182
7182	683	1008	7183
7183	14	1001	7184
7184	794	1000	7185
7185	157	1000	7186
7186	52	1006	7187
7187	885	1005	7188
7188	426	1008	7189
7189	792	1009	7190
7190	129	1003	7191
7191	98	1001	7192
7192	508	1005	7193
7193	63	1003	7194
7194	544	1009	7195
7195	326	1007	7196
7196	707	1006	7197
7197	969	1003	7198
7198	594	1006	7199
7199	200	1002	7200
7200	230	1000	7201
7201	161	1002	7202
7202	282	1005	7203
7203	15	1006	7204
7204	652	1003	7205
7205	980	1003	7206
7206	981	1008	7207
7207	203	1006	7208
7208	87	1000	7209
7209	135	1001	7210
7210	618	1002	7211
7211	881	1007	7212
7212	107	1004	7213
7213	74	1006	7214
7214	849	1001	7215
7215	966	1003	7216
7216	93	1007	7217
7217	601	1009	7218
7218	397	1004	7219
7219	57	1002	7220
7220	661	1008	7221
7221	863	1006	7222
7222	724	1003	7223
7223	731	1004	7224
7224	102	1001	7225
7225	579	1001	7226
7226	107	1002	7227
7227	15	1000	7228
7228	587	1001	7229
7229	260	1005	7230
7230	12	1008	7231
7231	500	1002	7232
7232	634	1008	7233
7233	350	1007	7234
7234	873	1003	7235
7235	440	1001	7236
7236	898	1005	7237
7237	773	1007	7238
7238	624	1001	7239
7239	868	1009	7240
7240	733	1000	7241
7241	503	1001	7242
7242	966	1004	7243
7243	332	1004	7244
7244	416	1009	7245
7245	612	1006	7246
7246	926	1004	7247
7247	5	1001	7248
7248	368	1007	7249
7249	831	1004	7250
7250	337	1003	7251
7251	743	1001	7252
7252	421	1008	7253
7253	803	1005	7254
7254	845	1002	7255
7255	667	1004	7256
7256	873	1004	7257
7257	80	1003	7258
7258	825	1004	7259
7259	892	1003	7260
7260	279	1006	7261
7261	533	1007	7262
7262	100	1006	7263
7263	407	1007	7264
7264	470	1003	7265
7265	133	1000	7266
7266	50	1007	7267
7267	924	1003	7268
7268	820	1009	7269
7269	332	1004	7270
7270	545	1009	7271
7271	460	1001	7272
7272	29	1008	7273
7273	545	1007	7274
7274	805	1005	7275
7275	195	1002	7276
7276	331	1007	7277
7277	140	1006	7278
7278	794	1007	7279
7279	517	1002	7280
7280	333	1003	7281
7281	302	1001	7282
7282	536	1002	7283
7283	42	1002	7284
7284	746	1002	7285
7285	157	1008	7286
7286	934	1005	7287
7287	523	1006	7288
7288	653	1000	7289
7289	335	1002	7290
7290	729	1009	7291
7291	452	1006	7292
7292	440	1009	7293
7293	587	1007	7294
7294	467	1001	7295
7295	474	1006	7296
7296	778	1003	7297
7297	349	1001	7298
7298	630	1001	7299
7299	596	1000	7300
7300	731	1001	7301
7301	409	1004	7302
7302	152	1001	7303
7303	108	1006	7304
7304	677	1005	7305
7305	93	1005	7306
7306	511	1007	7307
7307	453	1009	7308
7308	266	1006	7309
7309	273	1000	7310
7310	340	1009	7311
7311	411	1005	7312
7312	258	1000	7313
7313	495	1002	7314
7314	33	1007	7315
7315	904	1009	7316
7316	275	1002	7317
7317	557	1005	7318
7318	165	1000	7319
7319	779	1002	7320
7320	489	1009	7321
7321	703	1007	7322
7322	924	1000	7323
7323	896	1005	7324
7324	933	1005	7325
7325	967	1004	7326
7326	737	1005	7327
7327	981	1007	7328
7328	696	1002	7329
7329	199	1009	7330
7330	389	1001	7331
7331	728	1009	7332
7332	919	1002	7333
7333	419	1003	7334
7334	927	1009	7335
7335	652	1008	7336
7336	749	1002	7337
7337	82	1002	7338
7338	203	1001	7339
7339	842	1007	7340
7340	542	1009	7341
7341	531	1005	7342
7342	765	1002	7343
7343	698	1006	7344
7344	39	1001	7345
7345	586	1006	7346
7346	53	1000	7347
7347	121	1009	7348
7348	937	1001	7349
7349	42	1006	7350
7350	170	1007	7351
7351	50	1000	7352
7352	885	1005	7353
7353	273	1008	7354
7354	90	1008	7355
7355	872	1001	7356
7356	216	1008	7357
7357	801	1002	7358
7358	725	1008	7359
7359	671	1005	7360
7360	741	1007	7361
7361	83	1002	7362
7362	206	1003	7363
7363	352	1006	7364
7364	671	1002	7365
7365	747	1007	7366
7366	699	1003	7367
7367	955	1009	7368
7368	262	1006	7369
7369	969	1005	7370
7370	346	1000	7371
7371	764	1001	7372
7372	750	1003	7373
7373	812	1000	7374
7374	740	1004	7375
7375	384	1000	7376
7376	6	1001	7377
7377	326	1000	7378
7378	540	1005	7379
7379	687	1008	7380
7380	68	1003	7381
7381	349	1001	7382
7382	710	1000	7383
7383	625	1008	7384
7384	659	1004	7385
7385	557	1005	7386
7386	898	1000	7387
7387	539	1000	7388
7388	686	1000	7389
7389	496	1001	7390
7390	288	1008	7391
7391	105	1005	7392
7392	908	1003	7393
7393	464	1002	7394
7394	642	1009	7395
7395	139	1009	7396
7396	324	1005	7397
7397	721	1009	7398
7398	679	1009	7399
7399	665	1002	7400
7400	200	1009	7401
7401	946	1006	7402
7402	796	1007	7403
7403	849	1007	7404
7404	35	1005	7405
7405	714	1008	7406
7406	483	1000	7407
7407	166	1003	7408
7408	341	1000	7409
7409	780	1002	7410
7410	605	1000	7411
7411	544	1005	7412
7412	627	1002	7413
7413	757	1003	7414
7414	217	1003	7415
7415	856	1004	7416
7416	353	1001	7417
7417	42	1003	7418
7418	805	1002	7419
7419	658	1004	7420
7420	546	1000	7421
7421	757	1006	7422
7422	321	1001	7423
7423	810	1009	7424
7424	123	1004	7425
7425	183	1005	7426
7426	793	1007	7427
7427	249	1009	7428
7428	53	1006	7429
7429	572	1001	7430
7430	497	1006	7431
7431	240	1007	7432
7432	26	1008	7433
7433	884	1004	7434
7434	464	1006	7435
7435	105	1003	7436
7436	693	1006	7437
7437	189	1003	7438
7438	383	1007	7439
7439	915	1005	7440
7440	884	1002	7441
7441	380	1002	7442
7442	721	1006	7443
7443	364	1000	7444
7444	327	1001	7445
7445	795	1000	7446
7446	235	1007	7447
7447	166	1001	7448
7448	328	1006	7449
7449	9	1000	7450
7450	586	1005	7451
7451	716	1007	7452
7452	82	1009	7453
7453	159	1003	7454
7454	81	1002	7455
7455	219	1009	7456
7456	571	1000	7457
7457	847	1001	7458
7458	42	1002	7459
7459	684	1004	7460
7460	156	1002	7461
7461	349	1007	7462
7462	466	1006	7463
7463	638	1004	7464
7464	237	1002	7465
7465	784	1006	7466
7466	655	1009	7467
7467	142	1002	7468
7468	571	1004	7469
7469	399	1003	7470
7470	667	1001	7471
7471	488	1009	7472
7472	324	1009	7473
7473	781	1009	7474
7474	104	1007	7475
7475	644	1004	7476
7476	247	1002	7477
7477	375	1005	7478
7478	603	1008	7479
7479	324	1000	7480
7480	887	1006	7481
7481	666	1002	7482
7482	714	1000	7483
7483	842	1005	7484
7484	998	1009	7485
7485	640	1004	7486
7486	304	1003	7487
7487	588	1006	7488
7488	923	1009	7489
7489	25	1003	7490
7490	854	1004	7491
7491	954	1008	7492
7492	662	1001	7493
7493	404	1002	7494
7494	801	1001	7495
7495	172	1005	7496
7496	641	1001	7497
7497	781	1007	7498
7498	88	1002	7499
7499	709	1007	7500
7500	790	1003	7501
7501	774	1006	7502
7502	789	1004	7503
7503	36	1001	7504
7504	413	1000	7505
7505	152	1005	7506
7506	81	1003	7507
7507	544	1000	7508
7508	324	1007	7509
7509	560	1002	7510
7510	257	1004	7511
7511	273	1003	7512
7512	895	1001	7513
7513	84	1009	7514
7514	957	1006	7515
7515	868	1008	7516
7516	415	1002	7517
7517	189	1007	7518
7518	165	1007	7519
7519	461	1002	7520
7520	133	1000	7521
7521	757	1005	7522
7522	236	1007	7523
7523	259	1003	7524
7524	686	1003	7525
7525	16	1006	7526
7526	351	1000	7527
7527	561	1008	7528
7528	85	1004	7529
7529	124	1005	7530
7530	821	1001	7531
7531	289	1006	7532
7532	78	1001	7533
7533	514	1006	7534
7534	917	1004	7535
7535	345	1003	7536
7536	94	1006	7537
7537	556	1000	7538
7538	596	1003	7539
7539	455	1001	7540
7540	790	1006	7541
7541	175	1007	7542
7542	943	1008	7543
7543	526	1007	7544
7544	191	1003	7545
7545	160	1000	7546
7546	931	1008	7547
7547	305	1007	7548
7548	189	1008	7549
7549	929	1006	7550
7550	761	1008	7551
7551	821	1007	7552
7552	246	1000	7553
7553	866	1003	7554
7554	413	1002	7555
7555	688	1009	7556
7556	82	1004	7557
7557	170	1003	7558
7558	292	1009	7559
7559	478	1004	7560
7560	618	1006	7561
7561	765	1009	7562
7562	499	1008	7563
7563	808	1000	7564
7564	258	1003	7565
7565	364	1009	7566
7566	621	1004	7567
7567	612	1000	7568
7568	896	1001	7569
7569	306	1004	7570
7570	755	1007	7571
7571	74	1005	7572
7572	893	1002	7573
7573	915	1002	7574
7574	890	1002	7575
7575	227	1007	7576
7576	568	1002	7577
7577	134	1005	7578
7578	283	1004	7579
7579	586	1003	7580
7580	32	1000	7581
7581	274	1008	7582
7582	596	1005	7583
7583	564	1000	7584
7584	321	1005	7585
7585	705	1004	7586
7586	817	1001	7587
7587	921	1001	7588
7588	746	1001	7589
7589	297	1007	7590
7590	679	1003	7591
7591	314	1001	7592
7592	39	1000	7593
7593	695	1008	7594
7594	589	1004	7595
7595	755	1000	7596
7596	763	1005	7597
7597	636	1000	7598
7598	355	1001	7599
7599	968	1005	7600
7600	179	1005	7601
7601	578	1001	7602
7602	148	1003	7603
7603	441	1008	7604
7604	751	1005	7605
7605	262	1001	7606
7606	357	1004	7607
7607	663	1001	7608
7608	714	1000	7609
7609	261	1006	7610
7610	309	1001	7611
7611	566	1005	7612
7612	895	1003	7613
7613	480	1009	7614
7614	701	1003	7615
7615	291	1001	7616
7616	411	1005	7617
7617	346	1008	7618
7618	583	1008	7619
7619	142	1007	7620
7620	864	1005	7621
7621	878	1004	7622
7622	433	1001	7623
7623	254	1005	7624
7624	477	1005	7625
7625	123	1003	7626
7626	672	1004	7627
7627	369	1002	7628
7628	648	1002	7629
7629	161	1001	7630
7630	383	1003	7631
7631	483	1008	7632
7632	998	1003	7633
7633	940	1006	7634
7634	335	1007	7635
7635	835	1006	7636
7636	423	1007	7637
7637	821	1001	7638
7638	478	1008	7639
7639	155	1005	7640
7640	421	1008	7641
7641	862	1004	7642
7642	74	1004	7643
7643	295	1005	7644
7644	83	1009	7645
7645	636	1003	7646
7646	725	1001	7647
7647	250	1006	7648
7648	959	1009	7649
7649	684	1009	7650
7650	312	1005	7651
7651	382	1005	7652
7652	434	1009	7653
7653	712	1001	7654
7654	305	1008	7655
7655	218	1009	7656
7656	228	1005	7657
7657	985	1009	7658
7658	39	1001	7659
7659	635	1003	7660
7660	874	1005	7661
7661	492	1006	7662
7662	442	1000	7663
7663	398	1001	7664
7664	938	1007	7665
7665	734	1008	7666
7666	830	1003	7667
7667	345	1009	7668
7668	3	1000	7669
7669	179	1004	7670
7670	870	1006	7671
7671	855	1000	7672
7672	648	1004	7673
7673	280	1007	7674
7674	90	1005	7675
7675	930	1006	7676
7676	403	1002	7677
7677	86	1004	7678
7678	691	1006	7679
7679	897	1007	7680
7680	307	1009	7681
7681	920	1009	7682
7682	148	1000	7683
7683	201	1000	7684
7684	880	1006	7685
7685	289	1000	7686
7686	280	1009	7687
7687	758	1009	7688
7688	395	1001	7689
7689	944	1007	7690
7690	160	1007	7691
7691	297	1002	7692
7692	553	1004	7693
7693	733	1002	7694
7694	188	1003	7695
7695	16	1004	7696
7696	743	1009	7697
7697	899	1008	7698
7698	510	1003	7699
7699	235	1005	7700
7700	36	1004	7701
7701	894	1008	7702
7702	124	1005	7703
7703	642	1006	7704
7704	851	1008	7705
7705	940	1009	7706
7706	317	1003	7707
7707	450	1002	7708
7708	344	1007	7709
7709	598	1003	7710
7710	616	1006	7711
7711	423	1006	7712
7712	968	1001	7713
7713	781	1008	7714
7714	10	1004	7715
7715	153	1008	7716
7716	867	1006	7717
7717	639	1003	7718
7718	182	1003	7719
7719	177	1007	7720
7720	667	1006	7721
7721	377	1003	7722
7722	916	1009	7723
7723	618	1006	7724
7724	700	1009	7725
7725	99	1005	7726
7726	276	1006	7727
7727	162	1008	7728
7728	676	1003	7729
7729	57	1002	7730
7730	490	1000	7731
7731	688	1001	7732
7732	90	1008	7733
7733	639	1005	7734
7734	530	1003	7735
7735	101	1001	7736
7736	336	1008	7737
7737	242	1008	7738
7738	74	1003	7739
7739	333	1006	7740
7740	218	1006	7741
7741	555	1004	7742
7742	388	1006	7743
7743	789	1002	7744
7744	205	1008	7745
7745	828	1003	7746
7746	147	1008	7747
7747	452	1003	7748
7748	379	1006	7749
7749	178	1003	7750
7750	843	1008	7751
7751	251	1005	7752
7752	20	1004	7753
7753	491	1001	7754
7754	27	1005	7755
7755	575	1001	7756
7756	12	1000	7757
7757	391	1007	7758
7758	395	1005	7759
7759	843	1008	7760
7760	273	1005	7761
7761	513	1001	7762
7762	944	1001	7763
7763	353	1005	7764
7764	580	1008	7765
7765	21	1004	7766
7766	333	1000	7767
7767	55	1007	7768
7768	292	1009	7769
7769	385	1000	7770
7770	402	1004	7771
7771	740	1000	7772
7772	808	1001	7773
7773	653	1009	7774
7774	150	1001	7775
7775	370	1007	7776
7776	532	1000	7777
7777	853	1008	7778
7778	894	1005	7779
7779	98	1005	7780
7780	303	1007	7781
7781	35	1008	7782
7782	238	1006	7783
7783	526	1007	7784
7784	21	1006	7785
7785	303	1002	7786
7786	268	1008	7787
7787	255	1003	7788
7788	33	1001	7789
7789	321	1002	7790
7790	169	1009	7791
7791	533	1000	7792
7792	288	1004	7793
7793	283	1001	7794
7794	153	1003	7795
7795	909	1009	7796
7796	338	1007	7797
7797	489	1003	7798
7798	47	1003	7799
7799	258	1003	7800
7800	34	1009	7801
7801	442	1001	7802
7802	908	1009	7803
7803	134	1008	7804
7804	579	1000	7805
7805	622	1001	7806
7806	119	1003	7807
7807	223	1001	7808
7808	114	1003	7809
7809	711	1001	7810
7810	756	1003	7811
7811	428	1000	7812
7812	96	1009	7813
7813	66	1004	7814
7814	775	1000	7815
7815	799	1006	7816
7816	471	1005	7817
7817	469	1002	7818
7818	23	1000	7819
7819	411	1002	7820
7820	218	1008	7821
7821	808	1003	7822
7822	549	1004	7823
7823	61	1006	7824
7824	559	1008	7825
7825	502	1001	7826
7826	508	1000	7827
7827	789	1008	7828
7828	742	1003	7829
7829	386	1004	7830
7830	480	1006	7831
7831	155	1007	7832
7832	264	1008	7833
7833	764	1006	7834
7834	953	1009	7835
7835	876	1004	7836
7836	906	1004	7837
7837	36	1004	7838
7838	439	1009	7839
7839	204	1002	7840
7840	98	1005	7841
7841	843	1001	7842
7842	933	1005	7843
7843	170	1009	7844
7844	838	1003	7845
7845	6	1007	7846
7846	663	1000	7847
7847	769	1008	7848
7848	361	1008	7849
7849	84	1005	7850
7850	974	1007	7851
7851	35	1000	7852
7852	224	1004	7853
7853	541	1004	7854
7854	472	1003	7855
7855	22	1001	7856
7856	78	1003	7857
7857	634	1001	7858
7858	434	1003	7859
7859	217	1006	7860
7860	270	1007	7861
7861	330	1009	7862
7862	976	1005	7863
7863	701	1009	7864
7864	671	1004	7865
7865	472	1006	7866
7866	321	1000	7867
7867	669	1004	7868
7868	110	1009	7869
7869	623	1004	7870
7870	117	1000	7871
7871	704	1003	7872
7872	833	1008	7873
7873	280	1007	7874
7874	928	1005	7875
7875	4	1006	7876
7876	664	1004	7877
7877	776	1007	7878
7878	614	1000	7879
7879	818	1003	7880
7880	805	1008	7881
7881	45	1009	7882
7882	231	1007	7883
7883	86	1009	7884
7884	34	1003	7885
7885	39	1009	7886
7886	906	1005	7887
7887	430	1003	7888
7888	503	1004	7889
7889	705	1008	7890
7890	515	1007	7891
7891	456	1001	7892
7892	754	1004	7893
7893	438	1006	7894
7894	158	1004	7895
7895	590	1008	7896
7896	486	1005	7897
7897	38	1006	7898
7898	523	1004	7899
7899	738	1007	7900
7900	159	1007	7901
7901	144	1001	7902
7902	466	1001	7903
7903	4	1008	7904
7904	786	1001	7905
7905	752	1006	7906
7906	902	1009	7907
7907	257	1009	7908
7908	111	1002	7909
7909	584	1009	7910
7910	444	1002	7911
7911	539	1006	7912
7912	816	1007	7913
7913	80	1000	7914
7914	34	1006	7915
7915	653	1006	7916
7916	241	1001	7917
7917	39	1004	7918
7918	626	1009	7919
7919	118	1000	7920
7920	520	1001	7921
7921	33	1005	7922
7922	590	1008	7923
7923	27	1007	7924
7924	707	1003	7925
7925	889	1004	7926
7926	51	1009	7927
7927	654	1001	7928
7928	198	1000	7929
7929	246	1004	7930
7930	1000	1006	7931
7931	691	1001	7932
7932	580	1003	7933
7933	871	1001	7934
7934	101	1008	7935
7935	127	1007	7936
7936	123	1006	7937
7937	696	1001	7938
7938	510	1008	7939
7939	233	1007	7940
7940	963	1005	7941
7941	869	1003	7942
7942	304	1001	7943
7943	459	1003	7944
7944	717	1002	7945
7945	172	1003	7946
7946	232	1007	7947
7947	744	1001	7948
7948	941	1001	7949
7949	789	1003	7950
7950	961	1003	7951
7951	109	1000	7952
7952	353	1004	7953
7953	642	1005	7954
7954	4	1003	7955
7955	73	1001	7956
7956	505	1002	7957
7957	913	1005	7958
7958	998	1001	7959
7959	926	1009	7960
7960	583	1007	7961
7961	359	1009	7962
7962	7	1006	7963
7963	872	1006	7964
7964	934	1007	7965
7965	404	1000	7966
7966	320	1009	7967
7967	18	1009	7968
7968	501	1005	7969
7969	11	1005	7970
7970	26	1008	7971
7971	382	1000	7972
7972	771	1008	7973
7973	936	1003	7974
7974	643	1005	7975
7975	627	1006	7976
7976	90	1001	7977
7977	122	1008	7978
7978	745	1008	7979
7979	974	1006	7980
7980	133	1001	7981
7981	904	1001	7982
7982	926	1003	7983
7983	188	1003	7984
7984	899	1001	7985
7985	470	1004	7986
7986	636	1001	7987
7987	811	1001	7988
7988	132	1007	7989
7989	639	1000	7990
7990	312	1008	7991
7991	150	1001	7992
7992	352	1007	7993
7993	201	1001	7994
7994	882	1004	7995
7995	160	1008	7996
7996	309	1007	7997
7997	566	1007	7998
7998	864	1002	7999
7999	277	1000	8000
8000	295	1004	8001
8001	831	1008	8002
8002	295	1005	8003
8003	206	1000	8004
8004	584	1001	8005
8005	256	1000	8006
8006	780	1008	8007
8007	867	1001	8008
8008	303	1007	8009
8009	553	1007	8010
8010	461	1003	8011
8011	240	1000	8012
8012	146	1009	8013
8013	137	1004	8014
8014	146	1007	8015
8015	210	1008	8016
8016	406	1007	8017
8017	946	1000	8018
8018	919	1008	8019
8019	369	1003	8020
8020	891	1004	8021
8021	802	1007	8022
8022	961	1008	8023
8023	318	1006	8024
8024	898	1006	8025
8025	501	1009	8026
8026	750	1000	8027
8027	331	1004	8028
8028	560	1009	8029
8029	398	1007	8030
8030	128	1007	8031
8031	807	1002	8032
8032	339	1004	8033
8033	100	1009	8034
8034	152	1004	8035
8035	497	1007	8036
8036	881	1000	8037
8037	743	1000	8038
8038	580	1006	8039
8039	538	1008	8040
8040	109	1002	8041
8041	834	1009	8042
8042	635	1000	8043
8043	822	1005	8044
8044	324	1001	8045
8045	407	1004	8046
8046	517	1003	8047
8047	977	1002	8048
8048	785	1008	8049
8049	681	1003	8050
8050	693	1002	8051
8051	650	1008	8052
8052	734	1007	8053
8053	819	1008	8054
8054	96	1002	8055
8055	765	1004	8056
8056	117	1001	8057
8057	795	1005	8058
8058	678	1004	8059
8059	795	1002	8060
8060	280	1001	8061
8061	875	1005	8062
8062	150	1006	8063
8063	25	1009	8064
8064	438	1007	8065
8065	588	1003	8066
8066	139	1006	8067
8067	833	1007	8068
8068	535	1000	8069
8069	466	1001	8070
8070	907	1003	8071
8071	617	1002	8072
8072	820	1008	8073
8073	21	1006	8074
8074	611	1006	8075
8075	639	1007	8076
8076	402	1003	8077
8077	804	1000	8078
8078	950	1008	8079
8079	238	1004	8080
8080	117	1000	8081
8081	921	1001	8082
8082	397	1004	8083
8083	167	1008	8084
8084	631	1000	8085
8085	673	1007	8086
8086	566	1002	8087
8087	827	1008	8088
8088	440	1007	8089
8089	539	1007	8090
8090	904	1005	8091
8091	478	1002	8092
8092	973	1009	8093
8093	430	1001	8094
8094	234	1002	8095
8095	387	1005	8096
8096	939	1003	8097
8097	869	1005	8098
8098	745	1009	8099
8099	627	1003	8100
8100	274	1005	8101
8101	164	1001	8102
8102	120	1000	8103
8103	632	1009	8104
8104	492	1007	8105
8105	897	1002	8106
8106	695	1001	8107
8107	771	1000	8108
8108	485	1008	8109
8109	325	1002	8110
8110	918	1008	8111
8111	340	1004	8112
8112	786	1003	8113
8113	411	1000	8114
8114	456	1002	8115
8115	616	1005	8116
8116	884	1008	8117
8117	53	1000	8118
8118	563	1004	8119
8119	114	1000	8120
8120	20	1009	8121
8121	652	1009	8122
8122	108	1005	8123
8123	924	1001	8124
8124	142	1002	8125
8125	494	1000	8126
8126	533	1005	8127
8127	68	1007	8128
8128	711	1003	8129
8129	575	1003	8130
8130	953	1008	8131
8131	402	1007	8132
8132	705	1001	8133
8133	75	1000	8134
8134	708	1005	8135
8135	566	1009	8136
8136	684	1009	8137
8137	447	1003	8138
8138	693	1005	8139
8139	300	1008	8140
8140	948	1000	8141
8141	173	1004	8142
8142	260	1005	8143
8143	993	1009	8144
8144	807	1009	8145
8145	622	1007	8146
8146	646	1008	8147
8147	588	1005	8148
8148	621	1007	8149
8149	287	1004	8150
8150	422	1004	8151
8151	688	1006	8152
8152	48	1001	8153
8153	399	1001	8154
8154	828	1008	8155
8155	470	1001	8156
8156	587	1009	8157
8157	845	1003	8158
8158	135	1001	8159
8159	373	1003	8160
8160	597	1009	8161
8161	555	1006	8162
8162	356	1000	8163
8163	364	1007	8164
8164	13	1002	8165
8165	215	1009	8166
8166	902	1005	8167
8167	620	1005	8168
8168	949	1005	8169
8169	719	1009	8170
8170	317	1000	8171
8171	648	1002	8172
8172	184	1005	8173
8173	906	1009	8174
8174	962	1008	8175
8175	149	1007	8176
8176	549	1007	8177
8177	139	1008	8178
8178	190	1007	8179
8179	324	1002	8180
8180	531	1005	8181
8181	431	1009	8182
8182	984	1002	8183
8183	757	1009	8184
8184	653	1005	8185
8185	347	1000	8186
8186	541	1005	8187
8187	516	1008	8188
8188	22	1003	8189
8189	672	1008	8190
8190	768	1007	8191
8191	830	1003	8192
8192	811	1005	8193
8193	833	1009	8194
8194	529	1009	8195
8195	610	1002	8196
8196	509	1004	8197
8197	561	1006	8198
8198	895	1004	8199
8199	641	1005	8200
8200	934	1003	8201
8201	120	1007	8202
8202	200	1000	8203
8203	839	1006	8204
8204	33	1002	8205
[truncated: 1,359,215 more chars]
