# Supplementary material for: A novel approach for solving travelling thief problem using enhanced simulated annealing
Source: PeerJ Comput Sci. 2021 Mar 16;7:e377. doi: 10.7717/peerj-cs.377 (PMC8022508; doi:10.7717/peerj-cs.377)
Supplement: Supplemental Information 1 [file peerj-cs-07-377-s001.zip › ttplab-dist/database/TTP1_data/d15112_n151110_uncorr_10.ttp]

PROBLEM NAME:	d15112-TTP
KNAPSACK DATA TYPE: uncorrelated
DIMENSION:	15112
NUMBER OF ITEMS:	151110
CAPACITY OF KNAPSACK:	68850446
MIN SPEED:	0.1
MAX SPEED:	1
RENTING RATIO:	17.61
EDGE_WEIGHT_TYPE:	CEIL_2D
NODE_COORD_SECTION	(INDEX	X	Y):
1	5826	1350
2	413	10751
3	8419	4442
4	4317	8968
5	7196	20891
6	9440	14145
7	10744	13211
8	10215	5722
9	12079	4397
10	2279	7154
11	14035	12069
12	10052	5416
13	6807	5198
14	11615	11533
15	9730	12076
16	8245	4619
17	5738	6660
18	9010	7394
19	3437	7417
20	7689	712
21	4225	3856
22	9418	14571
23	6387	17544
24	14326	4951
25	8098	2651
26	2351	9390
27	2281	7086
28	8184	21654
29	6523	23145
30	11052	15120
31	12745	18967
32	7398	4252
33	7762	13084
34	8331	16172
35	8242	4799
36	10780	4473
37	10068	7229
38	6963	6247
39	10589	2392
40	9729	3166
41	10629	2958
42	2045	9456
43	3408	7154
44	9095	15592
45	9074	18430
46	8114	14387
47	10171	14500
48	12940	3586
49	11904	21053
50	12775	9211
51	14017	10557
52	6931	20563
53	6797	14518
54	13784	10255
55	6841	4757
56	10306	3301
57	6048	16797
58	433	8332
59	12389	11185
60	7348	19276
61	7180	20712
62	6123	6097
63	13393	3528
64	2401	14736
65	6924	17692
66	16090	19856
67	16042	20711
68	7380	16763
69	7670	21933
70	4097	13712
71	12179	11258
72	7194	18798
73	11118	13021
74	9599	9802
75	10172	16594
76	7095	12403
77	7774	22885
78	8770	16294
79	6489	15202
80	13367	4841
81	14296	4201
82	7285	6542
83	10130	8906
84	11119	7623
85	2163	9776
86	9298	20712
87	8668	19651
88	16149	15177
89	14436	15509
90	15136	16369
91	13052	21452
92	6524	22392
93	12706	21923
94	6808	22324
95	6961	22313
96	15124	4032
97	10609	3276
98	7342	3852
99	9382	2518
100	4947	2696
101	8404	1508
102	6631	3859
103	6925	4207
104	14686	3690
105	9126	8625
106	5915	3960
107	11801	4032
108	4116	10073
109	10212	3462
110	14454	1288
111	9206	3435
112	13659	4550
113	3722	1287
114	8420	1659
115	9356	1269
116	13952	11559
117	12221	13981
118	10058	11231
119	4271	590
120	13574	9942
121	6936	21125
122	11703	10993
123	7344	3975
124	11562	12175
125	8556	7377
126	2722	6729
127	4401	7481
128	4329	7094
129	9506	10073
130	13285	12288
131	9533	19665
132	6205	2495
133	840	11117
134	14676	3756
135	5553	2152
136	9509	4479
137	10036	5104
138	9080	2438
139	2411	8417
140	7662	4470
141	11422	6323
142	7908	14342
143	4283	16024
144	2240	8798
145	6469	19224
146	2274	10511
147	11004	16298
148	8174	15178
149	7598	11336
150	3099	8971
151	10298	10805
152	5522	22885
153	2457	7494
154	4220	9040
155	10544	10194
156	5603	11372
157	5875	10278
158	3466	7814
159	6217	1002
160	10470	15077
161	10781	5761
162	11594	3196
163	12958	21287
164	7435	2146
165	10986	2262
166	9900	3766
167	7432	1951
168	7696	2856
169	9685	12018
170	7136	4726
171	10145	13401
172	10973	12544
173	6443	22486
174	3481	10269
175	10280	9303
176	8182	14472
177	1389	13253
178	3952	10165
179	10309	11557
180	4917	2941
181	3514	9663
182	5395	7338
183	4031	10632
184	997	7983
185	599	11082
186	3771	7336
187	6808	10485
188	4831	7440
189	11499	13492
190	7201	21847
191	13802	15051
192	11228	20707
193	7593	21785
194	16237	15569
195	12558	20582
196	12516	18069
197	16507	15856
198	16758	16099
199	10755	19902
200	9460	19488
201	14240	19212
202	13663	17470
203	15907	14968
204	13357	19436
205	12665	19172
206	15740	15480
207	13204	20141
208	16926	16335
209	10739	19071
210	16833	15998
211	10924	10800
212	10712	18541
213	14317	20292
214	6956	4111
215	16446	16767
216	17909	11730
217	10681	14631
218	16161	13501
219	4524	5944
220	6113	3790
221	12673	3582
222	11024	6191
223	14043	21794
224	12814	4744
225	3631	12268
226	2202	9875
227	9099	13763
228	13464	12450
229	3815	7518
230	6173	13657
231	15761	10703
232	11318	10762
233	3313	14613
234	11449	10041
235	10062	13548
236	7025	7560
237	13072	11285
238	9658	9906
239	4171	9353
240	12946	6280
241	10273	7524
242	10141	9909
243	11303	9884
244	3022	6825
245	9377	11778
246	14063	20019
247	11548	20772
248	13568	12259
249	10665	15220
250	8002	22018
251	15318	17425
252	12691	18691
253	8463	21907
254	2692	6476
255	14359	22780
256	3518	10342
257	9749	21116
258	10727	8569
259	13570	1858
260	9367	17941
261	7472	19906
262	9451	3321
263	13729	21861
264	6646	3700
265	10488	16816
266	6091	9045
267	10071	1279
268	12668	7289
269	8475	2354
270	5318	3696
271	13028	5340
272	14348	19817
273	11185	14407
274	12097	16750
275	3090	8316
276	10937	13419
277	9326	10322
278	9352	11579
279	7686	7248
280	14057	14546
281	12786	3259
282	16326	16601
283	14027	11632
284	16060	17235
285	10483	2551
286	8284	3654
287	7120	2294
288	5717	4137
289	2798	5714
290	7335	4711
291	15507	17612
292	12778	13486
293	13349	20439
294	12896	11100
295	15636	17748
296	15417	16331
297	2722	8193
298	4273	6638
299	14319	17771
300	5130	6000
301	12829	9797
302	11670	4675
303	10977	16574
304	14084	11243
305	13349	11324
306	13844	2566
307	10873	3049
308	16048	17012
309	16216	17016
310	1956	8107
311	5190	6396
312	939	8372
313	7293	1638
314	2762	8539
315	14251	18396
316	16378	16794
317	8699	1226
318	16232	20113
319	3276	8183
320	15425	19901
321	16334	16949
322	8070	19984
323	6363	8406
324	4382	7374
325	9662	2013
326	12056	6398
327	8626	17922
328	13119	1820
329	9259	4101
330	11363	13742
331	585	7971
332	676	8450
333	15512	10805
334	13447	12253
335	10855	10461
336	5982	3598
337	9132	12015
338	9953	6268
339	8510	19675
340	11856	6356
341	6075	10618
342	6627	7014
343	13330	2671
344	10796	14613
345	7945	3639
346	7724	930
347	10776	1698
348	8394	10230
349	10049	14330
350	6931	18672
351	3007	9579
352	3602	16094
353	10043	11507
354	10170	17088
355	5675	5732
356	5102	10676
357	9930	10470
358	14294	1258
359	15879	17781
360	11619	15508
361	11972	12743
362	3316	9783
363	13788	19125
364	15133	20386
365	4126	16160
366	14274	10052
367	14188	13684
368	15898	13203
369	10975	13013
370	4001	5671
371	4946	13056
372	9406	5897
373	2393	9179
374	14780	10260
375	11024	1056
376	13771	9787
377	6605	10651
378	1862	9549
379	12153	2309
380	6956	15287
381	4071	18265
382	10553	16648
383	7505	18877
384	10218	1503
385	9979	10963
386	9303	1877
387	11232	11357
388	7745	18737
389	6139	18945
390	7739	19577
391	4255	7941
392	9669	13077
393	4027	3567
394	2268	9130
395	9505	5414
396	1817	9581
397	15114	18714
398	11090	17178
399	1605	8146
400	16460	15968
401	12159	13558
402	8203	12444
403	15143	13525
404	10948	3501
405	2368	9433
406	8187	980
407	3532	7847
408	3357	8133
409	7437	13980
410	6911	21137
411	6538	22365
412	4270	7643
413	7950	20575
414	6507	19399
415	14443	5504
416	12076	16549
417	8091	22649
418	12823	9482
419	4409	12565
420	14033	5946
421	14439	11406
422	13676	11186
423	16191	11751
424	17777	12209
425	14490	10038
426	10851	10063
427	12395	10020
428	3942	9905
429	10108	10746
430	11143	13436
431	8143	8048
432	14121	3639
433	6312	12463
434	8026	20807
435	14420	5712
436	14000	11519
437	10789	12407
438	9143	18688
439	3678	9397
440	14386	13037
441	12686	8369
442	656	8602
443	2674	7644
444	3078	10286
445	9213	10406
446	9912	3976
447	8273	12149
448	13681	5029
449	6513	8064
450	9550	11465
451	13195	2481
452	13168	1157
453	3260	6971
454	3578	13799
455	8872	21126
456	7694	22022
457	8646	10000
458	11076	13658
459	11862	2375
460	6315	16812
461	8191	18443
462	6946	4927
463	9391	11104
464	10081	14176
465	6434	4740
466	4136	7901
467	7573	6284
468	8627	3494
469	3802	10394
470	10002	14199
471	4067	11720
472	3935	9103
473	12078	3871
474	11919	3429
475	7640	2287
476	17250	14490
477	13379	4658
478	3890	10377
479	11322	14170
480	3676	1739
481	4562	4866
482	11887	3591
483	8344	6683
484	9107	9189
485	13823	12921
486	2205	8851
487	12743	11863
488	13644	10044
489	3703	8759
490	3337	7695
491	7327	4782
492	14650	4436
493	14079	10359
494	11559	7157
495	13061	9802
496	14434	12037
497	11369	11575
498	14055	11048
499	6764	15136
500	12992	4620
501	10730	7783
502	3144	1249
503	10104	3000
504	5796	14128
505	5861	21878
506	14423	10782
507	6883	15646
508	9510	4998
509	7855	20941
510	10063	12600
511	7501	1680
512	12682	11638
513	4242	9368
514	11279	17522
515	12026	10366
516	8827	19167
517	8240	8648
518	7374	8677
519	9087	5715
520	9913	6845
521	3486	19079
522	7478	22974
523	10404	14673
524	13483	13213
525	7698	20418
526	1350	7985
527	861	9277
528	14908	4198
529	6115	23480
530	6746	20462
531	5916	18640
532	11997	1743
533	1167	7154
534	9851	3099
535	5173	9999
536	12471	1818
537	15067	21957
538	11732	13709
539	13106	12360
540	2291	9326
541	11302	3958
542	12103	13554
543	11864	16615
544	8777	2279
545	6139	8021
546	13034	2106
547	13072	18104
548	11505	20355
549	13023	5102
550	3695	8378
551	3556	10467
552	10226	9440
553	8869	3803
554	10940	11899
555	7056	4793
556	12485	4800
557	12483	1414
558	12315	8222
559	3091	1045
560	2733	15448
561	4083	5350
562	10777	10957
563	5057	11477
564	11611	8293
565	2208	8471
566	9336	17778
567	11362	11944
568	14704	3277
569	10743	10302
570	8412	8925
571	12901	8894
572	8018	20406
573	2826	9830
574	7816	9106
575	7444	2036
576	4748	9112
577	9843	8998
578	7634	3666
579	11747	21037
580	6354	13545
581	13297	13210
582	4458	6493
583	12291	12240
584	5127	1951
585	6480	15156
586	12744	9102
587	3644	9267
588	5205	10509
589	13102	1559
590	5021	15459
591	12487	1131
592	10410	12374
593	15958	17068
594	6589	5683
595	15200	3028
596	8262	13979
597	16114	10977
598	8716	13806
599	9343	14005
600	11344	1030
601	4988	4366
602	7662	10856
603	2857	9853
604	5445	8878
605	2724	10250
606	4443	14942
607	7178	13263
608	8374	8751
609	10967	19946
610	11927	11035
611	6193	7340
612	9186	9074
613	11613	11702
614	12222	11091
615	10471	802
616	3885	7722
617	3396	1646
618	5071	11060
619	4531	14774
620	9497	11582
621	11900	12510
622	13471	11803
623	9139	13215
624	8938	10693
625	14942	13046
626	5587	4286
627	5927	13724
628	4133	10195
629	7758	6480
630	7217	15019
631	3839	7614
632	1761	10009
633	17513	13297
634	5715	9317
635	7024	15465
636	2456	9962
637	8628	9138
638	5911	15079
639	8938	20063
640	6932	8844
641	4478	3233
642	6807	14332
643	6358	5736
644	14370	1029
645	4723	3237
646	4675	14779
647	16096	15539
648	9320	13128
649	4036	484
650	8249	14584
651	7266	10089
652	5795	14683
653	8713	10687
654	4649	13137
655	16526	11248
656	13579	13501
657	5436	5700
658	7545	1858
659	4363	8642
660	9545	20413
661	8785	20468
662	5125	8659
663	6957	9060
664	8179	12093
665	11536	9324
666	10422	13549
667	13178	21091
668	11439	11560
669	5512	4007
670	9888	11747
671	11548	1092
672	7835	3699
673	7003	3383
674	5706	8739
675	7744	1595
676	11891	946
677	6494	11671
678	11937	17413
679	6478	5716
680	9080	6524
681	9480	1844
682	8035	1551
683	4440	18136
684	4344	16424
685	8693	14664
686	10657	13677
687	10759	16707
688	1338	8282
689	4576	4258
690	9304	20241
691	3449	8632
692	8657	13645
693	4076	7696
694	3317	1283
695	9964	14351
696	14470	17643
697	11396	16320
698	10307	19444
699	10151	12553
700	13095	13020
701	8855	3545
702	9703	19776
703	11887	18060
704	9386	19472
705	3010	7442
706	2753	8059
707	15684	10802
708	15540	10747
709	17123	14485
710	14253	16775
711	15751	11339
712	14312	9790
713	15848	10829
714	5999	2088
715	13307	9986
716	13249	7580
717	15654	11921
718	17205	12835
719	3333	7389
720	648	11151
721	16190	18876
722	3507	2274
723	14955	12176
724	16230	10968
725	10147	15622
726	11540	10218
727	5931	16189
728	11245	14401
729	7204	20264
730	8920	20263
731	17105	14830
732	7538	1302
733	12867	3163
734	11403	1898
735	12270	1678
736	4857	3447
737	10296	7045
738	7567	1360
739	9392	1656
740	13428	15013
741	4766	16739
742	8525	163
743	1402	7101
744	4136	9290
745	1231	8611
746	6658	16603
747	5640	2062
748	11649	11936
749	5864	2693
750	6618	20122
751	8378	3577
752	13568	11795
753	10646	13542
754	11541	16698
755	9986	11760
756	14702	19068
757	3380	1420
758	9644	11369
759	10635	11439
760	11493	18354
761	7052	4146
762	3305	19900
763	4028	12360
764	9290	2578
765	8395	2380
766	10036	7805
767	12899	16307
768	5684	6151
769	10372	16513
770	14528	20705
771	10622	19045
772	12027	20487
773	3893	9680
774	10484	22163
775	15638	11412
776	15920	20778
777	7760	14582
778	12926	17413
779	10046	19248
780	13932	17672
781	9966	18820
782	11114	19232
783	4279	5319
784	12810	5026
785	11860	14329
786	8845	10645
787	10579	10733
788	13951	14710
789	8969	18461
790	5926	16332
791	9225	18241
792	12502	17360
793	6667	20950
794	8588	19919
795	15239	20308
796	7291	21455
797	7813	21185
798	7195	18955
799	8699	19804
800	6340	22871
801	7942	22270
802	6756	21389
803	12339	19014
804	11387	15048
805	6497	20730
806	8591	21326
807	7805	19996
808	9993	17046
809	10317	14781
810	10814	20276
811	13261	16246
812	11408	19426
813	9177	20034
814	11467	12372
815	8934	17937
816	5351	16622
817	6510	14362
818	8835	21930
819	8566	19289
820	14503	17972
821	13124	17123
822	7200	15344
823	12945	21676
824	12741	21291
825	11874	20986
826	10439	15170
827	13262	21877
828	8222	4186
829	14041	21185
830	14480	20233
831	9008	18612
832	9210	17679
833	17353	12253
834	15046	14687
835	5522	16348
836	9724	16044
837	1919	9370
838	3942	18108
839	1400	9220
840	6348	18914
841	14829	16835
842	13413	17903
843	9308	18826
844	13706	19885
845	3144	9364
846	5790	17022
847	8644	9385
848	9134	19347
849	11374	21076
850	13600	13018
851	5554	11327
852	4383	6686
853	2936	5950
854	16135	16610
855	9310	6908
856	9042	9711
857	1940	9277
858	551	8171
859	14087	17591
860	11737	20113
861	2776	7027
862	9949	8092
863	7075	12045
864	2124	8291
865	892	8251
866	17045	12074
867	3257	16372
868	14808	3205
869	13033	4086
870	3737	7244
871	14866	5509
872	14423	984
873	10383	859
874	11433	7980
875	12504	802
876	8789	20285
877	9092	12223
878	10831	15168
879	7847	11159
880	3650	9125
881	4145	7344
882	3464	7121
883	3112	7425
884	9368	5454
885	10576	10214
886	10595	11153
887	4717	7313
888	4535	7564
889	7494	18813
890	6926	15490
891	5515	17076
892	10475	14689
893	1431	6384
894	4401	13680
895	14109	12914
896	1409	11406
897	759	13843
898	6043	19486
899	3007	6882
900	9537	9366
901	8716	16409
902	4559	14232
903	13988	15222
904	10362	15161
905	14581	18492
906	12877	12980
907	16043	15955
908	6144	6788
909	13102	9691
910	14128	11494
911	11558	13532
912	11632	13087
913	16493	15179
914	3415	15834
915	13709	20556
916	13978	17076
917	10344	16632
918	13949	20240
919	9470	19709
920	14066	21406
921	10465	15391
922	13200	20836
923	6837	22434
924	11965	17010
925	9351	21752
926	9257	11329
927	9058	9433
928	14655	11908
929	10711	11991
930	10840	20161
931	7156	20269
932	13852	9985
933	15498	16731
934	12951	10380
935	9904	14632
936	1498	8158
937	11294	5112
938	14265	13153
939	2670	8591
940	6830	5110
941	8192	3353
942	9415	9604
943	1971	9094
944	7184	20454
945	7200	20418
946	1753	7776
947	8712	20977
948	7030	21072
949	2771	8197
950	14396	12886
951	13276	12083
952	3126	8026
953	2698	9449
954	2975	8421
955	11423	13402
956	8446	2623
957	4676	5614
958	12339	19797
959	15715	19417
960	4040	10064
961	11769	16041
962	9763	12122
963	4636	15392
964	9239	9781
965	10529	18544
966	10471	15473
967	3080	8557
968	6357	20087
969	13273	14903
970	6700	3618
971	10215	12423
972	12360	17268
973	8181	18562
974	9026	21813
975	7089	20931
976	3359	9543
977	11253	920
978	2278	8307
979	12122	20606
980	13019	14975
981	10669	16885
982	12801	13068
983	13271	11528
984	11159	13079
985	9636	13358
986	13579	12485
987	4037	6996
988	9901	18951
989	8703	1724
990	6671	4793
991	11880	12787
992	10433	12706
993	12769	15759
994	9421	10146
995	5426	7154
996	11532	17650
997	12320	21077
998	14360	20637
999	11167	20404
1000	9924	13892
1001	3382	8261
1002	11972	5315
1003	14516	11410
1004	15630	12008
1005	11233	5305
1006	14600	719
1007	2127	9131
1008	2112	8983
1009	10772	15762
1010	2115	9971
1011	3831	9002
1012	7418	1260
1013	11110	1715
1014	11806	9352
1015	11201	6015
1016	10814	3838
1017	12535	10544
1018	7730	1371
1019	3893	16383
1020	13607	16440
1021	11773	18294
1022	10879	16151
1023	2963	7542
1024	13698	1247
1025	10535	5207
1026	12801	9669
1027	10062	17195
1028	8168	16905
1029	14575	22097
1030	3295	8242
1031	6970	21842
1032	13631	16575
1033	10714	11031
1034	6775	21670
1035	9860	16115
1036	14617	16648
1037	16114	11055
1038	4059	3185
1039	4244	9022
1040	10859	4234
1041	1552	11260
1042	13192	14760
1043	16114	19121
1044	14225	15600
1045	7762	3273
1046	2539	11346
1047	3643	13268
1048	11123	2629
1049	2581	6981
1050	7061	4487
1051	12293	3044
1052	2038	7606
1053	3566	11395
1054	8574	8111
1055	14460	17435
1056	8364	7794
1057	1770	8162
1058	13306	13823
1059	12212	15658
1060	7380	21015
1061	10032	12376
1062	9020	11407
1063	8374	11080
1064	9047	9501
1065	8053	12022
1066	11095	16396
1067	16295	15745
1068	14296	14932
1069	9429	19820
1070	8414	1959
1071	15177	18559
1072	16290	17930
1073	824	8444
1074	14814	16166
1075	13136	18255
1076	1624	9043
1077	8695	12699
1078	10697	11451
1079	6877	986
1080	8225	10484
1081	9414	10253
1082	2351	9123
1083	4584	7182
1084	4326	7463
1085	13806	9857
1086	4089	1250
1087	13289	1254
1088	15125	16686
1089	9866	1008
1090	11611	13804
1091	1573	9257
1092	12876	11667
1093	4130	8940
1094	5348	18112
1095	11108	5776
1096	12910	5338
1097	11719	20406
1098	2286	7976
1099	10975	1416
1100	14204	4810
1101	13770	10024
1102	14513	13759
1103	13553	10605
1104	10785	10034
1105	16266	12611
1106	12324	9970
1107	8281	3408
1108	17857	11725
1109	10334	20128
1110	8550	12206
1111	9209	12532
1112	3632	10224
1113	4096	9711
1114	594	8256
1115	2658	6919
1116	2930	7512
1117	4283	16201
1118	8959	11364
1119	16649	11669
1120	13767	11213
1121	14945	10959
1122	15689	18506
1123	11812	15537
1124	11883	16698
1125	17706	11211
1126	3176	19495
1127	4217	9900
1128	3393	10252
1129	9688	14263
1130	10726	17842
1131	1844	7506
1132	9860	21235
1133	7049	20816
1134	4636	9623
1135	9614	19168
1136	14726	19871
1137	6486	4957
1138	9851	18606
1139	6704	8004
1140	15265	15339
1141	5092	12408
1142	7830	14721
1143	12590	11094
1144	1680	9070
1145	3958	8922
1146	1684	8550
1147	8841	9871
1148	916	8129
1149	3988	10649
1150	8813	17954
1151	11131	7137
1152	7370	2217
1153	9043	1021
1154	13482	16889
1155	5075	3031
1156	13245	12390
1157	9050	11311
1158	11721	11019
1159	3083	8770
1160	10864	10210
1161	12095	12320
1162	2302	8539
1163	7032	3630
1164	8816	12445
1165	1924	7403
1166	6109	2010
1167	11642	17361
1168	14713	18008
1169	14742	3636
1170	11160	10546
1171	13682	10281
1172	12469	18039
1173	7804	19901
1174	7264	13944
1175	6008	18880
1176	7028	13339
1177	2580	6198
1178	11391	14580
1179	10977	12753
1180	12293	14199
1181	4116	2931
1182	7822	2152
1183	9947	9682
1184	9925	3449
1185	8651	3071
1186	5075	7165
1187	11288	20010
1188	9126	9603
1189	12108	4309
1190	11260	955
1191	5437	7446
1192	3244	8625
1193	1137	8366
1194	8925	12034
1195	9771	1292
1196	4512	7540
1197	8380	7343
1198	4042	7785
1199	8231	6592
1200	6870	8632
1201	3027	8201
1202	14853	11386
1203	5316	10156
1204	5125	7506
1205	4090	9126
1206	5322	10998
1207	4138	2508
1208	11630	14930
1209	3024	6083
1210	4345	6938
1211	16686	15615
1212	17995	12497
1213	16336	12455
1214	16308	11051
1215	5383	14484
1216	9863	12793
1217	11341	20948
1218	11835	13669
1219	9162	17975
1220	9904	11297
1221	11425	14337
1222	1044	8359
1223	10197	16716
1224	709	7966
1225	12931	18171
1226	15857	18098
1227	16248	18357
1228	10960	13162
1229	15218	16971
1230	9600	1349
1231	4607	4729
1232	6460	4847
1233	15687	18572
1234	4092	9765
1235	2948	14420
1236	6681	6077
1237	8006	19950
1238	8555	13234
1239	10339	12128
1240	8165	20468
1241	6267	6156
1242	10928	17076
1243	11897	16275
1244	11521	8125
1245	15488	15470
1246	6735	2164
1247	3931	8084
1248	6562	16336
1249	2677	8854
1250	1571	8178
1251	9556	3592
1252	14896	22057
1253	3242	727
1254	3876	16300
1255	7551	4167
1256	1445	9285
1257	11524	6408
1258	3727	10777
1259	5578	6788
1260	3510	10531
1261	5403	4587
1262	7616	7681
1263	2428	7148
1264	8308	12367
1265	3958	5384
1266	11730	9521
1267	14524	16704
1268	3439	8603
1269	15128	16522
1270	11793	15751
1271	11142	10266
1272	8870	12393
1273	4179	5671
1274	15870	11446
1275	4182	9295
1276	3385	10416
1277	1416	8853
1278	6849	9243
1279	1073	8143
1280	8353	9764
1281	9913	7859
1282	7204	7735
1283	15989	13952
1284	17686	11840
1285	4267	7155
1286	16205	12211
1287	5086	10337
1288	9118	12801
1289	9556	9845
1290	8984	11438
1291	11870	8357
1292	4905	8157
1293	8245	9402
1294	14609	4817
1295	16559	11888
1296	14521	795
1297	4706	4511
1298	5972	2808
1299	16379	19194
1300	11223	16491
1301	8226	17781
1302	8461	21287
1303	4695	15185
1304	4523	6710
1305	7229	3699
1306	9513	4088
1307	7710	21919
1308	3600	7076
1309	1171	8203
1310	12783	13298
1311	12031	15708
1312	10024	10760
1313	6348	2592
1314	3668	10665
1315	14035	5619
1316	8786	414
1317	12735	17918
1318	6659	8319
1319	13174	17455
1320	11430	19979
1321	11683	9453
1322	15694	18377
1323	9721	11883
1324	10098	13743
1325	14800	15581
1326	12579	21282
1327	12784	10686
1328	10892	10834
1329	1506	9654
1330	14138	19431
1331	2774	8351
1332	14278	15274
1333	14403	18903
1334	16352	19370
1335	11628	9447
1336	2880	6878
1337	7809	3124
1338	13518	9822
1339	8165	5878
1340	8045	3163
1341	9608	18457
1342	1714	8669
1343	716	9107
1344	9346	12638
1345	9445	21531
1346	6573	17259
1347	12686	18231
1348	15023	20280
1349	17086	16545
1350	7416	19021
1351	16194	16787
1352	13768	15529
1353	2546	5842
1354	9339	19942
1355	9531	3803
1356	15597	18825
1357	11862	9577
1358	15535	12514
1359	13839	14363
1360	3637	19395
1361	6493	14190
1362	7155	20034
1363	15594	15392
1364	11060	20629
1365	14574	12214
1366	11676	18055
1367	16137	18401
1368	15204	16461
1369	14518	13005
1370	5120	1366
1371	14824	10349
1372	16416	18118
1373	15538	19377
1374	14155	18946
1375	14422	17958
1376	8222	21379
1377	12691	17798
1378	8804	20701
1379	16557	13128
1380	12665	13483
1381	11739	10990
1382	4423	6687
1383	4869	6902
1384	12368	9365
1385	3828	5193
1386	11299	17978
1387	14756	12392
1388	9992	2664
1389	10797	20059
1390	10392	19014
1391	1614	14047
1392	13620	15684
1393	2765	12871
1394	12152	10733
1395	13634	9901
1396	9012	13017
1397	14076	11958
1398	3458	7731
1399	14542	11149
1400	8493	14421
1401	4473	18782
1402	12428	2836
1403	3612	17665
1404	9985	9418
1405	15106	11824
1406	13931	11758
1407	10313	19350
1408	12515	17836
1409	6144	3055
1410	11462	10332
1411	3938	9709
1412	1871	9246
1413	7386	13264
1414	4796	7945
1415	13232	3025
1416	14657	5285
1417	8688	12506
1418	8504	13149
1419	9531	16995
1420	7305	14312
1421	13013	5886
1422	6261	1272
1423	7609	932
1424	7535	489
1425	10355	1072
1426	4557	5919
1427	8068	4406
1428	6187	3996
1429	14533	5241
1430	4274	5787
1431	12880	15400
1432	10632	15548
1433	7734	22706
1434	8905	1444
1435	4722	6239
1436	13893	11945
1437	10325	9989
1438	12963	11988
1439	13197	20953
1440	13637	12731
1441	12795	12448
1442	10690	10275
1443	7238	16839
1444	8117	3980
1445	11084	4551
1446	12671	16228
1447	8360	21348
1448	14506	11459
1449	10731	19775
1450	7472	22556
1451	15872	17563
1452	12346	19942
1453	3690	1261
1454	3952	5340
1455	4060	10266
1456	11950	16037
1457	3009	18121
1458	8346	20924
1459	3822	13195
1460	14742	13052
1461	6390	5123
1462	8044	19625
1463	2248	7281
1464	3513	17300
1465	11823	21184
1466	13992	12556
1467	7093	21902
1468	10256	13848
1469	15985	10940
1470	14509	10568
1471	13868	16655
1472	8765	18994
1473	2908	6480
1474	8365	3519
1475	14130	12029
1476	7507	4220
1477	10319	20223
1478	9364	14609
1479	9155	21097
1480	10304	15710
1481	8642	12794
1482	4330	17582
1483	12473	9428
1484	5208	2597
1485	10349	10698
1486	6945	17923
1487	5742	2176
1488	3450	2132
1489	14264	16553
1490	6767	23289
1491	7084	13600
1492	3788	8801
1493	13811	4744
1494	6489	22480
1495	4962	15591
1496	17207	14013
1497	11115	20716
1498	9578	11013
1499	11966	19954
1500	9638	17985
1501	15071	18497
1502	9624	18713
1503	7766	20229
1504	7856	21355
1505	5894	18751
1506	7127	20781
1507	7709	19981
1508	7131	20839
1509	8496	21437
1510	14970	19945
1511	7442	3855
1512	11811	10937
1513	2850	7743
1514	787	7877
1515	9026	11341
1516	15983	16423
1517	13111	18692
1518	7170	22508
1519	3566	1640
1520	9269	11892
1521	8761	151
1522	10475	20651
1523	7576	17225
1524	7230	1753
1525	17230	14775
1526	6933	22413
1527	5832	3483
1528	3203	9874
1529	1603	7307
1530	9838	16965
1531	1851	9192
1532	2442	10515
1533	4743	1299
1534	9690	3226
1535	16247	19300
1536	11192	16886
1537	3577	7567
1538	2234	9228
1539	8655	2088
1540	8274	20702
1541	8978	4518
1542	3367	8943
1543	12194	11935
1544	5735	13337
1545	6287	22646
1546	8335	21204
1547	7881	22581
1548	8016	21226
1549	6767	13041
1550	4943	14758
1551	14357	14301
1552	14468	16788
1553	7708	21730
1554	5432	22886
1555	7607	22227
1556	14971	12221
1557	12876	17671
1558	6835	11408
1559	2092	14025
1560	13766	15193
1561	11959	19644
1562	1983	19496
1563	13720	15279
1564	15355	11260
1565	1839	9240
1566	11071	15594
1567	12901	21931
1568	14530	12336
1569	13188	11726
1570	16030	11065
1571	13137	14804
1572	11250	14261
1573	8138	12336
1574	4235	7515
1575	2231	10601
1576	8669	20885
1577	7008	20997
1578	3727	8628
1579	16411	15180
1580	15447	13883
1581	9984	16678
1582	11143	12802
1583	10884	14964
1584	12529	14377
1585	3631	10284
1586	13775	20173
1587	8179	10417
1588	13256	12445
1589	7172	20116
1590	7857	20575
1591	6263	16479
1592	7876	19692
1593	14586	10660
1594	9296	19451
1595	15826	11340
1596	10647	12505
1597	9036	21001
1598	6176	23224
1599	3144	6779
1600	7284	17741
1601	9466	11849
1602	8504	21318
1603	3061	5647
1604	11000	12237
1605	10999	14502
1606	2190	13017
1607	1608	6007
1608	7919	21706
1609	8109	13083
1610	1939	9124
1611	17310	12813
1612	7481	6475
1613	13459	14439
1614	8698	19407
1615	4130	10774
1616	12258	13106
1617	2641	8980
1618	6803	9107
1619	13824	14931
1620	11897	12977
1621	8311	18458
1622	6327	5232
1623	6234	23284
1624	13332	16661
1625	12860	14330
1626	4973	1640
1627	10956	13296
1628	13620	10927
1629	10028	18679
1630	12515	11069
1631	5351	18556
1632	6646	13513
1633	15915	17223
1634	12396	14055
1635	7791	21280
1636	4325	15751
1637	5762	18684
1638	6656	23301
1639	12101	8054
1640	14846	10961
1641	7701	20200
1642	13168	15758
1643	9405	13042
1644	14444	13891
1645	13385	12411
1646	4087	9974
1647	766	9004
1648	14126	21527
1649	12717	1060
1650	12269	12965
1651	9933	9595
1652	3520	9076
1653	16242	12334
1654	2090	7966
1655	5016	9769
1656	12642	10694
1657	9424	13516
1658	7789	5567
1659	11920	12249
1660	13627	17769
1661	9237	15223
1662	10678	13120
1663	15944	15733
1664	14243	10983
1665	15297	11452
1666	12040	10463
1667	3214	8524
1668	3660	7773
1669	3147	7670
1670	7787	22662
1671	4545	9320
1672	1004	8264
1673	3238	12150
1674	3683	17436
1675	12476	17210
1676	6504	18426
1677	8023	21678
1678	13786	19509
1679	14710	18965
1680	14386	18063
1681	13859	16357
1682	6366	22592
1683	14499	20597
1684	14430	22743
1685	11631	17549
1686	14176	19613
1687	13239	20918
1688	10560	15186
1689	8898	12820
1690	12577	13075
1691	5156	10928
1692	7351	21300
1693	3198	1968
1694	1935	7564
1695	9647	8195
1696	13314	1503
1697	3598	9765
1698	14496	10872
1699	2597	6430
1700	8902	12514
1701	7290	10564
1702	9780	9815
1703	7594	20430
1704	16178	4173
1705	13674	11442
1706	9098	2254
1707	11603	5264
1708	13791	9701
1709	7456	20361
1710	17437	12006
1711	12916	9254
1712	10632	16189
1713	9424	19433
1714	10024	8062
1715	12034	14209
1716	11683	10580
1717	10626	10594
1718	3372	7264
1719	8902	12451
1720	10105	15844
1721	2823	7627
1722	8855	2571
1723	9063	12530
1724	8239	3447
1725	4176	1720
1726	4600	10289
1727	3108	10036
1728	3593	8402
1729	3561	10551
1730	8927	10507
1731	7581	22000
1732	6389	22555
1733	4029	9187
1734	8256	10405
1735	5957	17767
1736	5581	19260
1737	6638	19039
1738	2374	8564
1739	16961	15105
1740	11793	10685
1741	15318	13635
1742	2589	9602
1743	13216	5253
1744	11186	9525
1745	5959	7434
1746	10710	18662
1747	17375	14787
1748	7072	18921
1749	11039	10106
1750	10659	12310
1751	16329	11931
1752	11387	17064
1753	5540	5093
1754	4375	10282
1755	12460	15774
1756	3960	7818
1757	7057	5558
1758	6287	7563
1759	6669	12582
1760	4056	6827
1761	13025	11763
1762	7142	14112
1763	3435	9082
1764	6845	20684
1765	2442	8309
1766	2705	8822
1767	2588	8562
1768	13123	15897
1769	16233	14959
1770	14015	16348
1771	15439	14732
1772	16508	15726
1773	16066	13042
1774	17109	15500
1775	17216	14061
1776	12919	15851
1777	9057	18558
1778	10296	17150
1779	15592	19170
1780	5011	1847
1781	13853	19570
1782	5421	12529
1783	817	8220
1784	7561	21182
1785	3639	18416
1786	13012	12960
1787	13141	19849
1788	15529	17358
1789	12662	10088
1790	7330	17807
1791	1856	8707
1792	5174	15899
1793	12809	12899
1794	3079	8911
1795	8211	22646
1796	7706	22357
1797	12423	20994
1798	15789	17451
1799	12078	20581
1800	8632	16018
1801	9524	19033
1802	2755	8911
1803	2881	9740
1804	14997	19589
1805	7016	20225
1806	7911	20644
1807	6031	7241
1808	10034	16292
1809	5509	11587
1810	15921	13556
1811	12189	19009
1812	9125	10713
1813	1685	8130
1814	3667	10536
1815	15813	17974
1816	2767	10119
1817	6338	16983
1818	6042	8702
1819	3012	6292
1820	15518	16313
1821	5291	5379
1822	9761	11832
1823	2586	7609
1824	12290	1924
1825	13012	5835
1826	12410	3497
1827	9653	6064
1828	12297	1452
1829	13594	20623
1830	13579	15109
1831	2311	7124
1832	2795	6450
1833	2167	9228
1834	11453	19857
1835	8387	21218
1836	7782	14499
1837	672	12229
1838	9376	11255
1839	5199	6246
1840	2074	10833
1841	12860	21284
1842	13874	10356
1843	9953	9562
1844	14848	21140
1845	10578	19665
1846	16040	19001
1847	11557	14095
1848	11048	16749
1849	12195	5333
1850	13020	17323
1851	14569	19765
1852	12859	10251
1853	13451	16911
1854	10977	3819
1855	8442	10262
1856	11820	1850
1857	15665	16878
1858	11668	18359
1859	8755	19386
1860	6655	20328
1861	9630	19448
1862	9042	19068
1863	2955	7693
1864	15036	15516
1865	2652	8629
1866	3283	8424
1867	4412	7019
1868	4347	7921
1869	10285	6951
1870	8765	3201
1871	3188	7092
1872	5770	2226
1873	2953	8468
1874	3945	8832
1875	11990	15969
1876	12447	2516
1877	12501	3258
1878	8942	5984
1879	8617	2522
1880	14238	12596
1881	11245	10916
1882	10781	9752
1883	13016	2838
1884	8479	7354
1885	9968	4312
1886	6840	6605
1887	8777	11497
1888	4094	1773
1889	8745	898
1890	14944	18658
1891	785	9103
1892	10861	11029
1893	14858	13336
1894	6151	1874
1895	13515	11741
1896	12139	11310
1897	14327	4089
1898	6786	20613
1899	6515	15100
1900	12413	17881
1901	13245	18500
1902	13677	21241
1903	17570	12157
1904	11672	16128
1905	9909	12966
1906	7607	16497
1907	3022	10345
1908	13328	14707
1909	13903	14970
1910	8000	18546
1911	9307	18729
1912	10226	15933
1913	9764	1930
1914	13891	16118
1915	12744	15148
1916	10411	6838
1917	14854	14386
1918	13126	16299
1919	16072	16375
1920	15103	20866
1921	3293	8264
1922	4559	8247
1923	2341	8777
1924	10522	12048
1925	10183	10378
1926	9391	19039
1927	10399	5816
1928	2673	7948
1929	15577	4043
1930	6412	15215
1931	6587	16822
1932	12751	15354
1933	12990	17172
1934	10221	14916
1935	7631	21670
1936	11799	14903
1937	1292	8964
1938	6459	9046
1939	1919	7585
1940	4368	4060
1941	16357	11732
1942	4462	4037
1943	8057	5070
1944	8074	4976
1945	9438	14373
1946	8931	20302
1947	7606	12750
1948	6324	19873
1949	12181	19997
1950	6642	18160
1951	10859	15409
1952	13593	14162
1953	5499	15044
1954	7767	21836
1955	3639	1159
1956	9862	9530
1957	3244	10119
1958	5407	13019
1959	11711	11117
1960	6732	7251
1961	5057	6992
1962	5461	896
1963	11205	16597
1964	6123	21080
1965	6179	21090
1966	12939	18674
1967	6776	20342
1968	5213	7882
1969	7986	6838
1970	8842	12080
1971	12673	16109
1972	11943	20219
1973	10441	11157
1974	9675	11267
1975	15408	20155
1976	15437	20611
1977	3256	1467
1978	15844	15214
1979	9189	12610
1980	2333	7173
1981	12224	14547
1982	12923	14287
1983	2451	8426
1984	7797	19944
1985	3091	18237
1986	2887	7746
1987	3688	5351
1988	3110	18319
1989	9292	8805
1990	7004	21171
[truncated: 164,234 more rows]
[truncated: 1 more columns]
