# Supplementary material for: A novel approach for solving travelling thief problem using enhanced simulated annealing
Source: PeerJ Comput Sci. 2021 Mar 16;7:e377. doi: 10.7717/peerj-cs.377 (PMC8022508; doi:10.7717/peerj-cs.377)
Supplement: Supplemental Information 1 [file peerj-cs-07-377-s001.zip › ttplab-dist/output/eampux.csv]

eil51_n50_bounded-strongly-corr_01.ttp 4167 2.001
eil51_n50_bounded-strongly-corr_01.ttp 4194 1.998
eil51_n50_bounded-strongly-corr_01.ttp 4189 2.0
eil51_n50_bounded-strongly-corr_01.ttp 4180 2.001
eil51_n50_bounded-strongly-corr_01.ttp 4194 2.0
eil51_n50_bounded-strongly-corr_01.ttp 4178 2.0
eil51_n50_bounded-strongly-corr_01.ttp 4184 2.0
eil51_n50_bounded-strongly-corr_01.ttp 4188 2.002
d18512_n185110_uncorr_10.ttp 27042304 100.513
d18512_n185110_uncorr_10.ttp 26949978 602.044
