# Supplementary material for: A novel approach for solving travelling thief problem using enhanced simulated annealing
Source: PeerJ Comput Sci. 2021 Mar 16;7:e377. doi: 10.7717/peerj-cs.377 (PMC8022508; doi:10.7717/peerj-cs.377)
Supplement: Supplemental Information 1 [file peerj-cs-07-377-s001.zip › ttplab-dist/output/qtst-out.txt]

null
dsj1000_n999_bounded-strongly-corr_01.ttp 144219 4.304
dsj1000_n999_bounded-strongly-corr_01.ttp 144219 4.495
dsj1000_n999_bounded-strongly-corr_01.ttp 144219 4.029
