# Supplementary material for: A novel approach for solving travelling thief problem using enhanced simulated annealing
Source: PeerJ Comput Sci. 2021 Mar 16;7:e377. doi: 10.7717/peerj-cs.377 (PMC8022508; doi:10.7717/peerj-cs.377)
Supplement: Supplemental Information 1 [file peerj-cs-07-377-s001.zip › ttplab-dist/output/solutions/result.txt]

tsp tour    : (79 156 704 733 657 634 576 490 564 524 597 978 746 770 1640 1561 1345 1222 1067 1073 928 724 234 276 545 642 1218 1178 1750 1874 1633 1735 2022 1949 2004 2136 1840 1809 1482 1405 1727 1700 1646 1270 1036 1488 1550 1463 1156 1438 975 974 1025 533 464 519 468 474 601 811 1041 1044 1310 1158 802 962 1274 1246 1230 1696 1651 1442 1242 1090 960 755 766 581 514 455 349 359 925 1118 1304 1176 946 925 1118 1304 1176 946 961 896 610 497 787 936 1167 1187 1375 1215 1293 1516 1459 1937 1858 1576 1483 1529 1724 2050 1951 1626 1751 1958 2070 2104 2420 2553 2592 2938 3049 3282 3420 3401 3161 3146 2923 2811 3152 3381 3400 3599 3425 3761 3702 3748 3168 3224 3257 3561 3838 3606 4069 4081 3944 3872 3751 3829 3973 3893 4293 4301 4382 4158 4261 4148 3958 4004 3978 4133 3965 3682 3623 3458 3628 3693 4125 4198 4171 4190 3998 3862 3763 3726 3721 3593 3472 3442 3327 3542 3612 3477 3371 2475 2803 3056 2680 2461 2562 2655 3208 3313 2917 2842 2822 2155 2222 2326 2118 1834 1675 1934 2111 1967 1988 2030 1846 1902 2000 2141 2185 2276 2315 2452 2331 2413 2507 2647 2707 3121 3220 3330 3490 3520 3704 2928 2730 2365 2468 2425 2360 2439 2607 2568 2415 2875 3044 2759 2785 2832 2973 3117 3439 3268 3529 3743 3576 2921 2867 3266 3462 3558 3812 3892 4187 4327 4117 3858 4177 4230 4326 4403 4385 4362 4377 4405 4381 4361 4364 4392 4407 4443 4242 3956 3884 3902 4156 4216 4249 4154 3757 3562 3178 3347 3290 3641 3524 3753 3722 3819 3855 3619 3379 3333 3372 3360 2907 2983 2962 2669 2831 2652 2675 2587 2594 2444 1748 1914 2383 1960 2175 2414 1936 1917 1802 1738 1481 1520 1630 1584 1842 1861 1896 1801 1474 1416 1549 1413 1461 1460 1667 1911 1888 2013 2210 1933 2265 2356 2429 2399 2165 1687 1752 1491 1431 1366 1194 1327 1268 1294 862 838 860 774 726 487 955 954 875 852 865 446 338 396 270 283 379 187 215 208 138 124 90 45 56 64 55 30 76 42 33 69 120 130 127 214 192 220 2050 1951 1626 1958 2070 2104 2420 2553 2592 2938 3282 3420 3401 3161 3146 2923 2811 3152 3381 3599 3425 3761 3702 3748 3224 3257 3838 4069 3944 3872 3829 3973 3893 4382 4158 4261 3958 4004 3978 4133 3965 3682 3628 3693 4125 4198 4171 4190 3862 3763 3726 3721 3593 3442 3327 3542 3612 3477 3371 2475 2803 3056 2461 2562 2655 3208 3313 2917 2842 2155 2222 2326 2118 1834 1675 2111 1967 1988 1846 2000 2185 2276 2315 2452 2331 2413 2647 2707 3121 3220 3330 3490 3029 2928 2730 2365 2468 2425 2360 2636 2706 2724 2817 2801 2805 2733 2718 267 192 130 120 33 76 30 55 64 56 124 208 215 187 239 270 394 396 865 852 954 774 944 1125 1268 1327 1415 774 215 766 1459 1483 2938 2923 3387 3475 3810 3688 3742 3483 3407 3489 3943 4169 4181 4034 4010 3999 3803 4055 4162 4147 4329 4449 4416 4453 4397 3275 1920 1579 1712 2679 2719 2393 3116 3279 3490 3467 3470 3592 3644 3491 3259 2928 2730 2365 2579 2532 2646 2728 267 192 214 127 130 120 33 76 55 64 56 124 215 239 270 394 865 852 875 954 774 944 267 214 130 120 76 30 55 64 56 124 208 215 187 270 394 396 865 852 954 774 944 1125 774 766 1483 2938 3475 3810 3688 3407 3489 3887 4181 4010 3999 3803 3989 4055 3928 4162 4147 4329 4416 4453 4397 3275 3157 3227 1920 1712 2393 3116 3279 3467 3470 3592 3644 3491 3259 2365 192 130 30 64 56 124 187 394 396 954 1125 1268 774 215 766 1459 3475 3742 3603 3489 3887 4169 4181 4034 4010 3999 4147 4416 3275 3227 1920 1579 2719 2393 3116 3279 3086 3467 3470 3592 3259 2928 2365 2579 2728 214 127 55 56 124 215 396 865 954 774 1125 766 2923 3387 3475 3688 3483 3407 3489 4169 3989 4147 4449 4397 3227 1920 1579 2679 2719 3470 3592 3644 3491 3259 2730 2365 215 214 130 120 76 64 124 239 852 954 944 1327 1483 2938 3387 3810 3688 3407 4169 4034 3999 3989 4162 4453 3275 1579 1712 2679 2393 3116 3279 3490 3592 3644 3491 2365 2579 267 215 2917 2669 1842 4407 2484 2637 2820 2732 2200 1846 1672 1985 2053 1973 1862 1805 1887 1988 2008 1810 1739 1736 1787 1856 1893 1971 1963 1962 1799 1742 1707 1569 1580 1593 1834 267 127 130 120 33 76 30 55 64 56 208 215 270 394 396 865 852 954 774 944 1125 774 766 1483 2938 3810 3688 3489 4181 4010 3999 3803 3989 4055 3928 4162 4147 4329 4416 4453 4397 3227 1920 1712 2393 3116 3279 3490 3467 3592 3644 3491 3259 2365 267 192 130 55 64 56 124 394 875 954 1268 774 766 1459 2938 3475 3742 3603 3489 4169 4181 4034 4010 3999 4147 4329 4416 4397 3275 3227 1920 1579 2719 3116 3086 3467 3592 3491 3259 2365 2728 214 55 124 215 270 396 774 944 766 1459 2923 3387 3475 3688 3483 3407 4169 4010 3989 4147 4416 4453 1920 1579 1712 2679 2393 3592 3644 3491 2730 214 130 120 76 124 187 239 852 875 954 1327 1483 3387 3475 3810 3688 3407 4034 3999 3989 4162 4453 4397 3275 1920 1579 1712 2679 2393 3116 3279 3470 3592 3644 3491 2365 267 215 2669 4407 2484 2820 2732 1846 1672 1886 1985 2053 1973 1862 1805 1988 2073 1810 1736 1787 1784 1820 1856 1971 1963 1962 1799 1742 1707 1569 1593 1760 1834 2822 2562 2461 2680 2475 3371 3612 3327 3442 3472 3593 3721 3726 3763 3693 3628 3458 3623 4133 4004 4261 4158 4301 4293 3893 3829 3872 3944 4081 3168 3400 3161 3401 2592 2104 1951 2050 1483 1937 1516 787 946 1176 1118 359 766 1090 1242 1442 1651 1274 1158 1310 1041 464 975 1438 1463 1488 1270 1700 1405 1482 2136 214 130 42 76 30 56 45 90 124 138 446 865 954 774 944 1268 1327 1194 1415 1431 2165 2399 2356 2265 1911 1460 1461 1549 1416 1474 1801 1896 1842 1520 1802 1831 2175 2383 1914 2444 2587 3360 3333 3819 3524 3641 3290 3347 4249 4184 3884 3956 4242 4443 4361 4405 4377 4362 4385 4403 4258 3812 3462 2867 3529 2425 3020 3490 3220 2507 2452 2000 1902 2030 1967 2111 2326 2917 3313 2562 2461 2475 3472 3998 4190 4171 4125 3682 4148 4261 4293 3944 4081 3307 3518 3225 3283 3244 3202 3062 3002 3036 2958 2972 3159 3094 3134 3230 3026 2896 2966 3169 3125 2826 2783 2438 2417 2472 2623 2570 2790 2750 2666 2652 2682 267 214 127 130 33 76 30 55 56 124 215 187 394 865 852 954 774 1125 774 766 2938 3475 3810 3603 3407 3887 4147 4329 4416 4453 4397 3275 3157 1920 2719 2393 3490 3592 267 192 30 55 124 394 396 875 954 1268 215 766 1459 2938 4169 4181 4034 4010 4147 4329 3275 3227 1920 1579 2719 2393 3279 3086 3470 3592 3259 2928 2365 2728 214 55 56 270 396 954 774 944 1125 2923 3387 3483 3407 4010 3989 4147 4449 4453 3227 1712 2679 2393 3470 3644 2730 215 214 120 64 239 394 852 954 944 1327 1483 3475 3688 4169 4034 4162 4397 3275 2679 3279 3470 2365 2579 267 215 2917 2669 4407 2484 2637 2732 2200 1846 1886 1862 1805 1887 1988 2017 1736 1787 1893 1963 1962 1799 1707 1569 1580 1593 1760 2326 2822 2562 2680 3371 3612 3472 3593 3721 3763 4190 4133 4004 4293 3893 4081 3168 3161 2592 2104 1958 1951 1483 1516 1167 925 766 1090 1242 1442 1274 962 1158 1310 474 464 1270 1700 1727 1405 33 76 30 56 124 954 838 944 1327 1194 1431 1687 2399 2265 1416 1474 1896 1914 1748 2444 2594 3360 3379 3819 4216 4184 3956 4258 3812 3529 3268 2973 2607 2425 2468 2928 3020 3490 2507 2413 1902 2030 1967 1675 2326 3313 2461 3998 4190 4125 3682 3978 4004 4261 4293 3307 3232 3225 3289 3062 3002 2972 3159 3134 3230 3026 2896 2840 2826 2438 2480 2392 2570 2790 2747 2750 2638 2406 2369 2345 2174 1697 2323 2313 2021 2075 1960 2146 2160 2272 2175 2033 2273 2290 1936 1917 1715 1635 1933 2199 1416 4443 2331 2552 4004 3953 1125 3558 954 1461 3704 2759 2917 3862 1366 1327 954 30 1546 3524 3029 3059 2820 2999 2656 3363 3314 3721 3987 3925 214 1327 3704 3542 3224 2263 774 860 875 283 138 124 42 130 2155 2807 2656 3446 3951 4057 865 2607 214 3888 2185 2155 3224 2263 2413 1951 860 1415 726 955 56 55 76 192 2447 3841 3876 1125 2141 3606 338 954 2155 3998 3757 4184 4443 4381 2759 2875 3751 3944 1516 1187 766 1327 1125 774 208 124 30 33 2461 1327 726 338 394 56 127 2820 2552 3862 4155 3718 3953 4057 865 2452 944 862 1461 1416 3998 3224 1491 2413 4171 3282 1187 1327 187 138 2447 3385 3446 3841 3953 865 2265 3558 338 862 3704 3490 3726 4184 4405 2461 3862 3282 1125 944 774 954 875 865 187 215 64 76 394 2447 3612 3925 3715 3562 2141 214 1327 2155 1842 3757 3884 4405 3682 3944 1516 215 954 875 55 76 33 120 130 3612 3925 4004 1125 1917 3704 3490 3998 2263 4184 3682 1187 1268 954 852 396 124 267 3925 3841 3839 1125 3606 338 1933 1917 3902 3490 3998 2652 4184 4405 3282 766 215 774 396 56 192 3843 3866 3941 3996 3958 4070 127 33 55 379 270 394 396 865 852 954 838 1327 1491 1752 1687 2165 1933 1888 1861 2414 2175 1960 2263 2831 3360 3902 3956 4392 4364 4381 4230 3812 3558 2867 2921 3576 3743 3268 2973 2832 3044 2568 2425 3490 1834 2917 3612 3327 3721 3862 4125 3682 4148 4069 3761 3425 3599 267 214 42 124 138 379 338 852 726 774 1491 1667 1474 1801 1917 2506 2831 2669 4154 4405 4377 4327 4187 2365 3491 3116 4397 4416 3928 3999 4010 3407 766 865 270 187 2365 1712 4453 4055 3989 3999 4181 3603 1125 64 30 76 120 127 214 3259 3592 3470 3467 3279 1920 4453 4416 4147 4162 4055 3887 3489 3407 1125 394 215 30 33 2719 1712 4397 4453 4416 4329 4147 3928 3989 3803 3999 4181 3887 3489 3407 3603 3688 3810 3475 2938 1483 766 774 1125 944 774 954 852 865 394 270 187 215 208 124 56 64 55 76 33 120 127 214 267 3230 3026 2839 2896 2966 3169 3125 2840 2826 2783 2438 2459 2480 2392 2417 2472 2560 2623 2570 2790 2747 2750 2754 2666 2652 2638 2682 2684 2846 2729 2788 2705 2777 2659 2555 2564 2406 2444 2369 2348 2345 2312 2174 1860 1697 1748 1871 2193 2189 2246 2323 2407 2343 2251 2313 2021 2043 2075 2094 1987 1960 1982 2146 2160 2164 2275 2330 2272 2247 2175 2036 2033 2187 2489 2401 2240 2273 2290 2337 2151 2035 1998 1936 1917 2098 2044 1915 1899 1715 1872 1635 1527 2080 1933 2199 1465 1416 1960 4184 4443 3892 3330 2331 2155 2732 3145 2820 2637 2634 2435 2552 2999 2447 3446 3925 3876 3718 3843 4004 3953 865 862 1125 2265 3562 3558 3998 338 954 944 1327 1461 3902 3704 3726 3998 1859 1842 2759 2842 2917 3862 4198 3829 3282 1951 1366 1327 862 954 852 138 30 76 69 120 1546 1911 3524 3029 3220 2331 2252 3059 2975 2820 2999 2894 2656 3363 3612 3468 3314 3656 3721 3541 3987 3925 3718 3953 875 214 1327 1194 1549 3704 3542 3224 2263 3884 4171 3682 1516 766 774 860 1366 1415 1194 1294 1125 944 955 875 338 283 379 187 138 124 55 42 33 130 127 2155 2820 2614 2552 2626 2807 2656 3446 3314 3541 3951 3839 3718 4057 865 860 3562 2607 2452 2141 214 944 862 1327 1933 1461 1549 1416 3902 3888 2185 2155 3542 3998 3965 3224 3401 1958 138 1491 1842 2263 2669 4405 2413 4198 3944 3381 1951 1187 239 860 1415 1125 774 726 955 394 239 283 56 55 76 120 130 127 192 2894 2447 2656 3385 3612 3314 4050 3925 3841 3876 4056 3950 4004 865 1125 2265 2452 2141 3998 3606 338 954 862 1194 1933 1917 3888 3490 2155 3726 3998 3401 860 1859 1842 2263 2652 2669 3757 4184 3884 4443 4381 4405 2759 2875 2917 3751 3944 3282 2070 1516 1187 766 774 1415 1327 1125 944 774 954 875 396 270 187 208 124 56 64 30 76 33 120 130 127 267 3562 3558 2118 2326 2917 3998 862 1327 1194 1549 3704 3965 1958 3884 2461 3682 3944 3381 3282 774 1366 1415 1194 1327 1125 944 726 955 875 338 394 283 187 208 124 45 56 76 42 33 127 2155 3059 2975 2897 2820 2614 2552 2626 2807 2999 3385 3446 3468 3721 3541 3862 4160 4155 3987 3841 3951 3839 3718 4056 4004 3953 4057 865 3562 4407 2452 2141 214 944 862 1933 1461 1549 1416 3888 3704 2185 3726 3998 3224 3401 138 1491 1842 2669 2413 4171 4198 3751 3381 3282 1951 1187 774 860 1415 1327 838 774 487 875 394 239 283 379 187 138 124 56 64 30 76 69 127 192 267 2447 2656 3385 3446 3314 3541 4050 3925 3841 3839 3715 3843 3950 3953 865 954 1125 2265 3855 3562 3558 3606 214 338 954 944 862 1933 1416 1917 3290 3704 3490 2155 3726 3998 3401 138 1842 2263 4184 4381 4405 2759 2413 2842 2917 2461 3862 4171 3682 3282 1187 215 774 1268 1125 944 774 954 875 865 394 270 239 187 215 208 124 64 55 76 33 120 130 214 192 267 394 270 239 283 379 138 124 56 64 55 30 76 42 69 127 192 267 2894 2447 2656 3385 3446 3612 3541 4050 3925 3841 3839 3876 3715 4056 3950 954 1125 2265 3855 3562 3558 2141 3998 3606 3425 214 338 944 862 1327 1933 1416 1917 2263 3290 3902 3704 2155 3726 3998 3965 3561 3401 138 860 1842 2263 2652 2669 3757 3884 4381 4405 2875 2413 2917 2461 3862 4171 3682 3751 3944 3282 1516 1187 766 215 774 1415 1327 1268 1125 944 774 954 875 852 396 394 270 239 187 215 208 55 30 76 33 120 130 127 214 192 3385 3363 3446 3612 3314 3541 4050 3925 3841 3839 3876 3715 3843 4056 3950 4004 3953 865 1125 2265 3562 3558 2141 3998 3606 3425 214 338 954 862 1194 1933 1416 1917 2263 3290 3902 3888 3704 3490 2155 3726 3998 3561 1958 138 860 1842 2263 2669 3757 4184 3884 4443 4381 2759 2875 2413 2842 2917 2461 3862 4171 3682 3944 3282 2070 1516 1187 766 215 774 1415 1327 1268 1125 944 954 852 865 396 394 270 187 215 208 124 56 64 55 30 76 33 120 214 192 267 3925 3841 3839 3876 3843 4056 3950 954 1125 2265 3855 3562 3558 2452 3998 3606 214 338 954 944 862 1194 1933 1416 1917 2263 3902 3888 3704 3490 2155 3726 3998 3965 3561 3401 1958 860 1859 1842 2652 2669 4184 3884 4443 4405 2759 2875 2413 2842 2917 2461 4171 3682 3751 3944 3282 2070 1187 766 215 774 1415 1327 1268 1125 774 954 875 852 865 396 394 270 239 187 124 56 64 55 30 76 120 130 127 214 192 267 3392 3395 3527 3600 3623 3682 3718 3843 3865 3920 3890 3813 3837 3866 3921 3957 3945 3965 4006 4056 4138 4144 4101 4121 4108 4079 3978 3950 3966 4005 3926 3903 3941 3980 4028 4040 3996 3933 3976 3986 3958 4013 4042 4085 4057 4035 4070 4092 267 220 192 214 127 130 120 69 33 42 76 55 56 45 90 124 208 215 379 239 270 394 396 338 446 865 852 875 954 955 487 726 774 860 838 944 862 1125 1294 1268 1327 1194 1415 1366 1431 1491 1752 1687 2165 2399 2429 2356 2265 1933 2210 1888 1911 1667 1461 1413 1549 1416 1474 1896 1859 1861 1842 1584 1630 1738 1831 1917 1936 2414 2175 1960 2263 2383 1914 1748 2444 2506 2594 2587 2675 2652 2831 2962 2983 2907 3521 3360 3372 3333 3379 3855 3819 3722 3753 3524 3641 3290 3347 3178 3562 4154 4249 4216 4184 3902 3888 3884 3956 4141 4242 4425 4407 4392 4364 4361 4381 4405 4377 4362 4385 4403 4326 4230 4117 4172 4327 4258 4187 3812 3558 3462 3266 2867 2921 3576 3743 3529 3268 3117 2973 2832 2785 2759 3044 2875 2415 2568 2607 2439 2360 2425 2468 2365 2730 2928 3020 3029 3704 3520 3490 3330 3220 3121 2707 2647 2413 2331 2315 2276 2185 2141 2000 1902 2030 1988 1967 2111 1934 1675 1834 2118 2326 2222 2155 2822 2917 3313 3208 2562 2461 3056 2803 2475 3371 3477 3612 3542 3327 3472 3593 3721 3726 3763 3862 3998 4190 4171 4198 4125 3693 3628 3458 3623 3682 3965 4133 3978 4004 3958 4148 4261 4158 4382 4301 3893 3973 3829 3872 3944 4081 4069 3606 3838 3561 3257 3224 3168 3748 3702 3761 3425 3599 267 220 214 127 130 120 33 42 30 55 64 56 45 90 124 138 208 215 187 379 283 239 270 394 396 338 446 865 852 875 954 955 487 726 774 860 838 1294 1268 1415 1491 1687 2165 2429 1911 1667 1413 1474 1801 1859 1861 1842 1630 1481 1738 1831 1917 1936 2414 2175 2383 1914 1748 2506 2594 2675 2831 2669 3372 3333 3855 3819 3722 3524 3290 3757 4154 4156 3888 3956 4141 4242 4443 4392 4364 4405 4377 4403 4326 3858 4327 4187 3892 3812 3558 3743 3439 3117 2365 3259 3491 3644 3592 3470 3467 3490 3086 3279 3116 2393 2719 1712 1920 3227 3157 3275 4397 4453 4416 4329 4147 4162 3928 4055 3989 3803 3999 4010 4181 3887 3489 3407 3603 3688 3810 3475 2938 1483 766 774 1125 944 774 954 852 865 396 394 270 187 215 208 124 56 64 55 30 76 33 120 130 127 214 267 2365 3259 3491 3644 3592 3470 3467 3490 3086 3279 3116 2393 2719 1712 1920 3227 3157 3275 4397 4453 4416 4329 4147 4162 3928 4055 3989 3803 3999 4010 4181 3887 3489 3407 3603 3688 3810 3475 2938 1483 766 774 1125 944 774 954 852 865 396 394 270 187 215 208 124 56 64 55 30 76 33 120 130 127 214 267 3259 3491 3644 3592 3470 3467 3490 3086 3279 3116 2393 2719 1712 1920 3227 3157 3275 4397 4453 4416 4329 4147 4162 3928 4055 3989 3803 3999 4010 4181 3887 3489 3407 3603 3688 3810 3475 2938 1483 766 774 1125 944 774 954 852 865 396 394 270 187 215 208 124 56 64 55 30 76 33 120 130 127 214 267 3045 2991 3007 2967 2931 2901 2859 2903 2922 2830 2772 2810 2774 2707 2704 2678 2692 2630 2557 2531 2513 2393 2434 2523 2589 2641 2670 2708 2775 2742 2773 2719 2679 2648 2647 2612 2525 2469 2507 2582 2618 2599 2558 2482 2422 2413 2357 2298 2352 2409 2331 2325 2194 2110 2140 2097 2172 2171 2230 2190 2234 2307 2376 2396 2473 2478 2541 2602 2545 2547 2503 2387 2338 2285 2281 2315 2276 2185 2184 2095 2059 2141 2123 2023 1945 1875 1786 1716 1662 1712 1656 1579 1509 1455 1436 1493 1449 1517 1560 1621 1645 1658 1714 1717 1684 1669 1768 1851 1926 2000 2056 2034 2010 1983 1902 1953 2048 1946 1920 1895 1890 1819 1770 1709 1672 1611 1650 1701 2000 1717 1455 1509 1656 2338 2545 2171 2331 2422 2704 2707 3227 3167 3255 3157 2389 2511 2477 2371 2518 2838 2787 2973 3160 3275 3317 3368 3743 3219 2921 2868 3348 3187 3228 3409 4095 4084 4222 4182 4200 4325 4380 4385 4319 4398 4397 4404 4411 4402 4410 4422 4432 4438 4441 4428 4412 4418 4426 4414 4435 4451 4453 4454 4450 4455 4461 4460 4459 4448 4439 4436 4416 4390 4381 4357 4364 4373 4392 4406 4413 4407 4430 4431 4424 4437 4444 4447 4446 4457 4458 4456 4452 4442 4445 4449 4443 4433 4440 4427 4429 4421 4409 4395 4417 4420 4423 4415 4408 4396 4372 4371 4383 4358 4345 4329 4313 4320 4332 4341 4338 4348 4294 4286 4291 4269 4223 4231 4252 4259 4254 4281 4256 4248 4267 4283 4268 4284 4298 4285 4288 4242 4237 4228 4219 4217 4209 4193 4174 4147 4173 4162 4136 4087 4071 4093 4072 4098 4100 4044 4012 4023 3970 3956 3928 3881 3869 3879 3912 3949 3962 4008 4045 4055 4016 3989 4000 3929 3924 3898 3870 3861 3884 3888 3827 3799 3770 3734 3700 3749 3790 3795 3821 3784 3816 3803 3874 3911 3897 3902 3999 4030 4021 4010 4017 3946 4003 4034 4089 4126 4116 4123 4157 4181 4169 4184 4176 4156 4120 4110 4073 4083 4142 4166 4180 4201 4216 4203 4183 4161 4154 4145 4107 4140 4078 3997 3968 4009 4018 4060 4053 4054 4032 3975 3943 3883 3887 3802 3757 3756 3777 3646 3684 3717 3685 3676 3728 3711 3668 3615 3649 3669 3627 3584 3659 3580 3501 3519 3489 3538 3556 3496 3579 3562 3516 3457 3429 3403 3364 3311 3263 3222 3178 3120 3207 3250 3284 3347 3308 3398 3407 3483 3456 3461 3460 3571 3603 3552 3613 3652 3674 3714 3699 3641 3607 3578 3583 3524 3482 3601 3629 3692 3742 3753 3722 3688 3737 3819 3855 3896 3923 3857 3810 3863 3619 3622 3577 3543 3512 3455 3438 3379 3351 3333 3372 3414 3445 3475 3431 3387 3331 3281 3236 3213 3258 3273 4069 3606 3838 3561 3257 3224 3168 3748 3702 3761 3425 3599 3400 3381 3152 2811 2923 3146 3161 3401 3420 3282 3049 2938 2592 2553 2420 2104 2070 1958 1751 1626 1951 2050 1724 1529 1483 1576 1858 1937 1459 1516 1293 1215 1375 1187 1167 936 787 497 610 896 961 359 349 455 514 581 766 755 960 1090 1242 267 220 192 214 127 130 120 69 33 42 76 30 55 64 56 45 90 124 138 208 215 187 379 283 239 270 394 396 338 446 865 852 875 954 955 487 726 774 860 838 944 862 1125 1294 1268 1327 1194 1415 1366 1366 1454 1506 1512 1444 1419 1402 1415 1372 1351 1308 1281 1299 1313 1239 1204 1149 1127 1161 1217 1264 1258 1257 1255 1172 1136 1093 1062 1081 1078 1117 1115 1129 1111 1165 1162 1180 1139 1194 1225 1235 1290 1320 1341 1407 1424 1382 1379 1301 1278 1327 1364 1384 1340 1314 1268 1249 1282 1280 1388 1367 1294 1261 1197 1177 1108 1047 1049 1089 1131 1170 1175 1213 1159 1140 1061 1066 1034 1125 1150 1152 1091 1065 1086 1026 976 1015 984 968 919 862 901 869 944 932 874 831 832 845 812 730 757 786 838 796 818 780 827 860 858 913 870 775 774 716 703 647 687 726 677 699 658 618 557 543 487 507 573 604 537 535 499 549 560 638 614 615 679 674 738 771 803 821 799 793 748 664 599 598 643 671 717 713 758 822 828 890 916 877 922 955 992 1005 965 980 940 1013 1010 1030 1027 923 853 849 794 769 692 688 641 722 735 777 816 873 897 937 951 947 963 886 926 977 973 954 948 875 847 852 865 804 808 761 715 742 737 693 632 636 606 585 525 508 527 544 489 416 413 456 426 423 467 446 391 371 348 377 339 343 331 310 296 263 265 285 311 319 337 338 396 412 425 394 393 381 480 491 551 536 506 473 459 512 555 586 605 616 667 621 580 518 521 500 538 485 470 449 435 404 421 420 356 367 342 308 281 295 279 240 254 266 270 238 239 231 251 253 283 316 280 306 360 411 476 433 419 479 447 422 437 428 379 374 370 322 301 256 243 219 193 209 230 250 269 290 303 329 341 364 401 442 388 390 368 334 321 373 454 472 410 350 305 288 275 255 298 297 262 232 233 235 203 173 187 176 162 139 169 179 168 206 197 215 195 178 185 184 201 208 212 200 199 198 181 175 137 133 145 138 129 140 147 148 132 124 131 117 109 92 86 74 97 90 113 101 100 82 66 70 65 54 39 31 43 51 52 45 56 64 49 55 30 28 27 3 2 11 19 17 6 8 15 29 20 26 40 48 46 62 67 78 91 87 107 125 135 143 115 114 102 119 106 89 76 71 60 42 32 44 33 22 18 9 21 24 36 57 59 69 93 84 63 73 77 96 120 130 144 116 127 149 152 154 161 160 141 186 214 228 248 247 236 225 213 218 242 217 207 204 216 188 194 157 155 153 192 224 220 226 260 291 258 257 299 267 223 205 182 166 165 164 163 196 221 245 241 264 332 353 328 307 293 271 237 210 191 183 211 190 189 180 174 167 150 151 159 171 146 112 95 72 61 83 103 122 104 108 110 94 81 80 75 53 41 47 35 34 14 7 12 23 25 13 10)
picking plan: (14 29 56 59 62 63 65 67 69 90 93 108 113 155 185 189 197 208 223 232 243 252 266 269 279 284 313 318 360 362 370 385 392 393 394 426 446 447 455 456 466 484 485 497 515 530 531 536 543 551 562 585 586 611 619 621 627 630 635 646 654 655 667 678 694 697 725 732 740 760 765 771 780 786 790 794 797 803 809 812 831 853 872 885 894 906 911 912 946 960 970 977 1010 1014 1015 1021 1031 1044 1051 1053 1070 1075 1085 1086 1092 1097 1137 1141 1160 1163 1167 1169 1213 1233 1238 1267 1282 1303 1314 1317 1318 1324 1325 1347 1353 1364 1370 1407 1418 1430 1442 1453 1454 1470 1471 1474 1487 1498 1504 1521 1526 1548 1549 1583 1588 1601 1606 1627 1638 1647 1660 1670 1679 1689 1704 1708 1714 1720 1733 1734 1747 1752 1754 1822 1827 1829 1834 1849 1853 1859 1867 1881 1902 1905 1906 1913 1936 1942 1949 1951 2009 2024 2033 2071 2082 2085 2087 2126 2130 2167 2172 2177 2208 2209 2239 2245 2252 2263 2268 2286 2289 2290 2300 2307 2323 2328 2358 2362 2363 2364 2369 2390 2395 2402 2406 2427 2445 2448 2452 2476 2479 2495 2520 2528 2531 2537 2546 2557 2559 2573 2601 2606 2624 2635 2676 2677 2685 2693 2696 2725 2737 2749 2754 2765 2782 2787 2804 2814 2819 2828 2831 2839 2848 2851 2866 2869 2874 2905 2928 2931 2942 2951 2985 2987 2988 2990 2993 2996 2997 3012 3063 3072 3087 3108 3127 3152 3163 3169 3220 3229 3235 3237 3260 3265 3272 3273 3277 3278 3290 3297 3299 3300 3314 3319 3346 3356 3357 3414 3428 3443 3459 3465 3468 3478 3499 3501 3515 3548 3568 3580 3602 3617 3626 3628 3648 3653 3660 3666 3667 3699 3721 3743 3744 3749 3768 3769 3775 3789 3790 3792 3807 3815 3822 3826 3835 3839 3857 3882 3886 3899 3900 3911 3918 3949 3961 3966 3972 3989 4004 4014 4019 4024 4036 4103 4105 4107 4108 4131 4147 4148 4151 4190 4192 4196 4210 4252 4267 4283 4291 4305 4306 4307 4309 4310 4342 4345 4348 4357 4364 4365 4368 4376 4394 4396 4403 426 446 447 455 456 484 485 497 530 531 536 543 551 562 585 619 621 627 630 635 646 654 655 667 694 697 725 732 740 765 771 786 794 803 809 831 853 872 906 911 912 960 970 977 1010 1014 1015 1044 1051 1053 1070 1075 1085 1092 1097 1137 1141 1160 1167 1169 1213 1233 1267 1282 1303 1314 1317 1324 1325 1347 1353 1364 1370 1407 1430 1442 1453 1454 1470 1471 1487 1498 1504 1526 1549 1588 1601 1606 1627 1638 1647 1670 1679 1689 1704 1708 1714 1734 1752 1754 1822 1827 1829 1834 1853 1859 1867 1881 1902 1906 1913 1936 1942 1949 2024 2082 2087 2126 2130 2167 2172 2177 2209 2239 2245 2252 2263 2268 2286 2289 2290 2300 2323 2328 2358 2362 2363 2364 2369 2390 2402 2406 2427 2445 2448 2452 2476 2479 2495 2520 2528 2537 2546 2554 2573 2601 2606 2624 2677 2685 2693 2725 2749 2754 2765 2782 2787 2804 2814 2819 2839 2848 2851 2866 2869 2874 2903 2905 2928 2931 2942 2987 2988 2990 2993 2996 2997 3012 3063 3072 3087 3107 3127 3148 3152 3163 3164 3169 3191 3229 3237 3260 3265 3273 3278 3297 3299 3314 3346 3356 3357 3416 3428 3443 3459 3465 3478 3499 3525 3548 3568 3580 3602 3604 3617 3626 3628 3648 3653 3656 3660 3666 3667 3697 3699 3721 3743 3744 3765 3768 3775 3789 3790 3815 3822 3835 3839 3857 3882 3886 3899 3900 3911 3918 3949 3961 3966 3972 3989 4001 4014 4019 4024 4036 4103 4105 4107 4147 4148 4151 4190 4192 4196 4210 4261 4267 4277 4291 4305 4306 4307 4309 4310 4348 4357 4364 4365 4368 4376 4394 780 786 794 797 803 812 831 853 872 894 906 912 960 970 977 1014 1015 1021 1031 1044 1051 1070 1075 1086 1097 1137 1141 1160 1163 1167 1169 1213 1233 1238 1267 1303 1314 1317 1318 1325 1347 1364 1370 1407 1418 1430 1453 1454 1470 1474 1487 1498 1526 1549 1583 1588 1606 1647 1670 1679 1689 1704 1708 1714 1720 1733 1734 1747 1752 1822 1827 1829 1849 1859 1902 1905 1913 1936 1942 1949 2009 2024 2033 2071 2082 2087 2126 2130 2167 2177 2209 2245 2252 2263 2268 2286 2289 2300 2307 2323 2328 2358 2362 2363 2364 2369 2390 2402 2445 2448 2452 2476 2479 2495 2528 2537 2546 2549 2557 2559 2573 2606 2676 2677 2685 2693 2696 2749 2754 2765 2782 2787 2804 2814 2819 2828 2831 2839 2851 2866 2874 2903 2905 2917 2928 2931 2942 2951 2985 2988 2993 3012 3072 3087 3107 3108 3148 3163 3164 3169 3191 3220 3229 3235 3260 3265 3277 3290 3297 3300 3319 3346 3356 3357 3414 3428 3443 3468 3478 3499 3568 3580 3602 3626 3628 3648 3660 3666 3699 3721 3743 3744 3749 3765 3768 3769 3789 3790 3792 3815 3826 3882 3886 3900 3911 3949 3961 3966 3989 4004 4014 4019 4029 4103 4105 4108 4131 4147 4148 4151 4190 4192 4196 4252 4261 4267 4283 4305 4306 4345 4348 4357 4365 4394 4396 1137 1160 1167 1169 1213 1303 1314 1325 1347 1353 1364 1370 1407 1418 1430 1453 1454 1474 1487 1504 1521 1583 1588 1601 1627 1660 1679 1689 1704 1714 1754 1827 1829 1834 1853 1859 1867 1906 1913 1936 1949 1951 2024 2033 2071 2085 2087 2130 2167 2177 2239 2245 2252 2263 2268 2286 2289 2290 2300 2307 2323 2358 2364 2369 2390 2395 2427 2445 2452 2495 2520 2531 2537 2554 2559 2573 2606 2635 2677 2685 2693 2737 2765 2787 2814 2828 2839 2851 2869 2903 2905 2917 2928 2931 2951 2985 2993 2997 3012 3087 3107 3108 3127 3148 3152 3163 3169 3191 3220 3229 3235 3237 3260 3273 3277 3278 3290 3297 3300 3319 3346 3443 3459 3465 3468 3499 3501 3515 3568 3602 3604 3617 3626 3628 3653 3656 3660 3666 3667 3721 3743 3749 3765 3769 3775 3792 3807 3822 3826 3882 3911 3918 3961 4014 4019 4024 4029 4071 4105 4108 4147 4148 4151 4190 4210 4267 4277 4305 4306 4307 4309 4342 4345 4364 4365 4396 1407 1442 1454 1470 1471 1474 1498 1548 1549 1583 1601 1627 1670 1679 1704 1708 1714 1720 1733 1734 1822 1827 1829 1849 1867 1881 1906 1942 2033 2071 2087 2167 2172 2177 2208 2263 2289 2290 2323 2358 2364 2369 2406 2448 2479 2495 2520 2537 2554 2559 2573 2601 2754 2831 2848 2851 2917 2931 2987 2988 2993 3012 3152 3164 3169 3220 3237 3260 3277 3314 3416 3428 3459 3468 3499 3660 3667 3697 3743 3744 3765 3769 3790 3807 3835 3839 3899 3900 3911 4004 4014 4024 4029 4071 4103 4105 4147 4151 4190 4210 4277 4306 4307 4396 1689 1714 1734 1747 1827 1853 1902 1936 1942 1949 1951 2024 2082 2085 2087 2130 2209 2239 2263 2268 2307 2358 2362 2363 2369 2406 2445 2452 2531 2537 2546 2557 2559 2635 2814 2819 2828 2839 2851 2928 2951 2987 3072 3127 3235 3278 3357 3428 3515 3548 3626 3656 3660 3666 3697 3749 3789 3790 3815 3822 3911 3949 3961 3966 4024 4071 4131 4147 4148 4151 4192 4210 4267 4283 4306 4310 4365 4368 4376 2009 2071 2087 2130 2245 2263 2323 2328 2362 2364 2445 2476 2537 2549 2676 2685 2804 2819 2831 2874 2990 2997 3163 3191 3277 3356 3468 3478 3602 3626 3721 3744 3765 3789 3815 3822 3835 3961 4103 4107 4148 4277 4357 4364 2239 2369 2537 2677 2693 2696 2725 2749 2828 2928 2931 2942 3163 3164 3191 3272 3459 3465 3478 3525 3617 3744 3807 3961 4019 4071 4105 4210 4342 4345 4368 2395 2495 2528 2531 2559 2635 2685 2814 2819 2851 2903 2917 3152 3191 3300 3356 3478 3515 3568 3667 3721 3807 3815 3839 3918 3961 4071 4151 4190 4210 4252 4307 4310 4364 2606 2676 2685 2874 2928 2985 2997 3260 3272 3277 3300 3356 3602 3617 3628 3656 3697 3768 3815 3857 3918 4192 4283 4307 3191 3235 3299 3300 3699 3768 3775 4147 4151 4305 2635 2725 2814 2819 2848 2851 2951 2985 2993 3087 3237 3290 3319 3478 3548 3617 3721 3769 3792 3839 4151 4210 4277 4306 4310 4364 4403 2601 2765 2917 2928 2985 3229 3235 3273 3277 3319 3356 3357 3465 3568 3617 3653 3765 3768 3918 4105 4107 4108 4252 4252 4283 4345 4365 2677 2848 2988 3063 3148 3220 3235 3260 3314 3356 3414 3515 3525 3667 3697 3835 3857 3966 3989 4105 4261 4306 2677 2942 2985 3072 3235 3300 3465 3548 3697 3768 3775 4004 4103 4108 4192 4342 4364 4394 2874 2917 2928 2988 2997 3108 3265 3278 3319 3468 3478 3548 3602 3604 3617 3660 3699 3882 4004 4283 4307 4376 2942 2988 3220 3265 3272 3290 3346 3357 3443 3515 3790 3792 3822 4103 4283 4364 3220 3265 3272 3346 3356 3443 3465 3499 3602 3656 3792 3815 4024 4148 4261 4283 4306 3235 3265 3356 3416 3465 3478 3525 3568 3653 3656 3667 3699 3721 3790 3822 3857 4105 4148 4283 4307 3414 3602 3626 3653 3656 3768 3835 4024 4107 4306 4309 4365 4403 2427 2452 2520 2573 2635 2725 2765 2951 2985 3152 3277 3290 3468 3548 3721 3966 3989 4310 4365 4394 2677 2917 2928 2988 3229 3265 3278 3465 3478 3548 3765 3815 4105 4107 4151 4310 4342 4348 4368 4394 4403 4277 4283 4357 4394 2848 3346 3443 3499 3604 3815 3835 3961 4105 4342 2787 2905 2917 2985 3265 3300 3416 3548 3775 3835 4190 4267 4306 4310 4342 2874 2942 3272 3356 3656 3768 3775 3839 4283 4376 3273 3346 3499 3628 3653 3667 3822 4283 4307 4342 4364 3260 3357 3416 3525 3602 3656 3743 3790 4103 4148 4283 3273 3300 3314 3319 3602 3699 3899 4306 4403 3499 3602 3628 3721 3822 3989 4103 4261 4283 4306 4307 4342 4348 4365 3356 3525 3626 3628 3648 3653 3749 3775 4307 3012 3063 3191 3220 3414 3515 4151 4283 4376 3012 3229 3356 3499 3515 3602 3628 3656 3667 3743 3768 3790 3839 4004 4148 3191 3602 3699 3966 4103 4151 4306 4394 3272 3314 3525 3656 3666 3699 3721 3749 3835 4107 4108 4252 4309 4348 4403 4004 4261 4376 3191 3220 3314 3478 3568 3602 3765 4103 4105 4283 4306 3220 3265 3319 3499 3525 3617 3653 3656 3743 3857 4108 4190 4252 3220 3414 3515 3626 3628 3653 3666 3749 3989 4307 4310 4342 4364 4368 4376 3260 3273 3277 3278 3314 3443 3515 3525 3602 3604 3626 3699 3721 3743 3989 4151 4261 4310 4348 3356 3414 3499 3515 3525 3568 3602 3617 3628 3648 3653 3666 3699 3721 3743 3749 3768 3775 3790 3822 3835 3857 3899 3989 4004 4024 4103 4107 4108 4151 4190 4252 4261 4267 4283 4306 4307 4309 4342 4348 4364 4368 4376 4403 3356 3357 0 3465 0 0 0 3568 3617 0 3653 0 3765 3768 0 0 0 0 3918 4105 4107 4108 0 0 0 4252 0 0 0 0 0 0 0 0 0 0 4252 0 4283 0 4345 0 4365 0 2677 0 0 0 0 0 2848 0 0 0 2988 3063 0 3148 0 0 3220 0 3235 3260 0 0 0 3314 0 3356 0 3414 0 0 0 0 3515 3525 0 0 0 0 3667 3697 0 0 0 0 3835 0 3857 0 0 3966 3989 0 4105 0 0 4261 0 0 4306 0 0 0 0 0 0 0 2677 0 0 0 0 0 0 0 2942 2985 0 0 3072 0 0 3235 0 0 3300 0 0 3465 0 3548 0 0 0 0 3697 0 3768 3775 0 0 0 0 4004 4103 0 4108 0 0 4192 0 0 0 4342 0 4364 4394 0 0 0 2874 0 2917 2928 0 2988 2997 0 0 3108 0 3265 0 3278 3319 0 0 0 3468 3478 0 0 3548 3602 3604 3617 0 0 0 0 0 3660 3699 0 0 0 0 0 0 0 3882 0 4004 0 0 4283 4307 0 4376 0 2942 0 2988 0 0 0 0 3220 3265 3272 0 0 3290 0 0 3346 3357 0 0 3443 0 0 3515 0 0 0 0 0 0 0 0 3790 3792 3822 0 0 0 4103 0 0 0 0 0 4283 0 0 4364 0 0 0 3220 0 0 3265 3272 0 0 3346 3356 0 0 0 3443 3465 3499 0 0 0 3602 0 3656 0 0 0 0 0 0 3792 3815 0 0 0 0 4024 0 0 4148 0 4261 4283 4306 0 0 0 0 0 0 3235 0 3265 0 0 0 0 0 0 0 3356 3416 0 3465 3478 0 3525 3568 0 3653 3656 0 0 3667 3699 3721 0 0 3790 3822 0 3857 0 0 0 0 0 4105 4148 0 0 4283 0 4307 0 0 0 0 0 0 0 0 0 0 0 0 0 0 0 0 0 0 3414 0 0 0 0 0 0 0 0 3602 0 0 3626 0 0 3653 3656 0 0 0 0 0 3768 0 0 0 3835 0 0 0 0 4024 0 4107 0 0 0 0 0 0 0 0 4306 0 4309 0 0 0 0 4365 0 0 4403 2427 2452 0 0 2520 0 0 2573 2635 0 2725 0 2765 0 0 0 0 2951 2985 0 0 3152 0 0 3277 3290 0 0 0 3468 0 3548 0 0 0 3721 0 0 0 0 0 0 0 0 3966 3989 0 0 0 0 0 0 0 0 0 4310 0 4365 4394 0 0 0 0 2677 0 0 0 0 2917 2928 0 0 2988 0 0 3229 0 0 3265 0 0 3278 0 0 0 0 3465 3478 0 3548 0 0 0 0 0 3765 0 3815 0 0 0 0 4105 4107 0 0 4151 0 0 0 0 4310 4342 4348 4368 4394 4403 0 0 0 4277 4283 0 0 4357 0 4394 0 0 0 0 0 0 2848 0 0 0 0 0 0 0 0 0 0 0 0 0 0 0 0 0 3346 0 0 0 3443 0 0 3499 0 0 0 3604 0 0 0 0 0 0 3815 0 3835 0 0 0 3961 0 0 0 4105 0 0 0 0 0 0 0 4342 0 0 0 0 0 0 0 2787 0 0 0 2905 2917 0 2985 0 0 0 0 0 0 3265 0 3300 0 3416 0 0 3548 0 0 0 0 0 0 0 3775 3835 0 0 0 0 0 0 0 0 4190 0 4267 4306 4310 4342 0 0 0 0 0 0 2874 0 0 0 2942 0 0 0 0 0 0 0 3272 0 0 3356 0 0 0 0 0 0 0 0 0 0 0 0 0 0 3656 0 0 0 0 3768 3775 0 0 3839 0 0 0 0 0 4283 0 0 4376 0 0 0 0 0 0 0 0 0 0 0 3273 0 0 0 0 3346 0 0 0 0 0 3499 0 0 3628 3653 0 3667 0 0 0 0 0 3822 0 0 0 0 0 0 0 0 0 4283 4307 4342 4364 0 0 0 0 0 3260 0 0 0 0 0 0 3357 0 3416 0 0 0 0 3525 0 3602 0 3656 0 0 3743 0 0 3790 0 0 0 0 0 0 0 4103 0 4148 0 0 4283 0 0 0 0 0 0 0 0 0 0 3273 0 0 3300 3314 3319 0 0 0 0 0 0 0 0 0 3602 0 0 0 0 0 3699 0 0 0 0 0 0 0 0 3899 0 0 0 0 0 0 0 0 4306 0 0 0 0 0 4403 0 0 0 0 0 0 0 0 0 0 0 0 0 0 0 0 0 0 3499 0 0 0 3602 0 0 0 3628 0 0 0 0 0 3721 0 0 0 0 0 3822 0 0 0 3989 0 0 4103 0 0 0 0 0 0 4261 0 4283 4306 4307 0 0 4342 4348 0 4365 0 0 0 0 0 3356 0 0 0 0 0 3525 0 0 0 0 3626 3628 3648 3653 0 0 0 0 3749 0 3775 0 0 0 0 0 0 0 0 0 4307 0 0 0 0 0 0 0 3012 3063 3191 3220 0 0 0 0 0 0 0 0 0 3414 0 0 0 0 3515 0 0 0 0 0 0 0 0 0 0 0 0 0 0 0 0 0 4151 0 0 4283 0 0 0 0 4376 3012 0 3229 0 0 0 0 0 0 3356 0 0 0 0 0 3499 3515 0 0 3602 3628 3656 3667 0 3743 0 3768 3790 0 0 3839 0 0 4004 0 0 0 4148 0 0 0 0 0 0 0 0 3191 0 0 0 0 0 0 0 0 0 0 0 0 0 0 0 0 0 0 0 3602 0 0 0 0 0 3699 0 0 0 0 0 0 0 0 0 3966 0 4103 0 0 4151 0 0 4306 0 0 0 0 4394 0 0 0 0 3272 0 0 0 0 0 3314 0 0 0 0 0 0 0 0 0 0 3525 0 0 0 0 0 0 0 0 3656 3666 3699 3721 0 3749 0 0 0 0 3835 0 0 0 0 0 0 4107 4108 0 0 0 4252 0 0 0 0 0 4309 0 0 4348 0 0 0 0 4403 4004 0 0 0 0 0 4261 0 0 0 0 4376 0 3191 3220 0 0 0 0 0 0 0 3314 0 0 0 0 0 0 3478 0 0 3568 3602 0 0 0 0 0 0 0 0 3765 0 0 0 0 0 0 0 0 4103 4105 0 0 0 4283 4306 0 0 0 0 0 0 3220 0 3265 0 0 0 0 0 0 0 3319 0 0 0 0 0 0 0 3499 0 3525 0 0 0 3617 0 0 0 3653 3656 0 0 0 3743 0 0 0 0 0 0 3857 0 0 0 0 0 0 4108 0 0 4190 4252 0 0 0 0 0 0 0 0 0 0 0 0 0 0 3220 0 0 0 0 0 0 0 0 0 0 0 0 3414 0 0 0 0 0 3515 0 0 0 0 0 3626 3628 0 3653 0 3666 0 0 0 3749 0 0 0 0 0 0 0 3989 0 0 0 0 0 0 0 0 0 0 0 0 0 4307 0 4310 4342 0 4364 0 4368 4376 0 3260 0 0 3273 3277 3278 0 0 3314 0 0 0 0 3443 0 0 0 0 3515 3525 0 3602 3604 0 3626 0 0 0 0 0 3699 3721 3743 0 0 0 0 0 0 0 0 3989 0 0 0 0 0 0 4151 0 0 4261 0 0 0 0 0 4310 0 4348 0 0 0 0 0 0 0 0 0 0 0 0 0 0 0 0 0 0 0 0 0 0 0 0 0 0 0 0 0 0 0 0 0 0 0 0 3356 0 0 0 0 0 0 0 0 0 0 0 0 0 0 0 0 0 0 0 0 0 0 0 0 0 0 0 0 0 0 0 0 0 0 0 0 0 0 0 0 0 0 0 0 0 0 0 0 0 0 0 0 0 0 0 0 0 3414 0 0 0 0 0 0 0 0 0 0 0 0 0 0 0 0 0 0 0 0 0 0 0 0 0 0 0 0 0 0 0 0 0 0 0 0 0 0 0 0 0 0 0 0 0 0 0 0 0 0 0 0 0 0 0 0 0 0 0 0 0 0 0 0 0 0 0 0 0 0 0 0 0 0 0 0 0 0 0 0 0 0 0 0 3499 0 0 0 0 0 0 0 0 0 0 0 0 0 0 0 3515 0 0 0 0 0 0 0 0 0 3525 0 0 0 0 0 0 0 0 0 0 0 0 0 0 0 0 0 0 0 0 0 0 0 0 0 0 0 0 0 0 0 0 0 0 0 0 0 0 0 0 0 0 3568 0 0 0 0 0 0 0 0 0 0 0 0 0 0 0 0 0 0 0 0 0 0 0 0 0 0 0 0 0 0 0 0 0 3602 0 0 0 0 0 0 0 0 0 0 0 0 0 0 3617 0 0 0 0 0 0 0 0 0 0 3628 0 0 0 0 0 0 0 0 0 0 0 0 0 0 0 0 0 0 0 3648 0 0 0 0 3653 0 0 0 0 0 0 0 0 0 0 0 0 3666 0 0 0 0 0 0 0 0 0 0 0 0 0 0 0 0 0 0 0 0 0 0 0 0 0 0 0 0 0 0 0 0 3699 0 0 0 0 0 0 0 0 0 0 0 0 0 0 0 0 0 0 0 0 0 3721 0 0 0 0 0 0 0 0 0 0 0 0 0 0 0 0 0 0 0 0 0 3743 0 0 0 0 0 3749 0 0 0 0 0 0 0 0 0 0 0 0 0 0 0 0 0 0 3768 0 0 0 0 0 0 3775 0 0 0 0 0 0 0 0 0 0 0 0 0 0 3790 0 0 0 0 0 0 0 0 0 0 0 0 0 0 0 0 0 0 0 0 0 0 0 0 0 0 0 0 0 0 0 3822 0 0 0 0 0 0 0 0 0 0 0 0 3835 0 0 0 0 0 0 0 0 0 0 0 0 0 0 0 0 0 0 0 0 0 3857 0 0 0 0 0 0 0 0 0 0 0 0 0 0 0 0 0 0 0 0 0 0 0 0 0 0 0 0 0 0 0 0 0 0 0 0 0 0 0 0 0 3899 0 0 0 0 0 0 0 0 0 0 0 0 0 0 0 0 0 0 0 0 0 0 0 0 0 0 0 0 0 0 0 0 0 0 0 0 0 0 0 0 0 0 0 0 0 0 0 0 0 0 0 0 0 0 0 0 0 0 0 0 0 0 0 0 0 0 0 0 0 0 0 0 0 0 0 0 0 0 0 0 0 0 0 0 0 0 0 0 0 3989 0 0 0 0 0 0 0 0 0 0 0 0 0 0 4004 0 0 0 0 0 0 0 0 0 0 0 0 0 0 0 0 0 0 0 4024 0 0 0 0 0 0 0 0 0 0 0 0 0 0 0 0 0 0 0 0 0 0 0 0 0 0 0 0 0 0 0 0 0 0 0 0 0 0 0 0 0 0 0 0 0 0 0 0 0 0 0 0 0 0 0 0 0 0 0 0 0 0 0 0 0 0 0 0 0 0 0 0 0 0 0 0 0 0 4103 0 0 0 4107 4108 0 0 0 0 0 0 0 0 0 0 0 0 0 0 0 0 0 0 0 0 0 0 0 0 0 0 0 0 0 0 0 0 0 0 0 0 0 0 0 0 0 0 4151 0 0 0 0 0 0 0 0 0 0 0 0 0 0 0 0 0 0 0 0 0 0 0 0 0 0 0 0 0 0 0 0 0 0 0 0 0 0 4190 0 0 0 0 0 0 0 0 0 0 0 0 0 0 0 0 0 0 0 0 0 0 0 0 0 0 0 0 0 0 0 0 0 0 0 0 0 0 0 0 0 0 0 0 0 0 0 0 0 0 0 0 0 0 0 0 0 0 0 0 0 4252 0 0 0 0 0 0 0 0 4261 0 0 0 0 0 4267 0 0 0 0 0 0 0 0 0 0 0 0 0 0 0 4283 0 0 0 0 0 0 0 0 0 0 0 0 0 0 0 0 0 0 0 0 0 0 4306 4307 0 4309 0 0 0 0 0 0 0 0 0 0 0 0 0 0 0 0 0 0 0 0 0 0 0 0 0 0 0 0 0 0 0 0 4342 0 0 0 0 0 4348 0 0 0 0 0 0 0 0 0 0 0 0 0 0 0 4364 0 0 0 4368 0 0 0 0 0 0 0 4376 0 0 0 0 0 0 0 0 0 0 0 0 0 0 0 0 0 0 0 0 0 0 0 0 0 0 4403 0 0 0 0 0 0 0 0 0 0 0 0 0 0 0 0 0 0 0 0 0 0 0 0 0 0 0 0 0 4433 0 0 0 0 0 0 0 0 0 0 0 0 0 0 0 0 0 0 0 0 0 0 0 0 0 0 0 0)
