# Supplementary material for: A novel approach for solving travelling thief problem using enhanced simulated annealing
Source: PeerJ Comput Sci. 2021 Mar 16;7:e377. doi: 10.7717/peerj-cs.377 (PMC8022508; doi:10.7717/peerj-cs.377)
Supplement: Supplemental Information 1 [file peerj-cs-07-377-s001.zip › ttplab-dist/output/j2b.csv]

eil76_n75_bounded-strongly-corr_06.ttp 399783292 2.349
eil76_n75_bounded-strongly-corr_06.ttp 399783292 2.139
